# Supplementary material for: CNEr: A toolkit for exploring extreme noncoding conservation
Source: PLoS Comput Biol. 2019 Aug 26;15(8):e1006940. doi: 10.1371/journal.pcbi.1006940 (PMC6730951; doi:10.1371/journal.pcbi.1006940)
Supplement: S1 Table — (XLSX) [file pcbi.1006940.s010.xlsx]

## Sheet: Sheet1
A list of the most prominent CNE clusters
Coordinates	Targets	Type	# of CNEs
chr3R:16625157-16857938	Ubx, abd-A	Homeobox	90
chr3R:6,610,959..7,088,732	pb, lab, zen, zen2, ftz, Antp..	Homeobox,	73
chr3R:17542354-17683793	Hmx	Homeobox	73
chr2L:5326653-5523912	H15, mid	T-box binding domain	70
chr3R:10391341-10644417	hth	Homeobox	69
chr2L:14,345,689..14,611,960	noc, elB	C2H2 Zn finger	64
chr2L:11362748-11495734	salr, salm	C2H2 Zn finger	46
chr2R:20879784-21024512	hbn, opt	Homeobox	41
chr3R:12269437-12354168	svp	Nuclear receptor gene	40
chr3R:28496608-28603525	fkh	Forkhead	39
chr3R:8125198-8242389	grn	ZnF_GATA	34
chr3R:29486423-29596589	Dr	Homeobox	32
chr3R:21497278-21572822	slou	Homeobox	32
chr3L:13386527-13433948	sens	C2H2 Zn finger	29
chr2R:25035237-25126556	gsb-n, gsb	Homeobox	26
chr3L:6088108-6166450	l(3)mbn	Other	24
chr3R:13899600-13969817	ems	Homeobox	22
chr3R:16381020-16436909	ss	PAS domain	22
chr3R:25986074-26081891	gro	Other	21
chr3L:21436650-21543885	sim	PAS domain	21
chr3R:17,989,000..18,159,999	htl	Other	34
chr3R:8931589-8981499	osk	Other	14
chr2L:18845907-18890674	tup	Homeodomain	14
chr2R:7984667-8102167	Optix	homeodomain	14
chr2R:14748124-14798975	kn	Transcription factor COE1 helix-loop-helix domain	14
chr3L:21573335-21641140	TfAP-2	Transcription factor AP-2	14
chr3L:4058773-4098012	dib	Other	13
chr2L:3771696-3847958	slp1, slp2	Forkhead	13
chr2R:14,420,258..14,466,590	Oaz	C2H2 Zn finger	13
chr3L:6788580-6819508	vvl	Homeobox	13
chr3L:4136835-4182890	nab	NAB conserved region	12
chr3R:30893999-30955611	Ptx1	Homeobox	12
chr3L:13849016-13929440	dysc	Other	12
chr2R:14168606-14234658	Sox15	HMG-box	11
chr2R:22855288-22877666	fd59A	Forkhead	11
chr3L:1925049-1954572	Dbx	Homeobox	11
chr2L:22019262-22034092	tio	C2H2 Zn finger	11
chr3R:6653795-6702034	lab	Homeobox	10
chr3R:21427794-21453961	lbe	Homeobox	10
chr2R:17800554-17848639	grh	CP2 transcription factor	10
