# Supplementary material for: CNEr: A toolkit for exploring extreme noncoding conservation
Source: PLoS Comput Biol. 2019 Aug 26;15(8):e1006940. doi: 10.1371/journal.pcbi.1006940 (PMC6730951; doi:10.1371/journal.pcbi.1006940)
Supplement: S2 Table — This table is the output of runLOLA algorithm sorted by FDR. All top hits include important factors associated with pluripotency. userSet: all CNEs conserved between human and chicken over 98% identity for more than 50 bp. collection: all elements in CODEX database. universe: all active DNase I hypersensitive sites. (XLSX) [file pcbi.1006940.s011.xlsx]

## Sheet: Sheet1
userSet	dbSet	collection	pValueLog	logOddsRatio	support	rnkPV	rnkLO	rnkSup	maxRnk	meanRnk	b	c	d	description	cellType	tissue	antibody	treatment	dataSource	filename	qValue	size
1	265	codex	153.3	3.76591	606	7	104	82	104	64.3	26008	17609	2845961	codex Embryonic Stem Cell NANOG	Embryonic Stem Cell	NA	NANOG	NA	GSE46130	GSM1124071_NANOG.bed	3.01462e-151	18532
1	264	codex	122.9	3.84382	471	8	101	95	101	68	19697	17744	2852272	codex Embryonic Stem Cell NANOG	Embryonic Stem Cell	NA	NANOG	NA	GSE46130	GSM1124070_NANOG.bed	6.61707e-121	13460
1	263	codex	85.8404	5.00536	244	11	57	186	186	84.7	7770	17971	2864199	codex Embryonic Stem Cell SOX2	Embryonic Stem Cell	NA	SOX2	NA	GSE46130	GSM1124069_SOX2.bed	5.52387e-84	5204
1	261	codex	66.3706	3.28675	308	14	137	147	147	99.3	14951	17907	2857018	codex Embryonic Stem Cell POU5F1	Embryonic Stem Cell	NA	POU5F1	NA	GSE46130	GSM1124067_POU5F1.bed	1.28053e-64	10374
1	262	codex	43.4203	5.24749	116	24	49	381	381	151	3504	18099	2868465	codex Embryonic Stem Cell SOX2	Embryonic Stem Cell	NA	SOX2	NA	GSE46130	GSM1124068_SOX2.bed	6.66186e-42	2308
1	347	codex	23.2905	2.73764	138	35	180	318	318	178	7986	18077	2863983	K562 erythrocytic leukaemia cells (ATCC CCL-243) were grown according to standar	Erythrocytic leukaemia cells	NA	CBX2	NA	GSE32509	GSM830986_CBX2.bed	6.15926e-22	8285
1	281	codex	16.9533	1.65066	345	40	354	128	354	174	33202	17870	2838767	codex Endometrial Stromal Cell NR2F2	Endometrial Stromal Cell	NA	NR2F2	NA	GSE52008	GSM1257396_NR2F2.bed	1.17129e-15	19927
1	348	codex	16.1981	2.4946	111	42	217	400	400	220	7041	18104	2864928	K562 erythrocytic leukaemia cells (ATCC CCL-243) were grown according to standar	Erythrocytic leukaemia cells	NA	CBX8	NA	GSE32509	GSM830987_CBX8.bed	6.34931e-15	7105
1	259	codex	13.1252	1.45818	447	54	403	98	403	185	48708	17768	2823261	Day 5 of in vitro differentiation with FGF2; BMP4 and B27	Endoderm	NA	FOXA2	NA	GSE46130	GSM1124063_FOXA2.bed	5.84136e-12	34443
1	365	codex	11.9054	2.52301	78	57	212	531	531	267	4887	18137	2867082	K562 erythrocytic leukaemia cells (ATCC CCL-243) were grown according to standar	Erythrocytic leukaemia cells	NA	RNF2	NA	GSE32509	GSM831017_RNF2.bed	9.1787e-11	4096
1	321	codex	10.6974	5.6213	25	59	45	931	931	345	702	18190	2871267	CD133+ Umbilical Cord Blood (UCB) cells were expanded in vitro for 10-11 days; f	Umbilical Cord Blood Stem and Progenitor Cells	NA	MEIS1	NA	GSE26014	GSM638314_15_16_MEIS1.bed	1.43163e-09	419
1	235	codex	5.78784	1.58982	120	107	370	375	375	284	11930	18095	2860039	Mobilised CD34+ cells isolated from the healthly peripheral blood.	Hematopoietic Stem and Progenitor Cells	NA	GATA2	NA	GSE45144	GSM1097883_GATA2.bed	6.40985e-05	7044
1	396	codex	5.75494	1.72776	88	109	335	491	491	312	8047	18127	2863922	Adult acute B cell precursor lymphoblastic leukaemia cell line carrying t(4;11)	Leukaemia cell	NA	AFF1	NA	GSE34941	GSM941544_AF4.bed	6.78752e-05	5218
1	335	codex	4.80592	1.56011	104	123	377	423	423	308	10532	18111	2861437	Mobilised CD34+ cells isolated from the healthly peripheral blood were expanded	Hematopoietic Stem and Progenitor Cells	NA	TCF7L2	NA	GSE29194	GSM722402_TCFL72.bed	0.000534871	6211
1	383	codex	4.04661	2.31807	27	139	245	904	904	429	1838	18188	2870131	codex Embryonic Stem Cell SMAD3	Embryonic Stem Cell	NA	SMAD3	NA	GSE36578	GSM897117_SMAD3.bed	0.00271928	944
1	233	codex	3.18356	2.61835	16	165	194	1071	1071	477	964	18199	2871005	Mobilised CD34+ cells isolated from the healthly peripheral blood.	Hematopoietic Stem and Progenitor Cells	NA	TAL1	NA	GSE45144	GSM1097881_SCL.bed	0.016712	528
1	237	codex	2.66452	1.71411	35	188	338	816	816	447	3222	18180	2868747	Mobilised CD34+ cells isolated from the healthly peripheral blood.	Hematopoietic Stem and Progenitor Cells	NA	LMO2	NA	GSE45144	GSM1097885_LMO2.bed	0.0484616	1788
1	234	codex	2.30499	1.61053	36	201	364	808	808	458	3527	18179	2868442	Mobilised CD34+ cells isolated from the healthly peripheral blood.	Hematopoietic Stem and Progenitor Cells	NA	LYL1	NA	GSE45144	GSM1097882_LYL1.bed	0.103727	1971
1	334	codex	2.15379	1.41357	59	214	417	633	633	421	6587	18156	2865382	Mobilised CD34+ cells isolated from the healthly peripheral blood were expanded	Hematopoietic Stem and Progenitor Cells	NA	TCF7L2	NA	GSE29194	GSM722401_TCFL72.bed	0.137999	3738
1	317	codex	1.90138	1.76845	20	231	327	998	998	519	1784	18195	2870185	T-cell acute lymphoblastic leukaemia (T-ALL) cell line.	Leukaemia cell	NA	TAL1	NA	GSE25000	GSM614003_TAL1.bed	0.228603	1077
1	284	codex	1.70731	1.44991	37	244	404	800	800	483	4026	18178	2867943	Proerythroblasts derived from CD34+ bone marrow cells isolated from heathly dono	Erythroblast	NA	GFI1B	NA	GSE52924	GSM1278242_GFI1B.bed	0.33836	2998
1	291	codex	1.49004	1.92765	11	263	295	1155	1155	571	900	18204	2871069	Kasumi-1 (AML FAB M2) with t(8;21) translocation and mismatch siRNA derived from	Acute Myeloid Leukemia	NA	EP300	NA	GSE60131	GSM1466006_EP300.bed	0.5177	578
1	306	codex	1.352	1.41669	29	281	416	883	883	527	3229	18186	2868740	CD34+ Umbilical Cord Blood (UCB) were differentiated into megakaryocytes for 10	Megakaryocyte	NA	GATA1	NA	GSE24674	GSM607949_GATA1.bed	0.665837	1867
1	389	codex	1.10256	1.69212	10	321	342	1175	1175	613	932	18205	2871037	Proerythroblasts derived from CD34+ foetal liver cells (2-trimester stage).	Erythroblast	NA	TAL1	NA	GSE36985	GSM908054_TAL1.bed	1	584
1	405	codex	0.992891	1.13436	113	337	554	393	554	428	15718	18102	2856251	Proerythroblasts derived from CD34+ foetal liver cells (2-trimester stage).	Erythroblast	NA	GATA1	NA	GSE36985	GSM970257_GATA1.bed	1	10090
1	370	codex	0.780305	1.15467	53	380	544	681	681	535	7240	18162	2864729	K562 erythrocytic leukaemia cells (ATCC CCL-243) were grown according to standar	Embryonic Stem Cell	NA	EZH2	NA	GSE32509	GSM831028_EZH2.bed	1	3204
1	310	codex	0.704348	1.23344	21	407	493	977	977	626	2685	18194	2869284	CD34+ Umbilical Cord Blood (UCB) were differentiated into megakaryocytes for 10	Megakaryocyte	NA	TAL1	NA	GSE24674	GSM607953_TAL1.bed	1	1497
1	307	codex	0.608536	1.38667	7	441	429	1262	1262	711	796	18208	2871173	CD34+ Umbilical Cord Blood (UCB) were differentiated into megakaryocytes for 10	Megakaryocyte	NA	GATA2	NA	GSE24674	GSM607950_GATA2.bed	1	408
1	325	codex	0.579635	1.06986	101	450	604	438	604	497	14890	18114	2857079	CD36+ erythroid progenitor cells were derived from mobilised CD34+ cells isolate	Erythroid Progenitor	NA	TAL1	NA	GSE26501	GSM651544_TAL1.bed	1	9129
1	293	codex	0.570126	1.29017	9	454	471	1200	1200	708	1100	18206	2870869	Kasumi-1 (AML FAB M2) with t(8;21) translocation and mismatch siRNA derived from	Acute Myeloid Leukemia	NA	CEBPA	NA	GSE60131	GSM1501162_CEBPA.bed	1	609
1	368	codex	0.482027	1.08539	38	487	582	795	795	621	5521	18177	2866448	K562 erythrocytic leukaemia cells (ATCC CCL-243) were grown according to standar	Erythrocytic leukaemia cells	NA	SUZ12	NA	GSE32509	GSM831021_SUZ12.bed	1	2803
1	292	codex	0.341452	1.07914	9	546	592	1200	1200	779	1315	18206	2870654	Kasumi-1 (AML FAB M2) with t(8;21) translocation and RUNX1/ETO siRNA derived fro	Acute Myeloid Leukemia	NA	EP300	NA	GSE60131	GSM1466007_EP300.bed	1	835
1	332	codex	0.335477	1.05171	14	553	611	1100	1100	755	2099	18201	2869870	Proerythroblasts were derived from mobilised CD34+ cells isolated from the healt	Erythroblast	NA	SMAD1	NA	GSE29194	GSM722398_SMAD1.bed	1	1293
1	331	codex	0.279792	1.0119	11	588	641	1155	1155	795	1714	18204	2870255	Proerythroblasts were derived from mobilised CD34+ cells isolated from the healt	Erythroblast	NA	SMAD1	NA	GSE29194	GSM722397_SMAD1.bed	1	1035
1	326	codex	0.262145	0.992989	172	609	655	252	655	505	27309	18043	2844660	CD36+ erythroid progenitor cells were derived from mobilised CD34+ cells isolate	Erythroid Progenitor	NA	TAL1	NA	GSE26501	GSM651545_TAL1.bed	1	17832
1	231	codex	0.215126	0.962256	32	656	681	848	848	728	5243	18183	2866726	Mobilised CD34+ cells isolated from the healthly peripheral blood.	Hematopoietic Stem and Progenitor Cells	NA	ERG	NA	GSE45144	GSM1097879_ERG.bed	1	2782
1	333	codex	0.1744	0.959329	94	715	689	463	715	622	15446	18121	2856523	Mobilised CD34+ cells isolated from the healthly peripheral blood were expanded	Hematopoietic Stem and Progenitor Cells	NA	TCF7L2	NA	GSE29194	GSM722400_TCF7L2.bed	1	9713
1	381	codex	0.150707	0.849927	6	747	800	1296	1296	948	1113	18209	2870856	Blast cells from human patient B with t(8;21) AML.	Acute Myeloid Leukemia	NA	RUNX1T1	NA	GSE29225	GSM850826_RUNX1T1.bed	1	1122
1	390	codex	0.106278	0.812632	10	826	825	1175	1175	942	1940	18205	2870029	Proerythroblasts were derived from CD34+ adult bone marrow cells isolated from h	Erythroblast	NA	TAL1	NA	GSE36985	GSM908055_TAL1.bed	1	1137
1	312	codex	0.0978379	0.899343	54	836	747	673	836	752	9464	18161	2862505	Adult chronic myeloid leukaemia (at blast crisis) cell line carrying t(9;22) tra	Leukaemia cell	NA	RUNX1	NA	GSE24779	GSM610332_RUNX1.bed	1	5427
1	328	codex	0.0953093	0.936659	158	842	710	277	842	610	26581	18057	2845388	CD36+ erythroid progenitor cells were derived from mobilised CD34+ cells isolate	Erythroid Progenitor	NA	GATA1	NA	GSE26501	GSM651547_GATA1.bed	1	16426
1	289	codex	0.0875439	0.935996	176	859	711	245	859	605	29628	18039	2842341	codex T-Cell MYB	T-Cell	NA	MYB	NA	GSE59657	GSM1442005_MYB.bed	1	17968
1	283	codex	0.0790353	0.92878	161	869	722	265	869	619	27313	18054	2844656	Proerythroblasts derived from CD34+ bone marrow cells isolated from heathly dono	Erythroblast	NA	TAL1	NA	GSE52924	GSM1278241_TAL1.bed	1	17998
1	318	codex	0.0663878	0.857131	42	895	790	758	895	814	7723	18173	2864246	Proerythroblasts were derived from mobilised CD34+ cells isolated from the healt	Erythroblast	NA	TAL1	NA	GSE25000	GSM614004_TAL1.bed	1	4798
1	357	codex	0.0513987	0.777276	19	917	861	1017	1017	932	3853	18196	2868116	K562 erythrocytic leukaemia cells (ATCC CCL-243) were grown according to standar	Erythrocytic leukaemia cells	NA	EP300	NA	GSE32509	GSM831006_EP300.bed	1	2174
1	377	codex	0.0362022	0.79196	31	952	849	859	952	887	6169	18184	2865800	K562 erythrocytic leukaemia cells (ATCC CCL-243) were grown according to standar	Embryonic Stem Cell	NA	SUZ12	NA	GSE32509	GSM831042_SUZ12.bed	1	2677
1	355	codex	0.0320298	0.553618	4	960	1096	1416	1416	1160	1139	18211	2870830	K562 erythrocytic leukaemia cells (ATCC CCL-243) were grown according to standar	Erythrocytic leukaemia cells	NA	NCOR1	NA	GSE32509	GSM831004_NCOR1.bed	1	624
1	305	codex	0.0300942	0.854562	83	963	797	509	963	756	15302	18132	2856667	Human K562 erythroleukemia cells (ATCC # CCL-243) were cultured in RPMI medium 1	Myeloid Leukemia	NA	GATA2	NA	GSE18868	GSM467648_GATA2.bed	1	8819
1	304	codex	0.0199042	0.766218	35	985	866	816	985	889	7198	18180	2864771	Human K562 erythroleukemia cells (ATCC # CCL-243) were cultured in RPMI medium 1	Myeloid Leukemia	NA	GATA1	NA	GSE18868	GSM467647_GATA1.bed	1	4063
1	303	codex	0.0198377	0.881973	173	986	764	249	986	666	30888	18042	2841081	codex T-Cell TAL1	T-Cell	NA	TAL1	NA	GSE59657	GSM1519646_TAL1.bed	1	18224
1	330	codex	0.0170442	0.804505	59	996	836	633	996	822	11554	18156	2860415	CD36+ erythroid progenitor cells were derived from mobilised CD34+ cells isolate	Erythroid Progenitor	NA	SMARCA4	NA	GSE26501	GSM651553_BRG1.bed	1	7684
1	232	codex	0.00520408	0.808954	104	1050	831	423	1050	768	20243	18111	2851726	Mobilised CD34+ cells isolated from the healthly peripheral blood.	Hematopoietic Stem and Progenitor Cells	NA	FLI1	NA	GSE45144	GSM1097880_FLI1.bed	1	10742
1	353	codex	0.00469016	0.360151	3	1056	1357	1498	1498	1300	1313	18212	2870656	K562 erythrocytic leukaemia cells (ATCC CCL-243) were grown according to standar	Erythrocytic leukaemia cells	NA	CREBBP	NA	GSE32509	GSM831001_CREBBP.bed	1	2264
1	395	codex	0.00147948	0.629303	28	1091	1012	890	1091	998	7009	18187	2864960	Adult acute B cell precursor lymphoblastic leukaemia cell line carrying t(4;11)	Leukaemia cell	NA	KMT2A	NA	GSE34941	GSM941543_MLLN.bed	1	3492
1	294	codex	0.00074857	0.693157	55	1106	943	663	1106	904	12494	18160	2859475	Kasumi-1 (AML FAB M2) with t(8;21) translocation and RUNX1/ETO siRNA derived fro	Acute Myeloid Leukemia	NA	CEBPA	NA	GSE60131	GSM1501163_CEBPA.bed	1	7272
1	411	codex	0.000480274	0.560665	22	1115	1091	966	1115	1060	6181	18193	2865788	codex Embryonic Stem Cell TP53	Embryonic Stem Cell	NA	TP53	NA	GSE39912	GSM981237_TP53.bed	1	3420
1	327	codex	0.000359014	0.721358	82	1121	908	513	1121	847	17892	18133	2854077	CD36+ erythroid progenitor cells were derived from mobilised CD34+ cells isolate	Erythroid Progenitor	NA	GATA1	NA	GSE26501	GSM651546_GATA1.bed	1	10327
1	378	codex	0.000180638	0.592007	33	1132	1059	838	1132	1010	8778	18182	2863191	Acute myeloid leukaemia (AML) M2-subtype cell line from the bone marrow of a 22-	Leukaemia cell	NA	EP300	NA	GSE30254	GSM835863_EP300.bed	1	5115
1	311	codex	0.000137005	0.633571	47	1138	1010	711	1138	953	11679	18168	2860290	Infantile acute megakaryoblastic leukaemia (AML M7) cell line with Trisomy 21.	Leukaemia cell	NA	RUNX1	NA	GSE24779	GSM610330_RUNX1.bed	1	6854
1	409	codex	3.53428e-05	0.301728	6	1158	1468	1296	1468	1310	3133	18209	2868836	Proerythroblasts were derived from CD34+ adult bone marrow cells isolated from h	Erythroblast	NA	IRF2	NA	GSE36985	GSM970261_IRF2.bed	1	1788
1	402	codex	2.27881e-05	0.548034	33	1169	1107	838	1169	1040	9480	18182	2862489	ChIP-seq_ZNF143_FLP143HA_T4. cell line specificity: HEK293-T-Rex inducible cell	Embryonic kidney cells	NA	ZNF143	NA	GSE39263	GSM959051_ZNF143.bed	1	6450
1	354	codex	1.21819e-05	0.68717	101	1179	949	438	1179	855	23116	18114	2848853	K562 erythrocytic leukaemia cells (ATCC CCL-243) were grown according to standar	Erythrocytic leukaemia cells	NA	KDM1A	NA	GSE32509	GSM831002_KDM1A.bed	1	13348
1	314	codex	5.031e-06	0.549922	40	1203	1103	778	1203	1030	11448	18175	2860521	Adult chronic myeloid leukaemia (at blast crisis) cell line carrying t(9;22) tra	Leukaemia cell	NA	GATA1	NA	GSE24779	GSM610335_GATA1.bed	1	7134
1	373	codex	3.88432e-06	0.239926	5	1210	1618	1353	1618	1390	3283	18210	2868686	K562 erythrocytic leukaemia cells (ATCC CCL-243) were grown according to standar	Embryonic Stem Cell	NA	EP300	NA	GSE32509	GSM831036_EP300.bed	1	2269
1	329	codex	3.49984e-06	0.547844	41	1212	1108	770	1212	1030	11778	18174	2860191	Mobilised CD34+ cells isolated from the healthly peripheral blood.	Hematopoietic Stem and Progenitor Cells	NA	SMARCA4	NA	GSE26501	GSM651552_BRG1.bed	1	6458
1	266	codex	1.69089e-06	0.521725	37	1226	1140	800	1226	1060	11161	18178	2860808	Adult B cell Non-Hodgkin Lymphoma (large diffuse cell lymphoma) carrying t(8;14)	Lymphoma cell	NA	MAFK	NA	GSE47784	GSM1159670_MAFK.bed	1	6720
1	342	codex	3.7649e-07	0.569912	59	1250	1083	633	1250	989	16283	18156	2855686	Acute promyelocytic leukaemia (APL) M3-subtype cell line from the bone marrow of	Leukaemia cell	NA	EP300	NA	GSE30254	GSM749524_EP300.bed	1	8949
1	320	codex	2.49455e-07	0.069377	1	1256	2052	1808	2052	1710	2271	18214	2869698	CD133+ Umbilical Cord Blood (UCB) cells were expanded in vitro for 10-11 days; f	Umbilical Cord Blood Stem and Progenitor Cells	NA	IKAROS	NA	GSE26014	GSM638312_13_IKAROS.bed	1	1114
1	388	codex	1.84033e-07	0.464826	31	1259	1200	859	1259	1110	10495	18184	2861474	Cell line: Germinal center B cells. Chip antibody: SMRT	B-Cells	NA	NCOR2	NA	GSE43350	GSM898062_NCOR2.bed	1	5914
1	309	codex	8.45748e-08	0.344428	15	1275	1388	1081	1388	1250	6856	18200	2865113	CD34+ Umbilical Cord Blood (UCB) were differentiated into megakaryocytes for 10	Megakaryocyte	NA	FLI1	NA	GSE24674	GSM607952_FLI1.bed	1	3672
1	229	codex	6.42942e-08	0.567802	67	1279	1086	588	1279	984	18553	18148	2853416	Adult B cell Non-Hodgkin Lymphoma (large diffuse cell lymphoma) carrying t(8;14)	Lymphoma cell	NA	BACH2	NA	GSE44420	GSM1084800_BACH2.bed	1	10249
1	236	codex	2.77407e-08	0.624376	107	1291	1016	412	1291	906	26925	18108	2845044	Mobilised CD34+ cells isolated from the healthly peripheral blood.	Hematopoietic Stem and Progenitor Cells	NA	RUNX1	NA	GSE45144	GSM1097884_RUNX1.bed	1	14276
1	228	codex	2.11174e-08	0.489961	43	1298	1173	746	1298	1070	13804	18172	2858165	Juvenile acute myeloid leukaemia cell line carrying t(8;21) translocation RUNX1-	Leukaemia cell	NA	LMO2	NA	GSE43834	GSM1082311_LMO2.bed	1	7915
1	274	codex	7.51388e-09	0.298253	13	1309	1480	1114	1480	1300	6861	18202	2865108	T cell Lymphoblastic Lymphoma cell line carrying t(7;9) translocation (TCRB-NOTC	Lymphoma cell	NA	NOTCH1	NA	GSE51800	GSM1252933_NOTCH1.bed	1	3633
1	241	codex	4.59742e-09	0.39096	25	1317	1297	931	1317	1180	10061	18190	2861908	Acute myelomonocytic leukaemia cell line carrying inv(16) translocation (CBFbeta	Leukaemia cell	NA	MYH11	NA	GSE46044	GSM1122305_MYH11.bed	1	6444
1	400	codex	3.51196e-09	0.091623	2	1321	2002	1622	2002	1650	3438	18213	2868531	ChIP-seq_ZNF143_HPB-ALL. ChIP assays were performed essentially as previously de	T-cell acute lymphoblastic leukemia cells	NA	ZNF143	NA	GSE39263	GSM959049_ZNF143.bed	1	1899
1	369	codex	1.16321e-09	0.371925	24	1330	1333	942	1333	1200	10152	18191	2861817	K562 erythrocytic leukaemia cells (ATCC CCL-243) were grown according to standar	Embryonic Stem Cell	NA	CHD1	NA	GSE32509	GSM831025_CHD1.bed	1	4813
1	286	codex	8.99746e-11	0.24023	11	1362	1615	1155	1615	1380	7206	18204	2864763	MM1-S cell line cell line treated with DMSO for 6 hours for Cdk7 inhibitor.	Multiple myeloma cell	NA	CDK7	NA	GSE50625	GSM1313922_CDK7.bed	1	3834
1	363	codex	5.02625e-11	0.268538	14	1371	1554	1100	1554	1340	8203	18201	2863766	K562 erythrocytic leukaemia cells (ATCC CCL-243) were grown according to standar	Erythrocytic leukaemia cells	NA	REST	NA	GSE32509	GSM831015_REST.bed	1	5609
1	398	codex	4.80596e-11	0.181695	7	1373	1769	1262	1769	1470	6064	18208	2865905	ChIP-seq_ZNF143_K562. ChIP assays were performed essentially as previously descr	Chronic myelogenous leukemia cells	NA	ZNF143	NA	GSE39263	GSM959047_ZNF143.bed	1	3411
1	275	codex	8.91376e-12	0.236897	12	1390	1626	1134	1626	1380	7970	18203	2863999	T cell Lymphoblastic Lymphoma cell line carrying t(7;9) translocation (TCRB-NOTC	Lymphoma cell	NA	RBPJ	NA	GSE51800	GSM1252934_RBPJ.bed	1	4114
1	290	codex	1.14061e-12	0.642631	212	1408	997	211	1408	872	51680	18003	2820289	codex T-Cell MYB	T-Cell	NA	MYB	NA	GSE59657	GSM1442006_MYB.bed	1	30642
1	397	codex	4.28644e-13	0.185972	9	1412	1754	1200	1754	1460	7614	18206	2864355	ChIP-seq_ZNF143_HeLa. ChIP assays were performed essentially as previously descr	Cervical cancer cells	NA	ZNF143	NA	GSE39263	GSM959045_ZNF143.bed	1	4398
1	385	codex	3.78595e-13	0.20889	11	1413	1696	1155	1696	1420	8284	18204	2863685	codex Embryonic Stem Cell SMC1A	Embryonic Stem Cell	NA	SMC1A	NA	GSE36578	GSM897120_SMC1.bed	1	4559
1	379	codex	7.96534e-14	0.461168	67	1427	1203	588	1427	1070	22810	18148	2849159	Kasumi-1 (AML FAB M2) with t(8;21) translocation and mismatch siRNA derived from	Acute Myeloid Leukemia	NA	RUNX1	NA	GSE29225	GSM850823_RUNX1.bed	1	12813
1	410	codex	4.59984e-14	0.101757	4	1430	1967	1416	1967	1600	6186	18211	2865783	codex Embryonic Stem Cell TP53	Embryonic Stem Cell	NA	TP53	NA	GSE39912	GSM981236_TP53.bed	1	4067
1	384	codex	2.55547e-14	0.14796	7	1434	1849	1262	1849	1520	7443	18208	2864526	codex Embryonic Stem Cell SMC3	Embryonic Stem Cell	NA	SMC3	NA	GSE36578	GSM897119_SMC3.bed	1	4239
1	404	codex	3.27871e-15	0.667032	321	1447	976	138	1447	854	75215	17894	2796754	ChIP-seq_ICN1_HPB-ALL. ChIP assays were performed essentially as previously desc	T-cell acute lymphoblastic leukemia cells	NA	NOTCH1	NA	GSE39263	GSM959056_ZNF143.bed	1	43355
1	319	codex	2.55547e-15	0.366599	41	1449	1342	770	1449	1190	17566	18174	2854403	CD133+ Umbilical Cord Blood (UCB) cells were expanded in vitro for 10-11 days; f	Umbilical Cord Blood Stem and Progenitor Cells	NA	SPI1	NA	GSE26014	GSM638310_11_PU1.bed	1	11443
1	282	codex	2.41082e-15	0.670895	335	1450	970	131	1450	850	78026	17880	2793943	Proerythroblasts derived from CD34+ bone marrow cells isolated from heathly dono	Erythroblast	NA	GATA1	NA	GSE52924	GSM1278240_GATA1.bed	1	53712
1	256	codex	1.83222e-15	0.361238	40	1452	1354	778	1452	1190	17392	18175	2854577	U937 (histiocytic lymphoma) cell line conditionally expressing CBFbeta-MYH11 tra	Leukaemia cell	NA	CBFB	NA	GSE46044	GSM1122321_CBFB.bed	1	9617
1	338	codex	1.83222e-15	0.0750367	3	1452	2041	1498	2041	1660	6291	18212	2865678	Kasumi-1 (AML FAB M2) with t(8;21) translocation and mismatch siRNA derived from	Acute Myeloid Leukemia	NA	RUNX1T1	NA	GSE29225	GSM722706_RUNX1T1.bed	1	3278
1	403	codex	1.06076e-15	0.173233	10	1461	1788	1175	1788	1470	9078	18205	2862891	ChIP-seq_ZNF76_FLP76_T4. cell line specificity: HEK293-T-Rex inducible cell line	Embryonic kidney cells	NA	ZNF143	NA	GSE39263	GSM959052_ZNF143.bed	1	7017
1	302	codex	7.71462e-16	0.544569	137	1466	1110	322	1466	966	39418	18078	2832551	codex T-Cell MYB	T-Cell	NA	MYB	NA	GSE59657	GSM1519643_MYB.bed	1	21384
1	295	codex	9.64327e-17	0.382134	50	1479	1310	698	1479	1160	20540	18165	2851429	Kasumi-1 (AML FAB M2) with t(8;21) translocation and mismatch siRNA derived from	Acute Myeloid Leukemia	NA	LMO2	NA	GSE60131	GSM1501164_LMO2.bed	1	11100
1	260	codex	4.82164e-17	0.613215	243	1483	1025	188	1483	899	61959	17972	2810010	Day 5 of in vitro differentiation with FGF2; BMP4 and B27	Endoderm	NA	FOXA2	NA	GSE46130	GSM1124064_FOXA2.bed	1	31716
1	406	codex	0	0.601072	387	1486	1042	119	1486	882	100104	17828	2771865	Proerythroblasts were derived from CD34+ adult bone marrow cells isolated from h	Erythroblast	NA	GATA1	NA	GSE36985	GSM970258_GATA1.bed	1	71651
1	339	codex	0	0.490343	248	1486	1171	183	1486	947	78632	17967	2793337	Peripheral blood (bone marrow mononuclear CD34+) cells from non-t(8;21) AML pati	Acute Myeloid Leukemia	NA	RUNX1	NA	GSE29225	GSM722708_RUNX1.bed	1	44548
1	301	codex	0	0.500344	139	1486	1162	317	1486	988	43471	18076	2828498	codex T-Cell MYB	T-Cell	NA	MYB	NA	GSE59657	GSM1519641_MYB.bed	1	24022
1	387	codex	0	0.426382	167	1486	1242	257	1486	995	61002	18048	2810967	Cell line: Germinal center B cells. Chip antibody: BCOR	B-Cells	NA	BCOR	NA	GSE43350	GSM898061_BCOR.bed	1	31741
1	224	codex	0	0.346394	393	1486	1386	117	1486	996	171887	17822	2700082	GM12878 cell from ENCODE project.	B-cells	NA	RUNX3	NA	GSE32465	GSM1010893_RUNX3.bed	1	103958
1	299	codex	0	0.443969	133	1486	1221	329	1486	1010	46805	18082	2825164	codex T-Cell MYB	T-Cell	NA	MYB	NA	GSE59657	GSM1519635_MYB.bed	1	26021
1	279	codex	0	0.38824	126	1486	1300	357	1486	1050	50618	18089	2821351	T cell Lymphoblastic Lymphoma cell line carrying t(7;9) translocation (TCRB-NOTC	Lymphoma cell	NA	MED1	NA	GSE51800	GSM1252942_MED1.bed	1	27262
1	300	codex	0	0.439589	102	1486	1226	436	1486	1050	36324	18113	2835645	codex T-Cell MYB	T-Cell	NA	MYB	NA	GSE59657	GSM1519639_MYB.bed	1	20138
1	345	codex	0	0.373912	131	1486	1330	339	1486	1050	54582	18084	2817387	Macrophages were derived from peripheral blood monocytes by incubation with huma	Macrophage	NA	CEBPB	NA	GSE31621	GSM785502_CEBPbeta.bed	1	35156
1	386	codex	0	0.399381	113	1486	1282	393	1486	1050	44197	18102	2827772	Cell line: Germinal center B cells. Chip antibody: BCL6	B-Cells	NA	BCL6	NA	GSE43350	GSM898060_BCL6.bed	1	23890
1	280	codex	0	0.43849	96	1486	1228	454	1486	1060	34286	18119	2837683	T cell Lymphoblastic Lymphoma cell line carrying t(7;9) translocation (TCRB-NOTC	Lymphoma cell	NA	P300	NA	GSE51800	GSM1252943_P300.bed	1	19231
1	380	codex	0	0.465102	90	1486	1198	485	1486	1060	30336	18125	2841633	Kasumi-1 (AML FAB M2) with t(8;21) translocation and RUNX1/ETO siRNA derived fro	Acute Myeloid Leukemia	NA	RUNX1	NA	GSE29225	GSM850824_RUNX1.bed	1	17777
1	376	codex	0	0.415126	95	1486	1260	457	1486	1070	35817	18120	2836152	K562 erythrocytic leukaemia cells (ATCC CCL-243) were grown according to standar	Embryonic Stem Cell	NA	SAP30	NA	GSE32509	GSM831040_SAP30.bed	1	16506
1	252	codex	0	0.329365	129	1486	1421	347	1486	1080	60875	18086	2811094	Acute myelomonocytic leukaemia cell line carrying inv(16) translocation (CBFbeta	Leukaemia cell	NA	EP300	NA	GSE46044	GSM1122317_EP300.bed	1	33872
1	273	codex	0	0.356688	111	1486	1367	400	1486	1080	48531	18104	2823438	T cell Lymphoblastic Lymphoma cell line carrying t(7;9) translocation (TCRB-NOTC	Lymphoma cell	NA	RUNX1	NA	GSE51800	GSM1252931_RUNX1.bed	1	26522
1	285	codex	0	0.43563	80	1486	1231	523	1486	1080	28793	18135	2843176	Untreated Jurkat T-ALL cell line.	Leukemia cell	NA	CDK7	NA	GSE50625	GSM1296385_CDK7.bed	1	14623
1	313	codex	0	0.440359	81	1486	1224	518	1486	1080	28841	18134	2843128	Adult chronic myeloid leukaemia (at blast crisis) cell line carrying t(9;22) tra	Leukaemia cell	NA	RUNX1	NA	GSE24779	GSM610334_RUNX1.bed	1	15977
1	258	codex	0	0.358817	107	1486	1362	412	1486	1090	46527	18108	2825442	U937 (histiocytic lymphoma) cell line conditionally expressing CBFbeta-MYH11 tra	Leukaemia cell	NA	MYH11	NA	GSE46044	GSM1122323_MYH11.bed	1	29420
1	271	codex	0	0.290421	143	1486	1502	305	1502	1100	76174	18072	2795795	T cell Lymphoblastic Lymphoma cell line carrying t(7;9) translocation (TCRB-NOTC	Lymphoma cell	NA	ETS1	NA	GSE51800	GSM1252929_ETS1.bed	1	41331
1	278	codex	0	0.349111	100	1486	1381	440	1486	1100	44703	18115	2827266	T cell Lymphoblastic Lymphoma cell line carrying t(7;9) translocation (TCRB-NOTC	Lymphoma cell	NA	BRD4	NA	GSE51800	GSM1252941_BRD4.bed	1	23514
1	227	codex	0	0.254376	133	1486	1585	329	1585	1130	80710	18082	2791259	Juvenile acute myeloid leukaemia cell line carrying t(8;21) translocation RUNX1-	Leukaemia cell	NA	TCF3	NA	GSE43834	GSM1082309_E2A_TCF3.bed	1	43236
1	297	codex	0	0.336762	87	1486	1407	493	1486	1130	40350	18128	2831619	Kasumi-1 (AML FAB M2) with t(8;21) translocation and mismatch siRNA derived from	Acute Myeloid Leukemia	NA	SPI1	NA	GSE60131	GSM1501166_SPI1.bed	1	25533
1	298	codex	0	0.312001	70	1486	1453	572	1486	1170	35080	18145	2836889	Kasumi-1 (AML FAB M2) with t(8;21) translocation and RUNX1/ETO siRNA derived fro	Acute Myeloid Leukemia	NA	SPI1	NA	GSE60131	GSM1501167_SPI1.bed	1	21283
1	316	codex	0	0.289357	76	1486	1506	537	1506	1180	40996	18139	2830973	Adult chronic myeloid leukaemia (at blast crisis) cell line carrying t(9;22) tra	Leukaemia cell	NA	FOSB	NA	GSE24779	GSM610337_FOSB.bed	1	23879
1	253	codex	0	0.277874	71	1486	1531	564	1531	1190	39886	18144	2832083	Acute myelomonocytic leukaemia cell line carrying inv(16) translocation (CBFbeta	Leukaemia cell	NA	HDAC1	NA	GSE46044	GSM1122318_HDAC1.bed	1	20766
1	276	codex	0	0.32854	43	1486	1423	746	1486	1220	20538	18172	2851431	T cell Lymphoblastic Lymphoma cell line carrying t(7;9) translocation (TCRB-NOTC	Lymphoma cell	NA	NOTCH1	NA	GSE51800	GSM1252936_NOTCH1.bed	1	10842
1	296	codex	0	0.299543	50	1486	1474	698	1486	1220	26152	18165	2845817	Kasumi-1 (AML FAB M2) with t(8;21) translocation and RUNX1/ETO siRNA derived fro	Acute Myeloid Leukemia	NA	LMO2	NA	GSE60131	GSM1501165_LMO2.bed	1	13772
1	238	codex	0	0.250009	60	1486	1593	624	1593	1230	37472	18155	2834497	Acute myelomonocytic leukaemia cell line carrying inv(16) translocation (CBFbeta	Leukaemia cell	NA	CBFB	NA	GSE46044	GSM1122302_CBFB.bed	1	18351
1	245	codex	0	0.261817	58	1486	1571	640	1571	1230	34620	18157	2837349	Acute myelomonocytic leukaemia cell line carrying inv(16) translocation (CBFbeta	Leukaemia cell	NA	TCF12	NA	GSE46044	GSM1122309_HEB.bed	1	17255
1	322	codex	0	0.274246	55	1486	1541	663	1541	1230	31372	18160	2840597	Mobilised CD34+ cells isolated from the healthly peripheral blood.	Hematopoietic Stem and Progenitor Cells	NA	CTCF	NA	GSE26501	GSM651541_CTCF.bed	1	18616
1	336	codex	0	0.331112	40	1486	1418	778	1486	1230	18964	18175	2853005	Kasumi-1 (AML FAB M2) with t(8;21) translocation derived from the DSMZ.	Acute Myeloid Leukemia	NA	RUNX1	NA	GSE29225	GSM722704_RUNX1.bed	1	10188
1	226	codex	0	0.251359	59	1486	1591	633	1591	1240	36658	18156	2835311	Juvenile acute myeloid leukaemia cell line carrying t(8;21) translocation RUNX1-	Leukaemia cell	NA	TCF12	NA	GSE43834	GSM1082308_HEB_TCF12.bed	1	18852
1	242	codex	0	0.244487	55	1486	1607	663	1607	1250	35144	18160	2836825	Acute myelomonocytic leukaemia cell line carrying inv(16) translocation (CBFbeta	Leukaemia cell	NA	RUNX1	NA	GSE46044	GSM1122306_RUNX1.bed	1	17294
1	315	codex	0	0.299938	37	1486	1472	800	1486	1250	19359	18178	2852610	Adult chronic myeloid leukaemia (at blast crisis) cell line carrying t(9;22) tra	Leukaemia cell	NA	FOS	NA	GSE24779	GSM610336_FOS.bed	1	11105
1	343	codex	0	0.193914	73	1486	1738	554	1738	1260	58390	18142	2813579	Peripheral blood monocytes separated by leukapheresis of healthy donors.	Monocyte	NA	SPI1	NA	GSE31621	GSM785495_PU1.bed	1	33813
1	407	codex	0	0.191233	71	1486	1743	564	1743	1260	57596	18144	2814373	Proerythroblasts derived from CD34+ foetal liver cells (2-trimester stage).	Erythroblast	NA	POLR2A	NA	GSE36985	GSM970259_PolII.bed	1	34991
1	250	codex	0	0.198201	65	1486	1730	595	1730	1270	50977	18150	2820992	Acute myelomonocytic leukaemia cell line carrying inv(16) translocation (CBFbeta	Leukaemia cell	NA	ERG	NA	GSE46044	GSM1122314_ERG.bed	1	25062
1	247	codex	0	0.278735	35	1486	1529	816	1529	1280	19701	18180	2852268	Acute myelomonocytic leukaemia cell line carrying inv(16) translocation (CBFbeta	Leukaemia cell	NA	TAL1	NA	GSE46044	GSM1122311_TAL1.bed	1	9467
1	277	codex	0	0.287719	34	1486	1510	829	1510	1280	18547	18181	2853422	T cell Lymphoblastic Lymphoma cell line carrying t(7;9) translocation (TCRB-NOTC	Lymphoma cell	NA	RBPJ	NA	GSE51800	GSM1252937_RBPJ.bed	1	9746
1	344	codex	0	0.207198	55	1486	1702	663	1702	1280	41378	18160	2830591	Macrophages were derived from peripheral blood monocytes by incubation with huma	Macrophage	NA	SPI1	NA	GSE31621	GSM785501_PU1.bed	1	26486
1	323	codex	0	0.196944	55	1486	1733	663	1733	1290	43500	18160	2828469	CD36+ erythroid progenitor cells were derived from mobilised CD34+ cells isolate	Erythroid Progenitor	NA	CTCF	NA	GSE26501	GSM651542_CTCF.bed	1	25275
1	362	codex	0	0.198688	43	1486	1729	746	1729	1320	33803	18172	2838166	K562 erythrocytic leukaemia cells (ATCC CCL-243) were grown according to standar	Erythrocytic leukaemia cells	NA	RBBP5	NA	GSE32509	GSM831012_RBBPS.bed	1	15683
1	225	codex	0	0.186824	41	1486	1753	770	1753	1340	34268	18174	2837701	Juvenile acute myeloid leukaemia cell line carrying t(8;21) translocation RUNX1-	Leukaemia cell	NA	RUNX1T1	NA	GSE43834	GSM1082306_AML1_ETO_or_RUNX1T1.bed	1	16929
1	269	codex	0	0.190167	40	1486	1746	778	1746	1340	32859	18175	2839110	Jurkat T-ALL cell line treated with THZ-2-149 for 6 hours (competitive Cdk7 inhi	Leukemia cell	NA	POLR2A	NA	GSE50625	GSM1224786_POLR2A.bed	1	17436
1	324	codex	0	0.175761	43	1486	1780	746	1780	1340	38154	18172	2833815	CD36+ erythroid progenitor cells were derived from mobilised CD34+ cells isolate	Erythroid Progenitor	NA	CTCF	NA	GSE26501	GSM651543_CTCF.bed	1	21586
1	308	codex	0	0.241635	23	1486	1613	956	1613	1350	14949	18192	2857020	CD34+ Umbilical Cord Blood (UCB) were differentiated into megakaryocytes for 10	Megakaryocyte	NA	RUNX1	NA	GSE24674	GSM607951_RUNX1.bed	1	7865
1	246	codex	0	0.229448	19	1486	1643	1017	1643	1380	13011	18196	2858958	Acute myelomonocytic leukaemia cell line carrying inv(16) translocation (CBFbeta	Leukaemia cell	NA	GATA2	NA	GSE46044	GSM1122310_GATA2.bed	1	6159
1	288	codex	0	0.216142	20	1486	1678	998	1678	1390	14532	18195	2857437	MM1-S cell line cell line treated with DMSO for 6 hours.	Multiple myeloma cell	NA	CDK9	NA	GSE50625	GSM1313924_CDK9.bed	1	7697
1	364	codex	0	0.115611	42	1486	1933	758	1933	1390	56291	18173	2815678	K562 erythrocytic leukaemia cells (ATCC CCL-243) were grown according to standar	Erythrocytic leukaemia cells	NA	POLR2A	NA	GSE32509	GSM831016_POLR2A.bed	1	35656
1	372	codex	0	0.124488	37	1486	1913	800	1913	1400	46205	18178	2825764	K562 erythrocytic leukaemia cells (ATCC CCL-243) were grown according to standar	Embryonic Stem Cell	NA	KDM4A	NA	GSE32509	GSM831035_KDM4A.bed	1	20621
1	240	codex	0	0.167513	21	1486	1805	977	1805	1420	19654	18194	2852315	Acute myelomonocytic leukaemia cell line carrying inv(16) translocation (CBFbeta	Leukaemia cell	NA	MYH11	NA	GSE46044	GSM1122304_MYH11.bed	1	9063
1	375	codex	0	0.145824	26	1486	1858	918	1858	1420	27880	18189	2844089	K562 erythrocytic leukaemia cells (ATCC CCL-243) were grown according to standar	Embryonic Stem Cell	NA	RBBP5	NA	GSE32509	GSM831038_RBBPS.bed	1	12518
1	394	codex	0	0.13592	29	1486	1885	883	1885	1420	33305	18186	2838664	codex Embryonic Stem Cell POLR2A	Embryonic Stem Cell	NA	POLR2A	NA	GSE36578	GSM937545_POLR2A.bed	1	15785
1	408	codex	0	0.114503	34	1486	1938	829	1938	1420	46154	18181	2825815	Proerythroblasts were derived from CD34+ adult bone marrow cells isolated from h	Erythroblast	NA	POLR2A	NA	GSE36985	GSM970260_PolII.bed	1	25962
1	382	codex	0	0.147085	24	1486	1851	942	1851	1430	25533	18191	2846436	codex Embryonic Stem Cell POLR2A	Embryonic Stem Cell	NA	POLR2A	NA	GSE36578	GSM897115_POLR2A.bed	1	12268
1	371	codex	0	0.161004	20	1486	1822	998	1822	1440	19475	18195	2852494	K562 erythrocytic leukaemia cells (ATCC CCL-243) were grown according to standar	Embryonic Stem Cell	NA	HDAC2	NA	GSE32509	GSM831029_HDAC2.bed	1	8826
1	267	codex	0	0.130263	21	1486	1900	977	1900	1450	25225	18194	2846744	Jurkat T-ALL cell line treated with DMSO/vehicle for 6 hours (equivalent DMSO co	Leukemia cell	NA	POLR2A	NA	GSE50625	GSM1224784_POLR2A.bed	1	12272
1	360	codex	0	0.103271	28	1486	1963	890	1963	1450	42188	18187	2829781	K562 erythrocytic leukaemia cells (ATCC CCL-243) were grown according to standar	Erythrocytic leukaemia cells	NA	KDM5B	NA	GSE32509	GSM831010_KDM5B.bed	1	21201
1	270	codex	0	0.135714	20	1486	1888	998	1888	1460	23075	18195	2848894	Jurkat T-ALL cell line treated with flavopiridol for 6 hours.	Leukemia cell	NA	POLR2A	NA	GSE50625	GSM1224787_POLR2A.bed	1	11069
1	230	codex	0	0.149398	15	1486	1844	1081	1844	1470	15757	18200	2856212	Adult B cell Non-Hodgkin Lymphoma (large diffuse cell lymphoma) carrying t(8;14)	Lymphoma cell	NA	BCL6	NA	GSE44420	GSM1084801_BCL6.bed	1	8037
1	243	codex	0	0.128645	18	1486	1902	1036	1902	1470	21915	18197	2850054	Acute myelomonocytic leukaemia cell line carrying inv(16) translocation (CBFbeta	Leukaemia cell	NA	MED21	NA	GSE46044	GSM1122307_MED21.bed	1	10203
1	393	codex	0	0.106752	21	1486	1957	977	1957	1470	30721	18194	2841248	codex Embryonic Stem Cell POLR2A	Embryonic Stem Cell	NA	POLR2A	NA	GSE36578	GSM937544_POLR2A.bed	1	14498
1	351	codex	0	0.159507	12	1486	1825	1134	1825	1480	11821	18203	2860148	K562 erythrocytic leukaemia cells (ATCC CCL-243) were grown according to standar	Erythrocytic leukaemia cells	NA	HDAC2	NA	GSE32509	GSM830995_HDAC2.bed	1	5604
1	359	codex	0	0.0924976	22	1486	1998	966	1998	1480	37063	18193	2834906	K562 erythrocytic leukaemia cells (ATCC CCL-243) were grown according to standar	Erythrocytic leukaemia cells	NA	PHF8	NA	GSE32509	GSM831009_PHF8.bed	1	17196
1	257	codex	0	0.0891281	18	1486	2010	1036	2010	1510	31525	18197	2840444	U937 (histiocytic lymphoma) cell line conditionally expressing CBFbeta-MYH11 tra	Leukaemia cell	NA	CBFB	NA	GSE46044	GSM1122322_CBFB.bed	1	15840
1	287	codex	0	0.0944839	17	1486	1990	1057	1990	1510	28118	18198	2843851	MM1-S cell line cell line treated with DMSO for 6 hours.	Multiple myeloma cell	NA	POLR2A	NA	GSE50625	GSM1313923_POLR2A.bed	1	13704
1	341	codex	0	0.10551	14	1486	1958	1100	1958	1510	20786	18201	2851183	Kasumi-1 (AML FAB M2) with t(8;21) translocation and RUNX1/ETO siRNA derived fro	Acute Myeloid Leukemia	NA	POLR2A	NA	GSE29225	GSM722710_POLR2A.bed	1	10012
1	340	codex	0	0.0887962	12	1486	2014	1134	2014	1540	21165	18203	2850804	Kasumi-1 (AML FAB M2) with t(8;21) translocation and mismatch siRNA derived from	Acute Myeloid Leukemia	NA	POLR2A	NA	GSE29225	GSM722709_POLR2A.bed	1	10119
1	358	codex	0	0.0656663	15	1486	2062	1081	2062	1540	35600	18200	2836369	K562 erythrocytic leukaemia cells (ATCC CCL-243) were grown according to standar	Erythrocytic leukaemia cells	NA	PHF8	NA	GSE32509	GSM831008_PHF8.bed	1	16487
1	239	codex	0	0.076954	13	1486	2038	1114	2038	1550	26410	18202	2845559	Acute myelomonocytic leukaemia cell line carrying inv(16) translocation (CBFbeta	Leukaemia cell	NA	CBFB	NA	GSE46044	GSM1122303_CBFB.bed	1	12526
1	255	codex	0	0.103884	9	1486	1961	1200	1961	1550	13602	18206	2858367	CD34+ acute myeloid leukaemia (AML) blast cells carrying inv(16) translocation (	Leukaemia cell	NA	CBFB	NA	GSE46044	GSM1122320_CBFB.bed	1	6603
1	350	codex	0	0.0727454	12	1486	2047	1134	2047	1560	25793	18203	2846176	K562 erythrocytic leukaemia cells (ATCC CCL-243) were grown according to standar	Erythrocytic leukaemia cells	NA	HDAC1	NA	GSE32509	GSM830993_HDAC1.bed	1	11722
1	366	codex	0	0.0681642	10	1486	2055	1175	2055	1570	22959	18205	2849010	K562 erythrocytic leukaemia cells (ATCC CCL-243) were grown according to standar	Erythrocytic leukaemia cells	NA	SAP30	NA	GSE32509	GSM831018_SAP30.bed	1	10429
1	249	codex	0	0.0680564	9	1486	2056	1200	2056	1580	20711	18206	2851258	Acute myelomonocytic leukaemia cell line carrying inv(16) translocation (CBFbeta	Leukaemia cell	NA	ELF1	NA	GSE46044	GSM1122313_ELF1.bed	1	9595
1	254	codex	0	0.0749764	8	1486	2042	1234	2042	1590	16733	18207	2855236	CD34+ acute myeloid leukaemia (AML) blast cells carrying inv(16) translocation (	Leukaemia cell	NA	MYH11	NA	GSE46044	GSM1122319_MYH11.bed	1	7932
1	337	codex	0	0.0950199	6	1486	1989	1296	1989	1590	9925	18209	2862044	Kasumi-1 (AML FAB M2) without t(8;21) translocation derived from the DSMZ.	Acute Myeloid Leukemia	NA	RUNX1T1	NA	GSE29225	GSM722705_RUNX1T1.bed	1	5117
1	251	codex	0	0.0806999	6	1486	2028	1296	2028	1600	11679	18209	2860290	Acute myelomonocytic leukaemia cell line carrying inv(16) translocation (CBFbeta	Leukaemia cell	NA	SPI1	NA	GSE46044	GSM1122315_SPI1.bed	1	5551
1	374	codex	0	0.0358142	7	1486	2096	1262	2096	1610	30502	18208	2841467	K562 erythrocytic leukaemia cells (ATCC CCL-243) were grown according to standar	Embryonic Stem Cell	NA	PHF8	NA	GSE32509	GSM831037_PHF8.bed	1	13618
1	248	codex	0	0.0714731	4	1486	2049	1416	2049	1650	8799	18211	2863170	Acute myelomonocytic leukaemia cell line carrying inv(16) translocation (CBFbeta	Leukaemia cell	NA	FLI1	NA	GSE46044	GSM1122312_FLI1.bed	1	4026
1	268	codex	0	0.063629	4	1486	2065	1416	2065	1660	9880	18211	2862089	Jurkat T-ALL cell line treated with THZ-2-102 for 6 hours (Cdk7 covalent inhibit	Leukemia cell	NA	POLR2A	NA	GSE50625	GSM1224785_POLR2A.bed	1	4952
1	361	codex	0	0.0492645	4	1486	2084	1416	2084	1660	12748	18211	2859221	K562 erythrocytic leukaemia cells (ATCC CCL-243) were grown according to standar	Erythrocytic leukaemia cells	NA	KDM5B	NA	GSE32509	GSM831011_KDM5B.bed	1	5593
1	244	codex	0	0.0359847	4	1486	2095	1416	2095	1670	17424	18211	2854545	Acute myelomonocytic leukaemia cell line carrying inv(16) translocation (CBFbeta	Leukaemia cell	NA	TBP	NA	GSE46044	GSM1122308_TBP.bed	1	8199
1	272	codex	0	0.0302558	2	1486	2100	1622	2100	1740	10386	18213	2861583	T cell Lymphoblastic Lymphoma cell line carrying t(7;9) translocation (TCRB-NOTC	Lymphoma cell	NA	GABPA	NA	GSE51800	GSM1252930_GABPA.bed	1	13956
1	349	codex	0	0.0203188	2	1486	2107	1622	2107	1740	15438	18213	2856531	K562 erythrocytic leukaemia cells (ATCC CCL-243) were grown according to standar	Erythrocytic leukaemia cells	NA	CHD1	NA	GSE32509	GSM830988_CHD1.bed	1	6995
1	352	codex	0	0.0207471	1	1486	2106	1808	2106	1800	7580	18214	2864389	K562 erythrocytic leukaemia cells (ATCC CCL-243) were grown according to standar	Erythrocytic leukaemia cells	NA	KDM5C	NA	GSE32509	GSM831000_JARID1C.bed	1	3471
1	223	codex	0	0	0	1486	2113	2113	2113	1900	158	18215	2871811	No drug (DMSO)	Erythroid Leukaemia	NA	STAT5	NA	E-MTAB-1096	BG22_STAT5_HEL_DMSO.bed	1	128
1	346	codex	0	0	0	1486	2113	2113	2113	1900	2028	18215	2869941	Macrophages were derived from peripheral blood monocytes by incubation with huma	Macrophage	NA	EGR2	NA	GSE31621	GSM785503_4_EGR2.bed	1	1020
1	356	codex	0	0	0	1486	2113	2113	2113	1900	3573	18215	2868396	K562 erythrocytic leukaemia cells (ATCC CCL-243) were grown according to standar	Erythrocytic leukaemia cells	NA	WHSC1	NA	GSE32509	GSM831005_WHSC1.bed	1	2085
1	367	codex	0	0	0	1486	2113	2113	2113	1900	3586	18215	2868383	K562 erythrocytic leukaemia cells (ATCC CCL-243) were grown according to standar	Erythrocytic leukaemia cells	NA	SIRT6	NA	GSE32509	GSM831020_SIRT6.bed	1	1837
1	391	codex	0	0	0	1486	2113	2113	2113	1900	384	18215	2871585	Proerythroblasts were derived from CD34+ adult bone marrow cells isolated from h	Erythroblast	NA	NFE2	NA	GSE36985	GSM908059_NFE2.bed	1	403
1	392	codex	0	0	0	1486	2113	2113	2113	1900	481	18215	2871488	Proerythroblasts were derived from CD34+ adult bone marrow cells isolated from h	Erythroblast	NA	POLR2A	NA	GSE36985	GSM908069_PolII.bed	1	234
1	399	codex	0	0	0	1486	2113	2113	2113	1900	4042	18215	2867927	ChIP-seq_ZNF143_293T-rex. ChIP assays were performed essentially as previously d	Embryonic kidney cells	NA	ZNF143	NA	GSE39263	GSM959048_ZNF143.bed	1	2272
1	401	codex	0	0	0	1486	2113	2113	2113	1900	5170	18215	2866799	ChIP-seq_ZNF143_FLP143HA_T0. cell line specificity: HEK293-T-Rex inducible cell	Embryonic kidney cells	NA	ZNF143	NA	GSE39263	GSM959050_ZNF143.bed	1	4344
