# Supplementary material for: CNEr: A toolkit for exploring extreme noncoding conservation
Source: PLoS Comput Biol. 2019 Aug 26;15(8):e1006940. doi: 10.1371/journal.pcbi.1006940 (PMC6730951; doi:10.1371/journal.pcbi.1006940)
Supplement: S1 Code — (ZIP) [file pcbi.1006940.s013.zip]

Archive with 267 entries (240 files):
- S1Code/.DS_Store
- S1Code/Glossina/
- S1Code/Glossina/1-Alignment/
- S1Code/Glossina/1-Alignment/dm6todroAna2.R
- S1Code/Glossina/1-Alignment/dm6todroMoj2.R
- S1Code/Glossina/1-Alignment/dm6toGmorY1.R
- S1Code/Glossina/1-Alignment/droAna2toDm6.R
- S1Code/Glossina/1-Alignment/droMoj2todm6.R
- S1Code/Glossina/1-Alignment/GmorY1toDm6.R
- S1Code/Glossina/2-filteringFiles/
- S1Code/Glossina/2-filteringFiles/dm6Filters.R
- S1Code/Glossina/2-filteringFiles/GmorY1Filters.R
- S1Code/Glossina/3-CNEr/
- S1Code/Glossina/3-CNEr/1-CNErPipeline.R
- S1Code/Glossina/3-CNEr/2-CNEAnalysis.R
- S1Code/Glossina/3-CNEr/3-nearest-CNEGO-dm6-clusterProfiler.R
- S1Code/Glossina/3-CNEr/4-missingPeaks-targets-dm6-clusterProfiler.R
- S1Code/Glossina/3-CNEr/5-genesWithHighCNEs-dm6.R
- S1Code/Glossina/4-drosophilaOrthoHumanHighTurnOver/
- S1Code/Glossina/4-drosophilaOrthoHumanHighTurnOver/1-orthologs.R
- S1Code/Glossina/4-drosophilaOrthoHumanHighTurnOver/2-orthoGenes.R
- S1Code/Glossina/5-horizonPlots/
- S1Code/Glossina/5-horizonPlots/dm6-ct.R
- S1Code/Glossina/5-horizonPlots/dm6-H15-mid.R
- S1Code/Glossina/README.md
- S1Code/OverlapAnalysisCNEs/
- S1Code/OverlapAnalysisCNEs/OverlapAnalysisCNEs.R
- S1Code/package/
- S1Code/package/.DS_Store
- S1Code/package/build/
- S1Code/package/build/vignette.rds
- S1Code/package/data/
- S1Code/package/data/axisTrack.rda
- S1Code/package/data/CNEDanRer10Hg38.rda
- S1Code/package/data/cneFinalListDanRer10Hg38.rda
- S1Code/package/data/CNEHg38DanRer10.rda
- S1Code/package/data/cpgIslands.rda
- S1Code/package/data/grangesPairsForDotplot.rda
- S1Code/package/data/refGenes.rda
- S1Code/package/DESCRIPTION
- S1Code/package/gpl-2.0.txt
- S1Code/package/inst/
- S1Code/package/inst/doc/
- S1Code/package/inst/doc/CNEr.html
- S1Code/package/inst/doc/CNEr.R
- S1Code/package/inst/doc/CNEr.Rmd
- S1Code/package/inst/doc/PairwiseWholeGenomeAlignment.html
- S1Code/package/inst/doc/PairwiseWholeGenomeAlignment.R
- S1Code/package/inst/doc/PairwiseWholeGenomeAlignment.Rmd
- S1Code/package/inst/extdata/
- S1Code/package/inst/extdata/chr4.hg19.galGal3.net.axt.gz
- S1Code/package/inst/extdata/cne2wBf_AstMex102_danRer10_48_50
- S1Code/package/inst/extdata/cne2wBf_cteIde1_danRer10_100_100
- S1Code/package/inst/extdata/cne2wBf_cypCar1_danRer10_100_100
- S1Code/package/inst/extdata/cne2wBf_danRer10_hg38_45_50
- S1Code/package/inst/extdata/danRer10.hg38.net.axt
- S1Code/package/inst/extdata/danRer10CNE.sqlite
- S1Code/package/inst/extdata/filter_regions.danRer10.bed
- S1Code/package/inst/extdata/filter_regions.hg38.bed
- S1Code/package/inst/extdata/hg38.danRer10.net.axt
- S1Code/package/inst/extdata/rmsk.fa
- S1Code/package/inst/obsolete/
- S1Code/package/inst/obsolete/alignment.c
- S1Code/package/inst/obsolete/ceScan.r
- S1Code/package/inst/obsolete/ceScanR.r
- S1Code/package/inst/obsolete/class.r
- S1Code/package/inst/obsolete/CNEr.Rnw
- S1Code/package/inst/obsolete/src/
- S1Code/package/inst/obsolete/src/ceScan.c
- S1Code/package/inst/obsolete/src/ceScanBranch1.c
- S1Code/package/inst/obsolete/src/ceScanBranch2.c
- S1Code/package/inst/obsolete/src/compile
- S1Code/package/inst/scripts/
- S1Code/package/inst/scripts/danRer10Pipeline.R
- S1Code/package/inst/scripts/prepareData.R
- S1Code/package/LICENSE
- S1Code/package/man/
- S1Code/package/man/addAncestorGO.Rd
- S1Code/package/man/AssemblyStats.Rd
- S1Code/package/man/axisTrack.Rd
- S1Code/package/man/axtChain.Rd
- S1Code/package/man/Axt-class.Rd
- S1Code/package/man/axtInfo.Rd
- S1Code/package/man/Axt-util.Rd
- S1Code/package/man/binner.Rd
- S1Code/package/man/blatCNE.Rd
- S1Code/package/man/ceScan-methods.Rd
- S1Code/package/man/chainMergeSort.Rd
- S1Code/package/man/chainNetSyntenic.Rd
- S1Code/package/man/chainPreNet.Rd
- S1Code/package/man/CNE-class.Rd
- S1Code/package/man/CNEDanRer10Hg38.Rd
- S1Code/package/man/CNEDensity.Rd
- S1Code/package/man/cneFinalListDanRer10Hg38.Rd
- S1Code/package/man/cneMerge.Rd
- S1Code/package/man/fetchChromSizes.Rd
- S1Code/package/man/fixCoordinates.Rd
- S1Code/package/man/GRangePairs-class.Rd
- S1Code/package/man/grangesPairsForDotplot.Rd
- S1Code/package/man/last.Rd
- S1Code/package/man/lastz.Rd
- S1Code/package/man/lavToPsl.Rd
- S1Code/package/man/makeAncoraFiles.Rd
- S1Code/package/man/makeAxtTracks.Rd
- S1Code/package/man/makeCNEDensity.Rd
- S1Code/package/man/makeGRBs.Rd
- S1Code/package/man/matchDistribution.Rd
- S1Code/package/man/netToAxt.Rd
- S1Code/package/man/orgKEGGIds2EntrezIDs.Rd
- S1Code/package/man/plotCNEDistribution.Rd
- S1Code/package/man/plotCNEWidth.Rd
- S1Code/package/man/psubAxt.Rd
- S1Code/package/man/queryCNEData.Rd
- S1Code/package/man/read.rmMask.GRanges.Rd
- S1Code/package/man/read.rmskFasta.Rd
- S1Code/package/man/readAncora.Rd
- S1Code/package/man/readAncoraIntoSQLite.Rd
- S1Code/package/man/readAxt.Rd
- S1Code/package/man/readBed.Rd
- S1Code/package/man/readCNERangesFromSQLite.Rd
- S1Code/package/man/reverseCigar.Rd
- S1Code/package/man/saveCNEToSQLite.Rd
- S1Code/package/man/scoringMatrix.Rd
- S1Code/package/man/subAxt-methods.Rd
- S1Code/package/man/syntenicDotplot.Rd
- S1Code/package/man/writeAxt.Rd
- S1Code/package/NAMESPACE
- S1Code/package/NEWS
- S1Code/package/R/
- S1Code/package/R/Ancora.R
- S1Code/package/R/AssemblyStats.R
- S1Code/package/R/Axt-class.R
- S1Code/package/R/Axt-methods.R
- S1Code/package/R/ceScan.R
- S1Code/package/R/CNE-class.R
- S1Code/package/R/CNE-methods.R
- S1Code/package/R/DB.R
- S1Code/package/R/GO.R
- S1Code/package/R/GRangePairs-class.R
- S1Code/package/R/GRangePairs-methods.R
- S1Code/package/R/GRB.R
- S1Code/package/R/IO-methods.R
- S1Code/package/R/KEGG.R
- S1Code/package/R/makeGeneDbFromUCSC.R
- S1Code/package/R/plot.R
- S1Code/package/R/scoringMatrix.R
- S1Code/package/R/subAxt-methods.R
- S1Code/package/R/utils.R
- S1Code/package/R/WholeGenomeAlignment.R
- S1Code/package/README.md
- S1Code/package/src/
- S1Code/package/src/ceScan.c
- S1Code/package/src/CNEr.h
- S1Code/package/src/io.c
- S1Code/package/src/IRanges_stubs.c
- S1Code/package/src/Makevars
- S1Code/package/src/Makevars.common
- S1Code/package/src/Makevars.win
- S1Code/package/src/R_init_CNEr.c
- S1Code/package/src/S4Vectors_stubs.c
- S1Code/package/src/ucsc/
- S1Code/package/src/ucsc/_cheapcgi.c
- S1Code/package/src/ucsc/_portimpl.c
- S1Code/package/src/ucsc/_portimpl.h
- S1Code/package/src/ucsc/axt.c
- S1Code/package/src/ucsc/axt.h
- S1Code/package/src/ucsc/base64.c
- S1Code/package/src/ucsc/base64.h
- S1Code/package/src/ucsc/binRange.c
- S1Code/package/src/ucsc/binRange.h
- S1Code/package/src/ucsc/bits.c
- S1Code/package/src/ucsc/bits.h
- S1Code/package/src/ucsc/chain.c
- S1Code/package/src/ucsc/chain.h
- S1Code/package/src/ucsc/cheapcgi.c
- S1Code/package/src/ucsc/cheapcgi.h
- S1Code/package/src/ucsc/cirTree.c
- S1Code/package/src/ucsc/cirTree.h
- S1Code/package/src/ucsc/common.c
- S1Code/package/src/ucsc/common.h
- S1Code/package/src/ucsc/dlist.c
- S1Code/package/src/ucsc/dlist.h
- S1Code/package/src/ucsc/dnaseq.c
- S1Code/package/src/ucsc/dnaseq.h
- S1Code/package/src/ucsc/dnautil.c
- S1Code/package/src/ucsc/dnautil.h
- S1Code/package/src/ucsc/dystring.c
- S1Code/package/src/ucsc/dystring.h
- S1Code/package/src/ucsc/errabort.c
- S1Code/package/src/ucsc/errabort.h
- S1Code/package/src/ucsc/hash.c
- S1Code/package/src/ucsc/hash.h
- S1Code/package/src/ucsc/htmshell.h
- S1Code/package/src/ucsc/https.c
- S1Code/package/src/ucsc/https.h
- S1Code/package/src/ucsc/internet.c
- S1Code/package/src/ucsc/internet.h
- S1Code/package/src/ucsc/intExp.c
- S1Code/package/src/ucsc/kxTok.c
- S1Code/package/src/ucsc/kxTok.h
- S1Code/package/src/ucsc/linefile.c
- S1Code/package/src/ucsc/linefile.h
- S1Code/package/src/ucsc/localmem.c
- S1Code/package/src/ucsc/localmem.h
- S1Code/package/src/ucsc/memalloc.c
- S1Code/package/src/ucsc/memalloc.h
- S1Code/package/src/ucsc/mime.c
- S1Code/package/src/ucsc/mime.h
- S1Code/package/src/ucsc/net.c
- S1Code/package/src/ucsc/net.h
- S1Code/package/src/ucsc/obscure.c
- S1Code/package/src/ucsc/obscure.h
- S1Code/package/src/ucsc/options.c
- S1Code/package/src/ucsc/options.h
- S1Code/package/src/ucsc/os.c
- S1Code/package/src/ucsc/osunix.c
- S1Code/package/src/ucsc/oswin9x.c
- S1Code/package/src/ucsc/pipeline.c
- S1Code/package/src/ucsc/pipeline.h
- S1Code/package/src/ucsc/portable.h
- S1Code/package/src/ucsc/portimpl.c
- S1Code/package/src/ucsc/portimpl.h
- S1Code/package/src/ucsc/servBrcMcw.c
- S1Code/package/src/ucsc/servcis.c
- S1Code/package/src/ucsc/servcl.c
- S1Code/package/src/ucsc/servCrunx.c
- S1Code/package/src/ucsc/servmsII.c
- S1Code/package/src/ucsc/servpws.c
- S1Code/package/src/ucsc/sig.h
- S1Code/package/src/ucsc/sqlList.c
- S1Code/package/src/ucsc/sqlList.h
- S1Code/package/src/ucsc/sqlNum.c
- S1Code/package/src/ucsc/sqlNum.h
- S1Code/package/src/ucsc/udc.c
- S1Code/package/src/ucsc/udc.h
- S1Code/package/src/ucsc/verbose.c
- S1Code/package/src/ucsc/verbose.h
- S1Code/package/src/ucsc/wildcmp.c
- S1Code/package/src/utils.c
- S1Code/package/src/XVector_stubs.c
- S1Code/package/tests/
- S1Code/package/tests/testthat.R
- S1Code/package/tests/testthat/
- S1Code/package/tests/testthat/test_Axt.R
- S1Code/package/tests/testthat/test_ceScan.R
- S1Code/package/tests/testthat/test_CNE.R
- S1Code/package/tests/testthat/test_GRangePairs.R
- S1Code/package/tests/testthat/test_GRBs.R
- S1Code/package/tests/testthat/test_IO.R
- S1Code/package/tests/testthat/test_reverseCigar.R
- S1Code/package/vignettes/
- S1Code/package/vignettes/CNEr.bib
- S1Code/package/vignettes/CNEr.Rmd
- S1Code/package/vignettes/PairwiseWholeGenomeAlignment.Rmd
- S1Code/README.md
- S1Code/SeaUrchin/
- S1Code/SeaUrchin/1-horizonPlots/
- S1Code/SeaUrchin/1-horizonPlots/strPur31-Meis.R
- S1Code/SeaUrchin/2-GRB/
- S1Code/SeaUrchin/2-GRB/makeGRB.R
- S1Code/SeaUrchin/README.md
- S1Code/Supplementary/
- S1Code/Supplementary/FigureS1.R
- S1Code/Supplementary/FigureS2.R
- S1Code/Supplementary/FigureS3.R
- S1Code/Supplementary/FigureS4.R
- S1Code/Supplementary/FigureS5.R
