# Supplementary material for: CNEr: A toolkit for exploring extreme noncoding conservation
Source: PLoS Comput Biol. 2019 Aug 26;15(8):e1006940. doi: 10.1371/journal.pcbi.1006940 (PMC6730951; doi:10.1371/journal.pcbi.1006940)
Supplement: S1 Code — (ZIP) [file pcbi.1006940.s013.zip › S1Code/Glossina/1-Alignment/dm6todroMoj2.R]

## Alignment with lastz for dm6 and Glossina
library(CNEr)

## Config
axtDir <- "."

assemblyTarget <- "/mnt/biggley/home/gtan/work2/projects/Glossina/1-Alignment/genomes/dm6.2bit"
assemblyQuery <- "/mnt/biggley/home/gtan/work2/projects/Glossina/1-Alignment/genomes/droMoj2.2bit"

## Pipeline
lavs <- lastz(assemblyTarget, assemblyQuery, 
              outputDir=axtDir,
              chrsTarget=c("chr2L", "chr2R", "chr3L", "chr3R", "chr4", "chrM"),
              distance="far", mc.cores=10)
lavs <- list.files(path=".", pattern="\\.lav$")

psls <- lavToPsl(lavs, removeLav=FALSE, binary="lavToPsl")

chains <- axtChain(psls, assemblyTarget=assemblyTarget,
                   assemblyQuery=assemblyQuery, distance="far",
                   removePsl=TRUE, binary="axtChain")

allChain <- chainMergeSort(chains, assemblyTarget, assemblyQuery,
              allChain=file.path(axtDir,
                         paste0(sub("\\.2bit$", "", basename(assemblyTarget),
                                    ignore.case=TRUE), ".",
                                sub("\\.2bit$", "", basename(assemblyQuery),
                                    ignore.case=TRUE), ".all.chain")),
                           removeChains=TRUE, binary="chainMergeSort")

allPreChain <- chainPreNet(allChain, assemblyTarget, assemblyQuery,
                           allPreChain=file.path(axtDir,
                                      paste0(sub("\\.2bit$", "",
                                                 basename(assemblyTarget),
                                                 ignore.case = TRUE), ".",
                                             sub("\\.2bit$", "",
                                                 basename(assemblyQuery),
                                                 ignore.case = TRUE),
                                                 ".all.pre.chain")),
                           removeAllChain=FALSE, binary="chainPreNet")

## Keep the best chain and add synteny information
netSyntenicFile <- chainNetSyntenic(allPreChain, assemblyTarget, assemblyQuery,
                     netSyntenicFile=file.path(axtDir,
                                               paste0(sub("\\.2bit$", "",
                                                      basename(assemblyTarget),
                                                      ignore.case = TRUE), ".",
                                                      sub("\\.2bit$", "",
                                                      basename(assemblyQuery),
                                                      ignore.case = TRUE),
                                              ".noClass.net")),
                     binaryChainNet="chainNet", binaryNetSyntenic="netSyntenic")

netToAxt(netSyntenicFile, allPreChain, assemblyTarget, assemblyQuery,
         axtFile=file.path(axtDir,
                           paste0(sub("\\.2bit$", "",
                                      basename(assemblyTarget),
                                      ignore.case = TRUE), ".",
                                  sub("\\.2bit$", "",
                                      basename(assemblyQuery),
                                      ignore.case = TRUE),
                                  ".net.axt")),
             removeFiles=FALSE,
             binaryNetToAxt="netToAxt", binaryAxtSort="axtSort")
