# Supplementary material for: CNEr: A toolkit for exploring extreme noncoding conservation
Source: PLoS Comput Biol. 2019 Aug 26;15(8):e1006940. doi: 10.1371/journal.pcbi.1006940 (PMC6730951; doi:10.1371/journal.pcbi.1006940)
Supplement: S1 Code — (ZIP) [file pcbi.1006940.s013.zip › S1Code/Glossina/2-filteringFiles/dm6Filters.R]

## Compile the annotation from refGene and ensGene
system("genePredToGtf dm6 refGene refGene.dm6.gtf")
system("genePredToGtf dm6 ensGene ensGene.dm6.gtf")

library(rtracklayer)
assembly <- "dm6"
ensGene <- import("ensGene.dm6.gtf", format="gtf")
refGene <- import("refGene.dm6.gtf", format="gtf")

filters <- reduce(c(ensGene[ensGene$type=="CDS"], 
                    refGene[refGene$type=="CDS"]), ignore.strand=TRUE)
export.bed(filters, con=paste0("filter_regions.", assembly, ".bed"))
