# Supplementary material for: CNEr: A toolkit for exploring extreme noncoding conservation
Source: PLoS Comput Biol. 2019 Aug 26;15(8):e1006940. doi: 10.1371/journal.pcbi.1006940 (PMC6730951; doi:10.1371/journal.pcbi.1006940)
Supplement: S1 Code — (ZIP) [file pcbi.1006940.s013.zip › S1Code/Glossina/2-filteringFiles/GmorY1Filters.R]

library(rtracklayer)
library(GenomicFeatures)

# GmorY1
assembly <- "GmorY1"
## repeats
repeatsFn <- list.files(file.path("/mnt/biggley/home/gtan/work2/projects/Glossina/downloads", assembly),
                        pattern=".*REPEATFEATURES.*",
                        full.names=TRUE)
repeats <- import.gff3(repeatsFn)
repeats <- repeats[repeats$type == "repeat_region"]
mcols(repeats) <- NULL

## protein coding 
annotationFn <- list.files(file.path("/mnt/biggley/home/gtan/work2/projects/Glossina/downloads", assembly),
                           pattern=".*BASEFEATURES.*",
                           full.names=TRUE)
annotation <- import.gff3(annotationFn)
proteinIDs <- annotation[which(annotation$biotype == "protein_coding")]$ID
exons <- annotation[annotation$type == "exon"]
cds <- annotation[annotation$type == "CDS"]
exons <- exons[as.character(exons$Parent) %in% proteinIDs]
mcols(exons) <- NULL
mcols(cds) <- NULL

## output
filters <- reduce(c(repeats, cds), ignore.strand=TRUE)
export.bed(filters, con=paste0("filter_regions.", assembly, ".bed"))
