# Supplementary material for: CNEr: A toolkit for exploring extreme noncoding conservation
Source: PLoS Comput Biol. 2019 Aug 26;15(8):e1006940. doi: 10.1371/journal.pcbi.1006940 (PMC6730951; doi:10.1371/journal.pcbi.1006940)
Supplement: S1 Code — (ZIP) [file pcbi.1006940.s013.zip › S1Code/Glossina/3-CNEr/1-CNErPipeline.R]

## CNEr pipeline
library(CNEr)
library(rtracklayer)
setwd("/mnt/biggley/home/gtan/work2/projects/Glossina/3-CNEr")

cneDm6GmorY1 <- CNE(
  assembly1Fn="/mnt/biggles/csc_projects/gtan/projects/Glossina/1-Alignment/genomes/dm6.2bit",
  assembly2Fn="/mnt/biggles/csc_projects/gtan/projects/Glossina/1-Alignment/genomes/GmorY1.2bit",
  axt12Fn="/mnt/biggles/csc_projects/gtan/projects/Glossina/1-Alignment/lastz/dm6toGmorY1/dm6.GmorY1.net.axt.gz", 
	axt21Fn="/mnt/biggles/csc_projects/gtan/projects/Glossina/1-Alignment/lastz/GmorY1toDm6/GmorY1.dm6.net.axt.gz",
  cutoffs1=4L, cutoffs2=4L)

dm6Filters <- import.bed("/mnt/biggles/csc_projects/gtan/projects/Glossina/2-filteringFiles/filter_regions.dm6.bed")
GmorY1Filters <- import.bed("/mnt/biggles/csc_projects/gtan/projects/Glossina/2-filteringFiles/filter_regions.GmorY1.bed")

identities <- c(21, 24, 27, 29, 30, 35, 40, 45, 48, 49, 50)
windows <-    c(30, 30, 30, 30, 30, 50, 50, 50, 50, 50, 50)
cneListDm6GmorY1 <- ceScan(x=cneDm6GmorY1, tFilter=dm6Filters,
                              qFilter=GmorY1Filters,
                              window=as.integer(windows), 
                              identity=as.integer(identities))

cneMergedListDm6GmorY1 <- lapply(cneListDm6GmorY1, cneMerge)
cneFinalListDm6GmorY1 <- lapply(cneMergedListDm6GmorY1, blatCNE)

## CNE numbers
lengths(lapply(cneFinalListDm6GmorY1, CNEFinal))

# Make tracks of bed and bedgraph
library(doParallel)
library(foreach)
registerDoParallel(cores=4)
foreach(threshold=names(cneFinalListDm6GmorY1)) %dopar% {
  makeCNEDensity(CNEFinal(cneFinalListDm6GmorY1[[threshold]]),
                 genomeFirst="dm6",
                 genomeSecond="GmorY1",
                 threshold=threshold, windowSizeFirst=30, windowSizeSecond=30)
}

## Output data
save.image(file="work.RData")
save(cneFinalListDm6GmorY1, file="cneFinalListDm6GmorY1.rda")

### Make Ancora format file
for(threshold in names(cneFinalListDm6GmorY1)){
  makeAncoraFiles(CNEFinal(cneFinalListDm6GmorY1[[threshold]]),
                  outputDir="Ancora", genomeFirst="dm6",
                  genomeSecond="GmorY1", threshold=threshold)
}
