# Supplementary material for: CNEr: A toolkit for exploring extreme noncoding conservation
Source: PLoS Comput Biol. 2019 Aug 26;15(8):e1006940. doi: 10.1371/journal.pcbi.1006940 (PMC6730951; doi:10.1371/journal.pcbi.1006940)
Supplement: S1 Code — (ZIP) [file pcbi.1006940.s013.zip › S1Code/Glossina/3-CNEr/2-CNEAnalysis.R]

# CNE analysis
setwd("/mnt/biggles/csc_projects/gtan/projects/Glossina/3-CNEr/CNEAnalysis")
library(CNEr)

load("../cneFinalListDm6GmorY1.rda")

## CNEs number
lengths(lapply(cneFinalListDm6GmorY1, CNEFinal))

## CNE width 
CNEr:::savefig("CNEWidth_24_30", height=10, type="eps", colormodel="cmyk")
plotCNEWidth(CNEFinal(cneFinalListDm6GmorY1[["24_30"]]), powerLawTest=FALSE)
dev.off()

## CNE genomic distribution
p <- plotCNEDistribution(first(CNEFinal(cneFinalListDm6GmorY1[["24_30"]])))
CNEr:::savefig("CNEGenomicDistribution_24_30", height=15, type="eps", 
               colormodel="cmyk")
p
dev.off()
