# Supplementary material for: CNEr: A toolkit for exploring extreme noncoding conservation
Source: PLoS Comput Biol. 2019 Aug 26;15(8):e1006940. doi: 10.1371/journal.pcbi.1006940 (PMC6730951; doi:10.1371/journal.pcbi.1006940)
Supplement: S1 Code — (ZIP) [file pcbi.1006940.s013.zip › S1Code/Glossina/3-CNEr/3-nearest-CNEGO-dm6-clusterProfiler.R]

# Check the GO terms of the nearest dm6 genes from CNEs
## This script provides results
setwd("/mnt/biggley/home/gtan/work2/projects/Glossina/3-CNEr/3-nearest-CNEGO-dm6-clusterProfiler")

library(CNEr)
library(rtracklayer)
library(clusterProfiler)
library(org.Dm.eg.db)

load("../cneFinalListDm6GmorY1.rda")

## prepare tss of genes
library(TxDb.Dmelanogaster.UCSC.dm6.ensGene)
library(org.Dm.eg.db)
txdb <- TxDb.Dmelanogaster.UCSC.dm6.ensGene
geneGRanges <- genes(txdb)
tss <- resize(geneGRanges, width=1, fix="start", ignore.strand=FALSE)

termsToDrop <- c("GO:0006357", "GO:0031324", "GO:0051253", "GO:0045892",
                 "GO:1902679", "GO:1903507", "GO:0010558", "GO:2000113",
                 "GO:0009890", "GO:0031327", "GO:0045944", "GO:0051172",
                 "GO:0045934", "GO:0000122", "GO:0045935", "GO:0051254")
threshold <- names(cneFinalListDm6GmorY1)[1]
#for(threshold in names(cneFinalListDm6GmorY1)){
  hits <- nearest(first(CNEFinal(cneFinalListDm6GmorY1[[threshold]])),
                  tss, ignore.strand=TRUE)
  counts <- integer(length(tss))
  names(counts) <- sub("\\.\\d$", "", tss$gene_id)
  counts[as.integer(names(table(hits)))] <- table(hits)
  genesAll <- as.integer(counts >= 1)
  names(genesAll) <- names(counts)
  targets <- names(genesAll)[genesAll==1]
  universeGenes <- names(genesAll)
  
  ego <- enrichGO(gene          = targets,
                  universe      = universeGenes,
                  OrgDb         = org.Dm.eg.db,
                  keytype       = 'ENSEMBL',
                  ont           = "BP",
                  pAdjustMethod = "BH",
                  pvalueCutoff  = 0.01,
                  qvalueCutoff  = 0.05,
                  readable      = TRUE)
  egoDrop <- dropGO(ego, term=termsToDrop) 
  write.table(egoDrop, file=paste0("cne-dm6-all-", threshold, ".txt"), 
              quote=FALSE,
              sep="\t", row.names=FALSE)
  ### dotplot
  CNEr:::savefig(paste0("cne-dm6-all-dotplot-", threshold), 
                 colormodel="cmyk",
                 height=15, width=25)
  dotplot(egoDrop, showCategory=30,
          title="GO BP enrichment")
  dev.off()
  ### enrichMap
  CNEr:::savefig(paste0("cne-dm6-all-enrichMap-", threshold, ".txt"), 
                 colormodel="cmyk",
                 height=15, family="serif")
  enrichMap(egoDrop, n=30)
  dev.off()
  ### upsetplot
  CNEr:::savefig(paste0("cne-dm6-all-upsetplot-", threshold, ".txt"), 
                 colormodel="cmyk",
                 height=15, type="pdf")
  upsetplot(egoDrop, n=20)
  dev.off()
#}
