# Supplementary material for: CNEr: A toolkit for exploring extreme noncoding conservation
Source: PLoS Comput Biol. 2019 Aug 26;15(8):e1006940. doi: 10.1371/journal.pcbi.1006940 (PMC6730951; doi:10.1371/journal.pcbi.1006940)
Supplement: S1 Code — (ZIP) [file pcbi.1006940.s013.zip › S1Code/Glossina/3-CNEr/4-missingPeaks-targets-dm6-clusterProfiler.R]

# This script identifies the regions where peaks in dm6 vs GmorY1 are missing compared to dm6 vs droAna2
## This script provides results
setwd("/mnt/biggley/home/gtan/work2/projects/Glossina/3-CNEr/5-missingPeaks-targets-dm6-clusterProfiler")

library(CNEr)
library(rtracklayer)
library(GenomicRanges)
library(clusterProfiler)
library(TxDb.Dmelanogaster.UCSC.dm6.ensGene)
library(org.Dm.eg.db)
txdb <- TxDb.Dmelanogaster.UCSC.dm6.ensGene
geneGRanges <- genes(txdb)

### dm6 and GmorY1 GRBs
grbs1 <- import.bed("/mnt/biggley/home/gtan/work2/projects/Glossina/3.5-GRBs/dm6GmorY1_grbs_21_30-0.5.bed")
### dm6 and droAna2 GRBs
grbs2 <- import.bed("/mnt/biggley/home/gtan/work2/projects/Glossina/3.5-GRBs/dm6droAna2_grbs_49_50-0.5.bed")
cne2 <- readAncora(fn="/mnt/biggles/data/CNEs/blatFiltered_19-07-2013/cne2wBf_dm6_droAna28_49_50",
                   tAssemblyFn="/mnt/biggles/csc_projects/gtan/projects/Glossina/1-Alignment/genomes/dm6.2bit",
                   qAssemblyFn="/mnt/biggles/data/UCSC/goldenpath/droAna28/bigZips/droAna28.2bit")
cne2 <- first(cne2)

missingRegions <- setdiff(grbs2, grbs1)
## Finding the missing clusters(regions from dm3 vs droAna2 are missing in dm3 vs GmorY1): genes nearest CNEs
hits <- findOverlaps(cne2, missingRegions, type="within",
                     ignore.strand=TRUE)
cneMissing <- cne2[unique(queryHits(hits))]
tss <- resize(geneGRanges, width=1, fix="start", ignore.strand=FALSE)
hits <- nearest(cneMissing, tss, ignore.strand=TRUE)
counts <- integer(length(tss))
names(counts) <- sub("\\.\\d$", "", tss$gene_id)
counts[as.integer(names(table(hits)))] <- table(hits)
genesAll <- as.integer(counts >= 1)
names(genesAll) <- names(counts)
termsToDrop <- c("GO:0006357", "GO:0031324", "GO:0051253", "GO:0045892",
                 "GO:1902679", "GO:1903507", "GO:0010558", "GO:2000113",
                 "GO:0009890", "GO:0031327", "GO:0045944", "GO:0051172",
                 "GO:0045934", "GO:0000122", "GO:0045935", "GO:0051254",
                 "GO:0007157", "GO:0007156", "GO:0098742")

targets <- names(genesAll)[genesAll==1]
universeGenes <- names(genesAll)
ego <- enrichGO(gene          = targets,
                universe      = universeGenes,
                OrgDb         = org.Dm.eg.db,
                keytype       = 'ENSEMBL',
                ont           = "BP",
                pAdjustMethod = "BH",
                pvalueCutoff  = 0.01,
                qvalueCutoff  = 0.05,
                readable      = TRUE)
egoDrop <- dropGO(ego, term=termsToDrop)
write.table(egoDrop, file="cne-dm6-all-nearestGeneCNEMissing.txt",
            quote=FALSE,
            sep="\t", row.names=FALSE)
### dotplot
CNEr:::savefig("cne-dm6-all-dotplot-nearestGeneCNEMissing",
               colormodel="cmyk",
               height=15, width=25)
dotplot(egoDrop, showCategory=30,
        title="GO BP enrichment")
dev.off()
### enrichMap
CNEr:::savefig("cne-dm6-all-enrichMap-nearestGeneCNEMissing",
               colormodel="cmyk",
               height=15, family="serif")
enrichMap(egoDrop, n=30)
dev.off()
### upsetplot
CNEr:::savefig("cne-dm6-all-upsetplot-nearestGeneCNEMissing",
               colormodel="cmyk",
               height=15, type="pdf")
upsetplot(egoDrop, n=20)
dev.off()
