# Supplementary material for: CNEr: A toolkit for exploring extreme noncoding conservation
Source: PLoS Comput Biol. 2019 Aug 26;15(8):e1006940. doi: 10.1371/journal.pcbi.1006940 (PMC6730951; doi:10.1371/journal.pcbi.1006940)
Supplement: S1 Code — (ZIP) [file pcbi.1006940.s013.zip › S1Code/Glossina/3-CNEr/5-genesWithHighCNEs-dm6.R]

## This script finds the GRBs with high number of CNEs.
setwd("/mnt/biggles/csc_projects/gtan/projects/Glossina/3-CNEr/6-genesWithHighCNEs-dm6")
library(CNEr)
library(GenomicRanges)
library(TxDb.Dmelanogaster.UCSC.dm6.ensGene)
library(org.Dm.eg.db)
txdb <- TxDb.Dmelanogaster.UCSC.dm6.ensGene
geneGRanges <- genes(txdb)

### dm6 and GmorY1
load("../cneFinalListDm6GmorY1.rda")
cne <- first(CNEFinal(cneFinalListDm6GmorY1[["21_30"]]))
grbs <- makeGRBs(x=GRangesList(Glossina=cne), winSize=40, ratio=1,
                 genes=geneGRanges, background="chromosome")

write.table(x=as.data.frame(grbs[order(grbs$Glossina, decreasing=TRUE)]),
            file="grbs-dm6-GmorY1.tsv", quote=FALSE, sep="\t", row.names=TRUE,
            col.names=TRUE)
