# Supplementary material for: CNEr: A toolkit for exploring extreme noncoding conservation
Source: PLoS Comput Biol. 2019 Aug 26;15(8):e1006940. doi: 10.1371/journal.pcbi.1006940 (PMC6730951; doi:10.1371/journal.pcbi.1006940)
Supplement: S1 Code — (ZIP) [file pcbi.1006940.s013.zip › S1Code/Glossina/4-drosophilaOrthoHumanHighTurnOver/1-orthologs.R]

## Get the orthologous genes mapping between human and drosophila
setwd("/mnt/biggles/csc_projects/gtan/projects/Glossina/4-drosophilaOrthoHumanHighTurnOver/1-orthologs")
library(rtracklayer)
library(stringr)

library(TxDb.Dmelanogaster.UCSC.dm6.ensGene)
library(org.Dm.eg.db)
txdb <- TxDb.Dmelanogaster.UCSC.dm6.ensGene
geneGRanges <- genes(txdb)
names(geneGRanges) <- sub("\\.\\d$", "", names(geneGRanges))

gff <- import.gff3("dmel-all-r6.12.toHomoSapiens.gff")
seqlevelsStyle(gff) <- "UCSC"
index <- sapply(gff$Dbxref, grep, pattern="^Ensembl_Homo_sapiens")
gff <- gff[lengths(index)==1L]
dm6GeneIDs <- sub("_\\w+$", "", gff$ID)
index <- index[lengths(index)==1L]
hgensGeneIDs <- mapply(function(x,y){x[y]}, gff$Dbxref, index)
hgensGeneIDs <- sub("^Ensembl_Homo_sapiens:", "", hgensGeneIDs)

mapping <- data.frame(human=hgensGeneIDs, drosophila=dm6GeneIDs, 
                      stringsAsFactors=FALSE)
mapping <- mapping[!duplicated(mapping), ]
mapping <- mapping[mapping$drosophila %in% names(geneGRanges), ]
dm2hg <- with(mapping, split(human, drosophila))
hg2dm <- with(mapping, split(drosophila, human))

save(hg2dm, file="hg2dm.rda")
save(mapping, file="mapping.rda")
save.image("work.RData")
