# Supplementary material for: CNEr: A toolkit for exploring extreme noncoding conservation
Source: PLoS Comput Biol. 2019 Aug 26;15(8):e1006940. doi: 10.1371/journal.pcbi.1006940 (PMC6730951; doi:10.1371/journal.pcbi.1006940)
Supplement: S1 Code — (ZIP) [file pcbi.1006940.s013.zip › S1Code/Glossina/4-drosophilaOrthoHumanHighTurnOver/2-orthoGenes.R]

# Check the ortho genes and axon genes: axon genes have higher correlation
## This script is useful and proves
library(CNEr)
library(GenomicRanges)
setwd("/mnt/biggles/csc_projects/gtan/projects/Glossina/4-drosophilaOrthoHumanHighTurnOver/6-orthoGenes")

## ortho: hg to dm
load("../1-orthologs/mapping.rda")
mapping$ensembl_gene_id <- mapping$human

library(biomaRt)
ensembl <- useMart("ensembl")
ensembl <- useDataset("hsapiens_gene_ensembl",mart=ensembl)
geneIDNames <- getBM(attributes=c("ensembl_gene_id", "external_gene_name"),
                 filters="ensembl_gene_id", values=mapping$ensembl_gene_id, 
                 mart=ensembl)
mapping <- merge(mapping, geneIDNames)
orthoMapping <- mapping
orthoMapping$mm10CNEs <- 0
orthoMapping$danRer10CNEs <- 0
orthoMapping$droAan2CNEs <- 0
orthoMapping$GmorY1CNEs <- 0

## count the CNEs
### hg38
load("/mnt/biggles/csc_projects/gtan/projects/GRBEdges/hg38/GRBTargetGenePrediction/RF/1-prediction/predictedGenes.rda")
targets <- names(genes[which(genes$finalPrediction == "target")])
orthoMapping <- orthoMapping[orthoMapping$human %in% names(genes), ]
ensGenesHg38 <- genes[orthoMapping$ensembl_gene_id]
ensGenesHg38Ranges <- trim(promoters(ensGenesHg38, upstream=200000, 
                           downstream=200000))
cne <- readAncora(fn="/mnt/biggles/data/CNEs/blatFiltered_19-07-2013/cne2wBf_hg38_mm10_49_50",
                  tAssemblyFn="/mnt/biggles/data/UCSC/goldenpath/hg38/bigZips/hg38.2bit",
                  qAssemblyFn="/mnt/biggles/data/UCSC/goldenpath/mm10/bigZips/mm10.2bit")
cne <- first(cne)
hits <- findOverlaps(cne, ensGenesHg38Ranges,
                     ignore.strand=TRUE, type="within")
hits <- lengths(split(queryHits(hits), subjectHits(hits)))
orthoMapping$mm10CNEs[as.integer(names(hits))] <- hits

cne <- readAncora(fn="/mnt/biggles/data/CNEs/blatFiltered_19-07-2013/cne2wBf_danRer10_hg38_35_50",
                  tAssemblyFn="/mnt/biggles/data/UCSC/goldenpath/danRer10/bigZips/danRer10.2bit",
                  qAssemblyFn="/mnt/biggles/data/UCSC/goldenpath/hg38/bigZips/hg38.2bit")
cne <- second(cne)
hits <- findOverlaps(cne, ensGenesHg38Ranges,
                      ignore.strand=TRUE, type="within")
hits <- lengths(split(queryHits(hits), subjectHits(hits)))
orthoMapping$danRer10CNEs[as.integer(names(hits))] <- hits

### dm6
library(TxDb.Dmelanogaster.UCSC.dm6.ensGene)
library(org.Dm.eg.db)
txdb <- TxDb.Dmelanogaster.UCSC.dm6.ensGene
geneGRanges <- genes(txdb)
names(geneGRanges) <- sub("\\.\\d$", "", names(geneGRanges))
geneGRanges <- geneGRanges[orthoMapping$drosophila]
dm6Range <- trim(promoters(geneGRanges,
                           upstream=20000, downstream=20000))
load("/mnt/biggles/csc_projects/gtan/projects/Glossina/3-CNEr/cneFinalListDm6GmorY1.rda")
cne <- first(CNEFinal(cneFinalListDm6GmorY1[["21_30"]]))
hits <- findOverlaps(cne, dm6Range,
                     ignore.strand=TRUE, type="within")
hits <- lengths(split(queryHits(hits), subjectHits(hits)))
orthoMapping$GmorY1CNEs[as.integer(names(hits))] <- hits
cne <- readAncora(fn="/mnt/biggles/data/CNEs/blatFiltered_19-07-2013/cne2wBf_dm6_droAna28_49_50",
                  tAssemblyFn="/mnt/biggles/csc_projects/gtan/projects/Glossina/1-Alignment/genomes/dm6.2bit",
                  qAssemblyFn="/mnt/biggles/csc_projects/gtan/projects/Glossina/1-Alignment/genomes/droAna2.2bit")
cne <- first(cne)
hits <- findOverlaps(cne, dm6Range,
                     ignore.strand=TRUE, type="within")
hits <- lengths(split(queryHits(hits), subjectHits(hits)))
orthoMapping$droAan2CNEs[as.integer(names(hits))] <- hits

with(orthoMapping, cor.test(mm10CNEs - danRer10CNEs, droAan2CNEs - GmorY1CNEs))

## Remove some impossible cases
orthoMappingValid <- orthoMapping[orthoMapping$mm10CNEs >= orthoMapping$danRer10CNEs & orthoMapping$droAan2CNEs >= orthoMapping$GmorY1CNEs, ]

with(orthoMappingValid, cor.test(mm10CNEs - danRer10CNEs, droAan2CNEs - GmorY1CNEs))
foo <- orthoMappingValid[with(orthoMappingValid, mm10CNEs>=10 & danRer10CNEs <=2 & droAan2CNEs>=10 & GmorY1CNEs <=2), ]
foo[(foo$ensembl_gene_id %in% targets), ]

## Check the correlation of axon guidance genes
library(org.Hs.eg.db)
entrezGeneIDs <- as.list(org.Hs.egGO2ALLEGS)[["GO:0007411"]]
entrezGeneIDs <- unique(entrezGeneIDs)
library(biomaRt)
ensembl <- useMart("ensembl")
ensembl <- useDataset("hsapiens_gene_ensembl",mart=ensembl)
ensEntrezGenes <- getBM(attributes=c("ensembl_gene_id", "external_gene_name",
                              "entrezgene"),
                 filters="entrezgene", values=entrezGeneIDs, mart=ensembl)
indexInterested <- orthoMapping$human %in% ensEntrezGenes$ensembl_gene_id
axonMapping <- orthoMapping[indexInterested, ]
with(axonMapping, cor.test(mm10CNEs - danRer10CNEs, droAan2CNEs - GmorY1CNEs))

## ecdf plot of two sets of genes
x <- with(orthoMapping[indexInterested, ], 
          mm10CNEs - danRer10CNEs+ droAan2CNEs - GmorY1CNEs)
y <- with(orthoMapping[!indexInterested, ], 
          mm10CNEs - danRer10CNEs+ droAan2CNEs - GmorY1CNEs)
ks.test(x, y, alternative ="less") ## p-value < 0.00000000000000022
### We can say axon gudiance genes significantly have bigger change of # of CNEs than the other genes.

CNEr:::savefig("ecdfPlotOfTurnover-combined", colormodel="cmyk", height=10,
               width=12)
Faxon <- ecdf(x)
Fortho <- ecdf(y)
plot(Faxon, verticals = TRUE, do.points = FALSE, col="red", 
     xlab="Reduction of # of CNEs", ylab="Cumulative fraction of gene set",
     main="ecdf of CNE turnover")
plot(Fortho, verticals = TRUE, do.points = FALSE, col="blue", add=TRUE)
legend("bottomright", legend=c("Axon guidance genes", "Other genes"),
       col=c("red", "blue"), lty=1)
dev.off()

CNEr:::savefig("ecdfPlotOfTurnover-both", colormodel="cmyk", height=10,
               width=20)
m <- matrix(c(1,2,3,3),nrow = 2,ncol = 2,byrow = TRUE)
layout(mat = m,heights = c(0.4,0.12))

## ecdf plot for human
x <- with(orthoMapping[indexInterested, ],
                    mm10CNEs - danRer10CNEs)
y <- with(orthoMapping[!indexInterested, ],
                    mm10CNEs - danRer10CNEs)
ks.test(x, y, alternative ="less")
#CNEr:::savefig("ecdfPlotOfTurnover-human", colormodel="cmyk", height=10,
#               width=12)
Faxon <- ecdf(x)
Fortho <- ecdf(y)
plot(Faxon, verticals = TRUE, do.points = FALSE, col="red",
     xlab="Reduction of # of CNEs", ylab="Cumulative fraction of gene set",
     main="ecdf of CNE turnover in human")
plot(Fortho, verticals = TRUE, do.points = FALSE, col="blue", add=TRUE)
#legend("bottomright", legend=c("Axon guidance genes", "Other genes"),
#       col=c("red", "blue"), lty=1)
#dev.off()

## ecdf plot for drosophila
x <- with(orthoMapping[indexInterested, ],
                    droAan2CNEs - GmorY1CNEs)
y <- with(orthoMapping[!indexInterested, ],
                    droAan2CNEs - GmorY1CNEs)
ks.test(x, y, alternative ="less")
#CNEr:::savefig("ecdfPlotOfTurnover-drosophila", colormodel="cmyk", height=10,
#               width=12)
Faxon <- ecdf(x)
Fortho <- ecdf(y)
plot(Faxon, verticals = TRUE, do.points = FALSE, col="red",
     xlab="Reduction of # of CNEs", ylab="Cumulative fraction of gene set",
     main="ecdf of CNE turnover in drosophila")
plot(Fortho, verticals = TRUE, do.points = FALSE, col="blue", add=TRUE)
#legend("bottomright", legend=c("Axon guidance genes", "Other genes"),
#       col=c("red", "blue"), lty=1)
#dev.off()
plot(1, type = "n", axes=FALSE, xlab="", ylab="")
legend("top", legend=c("Axon guidance genes", "Other genes"),
       col=c("red", "blue"), lty=1, horiz=TRUE)
dev.off()

save.image("work.RData")
