# Supplementary material for: CNEr: A toolkit for exploring extreme noncoding conservation
Source: PLoS Comput Biol. 2019 Aug 26;15(8):e1006940. doi: 10.1371/journal.pcbi.1006940 (PMC6730951; doi:10.1371/journal.pcbi.1006940)
Supplement: S1 Code — (ZIP) [file pcbi.1006940.s013.zip › S1Code/Glossina/5-horizonPlots/dm6-H15-mid.R]

# Make the regions of retaining CNEs in Glossina
setwd("/mnt/biggley/home/gtan/work2/projects/Glossina/5-horizonPlots")
library(CNEr)
library(Gviz)
library(GenomicFeatures)
library(biomaRt)
library(TxDb.Dmelanogaster.UCSC.dm6.ensGene)

## Prepare the gene tracks
txdb <- TxDb.Dmelanogaster.UCSC.dm6.ensGene
genes <- genes(txdb)
genes$gene_id <- sub("\\.\\d+$", "", genes$gene_id)
ensembl <- useMart("ENSEMBL_MART_ENSEMBL")
ensembl <- useDataset("dmelanogaster_gene_ensembl",mart=ensembl)
mapping <-
  getBM(attributes= c("ensembl_gene_id", "external_gene_name", "gene_biotype"),
        filters=c("ensembl_gene_id"),
        values=genes$gene_id, mart=ensembl)
annots <- setNames(mapping$external_gene_name, mapping$ensembl_gene_id)
genes$gene_name <- annots[genes$gene_id]
annots <- setNames(mapping$gene_biotype, mapping$ensembl_gene_id)
genes$gene_biotype <- annots[genes$gene_id]
genes$symbol <- genes$gene_name
genes <- genes[genes$gene_biotype == "protein_coding"]
genes$symbol[!genes$symbol %in% c("H15", "mid")] <- ""

## dm6 and GmorY1 CNEs
load("../3-CNEr/cneFinalListDm6GmorY1.rda")

## prepare CNE.sqlite
dbName <- "cne.sqlite"
tableNames <- paste("dm6", "GmorY1", names(cneFinalListDm6GmorY1),
                    sep="_")
for(i in 1:length(cneFinalListDm6GmorY1)){
  saveCNEToSQLite(cneFinalListDm6GmorY1[[i]], dbName, tableNames[i],
                  overwrite=TRUE)
}
readAncoraIntoSQLite("/mnt/biggles/data/CNEs/blatFiltered_19-07-2013/cne2wBf_dm6_droAna28_49_50",
                     dbName=dbName)
readAncoraIntoSQLite("/mnt/biggles/data/CNEs/blatFiltered_19-07-2013/cne2wBf_dm6_dp28_48_50",
                     dbName=dbName)
readAncoraIntoSQLite("/mnt/biggles/data/CNEs/blatFiltered_19-07-2013/cne2wBf_dm6_droMoj28_45_50",
                     dbName=dbName)
readAncoraIntoSQLite("/mnt/biggles/data/CNEs/blatFiltered_19-07-2013/cne2wBf_dm6_droVir28_45_50",
                     dbName=dbName)

## Gene tracks for Gviz
genome <- "dm6"
chr <- "chr2L"
start <- 5281200
end <- 5581200
axisTrack <- GenomeAxisTrack()
ideoTrack <- IdeogramTrack(genome=genome, chr=chr)
ensGene <- GeneRegionTrack(genes, name="ensGene", showId=TRUE,
                           chromosome=chr, genome=genome,
                           background.title="brown", shape = "arrow")

## CNE density tracks for Gviz
windowSize <- 40L
minLength <- 50L
cneGmorY1 <-
  CNEDensity(dbName=dbName,
             tableName="dm6_GmorY1_21_30",
             whichAssembly="first", chr=chr, start=start,
             end=end, windowSize=windowSize,
             minLength=minLength)
cneBedGmorY1 <- readCNERangesFromSQLite(dbName, "dm6_GmorY1_21_30", chr,
                                          start, end, whichAssembly="first",
                                          minLength=minLength)

cnedroAna28 <- CNEDensity(dbName=dbName, tableName="dm6_droAna28_49_50",
                          whichAssembly="first", chr=chr, start=start,
                          end=end, windowSize=windowSize,
                          minLength=minLength)
cneBeddroAna28 <- readCNERangesFromSQLite(dbName, "dm6_droAna28_49_50", chr,
                                          start, end, whichAssembly="first",
                                          minLength=minLength)

cnedp28 <- CNEDensity(dbName=dbName, tableName="dm6_dp28_48_50",
                            whichAssembly="first", chr=chr, start=start,
                            end=end, windowSize=windowSize,
                            minLength=minLength)
cneBeddp28 <- readCNERangesFromSQLite(dbName, "dm6_dp28_48_50", chr,
                                          start, end, whichAssembly="first",
                                          minLength=minLength)

cnedroMoj28 <- CNEDensity(dbName=dbName, tableName="dm6_droMoj28_45_50",
                          whichAssembly="first", chr=chr, start=start,
                          end=end, windowSize=windowSize,
                          minLength=minLength)
cneBeddroMoj28 <- readCNERangesFromSQLite(dbName, "dm6_droMoj28_45_50", chr,
                                          start, end, whichAssembly="first",
                                          minLength=minLength)

cnedroVir28 <- CNEDensity(dbName=dbName, tableName="dm6_droVir28_45_50",
                          whichAssembly="first", chr=chr, start=start,
                          end=end, windowSize=windowSize,
                          minLength=minLength)
cneBeddroVir28 <- readCNERangesFromSQLite(dbName, "dm6_droVir28_45_50", chr,
                                          start, end, whichAssembly="first",
                                          minLength=minLength)

horizon.scale <- max(cnedroAna28$score)/3

## CNE tracks for Gviz

dTrack1 <- DataTrack(range=cneGmorY1,
                     genome=genome, type="horiz",
                     horizon.scale=horizon.scale,
                     fill.horizon=c("#B41414", "#E03231", "#F7A99C",
                                    "yellow", "orange", "red"),
                     name="Glossina\n21/30", background.title="brown")
dTrack1_bed <- AnnotationTrack(first(cneBedGmorY1),
                               name="Glossina\n21/30", 
                               background.title="brown")

dTrack2 <- DataTrack(range=cnedroAna28,
                     genome=genome, type="horiz",
                     horizon.scale=horizon.scale,
                     fill.horizon=c("#B41414", "#E03231", "#F7A99C",
                                    "yellow", "orange", "red"),
                     name="droAna2\n49/50", background.title="brown")
dTrack2_bed <- AnnotationTrack(first(cneBeddroAna28),
                               name="Ananassae\n49/50",
                               background.title="brown")

dTrack3 <- DataTrack(range=cnedp28,
                     genome=genome, type="horiz",
                     horizon.scale=horizon.scale,
                     fill.horizon=c("#B41414", "#E03231", "#F7A99C",
                                    "yellow", "orange", "red"),
                     name="dp3\n48/50", background.title="brown")
dTrack3_bed <- AnnotationTrack(first(cneBeddp28),
                               name="Pseudoobscura\n48/50",
                               background.title="brown")

dTrack4 <- DataTrack(range=cnedroMoj28,
                     genome=genome, type="horiz",
                     horizon.scale=horizon.scale,
                     fill.horizon=c("#B41414", "#E03231", "#F7A99C",
                                    "yellow", "orange", "red"),
                     name="droMoj2\n48/50", background.title="brown")
dTrack4_bed <- AnnotationTrack(first(cneBeddroMoj28),
                               name="Mojavensis\n48/50",
                               background.title="brown")

dTrack5 <- DataTrack(range=cnedroVir28,
                     genome=genome, type="horiz",
                     horizon.scale=horizon.scale,
                     fill.horizon=c("#B41414", "#E03231", "#F7A99C",
                                    "yellow", "orange", "red"),
                     name="droVir2\n48/50", background.title="brown")
dTrack5_bed <- AnnotationTrack(first(cneBeddroVir28),
                               name="Virilis\n48/50",
                               background.title="brown")

CNEr:::savefig("dm6-H15-mid", colormodel="cmyk", height=10, width=15,
               type="eps", family="sans")
plotTracks(list(axisTrack, ensGene,
                dTrack1, dTrack2, dTrack3, dTrack4, dTrack5),
           collapseTranscripts=TRUE,
           transcriptAnnotation="symbol", from=start, to=end)
dev.off()

save.image("work-H15-mid.RData")
