# Supplementary material for: CNEr: A toolkit for exploring extreme noncoding conservation
Source: PLoS Comput Biol. 2019 Aug 26;15(8):e1006940. doi: 10.1371/journal.pcbi.1006940 (PMC6730951; doi:10.1371/journal.pcbi.1006940)
Supplement: S1 Code — (ZIP) [file pcbi.1006940.s013.zip › S1Code/Glossina/README.md]

# Glossina CNE results

This folder reproduces the results of Glossina CNE section.

## 1-Alignment: pairiwse whole genome alignment

The scripts in this folder create the pairiwse whole genome alignment between Drosophila and Glossina.

* The reference genomes of Drosophila can be downloaded from UCSC http://hgdownload.soe.ucsc.edu/downloads.html.
* The reference genome of Glossina can be downloaded from Vectorbase (https://www.vectorbase.org).
* Please adapt the paths in the script for your own environment.

## 2-filteringFiles: filtering files
The scripts in this folder create the filtering files for Drosophila and Glossina CNE identification.

* The annotation of Drosophila is compiled from UCSC by `genePredToGtf`
* The annotation of Glossina is compiled from downloads at VectorBase (https://www.vectorbase.org)

## 3-CNEr: CNE identification and analysis

* 1-CNErPipeline.R: identification of CNEs
* 2-CNEAnalysis.R: quality control and analysis of CNEs
* 3-nearest-CNEGO-dm6-clusterProfiler.R: GO BP enrichment of genes around retained CNEs for Fig 2.
* 4-missingPeaks-targets-dm6-clusterProfiler.R: GO BP enrichment of genes around missing CNEs for Fig 2.
* 5-genesWithHighCNEs-dm6.R: the list of most prominent CNE clusters for Table S1.

## 4-drosophilaOrthoHumanHighTurnOver

* 1-orthologs.R: create ortholog mapping between human and drosophila
* 2-orthoGenes.R: CNE turnover rate for `axon guidance` genes. This produces Fig 4.

## 5-horizonPlots
This folder produces Fig 3.
