# Supplementary material for: CNEr: A toolkit for exploring extreme noncoding conservation
Source: PLoS Comput Biol. 2019 Aug 26;15(8):e1006940. doi: 10.1371/journal.pcbi.1006940 (PMC6730951; doi:10.1371/journal.pcbi.1006940)
Supplement: S1 Code — (ZIP) [file pcbi.1006940.s013.zip › S1Code/OverlapAnalysisCNEs/OverlapAnalysisCNEs.R]

### Section 2: Overlap analyses of CNEs 

library(LOLA) # This package is for global overlap analyses. For a comprehensive tutorial of LOLA, please see: http://bioconductor.org/packages/release/bioc/vignettes/LOLA/inst/doc/gettingStarted.html
library(regioneR) # This package is for pairwise overlap analyses. For a comprehensive tutorial of regioneR, please see: http://bioconductor.org/packages/release/bioc/vignettes/regioneR/inst/doc/regioneR.pdf

# Region databsase. This is needed for running LOLA. It contains a curated list of elements that are being checked for overlap against your elements of interest, CNEs in our case. See LOLA documentation for more info
regionDB = loadRegionDB("~/Desktop/LOLACore/hg38/")

# userSets: Regions of interest . See LOLA documentation for more details
hcnes <- toGRanges("~/HCNEs_9850.bed")
hcnes <- filterChromosomes(hcnes, organism = "hg", chr.type = "canonical") # keep only canonical chromosomes
userSets = hcnes

# userUniverse:  The set of regions tested for inclusion in your sets of regions of interest (a single GRanges object). See LOLA documentation for more details
# In this case we choose all active_DHS (DNAse HS, see Sheffield et al Genome Res (2013) and also LOLA website for instructions on how to download this dataset)
active_DHS <- toGRanges("~/active_DHS.bed")
active_DHS <- filterChromosomes(active_DHS, organism = "hg", chr.type = "canonical")
userUniverse = active_DHS

locResults = runLOLA(userSets, userUniverse, regionDB, cores=2)
locResults <- locResults[order(support, decreasing=TRUE),]
writeCombinedEnrichment(locResults, outFolder= "locResults_CNEs") #Write results to a file

# From there we found the top hits are Sox2, Pou5f1 and Nanog. We then retrieve those bed files from the LOLA Core db and perform pairwise overlap analysis using regioneR
# See http://bioconductor.org/packages/release/bioc/vignettes/regioneR/inst/doc/regioneR.pdf
library(regioneR)

hcnes <- toGRanges("~/HCNEs_9850.bed")
hcnes <- filterChromosomes(hcnes, organism = "hg", chr.type = "canonical") # keep only canonical chromosomes

nanog <- toGRanges("~/nanog.bed")
hcnes <- filterChromosomes(nanog, organism = "hg", chr.type = "canonical") # keep only canonical chromosomes

pt <-overlapPermTest(hcnes, nanog, ntimes=1000, genome="hg38", count.once=TRUE) 
# or
# pt <-overlapPermTest(A, B, ntimes=1000, genome="hg38", count.once=TRUE, per.chromosome=TRUE) 
plot(pt)


# Note that you need to have BSgenome hg38 installed in order to run the above command.  In general, by default regioneR uses the masked version of the genome 
