# Supplementary material for: CNEr: A toolkit for exploring extreme noncoding conservation
Source: PLoS Comput Biol. 2019 Aug 26;15(8):e1006940. doi: 10.1371/journal.pcbi.1006940 (PMC6730951; doi:10.1371/journal.pcbi.1006940)
Supplement: S1 Code — (ZIP) [file pcbi.1006940.s013.zip › S1Code/package/DESCRIPTION]

Package: CNEr
Version: 1.16.1
Date: 2018-05-31
Title: CNE Detection and Visualization
Description: Large-scale identification and advanced visualization 
             of sets of conserved noncoding elements.
Author: Ge Tan <ge_tan@live.com>
Maintainer: Ge Tan <ge_tan@live.com>
Imports: Biostrings (>= 2.33.4), DBI (>= 0.7), RSQLite (>= 0.11.4),
        GenomeInfoDb (>= 1.1.3), GenomicRanges (>= 1.23.16),
        rtracklayer (>= 1.25.5), XVector (>= 0.5.4), GenomicAlignments
        (>= 1.1.9), methods, S4Vectors (>= 0.13.13), IRanges (>=
        2.5.27), readr (>= 0.2.2), BiocGenerics, tools, parallel,
        reshape2 (>= 1.4.1), ggplot2 (>= 2.1.0), poweRlaw (>= 0.60.3),
        annotate (>= 1.50.0), GO.db (>= 3.3.0), R.utils (>= 2.3.0),
        KEGGREST (>= 1.14.0)
Depends: R (>= 3.4)
Suggests: Gviz (>= 1.7.4), BiocStyle, knitr, rmarkdown, testthat,
        BSgenome.Drerio.UCSC.danRer10, BSgenome.Hsapiens.UCSC.hg38,
        TxDb.Drerio.UCSC.danRer10.refGene, BSgenome.Hsapiens.UCSC.hg19,
        BSgenome.Ggallus.UCSC.galGal3
LinkingTo: S4Vectors, IRanges, XVector
VignetteBuilder: knitr
License: GPL-2 | file LICENSE
License_restricts_use: yes
URL: https://github.com/ge11232002/CNEr
BugReports: https://github.com/ge11232002/CNEr/issues
Type: Package
biocViews: GeneRegulation, Visualization, DataImport
NeedsCompilation: yes
LazyData: no
Collate: GRangePairs-class.R GRangePairs-methods.R Axt-class.R
        CNE-class.R utils.R ceScan.R plot.R makeGeneDbFromUCSC.R
        IO-methods.R scoringMatrix.R subAxt-methods.R Axt-methods.R
        DB.R AssemblyStats.R GRB.R WholeGenomeAlignment.R Ancora.R
        CNE-methods.R GO.R KEGG.R
Packaged: 2018-06-01 00:00:57 UTC; biocbuild
