# Supplementary material for: CNEr: A toolkit for exploring extreme noncoding conservation
Source: PLoS Comput Biol. 2019 Aug 26;15(8):e1006940. doi: 10.1371/journal.pcbi.1006940 (PMC6730951; doi:10.1371/journal.pcbi.1006940)
Supplement: S1 Code — (ZIP) [file pcbi.1006940.s013.zip › S1Code/package/inst/extdata/cne2wBf_AstMex102_danRer10_48_50]

KB871578.1	3718972	3719027	chr9	31557214	31557269	-	96.36	55M	1	1	1	1
KB871578.1	3721580	3721648	chr9	31549490	31549558	-	97.06	68M	1	1	1	1
KB871578.1	3661153	3661203	chr9	31616910	31616960	-	96.00	50M	1	1	1	1
KB871578.1	4167626	4167704	chr9	31113047	31113125	-	96.15	78M	1	1	1	1
KB871578.1	4025556	4025923	chr9	31262909	31263276	-	97.55	367M	1	1	1	1
KB871578.1	5687518	5687595	chr9	34802078	34802155	+	96.10	77M	1	1	1	1
KB871578.1	5826950	5827063	chr9	35018478	35018591	+	98.23	113M	1	1	1	1
KB871578.1	3653547	3653598	chr9	31623218	31623269	-	96.08	51M	1	1	1	1
KB871578.1	3847881	3848049	chr9	31436528	31436696	-	95.24	168M	1	1	1	1
KB871578.1	4177252	4177351	chr9	31103454	31103553	-	95.96	99M	1	1	1	1
KB871578.1	4098809	4098871	chr9	31194151	31194213	-	95.16	62M	1	1	1	1
KB871578.1	3648574	3648641	chr9	31626161	31626228	-	97.01	67M	1	1	1	1
KB871578.1	5643346	5643398	chr9	34738505	34738557	+	96.15	52M	1	1	1	1
KB871578.1	2962674	2962826	chr9	32361628	32361780	-	97.37	152M	1	1	1	1
KB871578.1	5802955	5803092	chr9	34977600	34977738	+	95.65	135M1D2M	1	1	1	1
KB871578.1	5771581	5771638	chr9	34926466	34926523	+	94.74	57M	1	1	1	1
KB871578.1	4156490	4156593	chr9	31125085	31125189	-	96.15	96M1D7M	1	1	1	1
KB871578.1	3712749	3712822	chr9	31561585	31561658	-	95.89	73M	1	1	1	1
KB871578.1	6551995	6552048	chr9	35910627	35910680	+	96.23	53M	1	1	1	1
KB871578.1	4235752	4235804	chr9	31040879	31040931	-	96.15	52M	1	1	1	1
KB871578.1	4856013	4856067	chr9	34192019	34192073	-	96.30	54M	1	1	1	1
KB871578.1	4181183	4181250	chr9	31098492	31098559	-	95.52	67M	1	1	1	1
KB871578.1	4128488	4128663	chr9	31158429	31158604	-	96.00	175M	1	1	1	1
KB871578.1	5752907	5752984	chr9	34892332	34892409	+	94.81	77M	1	1	1	1
KB871578.1	4152827	4152894	chr9	31130539	31130606	-	95.52	67M	1	1	1	1
KB871578.1	8803879	8803930	chr9	8612800	8612851	-	96.08	51M	1	1	1	1
KB871578.1	4013280	4013582	chr9	31274957	31275257	-	96.69	10M2I290M	1	1	1	1
KB871578.1	4193627	4193678	chr9	31086213	31086264	-	98.04	51M	1	1	1	1
KB871578.1	5695754	5696099	chr9	34814641	34814986	+	97.39	345M	1	1	1	1
KB871578.1	4100584	4100656	chr9	31191932	31192004	-	97.22	72M	1	1	1	1
KB871578.1	5797372	5797445	chr9	34970351	34970424	+	94.52	73M	1	1	1	1
KB871578.1	3677688	3677766	chr9	31602580	31602658	-	94.87	78M	1	1	1	1
KB871578.1	4157335	4157613	chr9	31124089	31124368	-	97.13	18M1D260M	1	1	1	1
KB871578.1	7563543	7563625	chr9	37239083	37239165	+	96.34	82M	1	1	1	1
KB871578.1	4181930	4181983	chr9	31097846	31097899	-	96.23	53M	1	1	1	1
KB871578.1	4193420	4193556	chr9	31086335	31086470	-	97.06	131M1I4M	1	1	1	1
KB871578.1	5676590	5676735	chr9	34782515	34782660	+	96.55	145M	1	1	1	1
KB871578.1	4197388	4197543	chr9	31082399	31082554	-	95.48	155M	1	1	1	1
KB871578.1	4223295	4223360	chr9	31058412	31058477	-	95.38	65M	1	1	1	1
KB871578.1	2354559	2354610	chr9	33081368	33081419	-	96.08	51M	1	1	1	1
KB871578.1	2510270	2510324	chr9	32896397	32896452	-	94.55	50M1D4M	1	1	1	1
KB871578.1	7198880	7198930	chr9	36735331	36735381	+	96.00	50M	1	1	1	1
KB871578.1	5680474	5680531	chr9	34786718	34786775	+	94.74	57M	1	1	1	1
KB871578.1	6143359	6143454	chr9	35451632	35451727	+	95.79	95M	1	1	1	1
KB871578.1	2585776	2585879	chr9	32814162	32814265	-	97.09	103M	1	1	1	1
KB871578.1	4262397	4262477	chr9	31010584	31010664	-	95.00	80M	1	1	1	1
KB871578.1	7276570	7276628	chr9	36811573	36811631	+	96.55	58M	1	1	1	1
KB871578.1	7670170	7670227	chr9	37388525	37388582	+	94.74	57M	1	1	1	1
KB871578.1	7656181	7656240	chr9	37374347	37374408	+	95.08	10M1D40M1D9M	1	1	1	1
KB871578.1	6536048	6536107	chr9	35886178	35886237	+	96.61	59M	1	1	1	1
KB871578.1	5630466	5630563	chr9	34720338	34720435	+	96.91	97M	1	1	1	1
KB871578.1	1311430	1311512	chr9	53706509	53706591	-	95.12	82M	1	1	1	1
KB871578.1	5639481	5639549	chr9	34729684	34729752	+	95.59	68M	1	1	1	1
KB871578.1	5635485	5635626	chr9	34724897	34725038	+	97.16	141M	1	1	1	1
KB871578.1	3731841	3731906	chr9	31532432	31532497	-	95.38	65M	1	1	1	1
KB871578.1	2675784	2675866	chr9	32739692	32739774	-	95.12	82M	1	1	1	1
KB871578.1	4095083	4095134	chr9	31199683	31199734	-	96.08	51M	1	1	1	1
KB871578.1	5849078	5849149	chr9	35039877	35039948	+	98.59	71M	1	1	1	1
KB871578.1	4240886	4240997	chr9	31034248	31034359	-	96.40	111M	1	1	1	1
KB871578.1	4148828	4148949	chr9	31136374	31136495	-	95.87	121M	1	1	1	1
KB871578.1	4392502	4392577	chr9	30875529	30875604	-	97.33	75M	1	1	1	1
KB871578.1	6973337	6973402	chr9	36501479	36501544	+	96.92	65M	1	1	1	1
KB871578.1	3536471	3536597	chr9	31740752	31740878	-	96.03	126M	1	1	1	1
KB871578.1	4211604	4211897	chr9	31073191	31073483	-	97.61	273M1I19M	1	1	1	1
KB871578.1	4100480	4100531	chr9	31192057	31192108	-	96.08	51M	1	1	1	1
KB871578.1	5827371	5827423	chr9	35018869	35018921	+	96.15	52M	1	1	1	1
KB871578.1	4029537	4029598	chr9	31259104	31259165	-	96.72	61M	1	1	1	1
KB871578.1	3773062	3773121	chr9	31498653	31498712	-	96.61	59M	1	1	1	1
KB871578.1	2711234	2711285	chr9	32692863	32692914	-	96.08	51M	1	1	1	1
KB871578.1	4193839	4193892	chr9	31086017	31086070	-	96.23	53M	1	1	1	1
KB871578.1	2624778	2624891	chr9	32782082	32782195	-	95.58	113M	1	1	1	1
KB871578.1	3845510	3845587	chr9	31437373	31437450	-	96.10	77M	1	1	1	1
KB871578.1	6991355	6991407	chr9	36512023	36512075	+	96.15	52M	1	1	1	1
KB871578.1	3613977	3614097	chr9	31663937	31664058	-	96.69	87M1D33M	1	1	1	1
KB871578.1	4929302	4929358	chr9	34112216	34112272	-	96.43	56M	1	1	1	1
KB871578.1	3719113	3719169	chr9	31557076	31557132	-	96.43	56M	1	1	1	1
KB871578.1	4164355	4164548	chr9	31117190	31117383	-	96.89	193M	1	1	1	1
KB871578.1	4105651	4105786	chr9	31185955	31186088	-	94.81	6M2I127M	1	1	1	1
KB871578.1	4206478	4206550	chr9	31077451	31077523	-	97.22	72M	1	1	1	1
KB871578.1	7211685	7211741	chr9	36754172	36754228	+	96.43	56M	1	1	1	1
KB871578.1	5748377	5748439	chr9	34883776	34883838	+	96.77	62M	1	1	1	1
KB871578.1	2624643	2624768	chr9	32782205	32782330	-	96.00	125M	1	1	1	1
KB871578.1	4376922	4377043	chr9	30896095	30896217	-	95.90	10M1D111M	1	1	1	1
KB871578.1	3805688	3805798	chr9	31469721	31469831	-	96.36	110M	1	1	1	1
KB871578.1	5755526	5755591	chr9	34898209	34898274	+	96.92	65M	1	1	1	1
KB871578.1	5694502	5694575	chr9	34811955	34812028	+	95.89	73M	1	1	1	1
KB871578.1	5677507	5677581	chr9	34783420	34783494	+	95.95	74M	1	1	1	1
KB871578.1	4341921	4341975	chr9	30933657	30933711	-	96.30	54M	1	1	1	1
KB871578.1	6093068	6093121	chr9	35372651	35372704	+	96.23	53M	1	1	1	1
KB871578.1	4166495	4166613	chr9	31113848	31113966	-	97.46	118M	1	1	1	1
KB871578.1	3804093	3804150	chr9	31471357	31471414	-	96.49	57M	1	1	1	1
KB871578.1	5797746	5797827	chr9	34970725	34970806	+	95.06	81M	1	1	1	1
KB871578.1	3713183	3713315	chr9	31561155	31561287	-	97.73	132M	1	1	1	1
KB871578.1	4091820	4091886	chr9	31203579	31203645	-	96.97	66M	1	1	1	1
KB871578.1	4215699	4215761	chr9	31066589	31066651	-	96.77	62M	1	1	1	1
KB871578.1	4195189	4195326	chr9	31083885	31084022	-	97.08	137M	1	1	1	1
KB871578.1	6313132	6313210	chr9	35663913	35663991	+	94.87	78M	1	1	1	1
KB871578.1	5692215	5692335	chr9	34808196	34808316	+	96.67	120M	1	1	1	1
KB871578.1	4065621	4065703	chr9	31224405	31224486	-	96.34	6M1I75M	1	1	1	1
KB871578.1	7652246	7652297	chr9	37366235	37366286	+	96.08	51M	1	1	1	1
KB871578.1	9409081	9409135	chr9	5589665	5589719	+	96.30	54M	1	1	1	1
KB871578.1	4380418	4380498	chr9	30891024	30891104	-	95.00	80M	1	1	1	1
KB871578.1	4094793	4094890	chr9	31199926	31200023	-	95.88	97M	1	1	1	1
KB871578.1	5755671	5755728	chr9	34898351	34898408	+	98.25	57M	1	1	1	1
KB871578.1	5821156	5821206	chr9	35009962	35010012	+	96.00	50M	1	1	1	1
KB871578.1	6704571	6704627	chr9	36132122	36132178	+	96.43	56M	1	1	1	1
KB871578.1	4153531	4153588	chr9	31129441	31129498	-	94.74	57M	1	1	1	1
KB871578.1	3875041	3875098	chr9	31402257	31402314	-	96.49	57M	1	1	1	1
KB871578.1	3471290	3471340	chr9	31836332	31836383	-	96.08	27M1D23M	1	1	1	1
KB871578.1	5745856	5745970	chr9	34881761	34881875	+	94.74	114M	1	1	1	1
KB871578.1	5809814	5809885	chr9	34990732	34990803	+	97.18	71M	1	1	1	1
KB871578.1	3928712	3928771	chr9	31354026	31354085	-	93.22	59M	1	1	1	1
KB871578.1	5668532	5668618	chr9	34773569	34773655	+	95.35	86M	1	1	1	1
KB871578.1	5666404	5666456	chr9	34772351	34772403	+	96.15	52M	1	1	1	1
KB871578.1	5766447	5766633	chr9	34915788	34915974	+	96.77	186M	1	1	1	1
KB871578.1	7380685	7380735	chr9	36919669	36919719	+	96.00	50M	1	1	1	1
KB871578.1	6729430	6729500	chr9	36154117	36154187	+	94.29	70M	1	1	1	1
KB871578.1	4065340	4065399	chr9	31224670	31224729	-	96.61	59M	1	1	1	1
KB871578.1	5628098	5628260	chr9	34716020	34716182	+	97.53	162M	1	1	1	1
KB871578.1	5821060	5821151	chr9	35009866	35009957	+	96.70	91M	1	1	1	1
KB871578.1	5715259	5715325	chr9	34835419	34835485	+	95.45	66M	1	1	1	1
KB871578.1	4359973	4360151	chr9	30909123	30909301	-	97.75	178M	1	1	1	1
KB871578.1	5653906	5654085	chr9	34751469	34751648	+	96.65	179M	1	1	1	1
KB871578.1	5672094	5672236	chr9	34774713	34774855	+	96.48	142M	1	1	1	1
KB871578.1	3678361	3678423	chr9	31602002	31602064	-	96.77	62M	1	1	1	1
KB871578.1	3438814	3438867	chr9	31872976	31873029	-	96.23	53M	1	1	1	1
KB871578.1	3853712	3853778	chr9	31430791	31430857	-	95.45	66M	1	1	1	1
KB871578.1	4253709	4253782	chr9	31023430	31023503	-	94.52	73M	1	1	1	1
KB871578.1	6945216	6945268	chr9	36445649	36445701	+	96.15	52M	1	1	1	1
KB871578.1	3609630	3609680	chr9	31669110	31669160	-	96.00	50M	1	1	1	1
KB871578.1	3787033	3787140	chr9	31485475	31485582	-	98.13	107M	1	1	1	1
KB871578.1	3885372	3885431	chr9	31394574	31394633	-	94.92	59M	1	1	1	1
KB871578.1	4253819	4254027	chr9	31023184	31023393	-	97.61	12M1D196M	1	1	1	1
KB871578.1	6065958	6066040	chr9	35354097	35354179	+	96.34	82M	1	1	1	1
KB871578.1	4187809	4187877	chr9	31091649	31091717	-	97.06	68M	1	1	1	1
KB871578.1	4157822	4157873	chr9	31123834	31123885	-	96.08	51M	1	1	1	1
KB871578.1	5759435	5759501	chr9	34903838	34903904	+	95.45	66M	1	1	1	1
KB871578.1	5808590	5808696	chr9	34987418	34987524	+	97.17	106M	1	1	1	1
KB871578.1	4150706	4150803	chr9	31133805	31133902	-	95.88	97M	1	1	1	1
KB871578.1	3815296	3815361	chr9	31461838	31461903	-	95.38	65M	1	1	1	1
KB871578.1	4103806	4103953	chr9	31188999	31189146	-	95.92	147M	1	1	1	1
KB871578.1	4105151	4105315	chr9	31186303	31186467	-	96.95	164M	1	1	1	1
KB871578.1	3628681	3628782	chr9	31641292	31641393	-	96.04	101M	1	1	1	1
KB871578.1	5808177	5808314	chr9	34987022	34987159	+	95.62	137M	1	1	1	1
KB871578.1	3616479	3616536	chr9	31655673	31655730	-	94.74	57M	1	1	1	1
KB871578.1	9292001	9292067	chr9	5558143	5558209	+	95.45	66M	1	1	1	1
KB871578.1	4175348	4175564	chr9	31105442	31105658	-	96.30	216M	1	1	1	1
KB871578.1	3720724	3720811	chr9	31550088	31550175	-	95.40	87M	1	1	1	1
KB871578.1	4138368	4138450	chr9	31148357	31148439	-	95.12	82M	1	1	1	1
KB871578.1	6970659	6970716	chr9	36498058	36498116	+	96.55	19M1D38M	1	1	1	1
KB871578.1	3750188	3750272	chr9	31516287	31516371	-	96.43	84M	1	1	1	1
KB871578.1	3871935	3871996	chr9	31404100	31404161	-	96.72	61M	1	1	1	1
KB871578.1	8421599	8421710	chr9	37666558	37666668	-	97.30	47M1I63M	1	1	1	1
KB871578.1	4101279	4101330	chr9	31191480	31191531	-	96.08	51M	1	1	1	1
KB871578.1	4082744	4083065	chr9	31210472	31210793	-	98.44	321M	1	1	1	1
KB871578.1	4339648	4339737	chr9	30936892	30936981	-	95.51	89M	1	1	1	1
KB871578.1	5739158	5739210	chr9	34873135	34873187	+	96.15	52M	1	1	1	1
KB871578.1	2750065	2750139	chr9	32653764	32653839	-	96.00	28M1D46M	1	1	1	1
KB871578.1	4039537	4039636	chr9	31241370	31241470	-	96.00	17M1D82M	1	1	1	1
KB871578.1	5692864	5692920	chr9	34811430	34811486	+	96.43	56M	1	1	1	1
KB871578.1	4146824	4146888	chr9	31139557	31139620	-	95.31	12M1I51M	1	1	1	1
KB871578.1	4166390	4166440	chr9	31114021	31114071	-	96.00	50M	1	1	1	1
KB871578.1	5686426	5686516	chr9	34797528	34797618	+	95.56	90M	1	1	1	1
KB871578.1	4128413	4128464	chr9	31158623	31158674	-	96.08	51M	1	1	1	1
KB871578.1	4367432	4367495	chr9	30904633	30904696	-	95.24	63M	1	1	1	1
KB871578.1	2691677	2691775	chr9	32717583	32717681	-	95.92	98M	1	1	1	1
KB871578.1	4066045	4066152	chr9	31224022	31224129	-	96.26	107M	1	1	1	1
KB871578.1	2695842	2695926	chr9	32713272	32713356	-	95.24	84M	1	1	1	1
KB871578.1	4023687	4023762	chr9	31266272	31266347	-	96.00	75M	1	1	1	1
KB871578.1	4219667	4219726	chr9	31061235	31061293	-	96.61	50M1I8M	1	1	1	1
KB871578.1	4142565	4142805	chr9	31142174	31142414	-	99.58	240M	1	1	2	3
KB871578.1	4108647	4108703	chr9	31182729	31182785	-	96.43	56M	1	1	1	1
KB871578.1	4069349	4069417	chr9	31220929	31220997	-	97.06	68M	1	1	1	1
KB871578.1	3745260	3745315	chr9	31519276	31519331	-	96.36	55M	1	1	1	1
KB871578.1	3938555	3938609	chr9	31335892	31335946	-	96.30	54M	1	1	1	1
KB871578.1	4146755	4146821	chr9	31139623	31139689	-	98.48	66M	1	1	1	1
KB871578.1	3660968	3661025	chr9	31617084	31617141	-	96.49	57M	1	1	1	1
KB871578.1	4222994	4223061	chr9	31058630	31058697	-	94.03	67M	1	1	1	1
KB871578.1	5643472	5643930	chr9	34738631	34739089	+	97.82	458M	1	1	1	1
KB871578.1	4219959	4220015	chr9	31060967	31061023	-	98.21	56M	1	1	1	1
KB871578.1	8188694	8188808	chr9	37926062	37926176	-	96.49	114M	1	1	1	1
KB871578.1	5784290	5784369	chr9	34956471	34956550	+	94.94	79M	1	1	1	1
KB871578.1	5802433	5802502	chr9	34977118	34977187	+	95.65	69M	1	1	1	1
KB871578.1	3097185	3097260	chr9	32239796	32239871	-	94.67	75M	2	1	2	1
KB871578.1	2663048	2663106	chr9	32751292	32751350	-	96.55	58M	1	1	1	1
KB871578.1	4244592	4244732	chr9	31031546	31031686	-	97.14	140M	1	1	1	1
KB871578.1	4219246	4219310	chr9	31061593	31061656	-	93.75	54M1I9M	1	1	1	1
KB871578.1	8380673	8380724	chr9	37715076	37715127	-	98.04	51M	1	1	1	1
KB871578.1	6303167	6303218	chr9	35649098	35649149	+	98.04	51M	1	1	1	1
KB871578.1	4233055	4233201	chr9	31041555	31041702	-	95.92	6M1D140M	1	1	1	1
KB871578.1	4195125	4195186	chr9	31084025	31084084	-	95.08	6M1I18M1I35M	1	1	1	1
KB871578.1	4814068	4814121	chr9	34249445	34249498	-	96.23	53M	1	1	1	1
KB871578.1	3778004	3778054	chr9	31492600	31492650	-	96.00	50M	1	1	1	1
KB871578.1	5642693	5642789	chr9	34737834	34737930	+	95.83	96M	1	1	1	1
KB871578.1	5784237	5784288	chr9	34956418	34956469	+	96.08	51M	1	1	1	1
KB871578.1	4594144	4594195	chr9	34523410	34523461	-	96.08	51M	1	1	1	1
KB871578.1	3888841	3888910	chr9	31392488	31392557	-	95.65	69M	1	1	1	1
KB871578.1	7655103	7655162	chr9	37371010	37371069	+	93.22	59M	1	1	1	1
KB871578.1	1321583	1321647	chr9	53669876	53669940	-	93.75	64M	1	1	1	1
KB871578.1	5629837	5629922	chr9	34719904	34719989	+	96.47	85M	1	1	1	1
KB871578.1	7311431	7311486	chr9	36840701	36840756	+	94.55	55M	1	1	1	1
KB871578.1	4058505	4058594	chr9	31236558	31236647	-	95.51	89M	1	1	1	1
KB871578.1	4167271	4167355	chr9	31113260	31113344	-	96.43	84M	1	1	1	1
KB871578.1	5777415	5777465	chr9	34939487	34939537	+	96.00	50M	1	1	1	1
KB871578.1	3840900	3840952	chr9	31442595	31442647	-	96.15	52M	1	1	1	1
KB871578.1	3536795	3536854	chr9	31740502	31740561	-	94.92	59M	1	1	1	1
KB871578.1	3301736	3301866	chr9	32024467	32024597	-	96.15	130M	1	1	1	1
KB871578.1	4013135	4013199	chr9	31275340	31275404	-	96.88	64M	1	1	1	1
KB871578.1	2701988	2702068	chr9	32702424	32702504	-	96.25	80M	1	1	1	1
KB871578.1	5666544	5666619	chr9	34772484	34772557	+	94.67	8M1I47M1I18M	1	1	1	1
KB871578.1	2468889	2468960	chr9	32956564	32956635	-	95.77	71M	1	1	1	1
KB871578.1	4187711	4187796	chr9	31091730	31091815	-	95.29	85M	1	1	1	1
KB871578.1	4178066	4178118	chr9	31102816	31102868	-	96.15	52M	1	1	1	1
KB871578.1	5756298	5756465	chr9	34898925	34899092	+	96.41	167M	1	1	1	1
KB871578.1	4130316	4130413	chr9	31155971	31156068	-	95.88	97M	1	1	1	1
KB871578.1	5737223	5737273	chr9	34863404	34863454	+	96.00	50M	1	1	1	1
KB871578.1	3883684	3883778	chr9	31395943	31396037	-	95.74	94M	1	1	1	1
KB871578.1	3667302	3667357	chr9	31612180	31612235	-	96.36	55M	1	1	1	1
KB871578.1	4150377	4150512	chr9	31134034	31134169	-	96.30	135M	1	1	1	1
KB871578.1	6366598	6366649	chr9	35724319	35724370	+	96.08	51M	1	1	1	1
KB871578.1	4082584	4082738	chr9	31210799	31210953	-	98.05	154M	1	1	1	1
KB871578.1	5748260	5748329	chr9	34883663	34883732	+	94.20	69M	1	1	1	1
KB871578.1	5782044	5782096	chr9	34946031	34946083	+	96.15	52M	1	1	1	1
KB871578.1	5803756	5803834	chr9	34979748	34979827	+	94.94	56M1D22M	1	1	1	1
KB871578.1	4065920	4065977	chr9	31224199	31224256	-	96.49	57M	1	1	1	1
KB871578.1	4219047	4219189	chr9	31061703	31061845	-	96.48	142M	1	1	1	1
KB871578.1	5692106	5692214	chr9	34808087	34808195	+	96.30	108M	1	1	1	1
KB871578.1	4883479	4883567	chr9	34145696	34145783	-	95.45	62M1I25M	1	1	1	1
KB871578.1	5686539	5686614	chr9	34797640	34797715	+	96.00	75M	1	1	1	1
KB871578.1	6483241	6483307	chr9	35829937	35830004	+	97.01	29M1D37M	1	1	1	1
KB871578.1	5660125	5660177	chr9	34764181	34764233	+	96.15	52M	1	1	1	1
KB871578.1	9271720	9271788	chr9	5518076	5518145	+	95.65	8M1D60M	1	1	1	1
KB871578.1	4811999	4812091	chr9	34253153	34253245	-	95.65	92M	1	1	1	1
KB871578.1	5639062	5639132	chr9	34729374	34729444	+	95.71	70M	1	1	1	1
KB871578.1	2587044	2587105	chr9	32811750	32811811	-	95.08	61M	1	1	1	1
KB871578.1	2698298	2698371	chr9	32709868	32709941	-	97.26	73M	1	1	1	1
KB871578.1	7699450	7699512	chr9	37443765	37443827	+	95.16	62M	1	1	1	1
KB871578.1	2689259	2689347	chr9	32721116	32721204	-	96.59	88M	1	1	1	1
KB871578.1	4120288	4120360	chr9	31170115	31170187	-	94.44	72M	1	1	1	1
KB871578.1	4227953	4228034	chr9	31048993	31049073	-	96.30	20M1I60M	1	1	1	1
KB871578.1	4109085	4109149	chr9	31182278	31182342	-	96.88	64M	1	1	1	1
KB871578.1	3790199	3790283	chr9	31482149	31482233	-	95.24	84M	1	1	1	1
KB871578.1	7020064	7020144	chr9	36551251	36551331	+	95.00	80M	1	1	1	1
KB871578.1	4220065	4220198	chr9	31060803	31060936	-	96.24	133M	1	1	1	1
KB871578.1	5691250	5691328	chr9	34807908	34807986	+	96.15	78M	1	1	1	1
KB871578.1	5772590	5772643	chr9	34927411	34927464	+	96.23	53M	1	1	1	1
KB871578.1	4077185	4077259	chr9	31213861	31213935	-	95.95	74M	1	1	1	1
KB871578.1	3613860	3613921	chr9	31664114	31664175	-	95.08	61M	1	1	1	1
KB871578.1	2742306	2742356	chr9	32666566	32666616	-	96.00	50M	1	1	1	1
KB871578.1	6062548	6062598	chr9	35341461	35341511	+	96.00	50M	1	1	1	1
KB871578.1	4240636	4240848	chr9	31034397	31034609	-	97.64	212M	1	1	1	1
KB871578.1	4215815	4215952	chr9	31066398	31066535	-	97.81	137M	1	1	1	2
KB871578.1	4244732	4244826	chr9	31031448	31031542	-	96.81	94M	1	1	1	1
KB871578.1	3780757	3780810	chr9	31491283	31491335	-	96.23	28M1I24M	1	1	1	1
KB871578.1	5758280	5758387	chr9	34900988	34901095	+	96.26	107M	1	1	1	1
KB871578.1	5633541	5633618	chr9	34724372	34724449	+	94.81	77M	1	1	1	1
KB871578.1	5676941	5677003	chr9	34782870	34782932	+	96.77	62M	1	1	1	1
KB871578.1	4171471	4171551	chr9	31108154	31108234	-	96.25	80M	1	1	1	1
KB871578.1	4239062	4239137	chr9	31036734	31036809	-	97.33	75M	1	1	1	1
KB871578.1	5808477	5808549	chr9	34987301	34987375	+	94.59	3M1D65M1D4M	1	1	1	1
KB871578.1	5677430	5677483	chr9	34783342	34783395	+	96.23	53M	1	1	1	1
KB871578.1	4218980	4219046	chr9	31061846	31061912	-	93.94	66M	1	1	1	1
KB871578.1	3922798	3922870	chr9	31360374	31360446	-	95.83	72M	1	1	1	1
KB871578.1	4157249	4157320	chr9	31124383	31124452	-	95.77	8M2I61M	1	1	1	1
KB871578.1	5749988	5750039	chr9	34889519	34889570	+	96.08	51M	1	1	1	1
KB871578.1	2663193	2663269	chr9	32751152	32751228	-	97.37	76M	1	1	1	1
KB871578.1	3903777	3903898	chr9	31379685	31379806	-	96.69	121M	1	1	1	1
KB871578.1	4193557	4193618	chr9	31086273	31086334	-	96.72	61M	1	1	1	1
KB871578.1	3530468	3530533	chr9	31750002	31750067	-	96.92	65M	1	1	1	1
KB871578.1	2458302	2458353	chr9	32965016	32965067	-	96.08	51M	1	1	1	1
KB871578.1	9360813	9360863	chr9	5405781	5405831	+	96.00	50M	1	1	1	1
KB871578.1	4000674	4000738	chr9	31282710	31282774	-	95.31	64M	1	1	1	1
KB871578.1	3774653	3774704	chr9	31496024	31496075	-	96.08	51M	1	1	1	1
KB871578.1	5279157	5279209	chr9	33733268	33733320	-	96.15	52M	1	1	1	1
KB871578.1	5653812	5653869	chr9	34751377	34751434	+	96.49	57M	1	1	1	1
KB871578.1	4015610	4015750	chr9	31272867	31273007	-	96.45	1M1I57M1D81M	1	1	1	1
KB871578.1	2693161	2693211	chr9	32715502	32715552	-	96.00	50M	1	1	1	1
KB871578.1	4574694	4574777	chr9	34546282	34546364	-	96.39	42M1I40M	1	1	1	1
KB871578.1	5681492	5681606	chr9	34791135	34791249	+	96.49	114M	1	1	1	1
KB871578.1	4067683	4067740	chr9	31222857	31222914	-	96.49	57M	1	1	1	1
KB871578.1	3730325	3730384	chr9	31534496	31534555	-	96.61	59M	1	1	1	1
KB871578.1	2486898	2486969	chr9	32938966	32939036	-	95.77	37M1I33M	1	1	1	1
KB871578.1	2618051	2618107	chr9	32786489	32786545	-	96.43	56M	1	1	1	1
KB871578.1	3884004	3884055	chr9	31395691	31395742	-	96.08	51M	1	1	1	1
KB871578.1	4238652	4238844	chr9	31037004	31037196	-	96.35	192M	1	1	1	1
KB871578.1	4232750	4232919	chr9	31041863	31042032	-	97.04	169M	1	1	1	1
KB871578.1	4922648	4922699	chr9	34120479	34120530	-	96.08	51M	1	1	1	1
KB871578.1	3848468	3848658	chr9	31436093	31436282	-	97.89	9M1I180M	1	1	1	1
KB871578.1	3623022	3623102	chr9	31644159	31644239	-	95.00	80M	1	1	1	1
KB871578.1	5766293	5766425	chr9	34915633	34915765	+	97.73	132M	1	1	1	1
KB871578.1	2672095	2672170	chr9	32744593	32744670	-	96.10	18M1D45M1D12M	1	1	1	1
KB871578.1	4155415	4155484	chr9	31128540	31128609	-	95.65	69M	1	1	1	1
KB871578.1	4063817	4063876	chr9	31226060	31226119	-	96.61	59M	1	1	1	1
KB871578.1	4166741	4166851	chr9	31113619	31113729	-	98.18	110M	1	1	1	1
KB871578.1	4859983	4860033	chr9	34187893	34187943	-	96.00	50M	1	1	1	1
KB871578.1	4816754	4816840	chr9	34243925	34244011	-	95.35	86M	1	1	1	1
KB871578.1	6321888	6321938	chr9	35674895	35674945	+	96.00	50M	1	1	1	1
KB871578.1	4093067	4093118	chr9	31202683	31202734	-	96.08	51M	1	1	1	1
KB871578.1	5672025	5672075	chr9	34774646	34774696	+	96.00	50M	1	1	1	1
KB871578.1	4410717	4410773	chr9	30852884	30852940	-	96.43	56M	1	1	1	1
KB871578.1	5755870	5756152	chr9	34898546	34898828	+	98.58	282M	1	1	1	1
KB871578.1	7581222	7581275	chr9	37258834	37258887	+	96.23	53M	1	1	1	1
KB871578.1	3815110	3815185	chr9	31462013	31462088	-	97.33	75M	1	1	1	1
KB871578.1	6847640	6847693	chr9	36343678	36343731	+	96.23	53M	1	1	1	1
KB871578.1	2579672	2579739	chr9	32821347	32821414	-	97.01	67M	1	1	1	1
KB871578.1	5826822	5826940	chr9	35018349	35018467	+	97.46	118M	1	1	1	1
KB871578.1	4081878	4081975	chr9	31213046	31213142	-	95.88	37M1I59M	1	1	1	1
KB871578.1	5756906	5757009	chr9	34899487	34899590	+	95.15	103M	1	1	1	1
KB871578.1	3579793	3579873	chr9	31690872	31690952	-	96.25	80M	1	1	1	1
KB871578.1	5737359	5737412	chr9	34863542	34863595	+	96.23	53M	1	1	1	1
KB871578.1	5750574	5750651	chr9	34890064	34890141	+	94.81	77M	1	1	1	1
KB871578.1	5668286	5668394	chr9	34773335	34773443	+	96.30	108M	1	1	1	1
KB871578.1	3299053	3299127	chr9	32025792	32025866	-	98.65	74M	1	1	1	1
KB871578.1	3849401	3849474	chr9	31435549	31435622	-	94.52	73M	1	1	1	1
KB871578.1	3785232	3785292	chr9	31487351	31487411	-	95.00	60M	1	1	1	1
KB871578.1	4023596	4023664	chr9	31266370	31266438	-	95.59	68M	1	1	1	1
KB871578.1	5695640	5695709	chr9	34814537	34814606	+	95.65	69M	1	1	1	1
KB871578.1	5675550	5675658	chr9	34779857	34779965	+	96.30	108M	1	1	1	1
KB871578.1	3906414	3906467	chr9	31378738	31378791	-	96.23	53M	1	1	1	1
KB871578.1	7921569	7921628	chr9	38206846	38206905	-	96.61	59M	1	1	1	1
KB871578.1	3737549	3737602	chr9	31522919	31522970	-	96.23	29M2I22M	1	1	1	1
KB871578.1	8129472	8129533	chr9	37972377	37972438	-	95.08	61M	1	1	1	1
KB871578.1	5948530	5948608	chr9	35206015	35206094	+	96.20	26M1D52M	1	1	1	1
KB871578.1	5797662	5797729	chr9	34970641	34970708	+	97.01	67M	1	1	1	1
KB871578.1	4164573	4164732	chr9	31116999	31117158	-	95.60	159M	1	1	1	1
KB871578.1	4164803	4164868	chr9	31116865	31116930	-	95.38	65M	1	1	1	1
KB871578.1	4018084	4018169	chr9	31272122	31272207	-	95.29	85M	1	1	1	1
KB871578.1	3885195	3885255	chr9	31394750	31394810	-	96.67	60M	1	1	1	1
KB871578.1	2704178	2704298	chr9	32701374	32701494	-	96.67	120M	1	1	1	1
KB871578.1	5752413	5752487	chr9	34891896	34891970	+	95.95	74M	1	1	1	1
KB871578.1	6376588	6376641	chr9	35735251	35735304	+	96.23	53M	1	1	1	1
KB871578.1	5814992	5815101	chr9	34999041	34999150	+	96.33	109M	1	1	1	1
KB871578.1	5753744	5753829	chr9	34896344	34896429	+	95.29	85M	1	1	1	1
KB871578.1	4152930	4153009	chr9	31130424	31130503	-	94.94	79M	1	1	1	1
KB871578.1	7677838	7677931	chr9	37404565	37404658	+	95.70	93M	1	1	1	1
KB871578.1	4073932	4074041	chr9	31217382	31217491	-	96.33	109M	1	1	1	1
KB871578.1	5679128	5679193	chr9	34786262	34786327	+	95.38	65M	1	1	1	1
KB871578.1	8421544	8421594	chr9	37666668	37666718	-	96.00	50M	1	1	1	1
KB871578.1	5759640	5759745	chr9	34904014	34904119	+	97.14	105M	1	1	1	1
KB871578.1	4574821	4574873	chr9	34546197	34546249	-	98.08	52M	1	1	1	1
KB871578.1	5752807	5752875	chr9	34892257	34892325	+	94.12	68M	1	1	1	1
KB871578.1	7598897	7598982	chr9	37289281	37289365	+	96.47	61M1I23M	1	1	1	1
KB871578.1	5763576	5763664	chr9	34909209	34909297	+	96.59	88M	1	1	1	1
KB871578.1	4926210	4926283	chr9	34115026	34115099	-	97.26	73M	1	1	1	1
KB871578.1	4228447	4228534	chr9	31045271	31045358	-	97.70	87M	1	1	1	1
KB871578.1	3660711	3660862	chr9	31617247	31617398	-	96.69	151M	1	1	1	1
KB871578.1	3661088	3661144	chr9	31616965	31617021	-	96.43	56M	1	1	1	1
KB871578.1	3658423	3658491	chr9	31619030	31619098	-	97.06	68M	1	1	1	1
KB871578.1	4142202	4142262	chr9	31142665	31142724	-	96.67	26M1I33M	1	1	1	1
KB871578.1	6956213	6956265	chr9	36472390	36472442	+	96.15	52M	1	1	1	1
KB871578.1	3327522	3327576	chr9	31999233	31999288	-	96.36	9M1D45M	1	1	1	1
KB871578.1	4128347	4128407	chr9	31158680	31158740	-	96.67	60M	1	1	1	1
KB871578.1	2962091	2962225	chr9	32362258	32362392	-	96.27	134M	1	1	1	1
KB871578.1	7031082	7031198	chr9	36554258	36554374	-	96.55	116M	1	1	1	1
KB871578.1	4120085	4120155	chr9	31170309	31170379	-	97.14	70M	1	1	1	1
KB871578.1	2645140	2645191	chr9	32764161	32764211	-	96.08	17M1I33M	1	1	1	1
KB871578.1	4094935	4095064	chr9	31199753	31199881	-	95.35	107M1I21M	1	1	1	1
KB871578.1	3921989	3922059	chr9	31361234	31361304	-	94.29	70M	1	1	1	1
KB871578.1	5831041	5831118	chr9	35022905	35022982	+	94.81	77M	1	1	1	1
KB871578.1	4143887	4143945	chr9	31141157	31141215	-	96.55	58M	1	1	1	1
KB871578.1	2675903	2675964	chr9	32739594	32739655	-	96.72	61M	1	1	1	1
KB871578.1	5687600	5687686	chr9	34802160	34802246	+	96.51	86M	1	1	1	1
KB871578.1	5802583	5802643	chr9	34977258	34977318	+	96.67	60M	1	1	1	1
KB871578.1	4142808	4142975	chr9	31142004	31142171	-	97.01	167M	1	1	1	1
KB871578.1	7211751	7211804	chr9	36754238	36754291	+	96.23	53M	1	1	1	1
KB871578.1	4071483	4071681	chr9	31219556	31219754	-	97.47	198M	1	1	1	1
KB871578.1	5750656	5750708	chr9	34890146	34890198	+	96.15	52M	1	1	1	1
KB871578.1	4846504	4846585	chr9	34200535	34200616	-	95.06	81M	1	1	1	1
KB871578.1	4376814	4376913	chr9	30896224	30896323	-	96.97	99M	1	1	1	1
KB871578.1	4160852	4161051	chr9	31120917	31121115	-	95.98	35M1I163M	1	1	1	1
KB871578.1	5686287	5686381	chr9	34797389	34797483	+	97.87	94M	1	1	1	1
KB871578.1	5628020	5628088	chr9	34715942	34716010	+	94.12	68M	1	1	1	1
KB871578.1	3774765	3774815	chr9	31495914	31495964	-	96.00	50M	1	1	1	1
KB871578.1	5809054	5809122	chr9	34987808	34987876	+	95.59	68M	1	1	1	1
KB871578.1	5666622	5666678	chr9	34772560	34772616	+	96.43	56M	1	1	1	1
KB871578.1	4082407	4082528	chr9	31211007	31211128	-	95.87	121M	1	1	1	1
KB871578.1	2691469	2691541	chr9	32717827	32717899	-	95.83	72M	1	1	1	1
KB871578.1	6928377	6928430	chr9	36418619	36418672	+	96.23	53M	1	1	1	1
KB871578.1	3781561	3781620	chr9	31490709	31490768	-	98.31	59M	1	1	1	1
KB871578.1	3127660	3127710	chr9	32218864	32218914	-	96.00	50M	1	1	1	1
KB871578.1	4181591	4181752	chr9	31098039	31098200	-	95.65	161M	1	1	1	1
KB871578.1	4575546	4575614	chr9	34545579	34545647	-	94.20	16M1D47M1I4M	1	1	1	1
KB871578.1	4053704	4053758	chr9	31251152	31251206	-	96.30	54M	1	1	1	1
KB871578.1	5735810	5735862	chr9	34859174	34859226	+	96.15	52M	1	1	1	1
KB871578.1	2637469	2637521	chr9	32770102	32770154	-	96.15	52M	1	1	1	1
KB871578.1	4127477	4127543	chr9	31159261	31159327	-	93.94	66M	1	1	1	1
KB871578.1	4408380	4408469	chr9	30853615	30853704	-	95.51	89M	1	1	1	1
KB871578.1	4064988	4065043	chr9	31225109	31225164	-	96.36	55M	1	1	1	1
KB871578.1	3885040	3885105	chr9	31394825	31394890	-	95.38	65M	1	1	1	1
KB871578.1	5639555	5639625	chr9	34729774	34729844	+	94.29	70M	1	1	1	1
KB871578.1	5720451	5720529	chr9	34838571	34838648	+	97.44	50M1I27M	1	1	1	1
KB871578.1	4816616	4816686	chr9	34244079	34244147	-	94.29	1M2I67M	1	1	1	1
KB871578.1	4030098	4030205	chr9	31254577	31254684	-	96.26	107M	1	1	1	1
KB871578.1	4171378	4171440	chr9	31108265	31108327	-	95.16	62M	1	1	1	1
KB871578.1	4064906	4064964	chr9	31225188	31225246	-	94.83	58M	1	1	1	1
KB871578.1	6303089	6303159	chr9	35649020	35649090	+	95.71	70M	1	1	1	1
KB871578.1	4233215	4233272	chr9	31041484	31041541	-	96.49	57M	1	1	1	1
KB871578.1	5671712	5671880	chr9	34774333	34774501	+	98.81	168M	1	1	1	1
KB871578.1	5675114	5675175	chr9	34779475	34779535	+	96.72	20M1I40M	1	1	1	1
KB871578.1	5640286	5640392	chr9	34731604	34731710	+	96.23	106M	1	1	1	1
KB871578.1	3931049	3931106	chr9	31345529	31345586	-	94.74	57M	1	1	1	1
KB871578.1	4120166	4120242	chr9	31170233	31170309	-	97.37	76M	1	1	1	1
KB871578.1	5756721	5756812	chr9	34899304	34899395	+	96.70	91M	1	1	1	1
KB871578.1	4218739	4218820	chr9	31062057	31062140	-	96.39	42M1D36M1D3M	1	1	1	1
KB871578.1	4153298	4153384	chr9	31130099	31130185	-	96.51	86M	1	1	1	1
KB871578.1	4153074	4153139	chr9	31130293	31130358	-	93.85	65M	1	1	1	1
KB871578.1	4175237	4175301	chr9	31105705	31105769	-	95.31	64M	1	1	1	1
KB871578.1	5671882	5671982	chr9	34774503	34774603	+	96.00	100M	1	1	1	1
KB871578.1	5772400	5772572	chr9	34927222	34927393	+	97.09	107M1I64M	1	1	1	1
KB871578.1	4173327	4173394	chr9	31106291	31106358	-	94.03	67M	1	1	1	1
KB871578.1	4128253	4128331	chr9	31158756	31158834	-	97.44	78M	1	1	1	1
KB871578.1	4067772	4067897	chr9	31222701	31222825	-	95.20	17M1I107M	1	1	1	1
KB871578.1	2648320	2648390	chr9	32761102	32761172	-	94.29	70M	1	1	1	1
KB871578.1	1331977	1332050	chr9	53625232	53625305	-	98.63	73M	1	1	2	2
KB871578.1	4143398	4143467	chr9	31141586	31141653	-	94.20	66M2I1M	1	1	1	1
KB871578.1	4193716	4193795	chr9	31086114	31086192	-	94.94	10M1I68M	1	1	1	1
KB871578.1	4177960	4178019	chr9	31102906	31102965	-	94.92	59M	1	1	1	1
KB871578.1	3885257	3885339	chr9	31394666	31394748	-	96.34	82M	1	1	1	1
KB871578.1	4025420	4025470	chr9	31263322	31263372	-	96.00	50M	1	1	1	1
KB871578.1	4073859	4073923	chr9	31217500	31217564	-	96.88	64M	1	1	1	1
KB871578.1	3849677	3849737	chr9	31435337	31435397	-	93.33	60M	1	1	1	1
KB871578.1	2475144	2475256	chr9	32950719	32950831	-	96.43	112M	1	1	1	1
KB871578.1	3785347	3785471	chr9	31487173	31487296	-	96.77	42M1I81M	1	1	1	1
KB871578.1	3872059	3872122	chr9	31403975	31404038	-	95.24	63M	1	1	1	1
KB871578.1	5781160	5781214	chr9	34945151	34945205	+	96.30	54M	1	1	1	1
KB871578.1	4153776	4153826	chr9	31129291	31129341	-	96.00	50M	1	1	1	1
KB871578.1	1290835	1290934	chrUn_KN149835v1	15406	15505	-	96.97	99M	1	1	1	1
KB871578.1	1291632	1291706	chrUn_KN149835v1	15074	15148	-	95.95	74M	1	1	1	1
KB871578.1	1290593	1290677	chrUn_KN149835v1	15575	15659	-	97.62	84M	1	1	1	1
KB871578.1	1289738	1289811	chrUn_KN149835v1	21157	21232	-	96.00	5M1D57M1D11M	1	1	1	1
KB871579.1	157140	157212	chr14	2532226	2532299	-	97.26	32M1D40M	1	1	1	1
KB871579.1	176377	176443	chr14	2495430	2495496	-	96.97	66M	1	1	1	1
KB871579.1	156975	157027	chr14	2532382	2532434	-	96.15	52M	1	1	1	1
KB871579.1	143446	143503	chr14	2555773	2555830	-	94.74	57M	1	1	1	1
KB871579.1	140509	140559	chr14	2561796	2561846	-	98.00	50M	1	1	1	1
KB871579.1	164670	164744	chr14	2515362	2515436	-	94.59	74M	1	1	1	1
KB871579.1	506006	506140	chr14	2033230	2033364	-	94.78	134M	5	4	8	4
KB871579.1	24882	24945	chr14	1754948	1755011	-	95.24	63M	1	1	1	1
KB871579.1	166326	166376	chr14	2509909	2509959	-	96.00	50M	1	1	1	1
KB871579.1	8009592	8009711	chr25	35918821	35918940	+	95.80	119M	1	1	1	2
KB871579.1	7862537	7862599	chr25	35475766	35475828	+	95.16	62M	1	1	1	1
KB871579.1	5779815	5779875	chr25	9511383	9511443	+	96.67	60M	1	1	1	1
KB871579.1	6568955	6569009	chr25	10245771	10245825	+	96.30	54M	1	1	1	1
KB871579.1	3879769	3879829	chr25	22890960	22891020	-	96.67	60M	1	1	1	1
KB871579.1	6551716	6551775	chr25	10224493	10224552	+	96.61	59M	1	1	1	1
KB871579.1	5514564	5514621	chr25	9274268	9274325	+	96.49	57M	1	1	1	1
KB871579.1	4146385	4146444	chr25	30877115	30877174	-	96.61	59M	1	1	1	1
KB871579.1	3448923	3448973	chr25	23789687	23789737	-	96.00	50M	1	1	1	1
KB871579.1	6145593	6145651	chr25	9777440	9777498	-	94.83	58M	1	1	1	1
KB871579.1	3483632	3483694	chr25	23730339	23730401	-	95.16	62M	1	1	1	1
KB871579.1	3446170	3446301	chr25	23802896	23803027	-	96.18	131M	1	1	1	1
KB871579.1	3560913	3560969	chr25	23615130	23615186	-	96.43	56M	1	1	1	1
KB871579.1	4608736	4608827	chr25	30515810	30515901	+	95.60	91M	1	1	1	1
KB871579.1	5890790	5890845	chr25	9611233	9611288	+	96.36	55M	1	2	1	2
KB871579.1	4604152	4604203	chr25	30507959	30508010	+	96.08	51M	1	1	1	1
KB871579.1	8003460	8003623	chr25	35898612	35898775	-	96.93	163M	2	2	6	4
KB871579.1	3886770	3886824	chr25	22886021	22886075	-	96.30	54M	1	1	1	1
KB871579.1	3484121	3484225	chr25	23729906	23730010	-	97.12	104M	1	1	1	1
KB871579.1	3880047	3880112	chr25	22890683	22890748	-	95.38	65M	1	1	1	1
KB871579.1	5448512	5448579	chr25	9187377	9187444	+	95.52	67M	1	1	1	1
KB871579.1	4652569	4652631	chr25	30568135	30568197	+	96.77	62M	1	1	1	1
KB871579.1	8023370	8023421	chr25	35929163	35929214	+	96.08	51M	1	1	1	1
KB871579.1	3447071	3447131	chr25	23798690	23798750	-	96.67	60M	1	1	1	1
KB871579.1	8023298	8023355	chr25	35929090	35929148	+	96.55	34M1D23M	1	1	1	1
KB871579.1	8103440	8103502	chr25	35582119	35582181	+	95.16	62M	1	1	1	1
KB871579.1	8137649	8137702	chr25	35640449	35640502	+	96.23	53M	4	4	5	4
KB871579.1	8814793	8814852	chr25	22176974	22177033	+	100.00	59M	1	1	1	1
KB871579.1	4569684	4569751	chr25	30437302	30437369	+	95.52	67M	1	1	1	1
KB871579.1	3448730	3448785	chr25	23789877	23789932	-	96.36	55M	1	1	1	1
KB871579.1	3511532	3511635	chr25	23699536	23699638	-	96.12	61M1I41M	1	1	1	1
KB871579.1	8135940	8136003	chr25	35637055	35637118	+	95.24	63M	1	1	1	1
KB871579.1	4165627	4165715	chr25	30852749	30852836	-	95.45	13M1I74M	1	1	1	1
KB871579.1	3448788	3448838	chr25	23789824	23789874	-	96.00	50M	1	1	1	1
KB871579.1	7594818	7594868	chr25	3144285	3144335	+	96.00	50M	1	1	1	1
KB871579.1	8009447	8009499	chr25	35918677	35918728	+	96.15	26M1I25M	1	1	1	1
KB871579.1	4569629	4569681	chr25	30437247	30437299	+	96.15	52M	1	1	1	1
KB871579.1	8131865	8131916	chr25	35630453	35630504	+	96.08	51M	1	1	1	1
KB871579.1	5514623	5514690	chr25	9274327	9274394	+	95.52	67M	1	1	1	1
KB871579.1	6488038	6488090	chr25	10149555	10149607	+	96.15	52M	1	1	1	1
KB871579.1	6169794	6169844	chr25	9820029	9820080	+	96.08	43M1D7M	1	1	1	1
KB871579.1	3448862	3448915	chr25	23789748	23789801	-	96.23	53M	1	1	1	1
KB871579.1	7597340	7597393	chr25	3149129	3149182	-	96.23	53M	1	1	1	1
KB871579.1	4165818	4165868	chr25	30852574	30852624	-	96.00	50M	1	1	1	1
KB871579.1	4689699	4689749	chr25	30616897	30616947	+	96.00	50M	1	1	1	1
KB871579.1	3894720	3894772	chr25	22879088	22879140	-	96.15	52M	1	1	1	1
KB871579.1	7594870	7594933	chr25	3144337	3144400	+	95.24	63M	1	1	1	1
KB871579.1	6527746	6527852	chr25	10190506	10190612	+	96.23	106M	1	1	1	1
KB871579.1	7597799	7597916	chr25	3151864	3151982	+	96.61	49M1D68M	1	1	1	1
KB871579.1	4684037	4684103	chr25	30611621	30611687	+	96.97	66M	1	1	1	1
KB871579.1	6495455	6495517	chr25	10158733	10158794	+	95.16	27M1I34M	1	1	1	1
KB871579.1	4653906	4653972	chr25	30570399	30570465	+	95.45	66M	1	1	1	1
KB871579.1	4740700	4740754	chr25	31064832	31064886	+	96.30	54M	1	1	1	1
KB871579.1	5681883	5681934	chr25	9426185	9426236	+	96.08	51M	1	1	1	1
KB871579.1	4132792	4132861	chr25	30895628	30895697	-	95.65	69M	1	1	1	1
KB871579.1	8503586	8503636	chr25	34937031	34937081	-	96.00	50M	1	1	1	1
KB871579.1	4107372	4107428	chr25	30922970	30923026	-	96.43	56M	1	1	1	1
KB871579.1	8023098	8023156	chr25	35928892	35928950	+	94.83	58M	1	1	1	1
KB871579.1	8131918	8131975	chr25	35630506	35630563	+	96.49	57M	1	1	1	1
KB871579.1	8003461	8003561	chr7	35754770	35754869	-	98.00	76M1I23M	2	2	6	5
KB871579.1	8003350	8003426	chr7	35754904	35754980	-	96.05	76M	4	3	5	3
KB871579.1	8003569	8003631	chr7	35754700	35754762	-	96.77	62M	2	1	3	3
KB871579.1	8069966	8070017	chrUn_KN149717v1	15525	15575	-	96.08	47M1I3M	1	1	1	1
KB871579.1	8048519	8048575	chrUn_KN149717v1	40335	40391	-	92.86	56M	1	1	1	2
KB871579.1	7962744	7962801	chrUn_KN149870v1	11120	11177	-	96.49	57M	1	1	1	1
KB871579.1	7962539	7962741	chrUn_KN149870v1	11180	11382	-	95.54	202M	1	1	1	1
KB871579.1	7959898	7959948	chrUn_KN149870v1	16294	16344	-	96.00	50M	1	1	1	1
KB871579.1	7960065	7960115	chrUn_KN149870v1	16134	16184	-	96.00	50M	1	1	1	1
KB871580.1	6438590	6438727	chr14	14434515	14434651	+	96.35	79M1I57M	1	2	1	2
KB871580.1	6438508	6438563	chr14	14393902	14393957	+	100.00	55M	1	2	1	2
KB871580.1	5661834	5661903	chr14	12247817	12247886	+	95.65	69M	1	1	1	1
KB871580.1	5242455	5242544	chr14	10846368	10846456	-	96.63	75M1I13M	1	1	1	1
KB871580.1	3087136	3087200	chr14	8842806	8842870	-	96.88	64M	1	1	1	1
KB871580.1	5339097	5339152	chr14	10610970	10611023	-	96.36	12M1I24M1I17M	1	1	1	1
KB871580.1	5240847	5240960	chr14	10854642	10854755	-	96.46	113M	1	1	1	1
KB871580.1	6028784	6028862	chr14	13916532	13916610	+	94.87	78M	1	1	1	1
KB871580.1	6228703	6228753	chr14	14217318	14217368	+	96.00	50M	1	1	1	1
KB871580.1	5240976	5241027	chr14	10854575	10854626	-	96.08	51M	1	1	1	1
KB871580.1	6438167	6438222	chr14	14434138	14434193	+	94.55	55M	1	2	1	2
KB871580.1	5352223	5352280	chr14	10584365	10584422	-	96.49	57M	1	1	1	1
KB871580.1	5662476	5662593	chr14	12248251	12248367	+	97.44	25M1I91M	1	1	1	1
KB871580.1	5333353	5333423	chr14	10623064	10623134	-	94.29	70M	1	1	1	1
KB871580.1	4792729	4792804	chr14	11633570	11633645	-	96.00	75M	1	1	1	1
KB871580.1	5220717	5220777	chr14	10883744	10883803	-	96.67	4M1I55M	1	1	1	1
KB871580.1	6216038	6216098	chr14	14173767	14173826	+	96.67	22M1I37M	1	1	1	1
KB871580.1	4231603	4231658	chr14	9077672	9077727	+	96.36	55M	1	1	1	1
KB871580.1	5921336	5921392	chr14	12893800	12893856	+	96.43	56M	1	1	1	1
KB871580.1	6438506	6438558	chr14	14434434	14434486	+	100.00	52M	1	2	1	2
KB871580.1	6438597	6438727	chr14	14393988	14394117	+	96.15	77M1I52M	1	2	1	2
KB871580.1	6466309	6466363	chr14	14484893	14484947	+	96.30	54M	1	1	1	1
KB871580.1	5309557	5309634	chr14	10704699	10704776	-	96.10	77M	1	1	1	1
KB871580.1	5409384	5409443	chr14	10478953	10479012	-	93.22	59M	1	1	1	1
KB871580.1	5352295	5352351	chr14	10584296	10584352	-	96.43	56M	1	1	1	1
KB871580.1	260191	260280	chr25	14406578	14406666	+	95.51	76M1I12M	1	1	1	1
KB871580.1	2417759	2417813	chr25	17011192	17011246	+	94.44	54M	1	1	1	1
KB871580.1	631839	631897	chr25	14762956	14763014	+	96.55	58M	1	1	1	1
KB871580.1	1004666	1004721	chr25	15167959	15168014	+	94.55	55M	1	1	1	1
KB871580.1	160547	160609	chr25	14271529	14271591	+	98.39	62M	1	1	1	1
KB871580.1	700409	700462	chr25	14830788	14830841	+	96.23	53M	1	1	1	1
KB871580.1	220485	220536	chr25	14346060	14346111	-	96.08	51M	1	1	1	1
KB871580.1	689301	689352	chr25	14816670	14816721	+	96.08	51M	1	1	1	1
KB871580.1	2338819	2338895	chr25	16921126	16921202	+	94.74	76M	1	1	1	1
KB871580.1	987627	987679	chr25	15127654	15127706	+	96.15	52M	1	1	1	1
KB871580.1	858351	858496	chr25	14976277	14976422	+	96.55	145M	1	1	1	1
KB871580.1	774320	774379	chr25	14899062	14899121	+	96.61	59M	1	1	1	1
KB871580.1	239657	239791	chr25	14366026	14366160	+	97.01	134M	1	1	1	1
KB871580.1	242624	242675	chr25	14367531	14367581	+	96.08	27M1I23M	1	1	1	1
KB871580.1	270848	270913	chr25	14412839	14412903	+	93.85	9M1I55M	1	1	1	2
KB871580.1	988195	988256	chr25	15128147	15128207	+	96.72	19M1I41M	1	1	1	1
KB871580.1	883966	884143	chr25	15024556	15024734	+	96.63	158M1D19M	1	1	1	1
KB871580.1	763915	763988	chr25	14895287	14895360	+	95.89	73M	1	1	1	2
KB871580.1	847053	847194	chr25	14966941	14967082	+	95.74	141M	1	1	1	1
KB871580.1	762665	762751	chr25	14890344	14890430	+	95.35	86M	1	1	1	1
KB871580.1	771211	771269	chr25	14897731	14897788	+	96.55	50M1I7M	1	1	1	1
KB871580.1	774983	775038	chr25	14899586	14899641	+	94.55	55M	1	1	1	1
KB871580.1	655096	655152	chr25	14786207	14786263	+	94.64	56M	1	1	1	1
KB871580.1	1858955	1859011	chr25	16313023	16313079	+	96.43	56M	1	1	1	1
KB871580.1	654878	654929	chr25	14786038	14786089	+	96.08	51M	1	1	1	1
KB871580.1	993583	993739	chr25	15140795	15140950	+	94.87	105M1I50M	1	1	1	1
KB871580.1	691305	691376	chr25	14819996	14820067	+	95.77	71M	1	1	1	1
KB871580.1	2349737	2349786	chr25	16927080	16927129	+	97.96	49M	1	1	1	1
KB871580.1	834789	834860	chr25	14958023	14958094	+	94.37	71M	1	1	1	1
KB871580.1	236541	236593	chr25	14363536	14363588	+	96.15	52M	1	1	1	1
KB871580.1	873471	873525	chr25	14994440	14994494	+	96.30	54M	1	1	1	1
KB871580.1	689375	689493	chr25	14816744	14816862	+	96.61	118M	1	1	1	1
KB871580.1	763991	764041	chr25	14895363	14895413	+	96.00	50M	1	1	1	1
KB871580.1	648747	648826	chr25	14781795	14781874	+	97.47	79M	1	1	1	1
KB871580.1	609544	609641	chr25	14743665	14743763	+	96.94	87M1D10M	1	1	1	1
KB871580.1	774057	774137	chr25	14898850	14898928	+	95.00	12M1I58M1I8M	1	1	1	2
KB871580.1	737484	737537	chr25	14876680	14876733	+	94.34	53M	1	1	1	1
KB871580.1	1006861	1006920	chr25	15174593	15174652	+	96.61	59M	1	1	1	1
KB871580.1	993836	993891	chr25	15141047	15141102	+	96.36	55M	1	1	1	1
KB871580.1	2250491	2250544	chr25	16857427	16857480	+	94.34	53M	1	1	1	1
KB871580.1	1852208	1852259	chr25	16305700	16305751	+	96.08	51M	1	1	1	1
KB871580.1	2279321	2279404	chr25	16881832	16881915	+	96.39	83M	1	1	1	1
KB871580.1	2398625	2398679	chr25	16992192	16992246	+	96.30	54M	1	1	1	1
KB871580.1	269901	269964	chr25	14412237	14412300	+	96.83	63M	1	1	1	1
KB871580.1	220553	220609	chr25	14345987	14346043	-	96.43	56M	1	1	1	1
KB871580.1	1427557	1427607	chr25	15776500	15776550	-	96.00	50M	1	1	1	1
KB871580.1	991820	991890	chr25	15137173	15137243	+	95.71	70M	1	1	1	1
KB871580.1	818904	818978	chr25	14944042	14944116	+	97.30	74M	1	2	1	2
KB871580.1	858497	858586	chr25	14976423	14976512	+	95.51	89M	1	1	1	1
KB871580.1	607041	607143	chr25	14741818	14741919	+	97.06	97M1I4M	1	1	1	1
KB871580.1	682258	682310	chr25	14806669	14806721	+	96.15	52M	1	1	1	1
KB871580.1	823315	823366	chr25	14947313	14947364	+	96.08	51M	1	1	1	1
KB871580.1	155367	155435	chr25	14267478	14267546	+	97.06	68M	1	1	1	1
KB871580.1	701394	701450	chr25	14831422	14831478	+	94.64	56M	1	1	1	1
KB871580.1	2418042	2418093	chr25	17011472	17011523	+	96.08	51M	1	1	1	1
KB871580.1	822969	823054	chr25	14946993	14947077	+	95.29	34M1I50M	1	1	1	1
KB871580.1	700875	700969	chr25	14831148	14831242	+	95.74	94M	1	1	1	1
KB871580.1	869705	869780	chr25	14990020	14990095	+	97.33	75M	1	1	1	1
KB871580.1	2340520	2340585	chr25	16922117	16922182	+	95.38	65M	1	1	1	1
KB871580.1	858108	858180	chr25	14976000	14976072	+	97.22	72M	1	1	1	1
KB871580.1	2268805	2268862	chr25	16875064	16875121	+	96.49	57M	1	1	1	1
KB871580.1	2405236	2405294	chr25	16998454	16998512	+	94.83	58M	1	1	1	1
KB871580.1	2250589	2250647	chr25	16857548	16857605	+	96.55	24M1I33M	1	1	2	1
KB871580.1	2507364	2507491	chr25	17116636	17116763	+	96.06	127M	1	1	1	1
KB871580.1	2313508	2313610	chr25	16904644	16904746	+	96.08	102M	1	1	1	1
KB871580.1	1427504	1427554	chr25	15776553	15776603	-	96.00	50M	1	1	1	1
KB871580.1	869488	869577	chr25	14989805	14989894	+	95.51	89M	1	1	1	1
KB871580.1	989014	989106	chr25	15130567	15130659	+	95.65	92M	1	1	1	1
KB871580.1	1006959	1007039	chr25	15174692	15174772	+	95.00	80M	1	1	1	1
KB871580.1	774792	774886	chr25	14899395	14899489	+	96.81	94M	1	1	1	1
KB871580.1	834609	834659	chr25	14957841	14957891	+	96.00	50M	1	1	1	1
KB871580.1	2331353	2331403	chr25	16916763	16916811	+	96.00	3M2I45M	1	1	1	1
KB871581.1	167386	167436	chr11	29134333	29134383	+	96.00	50M	1	1	1	1
KB871582.1	479043	479132	chr19	26574111	26574200	+	96.63	89M	1	1	1	1
KB871582.1	1149286	1149356	chr19	27507566	27507636	+	94.29	70M	1	1	1	1
KB871582.1	434605	434679	chr19	26533157	26533231	+	94.59	74M	1	1	1	1
KB871582.1	285733	285784	chr19	26389611	26389662	+	96.08	51M	1	1	1	1
KB871583.1	547937	548007	chr25	7062382	7062454	+	94.44	4M2D66M	1	1	1	1
KB871584.1	13146	13203	chr11	24001376	24001433	-	96.49	57M	1	1	1	1
KB871584.1	90426	90477	chr11	23911542	23911593	+	96.08	51M	1	1	1	1
KB871584.1	28456	28506	chr11	23981936	23981986	-	96.00	50M	1	1	1	1
KB871584.1	54463	54528	chr11	23949752	23949817	-	95.38	65M	1	1	1	1
KB871584.1	659709	659762	chr11	23456160	23456213	-	98.11	53M	1	1	1	1
KB871584.1	49055	49108	chr11	23954324	23954377	-	96.23	53M	1	1	1	1
KB871584.1	205328	205394	chr11	23831140	23831206	-	95.45	66M	1	1	1	1
KB871584.1	87192	87265	chr11	23917082	23917155	-	94.52	73M	1	1	1	1
KB871584.1	68656	68707	chr11	23939776	23939827	-	96.08	51M	1	1	1	1
KB871586.1	473995	474095	chr3	22851703	22851802	-	96.00	89M1I10M	1	1	1	1
KB871586.1	555702	555791	chr3	22785889	22785978	-	96.63	89M	1	1	1	1
KB871587.1	315821	315888	chr13	50676265	50676332	+	97.01	67M	1	1	1	1
KB871587.1	29800	29850	chr13	42349233	42349283	+	96.00	50M	1	1	1	1
KB871587.1	564405	564497	chr13	50309331	50309422	+	95.65	31M1I60M	1	1	1	1
KB871588.1	736535	736600	chr2	39492140	39492205	+	95.38	65M	1	1	1	1
KB871588.1	1403524	1403587	chr2	40174505	40174568	+	93.65	63M	1	1	1	1
KB871588.1	603802	603855	chr2	39324762	39324815	+	96.23	53M	1	1	1	1
KB871588.1	632417	632474	chr2	39369220	39369277	+	96.49	57M	1	1	1	1
KB871588.1	435846	435895	chr2	39187704	39187753	+	97.96	49M	1	1	1	1
KB871588.1	635782	635832	chr2	39372718	39372768	+	96.00	50M	1	1	1	1
KB871588.1	1081349	1081437	chr2	39822689	39822776	+	95.45	23M1I64M	1	1	1	1
KB871588.1	360509	360568	chr2	39096631	39096690	+	96.61	59M	1	1	1	1
KB871588.1	443518	443571	chr2	39199792	39199845	+	96.23	53M	1	1	1	1
KB871588.1	1030832	1030932	chr2	39777541	39777641	+	96.00	100M	1	1	1	1
KB871588.1	456752	456802	chr2	39217051	39217101	+	96.00	50M	1	1	1	1
KB871590.1	417267	417323	chr11	19868656	19868712	+	96.43	56M	1	1	1	1
KB871590.1	456849	456904	chr11	19893416	19893471	+	96.36	55M	1	1	1	1
KB871590.1	358380	358449	chr11	19781046	19781114	+	94.20	66M1I2M	1	1	1	1
KB871590.1	890497	890547	chr11	3768048	3768098	+	98.00	50M	1	1	1	1
KB871590.1	839631	839718	chr11	3718313	3718400	+	95.40	87M	1	1	1	1
KB871590.1	1078256	1078310	chr11	4038759	4038813	+	96.30	54M	1	1	1	1
KB871590.1	943720	943797	chr11	3834319	3834396	+	96.10	77M	1	1	1	1
KB871590.1	457060	457138	chr11	19893633	19893711	+	96.15	78M	1	1	1	1
KB871590.1	918390	918450	chr11	3807629	3807689	+	95.00	60M	1	1	1	1
KB871590.1	812760	812813	chr11	3692424	3692477	+	96.23	53M	1	1	1	1
KB871590.1	415999	416057	chr11	19867699	19867756	+	93.10	56M1I1M	1	1	1	1
KB871590.1	395188	395243	chr11	19827108	19827163	+	96.36	55M	1	1	1	1
KB871590.1	834551	834610	chr11	3716102	3716161	+	94.92	59M	1	1	1	1
KB871590.1	403766	403837	chr11	19847088	19847159	+	97.18	71M	1	1	1	1
KB871590.1	419616	419674	chr11	19869529	19869588	+	96.61	17M1D41M	1	1	1	1
KB871590.1	403885	403964	chr11	19847206	19847285	+	94.94	79M	1	1	1	1
KB871590.1	812994	813051	chr11	3692656	3692713	+	94.74	57M	1	1	1	1
KB871590.1	517308	517386	chr11	18306229	18306307	-	96.15	78M	1	1	1	1
KB871590.1	419302	419358	chr11	19869252	19869308	+	98.21	56M	1	1	1	1
KB871590.1	469577	469631	chr11	19903564	19903618	+	96.30	54M	1	1	1	1
KB871590.1	916480	916544	chr11	3806530	3806594	+	96.88	64M	1	1	1	1
KB871590.1	892341	892391	chr11	3777221	3777271	-	96.00	50M	1	1	1	1
KB871590.1	909059	909127	chr11	3796091	3796159	+	95.59	68M	1	1	1	1
KB871590.1	661433	661487	chr11	18161252	18161306	-	96.30	54M	1	1	1	1
KB871590.1	822283	822338	chr11	3698776	3698831	+	96.36	55M	1	1	1	1
KB871590.1	927791	927848	chr11	3819874	3819931	+	96.49	57M	1	1	1	1
KB871590.1	406814	406871	chr11	19851439	19851496	+	96.49	57M	1	1	1	1
KB871590.1	815667	815723	chr11	3695148	3695204	+	96.43	56M	1	1	1	1
KB871590.1	941904	941977	chr11	3833113	3833185	+	95.89	8M1I64M	1	1	1	1
KB871590.1	794712	794825	chr11	3664861	3664974	+	96.46	113M	1	1	1	1
KB871590.1	788113	788189	chr11	3656183	3656258	+	96.05	12M1I63M	1	1	1	1
KB871590.1	906768	906818	chr11	3793694	3793745	+	96.08	19M1D31M	1	1	1	1
KB871590.1	911184	911237	chr11	3798584	3798637	+	94.34	53M	1	1	1	1
KB871590.1	899402	899462	chr11	3790218	3790278	+	96.67	60M	1	1	1	1
KB871591.1	1241274	1241333	chrUn_KN150046v1	130947	131006	-	96.61	59M	1	1	1	1
KB871592.1	855389	855441	chr5	23819279	23819331	-	96.15	52M	1	1	2	1
KB871592.1	846276	846330	chr5	23813626	23813680	-	96.30	54M	1	1	1	1
KB871592.1	1179266	1179318	chr5	13265342	13265394	+	96.15	52M	1	1	1	1
KB871592.1	679961	680029	chr5	23962395	23962463	-	95.59	68M	1	1	1	1
KB871592.1	21133	21194	chr5	15548048	15548109	-	96.72	61M	1	1	1	1
KB871592.1	14102	14175	chr5	15563889	15563962	-	95.89	73M	1	1	1	1
KB871592.1	16063	16120	chr5	15558863	15558920	-	94.74	57M	1	1	1	1
KB871592.1	855449	855517	chr5	23819203	23819271	-	94.12	68M	1	1	1	1
KB871593.1	348418	348485	chr10	8022059	8022126	+	95.52	67M	1	1	1	1
KB871593.1	1361589	1361675	chr10	19998891	19998977	+	95.35	86M	1	2	1	2
KB871593.1	1384133	1384202	chr10	20019134	20019203	+	94.20	69M	1	1	1	1
KB871593.1	1361589	1361675	chr10	19994756	19994842	+	95.35	86M	1	2	1	2
KB871594.1	299743	299795	chr16	40426886	40426938	+	96.15	52M	1	1	1	1
KB871594.1	682871	682955	chr16	40899750	40899834	+	96.43	84M	1	1	1	1
KB871594.1	504367	504443	chr16	40703391	40703467	+	94.74	76M	1	1	1	1
KB871594.1	652325	652382	chr16	40874786	40874843	+	98.25	57M	1	1	1	1
KB871594.1	620611	620664	chr16	40836987	40837040	+	96.23	53M	1	1	1	1
KB871594.1	554188	554243	chr16	40761735	40761790	+	96.36	55M	1	1	1	1
KB871594.1	682810	682860	chr16	40899687	40899737	+	98.00	50M	1	1	1	1
KB871594.1	854867	854921	chr16	41060862	41060916	+	96.30	54M	1	1	1	1
KB871594.1	1143514	1143569	chr16	2644981	2645036	+	96.36	55M	1	1	1	1
KB871594.1	655317	655385	chr16	40877507	40877576	+	95.65	60M1D8M	1	1	1	1
KB871594.1	637700	637751	chr16	40858029	40858081	+	96.15	39M1D12M	1	1	1	1
KB871594.1	628398	628450	chr16	40848849	40848901	+	96.15	52M	1	1	1	1
KB871595.1	186972	187026	chr8	10638254	10638307	+	98.15	9M1I44M	1	1	1	1
KB871595.1	1225134	1225203	chr8	11900326	11900395	-	97.10	69M	1	1	1	1
KB871595.1	1089815	1089867	chr8	12037462	12037514	-	96.15	52M	1	1	1	1
KB871595.1	211136	211213	chr8	10681552	10681630	+	96.15	19M1D58M	1	1	1	1
KB871595.1	721461	721517	chr8	12592278	12592334	-	96.43	56M	1	1	1	1
KB871595.1	250097	250158	chr8	10754287	10754348	+	95.08	61M	1	1	1	1
KB871595.1	1201043	1201099	chr8	11920584	11920640	-	96.43	56M	1	1	1	1
KB871595.1	1148612	1148710	chr8	11964600	11964698	-	95.96	14M1D66M1I17M	1	1	1	1
KB871595.1	1070659	1070727	chr8	12052467	12052535	-	95.59	68M	1	1	1	1
KB871595.1	770076	770167	chr8	12486428	12486519	-	95.60	91M	1	1	1	1
KB871596.1	829921	829977	chr22	13248654	13248710	+	96.43	56M	1	1	1	1
KB871596.1	1194587	1194638	chr22	13559156	13559207	+	96.08	51M	1	1	1	1
KB871597.1	348809	348879	chr23	13927699	13927769	+	95.71	70M	1	1	1	1
KB871597.1	362332	362469	chr23	13945391	13945527	+	97.81	122M1I14M	1	1	1	1
KB871597.1	543812	543892	chr23	14183967	14184047	+	97.50	80M	1	1	1	1
KB871597.1	449112	449165	chr23	14034080	14034133	+	96.23	53M	1	1	1	1
KB871597.1	408126	408188	chr23	13998830	13998892	+	96.77	62M	1	1	1	1
KB871597.1	423200	423288	chr23	14000211	14000299	+	95.45	88M	1	1	1	1
KB871597.1	382456	382514	chr23	13968053	13968111	+	96.55	58M	1	1	1	1
KB871598.1	878903	878962	chr13	45838553	45838611	-	96.61	30M1I28M	1	1	1	1
KB871599.1	751128	751182	chr3	52748485	52748539	+	96.30	54M	1	1	1	1
KB871599.1	771127	771283	chr3	52781673	52781827	+	96.15	84M2I70M	1	1	1	1
KB871599.1	767953	768129	chr3	52777901	52778077	+	97.73	176M	1	1	1	1
KB871599.1	1082494	1082563	chr3	53316756	53316825	+	95.65	69M	1	1	1	1
KB871599.1	418463	418523	chr3	49091126	49091186	+	96.67	60M	1	1	1	1
KB871599.1	863478	863536	chr3	52969890	52969949	+	94.92	32M1D26M	1	1	1	1
KB871599.1	1067081	1067134	chr3	53296913	53296966	+	96.23	53M	1	1	1	1
KB871599.1	863288	863362	chr3	52969709	52969783	+	97.30	74M	1	1	1	1
KB871599.1	759822	759911	chr3	52757641	52757730	+	96.63	89M	1	1	1	1
KB871599.1	685916	686005	chr3	52588292	52588381	+	95.51	89M	1	1	1	1
KB871599.1	688963	689080	chr3	52602728	52602845	+	97.44	117M	1	1	1	1
KB871599.1	1063652	1063702	chr3	53294219	53294269	+	96.00	50M	1	1	1	1
KB871599.1	1066945	1067020	chr3	53296786	53296861	+	97.33	75M	1	1	1	1
KB871599.1	766056	766132	chr3	52771630	52771706	+	96.05	76M	1	1	1	1
KB871599.1	693371	693435	chr3	52605953	52606017	+	96.88	64M	1	1	1	1
KB871599.1	864013	864073	chr3	52970338	52970398	+	96.67	60M	1	1	1	1
KB871599.1	694051	694197	chr3	52611406	52611552	+	97.95	146M	1	1	1	1
KB871599.1	1064002	1064070	chr3	53294520	53294588	+	95.59	68M	1	1	1	1
KB871599.1	751034	751088	chr3	52748408	52748462	+	96.30	54M	1	1	1	1
KB871599.1	94627	94682	chr3	45353471	45353526	+	96.36	55M	1	1	1	1
KB871599.1	762000	762056	chr3	52763856	52763912	+	96.49	9M1I9M1D37M	1	1	1	1
KB871599.1	1072547	1072622	chr3	53302310	53302385	+	96.00	75M	1	1	1	1
KB871599.1	1069789	1069841	chr3	53299614	53299666	+	96.15	52M	1	1	1	1
KB871599.1	772020	772089	chr3	52782401	52782471	+	95.71	41M1D28M	1	1	1	1
KB871600.1	308442	308496	chr17	29486638	29486692	-	96.30	54M	1	1	1	1
KB871600.1	107584	107661	chr17	29655786	29655863	-	94.81	77M	1	1	1	1
KB871600.1	88501	88552	chr17	29677587	29677638	-	96.08	51M	1	1	1	1
KB871600.1	68117	68173	chr17	29679432	29679488	-	94.64	56M	1	1	1	1
KB871600.1	213088	213158	chr17	29562599	29562669	-	97.14	70M	1	1	1	1
KB871600.1	246144	246209	chr17	29532987	29533052	-	96.92	65M	1	1	1	1
KB871600.1	308074	308124	chr17	29489523	29489573	-	96.00	50M	1	1	1	1
KB871600.1	420143	420198	chr17	29383628	29383682	-	96.36	30M1I24M	1	1	1	1
KB871600.1	134805	134867	chr17	29630708	29630770	-	96.77	62M	1	1	1	1
KB871600.1	9193	9246	chr17	29729758	29729811	-	96.23	53M	1	1	1	1
KB871600.1	158175	158282	chr17	29604610	29604717	-	97.20	107M	1	1	1	1
KB871600.1	9133	9183	chr17	29729821	29729871	-	96.00	50M	1	1	1	1
KB871600.1	325754	325814	chr17	29469833	29469893	-	95.00	60M	1	1	1	1
KB871600.1	117989	118043	chr17	29641886	29641940	-	96.30	54M	1	1	1	1
KB871600.1	88635	88706	chr17	29677435	29677506	-	97.18	71M	1	1	1	1
KB871600.1	122363	122426	chr17	29637002	29637065	-	93.65	63M	1	1	1	1
KB871600.1	197378	197542	chr17	29572778	29572942	-	96.34	164M	1	1	1	1
KB871600.1	264044	264129	chr17	29521132	29521217	-	95.35	27M1I34M1D23M	1	1	1	1
KB871600.1	134919	135139	chr17	29630443	29630663	-	97.27	220M	1	1	1	1
KB871600.1	40585	40636	chr17	29701509	29701560	-	96.08	51M	1	1	1	1
KB871600.1	238664	238716	chr17	29541396	29541448	-	96.15	52M	1	1	1	1
KB871600.1	140770	140984	chr17	29621020	29621233	-	96.26	9M1I204M	1	1	1	1
KB871600.1	320033	320185	chr17	29478338	29478490	-	95.39	152M	1	1	1	1
KB871600.1	124341	124394	chr17	29635544	29635597	-	96.23	53M	1	1	1	1
KB871600.1	370423	370488	chr17	29424516	29424581	-	96.92	65M	1	1	1	1
KB871600.1	126309	126398	chr17	29632382	29632471	-	95.51	89M	1	1	1	1
KB871600.1	224039	224094	chr17	29556657	29556712	-	94.55	55M	1	1	1	1
KB871600.1	183929	183993	chr17	29584089	29584153	-	100.00	64M	1	1	1	1
KB871600.1	210823	210889	chr17	29566403	29566468	-	96.97	38M1I27M	1	1	1	1
KB871600.1	245665	245769	chr17	29533384	29533487	-	97.12	76M1I27M	1	1	1	1
KB871600.1	191150	191216	chr17	29578856	29578922	-	95.45	66M	1	1	1	1
KB871600.1	294138	294257	chr17	29503969	29504088	-	97.48	119M	1	1	1	1
KB871600.1	224199	224251	chr17	29556501	29556553	-	96.15	52M	1	1	1	1
KB871600.1	167160	167232	chr17	29598608	29598680	-	97.22	72M	1	1	1	1
KB871600.1	183533	183591	chr17	29584462	29584520	-	96.55	58M	1	1	1	1
KB871600.1	2433	2488	chr17	29741388	29741443	-	96.36	55M	1	1	1	1
KB871600.1	234959	235029	chr17	29546622	29546692	-	95.71	70M	1	1	1	1
KB871600.1	133095	133234	chr17	29631679	29631818	-	96.40	139M	1	1	1	1
KB871600.1	116326	116377	chr17	29645406	29645456	-	96.08	38M1I12M	1	1	1	1
KB871600.1	246299	246428	chr17	29532809	29532938	-	96.90	129M	1	1	1	1
KB871600.1	224106	224195	chr17	29556557	29556645	-	95.51	72M1I16M	1	1	1	1
KB871600.1	318846	318935	chr17	29478762	29478852	-	95.56	18M1D71M	1	1	1	1
KB871600.1	40214	40269	chr17	29701827	29701882	-	96.36	55M	1	1	1	1
KB871600.1	355511	355564	chr17	29446106	29446159	-	96.23	53M	1	1	1	1
KB871600.1	99091	99143	chr17	29666114	29666166	-	96.15	52M	1	1	1	1
KB871600.1	363171	363222	chr17	29435605	29435656	-	96.08	51M	1	1	1	1
KB871600.1	407714	407772	chr17	29394630	29394688	-	96.55	58M	1	1	1	1
KB871600.1	370505	370584	chr17	29424421	29424500	-	97.47	79M	1	1	1	1
KB871600.1	328173	328228	chr17	29464352	29464407	-	96.36	55M	1	1	1	1
KB871600.1	320225	320377	chr17	29478149	29478301	-	95.39	152M	1	1	1	1
KB871600.1	183864	183918	chr17	29584164	29584218	-	96.30	54M	1	1	1	1
KB871600.1	212207	212266	chr17	29565586	29565645	-	96.61	59M	1	1	1	1
KB871600.1	117856	117910	chr17	29642019	29642073	-	92.59	54M	1	1	1	1
KB871600.1	410161	410218	chr17	29393875	29393932	-	96.49	57M	1	1	1	1
KB871600.1	238584	238637	chr17	29541475	29541528	-	96.23	53M	1	1	1	1
KB871600.1	222066	222124	chr17	29559700	29559757	-	96.55	13M1I44M	1	1	1	1
KB871600.1	342112	342186	chr17	29457545	29457619	-	98.65	74M	1	1	1	1
KB871600.1	314328	314381	chr17	29482325	29482378	-	96.23	53M	1	1	1	1
KB871600.1	252623	252677	chr17	29529938	29529992	-	96.30	54M	1	1	1	1
KB871600.1	409991	410060	chr17	29394033	29394102	-	97.10	69M	1	1	1	1
KB871600.1	344279	344338	chr17	29454929	29454987	-	94.92	7M1I51M	1	1	1	1
KB871600.1	401691	401833	chr17	29400649	29400791	-	96.48	142M	1	1	1	1
KB871600.1	401885	402089	chr17	29400393	29400597	-	99.02	204M	1	1	1	1
KB871600.1	245897	246040	chr17	29533119	29533262	-	96.50	143M	1	1	1	1
KB871600.1	252746	252797	chr17	29529826	29529877	-	96.08	51M	1	1	1	1
KB871601.1	739574	739633	chr8	3147594	3147653	-	96.61	59M	1	1	1	1
KB871601.1	799738	799794	chr8	3019003	3019059	-	94.64	56M	1	1	1	1
KB871601.1	797099	797170	chr8	3020166	3020237	-	97.18	71M	1	1	1	1
KB871601.1	936438	936504	chr8	2864209	2864275	-	96.97	66M	1	1	1	1
KB871601.1	932648	932724	chr8	2872392	2872468	-	96.05	76M	1	1	1	1
KB871601.1	473846	473899	chr8	17067348	17067400	-	96.23	27M1I25M	1	1	1	1
KB871601.1	801216	801279	chr8	3018453	3018516	-	96.83	63M	1	1	1	1
KB871601.1	859497	859554	chr8	2915370	2915427	-	96.49	57M	1	1	1	1
KB871601.1	801055	801110	chr8	3018575	3018630	-	96.36	55M	1	1	1	1
KB871601.1	676519	676588	chr8	3224386	3224455	-	95.65	69M	1	1	1	1
KB871601.1	818310	818365	chr8	2970663	2970718	+	96.36	55M	1	1	1	1
KB871601.1	755322	755373	chr8	3081763	3081814	-	96.08	51M	1	1	1	1
KB871601.1	676391	676451	chr8	3224527	3224586	-	96.67	24M1I35M	1	1	1	1
KB871601.1	791843	791936	chr8	3023565	3023658	-	95.70	93M	1	1	1	1
KB871601.1	828210	828294	chr8	2940049	2940133	+	95.24	84M	1	1	1	1
KB871601.1	688831	688897	chr8	3195657	3195723	-	95.45	66M	1	1	1	1
KB871601.1	824535	824688	chr8	2960502	2960655	-	96.73	153M	1	1	1	1
KB871601.1	676714	676764	chr8	3224247	3224297	-	98.00	50M	1	1	1	1
KB871601.1	807612	807683	chr8	2995972	2996043	-	95.77	71M	1	1	1	1
KB871601.1	766693	766765	chr8	3066666	3066738	-	95.83	72M	1	1	1	1
KB871601.1	263276	263347	chr8	11342186	11342257	-	94.37	71M	1	1	1	1
KB871601.1	691962	692031	chr8	3191853	3191922	-	94.20	69M	1	1	1	1
KB871601.1	869558	869608	chr8	2897381	2897431	-	96.00	50M	1	1	1	1
KB871601.1	931081	931140	chr8	2876743	2876802	-	96.61	59M	1	1	1	1
KB871601.1	799906	799969	chr8	3018862	3018924	-	95.24	44M1I18M	1	1	1	1
KB871601.1	920802	920942	chrUn_KN150232v1	26033	26173	+	95.71	140M	1	1	1	1
KB871602.1	1263909	1263964	chr2	35113079	35113134	-	96.36	55M	1	1	1	1
KB871602.1	1280112	1280173	chr2	35069465	35069527	-	93.55	9M1D52M	1	1	1	1
KB871602.1	1265790	1265842	chr2	35109843	35109895	-	96.15	52M	1	1	1	1
KB871602.1	1039793	1039847	chr2	35460338	35460392	-	96.30	54M	1	1	1	1
KB871602.1	1024853	1024927	chr2	35496740	35496814	-	95.95	74M	1	1	1	1
KB871602.1	709827	709884	chr7	40656087	40656144	+	100.00	57M	1	1	1	1
KB871602.1	620720	620790	chr7	40497154	40497224	+	95.71	70M	1	1	1	1
KB871602.1	631505	631561	chr7	40505382	40505438	+	96.43	56M	1	1	1	1
KB871603.1	1037569	1037627	chr19	22050996	22051054	-	96.55	58M	1	2	1	2
KB871603.1	1032529	1032581	chr19	22061166	22061218	-	96.15	52M	1	1	1	1
KB871603.1	1124072	1124157	chr19	21837849	21837934	-	96.47	85M	1	1	1	1
KB871603.1	857216	857374	chr19	22459817	22459975	-	96.84	158M	1	1	1	1
KB871603.1	871229	871307	chr19	22392670	22392748	-	96.15	78M	1	1	1	1
KB871603.1	740291	740345	chr19	22690852	22690906	-	94.44	54M	1	1	1	1
KB871603.1	1107862	1107951	chr19	21876970	21877059	-	95.51	89M	1	1	1	1
KB871603.1	1004645	1004855	chr19	22103621	22103832	-	96.21	199M1D11M	1	1	1	1
KB871603.1	846400	846456	chr19	22475658	22475714	-	96.43	56M	1	1	1	1
KB871603.1	1135112	1135194	chr19	21824302	21824384	-	98.78	82M	1	1	1	1
KB871603.1	1120503	1120574	chr19	21846968	21847039	-	97.18	71M	1	1	1	1
KB871603.1	1178905	1178962	chr19	21801202	21801259	-	96.49	57M	1	1	1	1
KB871603.1	874497	874553	chr19	22385913	22385969	-	94.64	56M	1	1	1	1
KB871603.1	1178705	1178785	chr19	21801330	21801410	-	96.25	80M	1	1	1	1
KB871603.1	864178	864234	chr19	22411588	22411644	+	98.21	56M	1	1	2	1
KB871603.1	816160	816240	chr19	22521473	22521553	-	95.00	80M	1	1	1	1
KB871603.1	824796	824859	chr19	22503889	22503953	-	93.75	2M1D61M	1	1	1	1
KB871603.1	1010723	1010823	chr19	22096342	22096442	-	96.00	100M	1	1	1	1
KB871603.1	762052	762129	chr19	22656154	22656231	-	97.40	77M	1	1	1	1
KB871603.1	1028989	1029041	chr19	22070327	22070379	-	96.15	52M	1	1	1	1
KB871603.1	1106079	1106134	chr19	21955183	21955238	-	96.36	55M	1	1	1	1
KB871603.1	1037672	1037762	chr19	22050856	22050946	-	97.78	90M	1	1	1	3
KB871603.1	993524	993653	chr19	22114782	22114911	-	96.12	129M	1	1	1	1
KB871603.1	862302	862352	chr19	22450187	22450237	-	96.00	50M	1	1	1	1
KB871603.1	960535	960605	chr19	22142778	22142848	-	97.14	70M	1	1	1	1
KB871603.1	1077694	1077744	chr19	21980906	21980955	-	96.00	44M1I5M	1	1	1	1
KB871603.1	994024	994138	chr19	22114436	22114549	-	96.49	107M1I6M	1	1	1	1
KB871603.1	1117501	1117590	chr19	21856490	21856579	-	95.51	89M	1	1	1	1
KB871603.1	1139371	1139439	chr19	21820962	21821030	-	94.12	68M	1	1	1	1
KB871603.1	1172509	1172571	chr19	21804973	21805034	-	96.77	32M1I29M	1	1	1	1
KB871603.1	824882	824991	chr19	22503757	22503866	-	96.33	109M	1	1	1	1
KB871603.1	1017532	1017603	chr19	22094318	22094389	-	95.77	71M	1	1	1	1
KB871603.1	1197965	1198015	chr19	21784375	21784425	-	96.00	50M	1	1	1	1
KB871603.1	1017651	1017701	chr19	22094220	22094270	-	96.00	50M	1	1	1	1
KB871603.1	1000555	1000617	chr19	22117355	22117415	-	95.16	21M1I31M1I8M	1	1	1	1
KB871603.1	1119485	1119592	chr19	21851969	21852076	-	95.33	107M	1	1	1	1
KB871603.1	1004577	1004637	chr19	22103840	22103901	-	95.08	1M1D59M	1	1	1	1
KB871603.1	1075572	1075624	chr19	21984555	21984607	-	96.15	52M	1	1	1	1
KB871603.1	1173467	1173532	chr19	21804309	21804374	-	95.38	65M	1	1	1	1
KB871603.1	1056759	1056828	chr19	22035382	22035451	-	95.65	69M	1	1	1	1
KB871603.1	1101982	1102150	chr19	21961912	21962080	-	97.62	168M	1	1	2	2
KB871603.1	1174725	1174784	chr19	21803969	21804028	-	96.61	59M	1	1	1	1
KB871604.1	516541	516621	chr15	29703678	29703759	+	95.06	59M1D21M	1	1	1	1
KB871604.1	741238	741312	chr15	29856946	29857020	+	94.59	74M	1	1	1	1
KB871604.1	512748	512807	chr15	29703255	29703314	+	96.61	59M	1	1	1	1
KB871604.1	615448	615521	chr15	29781162	29781235	+	94.52	73M	1	1	1	1
KB871604.1	570785	570839	chr15	29749729	29749783	+	96.30	54M	1	1	1	1
KB871604.1	595227	595299	chr15	29768496	29768568	+	97.22	72M	1	1	1	2
KB871604.1	570632	570704	chr15	29749581	29749653	+	94.44	72M	1	1	1	1
KB871604.1	157674	157729	chr15	29907394	29907448	-	96.36	3M1I51M	1	1	1	1
KB871604.1	522621	522718	chr15	29709864	29709961	+	96.91	97M	1	1	1	1
KB871604.1	572750	572849	chr15	29752899	29752998	+	95.96	99M	1	1	1	1
KB871604.1	557982	558055	chr15	29738308	29738380	+	97.26	68M1I4M	1	1	1	1
KB871604.1	584904	584986	chr15	29763348	29763430	+	95.12	82M	1	1	1	1
KB871604.1	618674	618729	chr15	29788194	29788249	+	96.36	55M	1	1	1	1
KB871604.1	507700	507755	chr15	29696999	29697054	+	96.36	55M	1	1	1	1
KB871604.1	495648	495704	chr15	29688975	29689031	-	96.43	56M	1	1	1	1
KB871604.1	561233	561296	chr15	29740634	29740697	+	96.83	63M	1	1	1	1
KB871604.1	595308	595359	chr15	29768577	29768628	+	96.08	51M	1	1	1	1
KB871604.1	595469	595542	chr15	29768701	29768774	+	94.52	73M	1	1	1	1
KB871604.1	495583	495637	chr15	29689042	29689096	-	96.30	54M	1	1	1	1
KB871605.1	902661	902715	chr1	13518381	13518435	-	96.30	54M	1	1	1	1
KB871605.1	112571	112629	chr1	16099895	16099953	-	94.83	58M	1	1	1	1
KB871606.1	899918	899997	chr2	32938154	32938233	-	96.20	79M	1	1	1	1
KB871606.1	707167	707231	chr2	33150420	33150484	-	95.31	64M	1	1	1	1
KB871606.1	915577	915657	chr2	32928219	32928299	-	95.00	80M	1	1	1	1
KB871606.1	648459	648511	chr2	33222654	33222706	-	96.15	52M	1	1	1	1
KB871606.1	685113	685163	chr2	33182868	33182918	-	96.00	50M	1	1	1	1
KB871606.1	720716	720818	chr2	33134850	33134952	-	96.08	102M	1	1	1	1
KB871606.1	852762	852830	chr2	32982531	32982599	-	95.59	68M	1	1	1	1
KB871606.1	680321	680392	chr2	33193218	33193289	-	98.59	71M	1	1	1	1
KB871606.1	729063	729118	chr2	33125369	33125423	-	96.36	45M1I9M	1	1	1	1
KB871606.1	414475	414579	chr2	33384993	33385097	-	96.15	104M	1	1	1	1
KB871606.1	889622	889686	chr2	32946523	32946587	-	93.75	64M	1	1	1	1
KB871606.1	715877	715935	chr2	33143248	33143306	-	96.55	58M	1	1	1	1
KB871606.1	656382	656436	chr2	33215859	33215913	-	96.30	54M	1	1	1	1
KB871606.1	648685	648736	chr2	33222434	33222486	-	96.15	40M1D11M	1	1	1	1
KB871606.1	789659	789725	chr2	33050413	33050479	-	93.94	66M	1	1	1	1
KB871606.1	956555	956783	chr2	32889219	32889446	-	96.05	187M1I40M	1	1	1	1
KB871606.1	763688	763754	chr2	33083054	33083120	-	96.97	66M	1	1	1	1
KB871606.1	914770	915001	chr2	32928756	32928987	-	96.10	231M	1	1	2	1
KB871606.1	731691	731777	chr2	33123297	33123383	-	98.84	86M	1	1	1	1
KB871606.1	698813	698909	chr2	33160275	33160371	-	97.92	96M	1	1	1	1
KB871606.1	693949	694032	chr2	33169254	33169337	-	96.39	83M	1	1	1	1
KB871606.1	708575	708725	chr2	33148261	33148410	-	94.67	51M1I98M	1	1	1	1
KB871606.1	899858	899908	chr2	32938242	32938292	-	96.00	50M	1	1	1	1
KB871606.1	916079	916136	chr2	32927701	32927759	-	96.55	22M1D35M	1	1	1	1
KB871606.1	722825	722985	chr2	33131897	33132057	-	96.25	160M	1	1	1	1
KB871606.1	556044	556094	chr2	33293117	33293167	-	96.00	50M	1	1	1	1
KB871606.1	937976	938044	chr2	32916397	32916465	-	97.06	68M	1	1	1	1
KB871606.1	419433	419493	chr2	33373923	33373983	-	96.67	60M	1	1	1	1
KB871606.1	749328	749426	chr2	33111940	33112038	-	95.92	98M	1	1	1	1
KB871606.1	739453	739549	chr2	33115522	33115616	-	96.88	1M1I49M1I44M	1	1	1	1
KB871606.1	952935	952992	chr2	32893496	32893553	-	96.49	57M	1	1	1	1
KB871606.1	825861	825934	chr2	33017605	33017679	-	94.59	70M1D3M	1	1	1	1
KB871606.1	725266	725340	chr2	33128813	33128887	-	94.59	74M	1	1	1	1
KB871606.1	710153	710273	chr2	33147473	33147593	-	95.00	120M	1	1	1	1
KB871606.1	414791	414844	chr2	33384747	33384800	-	96.23	53M	1	1	1	1
KB871606.1	976562	976658	chr2	32881104	32881200	-	95.83	96M	1	1	1	1
KB871606.1	948663	948726	chr2	32896736	32896800	-	93.75	13M1D50M	1	1	1	1
KB871606.1	413916	413969	chr2	33385508	33385561	-	96.23	53M	1	1	1	1
KB871606.1	946052	946121	chr2	32901565	32901634	-	97.10	69M	1	1	1	1
KB871606.1	686120	686181	chr2	33179810	33179871	-	95.08	61M	1	1	1	1
KB871606.1	676583	676688	chr2	33198232	33198337	-	95.24	105M	1	1	1	1
KB871606.1	413971	414022	chr2	33385455	33385506	-	96.08	51M	1	1	1	1
KB871606.1	647401	647462	chr2	33224650	33224711	-	96.72	61M	1	1	1	1
KB871606.1	863493	863557	chr2	33001379	33001443	-	96.88	64M	1	1	1	1
KB871606.1	424237	424295	chr2	33371695	33371753	-	96.55	58M	1	1	1	1
KB871606.1	948555	948660	chr2	32896803	32896908	-	98.10	105M	1	1	1	1
KB871606.1	970902	970957	chr2	32887006	32887061	-	96.36	55M	1	1	1	1
KB871606.1	766570	766657	chr2	33080250	33080337	-	95.40	87M	1	1	1	1
KB871606.1	942810	942902	chr2	32904820	32904912	-	96.74	92M	1	1	1	1
KB871606.1	818948	819021	chr2	33022701	33022774	-	94.52	73M	1	1	1	1
KB871606.1	727211	727262	chr2	33127149	33127200	-	98.04	51M	1	1	1	1
KB871606.1	771025	771081	chr2	33076371	33076428	-	96.49	19M1D37M	1	1	1	1
KB871606.1	759640	759710	chr2	33090821	33090891	-	95.71	70M	1	1	1	1
KB871606.1	720396	720452	chr2	33135205	33135261	-	94.64	56M	1	1	1	1
KB871606.1	712608	712684	chr2	33145458	33145533	-	94.74	2M1I73M	1	1	1	1
KB871606.1	889504	889621	chr2	32946588	32946705	-	95.73	117M	1	1	1	1
KB871606.1	970848	970899	chr2	32887064	32887115	-	96.08	51M	1	1	1	1
KB871606.1	774090	774146	chr2	33067096	33067152	-	96.43	56M	1	1	1	1
KB871606.1	811299	811369	chr2	33032689	33032759	-	95.71	70M	1	1	1	1
KB871606.1	837454	837506	chr2	33006912	33006964	-	96.15	52M	1	1	1	1
KB871606.1	728349	728479	chr2	33126020	33126150	-	95.38	130M	1	1	1	1
KB871606.1	723051	723108	chr2	33131774	33131831	-	96.49	57M	1	1	1	1
KB871606.1	972074	972140	chr2	32885738	32885804	-	95.45	66M	1	1	1	1
KB871606.1	800774	800829	chr2	33038708	33038763	-	96.36	55M	1	1	1	1
KB871606.1	924062	924193	chr2	32923527	32923658	-	96.95	131M	1	1	1	1
KB871606.1	863047	863121	chr2	33001807	33001880	-	94.59	18M1I55M	1	1	1	1
KB871606.1	797399	797509	chr2	33043781	33043891	-	99.09	110M	1	1	1	1
KB871606.1	235091	235143	chr2	33542743	33542795	-	96.15	52M	1	1	1	1
KB871606.1	876256	876309	chr2	32968365	32968418	-	94.34	53M	1	1	1	1
KB871606.1	687918	687968	chr2	33177452	33177502	-	96.00	50M	1	1	1	1
KB871606.1	716972	717053	chr2	33140584	33140663	-	95.06	23M1I41M1I15M	1	1	1	1
KB871606.1	688033	688114	chr2	33177304	33177385	-	95.06	81M	1	1	1	1
KB871606.1	915832	915982	chr2	32927896	32928046	-	96.00	150M	1	1	1	1
KB871606.1	760345	760397	chr2	33090300	33090352	-	98.08	52M	1	1	1	1
KB871606.1	644481	644532	chr2	33228023	33228074	-	96.08	51M	1	1	1	1
KB871606.1	715982	716039	chr2	33143143	33143200	-	96.49	57M	1	1	1	1
KB871606.1	725483	725619	chr2	33128544	33128679	-	96.32	20M1I115M	1	1	1	2
KB871606.1	719051	719151	chr2	33137874	33137973	-	97.00	88M1I11M	1	1	1	1
KB871606.1	662080	662139	chr2	33209875	33209934	-	96.61	59M	1	1	1	1
KB871606.1	765698	765796	chr2	33080776	33080874	-	96.94	98M	1	1	1	1
KB871606.1	769834	769885	chr2	33076899	33076950	-	96.08	51M	1	1	1	1
KB871606.1	943571	943673	chr2	32904064	32904166	-	96.08	102M	1	1	1	1
KB871606.1	789735	789795	chr2	33050344	33050404	-	96.67	60M	1	1	1	1
KB871606.1	778483	778578	chr2	33063111	33063206	-	95.79	95M	1	1	1	1
KB871606.1	800832	800940	chr2	33038598	33038705	-	96.30	103M1I4M	1	1	1	1
KB871606.1	855897	855978	chr2	32972018	32972099	-	96.30	81M	1	1	1	1
KB871606.1	414039	414090	chr2	33385387	33385438	-	96.08	51M	1	1	1	1
KB871606.1	774504	774635	chr2	33066654	33066786	-	95.45	125M1D6M	1	1	1	1
KB871606.1	424320	424405	chr2	33371585	33371670	-	95.29	85M	1	1	1	1
KB871606.1	896138	896233	chr2	32941142	32941236	-	95.79	90M1I4M	1	1	1	1
KB871606.1	647337	647387	chr2	33224734	33224784	-	96.00	50M	1	1	1	1
KB871606.1	952515	952620	chr2	32893841	32893946	-	96.19	105M	1	1	1	1
KB871606.1	709972	710023	chr2	33147731	33147782	-	98.04	51M	1	1	1	1
KB871606.1	692455	692518	chr2	33171564	33171627	-	96.83	63M	1	1	1	1
KB871607.1	766323	766379	chr8	43302843	43302899	+	96.43	56M	1	1	1	1
KB871607.1	704452	704507	chr8	43239178	43239233	+	96.36	55M	1	1	1	1
KB871607.1	766382	766439	chr8	43302902	43302959	+	94.74	57M	1	1	1	1
KB871608.1	1175162	1175215	chr15	22461732	22461785	+	96.23	53M	1	1	1	1
KB871608.1	1425718	1425797	chr15	22720752	22720832	+	95.00	52M1D27M	1	1	1	1
KB871609.1	1074545	1074637	chr5	12785867	12785959	+	95.65	92M	1	1	1	1
KB871609.1	863625	863679	chr5	12562108	12562162	+	96.30	54M	1	1	1	1
KB871609.1	840487	840564	chr5	12536729	12536806	+	97.40	77M	1	1	1	1
KB871609.1	541153	541209	chr5	12201257	12201312	+	96.43	31M1I24M	1	1	1	1
KB871609.1	922819	922869	chr5	12643913	12643963	+	96.00	50M	1	1	1	1
KB871609.1	837027	837093	chr5	12533225	12533290	+	95.45	51M1I14M	1	1	1	1
KB871609.1	838460	838533	chr5	12535715	12535788	+	95.89	73M	1	1	1	1
KB871609.1	837206	837286	chr5	12533394	12533473	+	96.25	73M1I6M	1	1	1	1
KB871609.1	1078601	1078663	chr5	12786878	12786940	+	96.77	62M	1	2	1	2
KB871610.1	412034	412116	chr16	27538901	27538983	-	95.12	82M	1	1	1	1
KB871610.1	386216	386289	chr16	27564505	27564579	-	95.95	29M1D44M	1	1	1	1
KB871610.1	688963	689019	chr16	27294195	27294251	-	96.43	56M	1	1	1	1
KB871610.1	544605	544661	chr16	27413820	27413876	-	96.43	56M	1	1	1	1
KB871610.1	675581	675651	chr16	27304169	27304239	-	95.71	70M	1	1	1	1
KB871610.1	59243	59300	chr16	28218457	28218514	+	96.49	57M	1	1	1	1
KB871610.1	493035	493120	chr16	27463646	27463731	-	96.47	85M	1	1	1	1
KB871610.1	426637	426690	chr16	27523039	27523092	-	96.23	53M	1	1	1	1
KB871610.1	564826	564888	chr16	27401660	27401722	-	96.77	62M	1	1	1	1
KB871610.1	435642	435723	chr16	27513333	27513414	-	95.06	81M	1	1	1	1
KB871610.1	564925	565025	chr16	27401521	27401621	-	97.00	100M	1	1	1	1
KB871610.1	365942	366003	chr16	27586147	27586208	-	96.72	61M	1	1	1	1
KB871610.1	457237	457302	chr16	27495422	27495487	-	96.92	65M	1	1	1	1
KB871610.1	365877	365928	chr16	27586221	27586272	-	96.08	51M	1	1	1	1
KB871610.1	687390	687447	chr16	27294662	27294719	-	96.49	57M	1	1	1	1
KB871610.1	688897	688958	chr16	27294256	27294317	-	95.08	61M	1	1	1	1
KB871610.1	59512	59566	chr16	28218769	28218822	+	96.30	8M1I45M	1	1	1	1
KB871611.1	377536	377600	chr1	49091763	49091828	-	96.92	22M1D42M	1	1	1	1
KB871611.1	338885	338935	chr1	49138562	49138612	-	96.00	50M	1	1	1	1
KB871611.1	358469	358598	chr1	49118865	49118994	-	96.90	129M	1	1	1	1
KB871611.1	372951	373087	chr1	49100444	49100580	-	95.59	136M	1	1	1	1
KB871611.1	238388	238528	chr1	49225362	49225502	-	96.43	140M	1	1	1	1
KB871611.1	225724	225787	chr1	49236775	49236838	-	96.83	63M	1	1	1	1
KB871611.1	264973	265063	chr1	49189565	49189655	-	96.67	90M	1	1	1	1
KB871611.1	308154	308210	chr1	49160092	49160148	-	96.43	56M	1	1	1	1
KB871612.1	1038772	1038826	chr1	54433201	54433255	+	96.30	54M	1	1	1	1
KB871615.1	1028189	1028239	chr5	440604	440654	-	96.00	50M	1	1	1	1
KB871615.1	170172	170223	chr7	71866430	71866481	+	96.08	51M	1	1	1	1
KB871615.1	461917	461988	chrUn_KN150702v1	28678	28749	+	95.77	71M	1	1	1	1
KB871616.1	64200	64256	chr20	45912484	45912540	-	94.64	56M	1	1	1	1
KB871616.1	1004508	1004575	chr20	44280142	44280209	-	97.01	67M	1	1	1	1
KB871616.1	704582	704636	chr20	44894601	44894655	-	94.44	54M	1	1	1	1
KB871616.1	41608	41659	chr20	45984491	45984543	-	96.15	16M1D35M	1	1	1	1
KB871616.1	669182	669233	chr20	44960790	44960841	-	98.04	51M	1	1	1	1
KB871616.1	1064968	1065088	chr20	44162989	44163109	-	95.00	120M	1	1	1	1
KB871616.1	403016	403070	chr20	45358090	45358144	-	96.30	54M	1	1	1	1
KB871616.1	1065625	1065705	chr20	44162510	44162590	-	95.00	80M	1	1	1	1
KB871616.1	231365	231420	chr20	45718629	45718684	+	96.36	55M	1	1	1	1
KB871616.1	979946	979998	chr20	44317518	44317569	-	96.15	36M1I15M	1	1	1	1
KB871616.1	1023304	1023414	chr20	44234486	44234596	-	95.45	110M	1	1	1	1
KB871616.1	980177	980232	chr20	44317307	44317362	-	96.36	55M	1	1	1	1
KB871616.1	46126	46178	chr20	45970648	45970700	-	96.15	52M	1	1	1	1
KB871616.1	51155	51312	chr20	45950500	45950657	-	96.18	157M	1	1	1	1
KB871616.1	9006	9073	chr20	46069358	46069425	-	97.01	67M	1	1	1	1
KB871616.1	752094	752164	chr20	44827609	44827679	-	97.14	70M	1	1	1	1
KB871616.1	731311	731431	chr20	44865430	44865550	-	96.67	120M	1	1	1	1
KB871616.1	1107152	1107231	chr20	44082712	44082791	-	94.94	79M	1	1	1	1
KB871616.1	1091774	1091824	chr20	44105914	44105964	-	96.00	50M	1	1	1	1
KB871616.1	58471	58529	chr20	45928258	45928316	-	94.83	58M	1	1	1	1
KB871616.1	551373	551446	chr20	45136332	45136405	-	95.89	73M	1	1	1	1
KB871616.1	1113641	1113695	chr20	44074097	44074152	-	94.55	1M1D53M	1	1	1	1
KB871616.1	45898	46041	chr20	45970788	45970931	-	95.80	143M	1	1	1	1
KB871616.1	1051384	1051437	chr20	44193643	44193696	-	94.34	53M	1	1	1	1
KB871616.1	727077	727129	chr20	44877825	44877877	-	96.15	52M	1	1	1	1
KB871616.1	10772	10831	chr20	46066733	46066792	-	94.92	59M	1	1	1	1
KB871616.1	51000	51068	chr20	45950762	45950830	-	97.06	68M	1	1	1	1
KB871616.1	23639	23699	chr20	46024110	46024170	-	96.67	60M	1	1	1	1
KB871616.1	23723	23778	chr20	46024029	46024084	-	96.36	55M	1	1	1	1
KB871616.1	603537	603615	chr20	45072177	45072255	-	96.15	78M	1	1	1	1
KB871616.1	60345	60439	chr20	45918440	45918534	-	97.87	94M	1	1	1	1
KB871616.1	47055	47173	chr20	45961738	45961856	-	95.76	118M	1	1	1	1
KB871616.1	64085	64143	chr20	45912587	45912645	-	96.55	58M	1	1	1	1
KB871616.1	975154	975252	chr20	44320903	44321001	-	95.92	98M	1	1	2	1
KB871616.1	1043254	1043327	chr20	44206989	44207063	-	97.30	14M1D59M	1	1	1	1
KB871617.1	416468	416520	chr14	19876125	19876177	+	98.08	52M	1	6	1	6
KB871617.1	416468	416520	chr21	29716641	29716693	+	98.08	52M	1	6	1	6
KB871617.1	416468	416520	chr7	2835129	2835181	-	98.08	52M	1	6	1	6
KB871617.1	416468	416523	chr9	19425457	19425512	-	96.36	55M	1	6	1	6
KB871617.1	416468	416520	chrUn_KN150162v1	3351	3403	+	98.08	52M	1	6	1	6
KB871618.1	958937	959017	chr10	35855522	35855600	+	95.00	17M1I54M1I7M	1	1	1	1
KB871618.1	814439	814506	chr10	35698890	35698957	+	97.01	67M	1	1	1	1
KB871618.1	236612	236694	chr10	35038919	35039001	+	96.34	82M	1	1	1	1
KB871621.1	590778	590828	chr14	6688716	6688766	-	96.00	50M	2	1	2	1
KB871621.1	552490	552540	chr14	6756247	6756297	-	96.00	50M	1	1	1	1
KB871621.1	630911	630967	chr14	6633473	6633529	-	96.43	56M	1	1	1	1
KB871621.1	895578	895648	chr14	41130987	41131057	+	95.71	70M	1	1	1	1
KB871621.1	696934	696984	chr14	6552583	6552633	-	96.00	50M	1	1	1	1
KB871622.1	1246892	1246944	chr10	9565063	9565115	+	96.15	52M	1	1	1	1
KB871622.1	1097623	1097692	chr10	9453607	9453676	+	95.65	69M	1	1	1	1
KB871623.1	548269	548388	chr3	37530629	37530749	-	96.67	110M1D9M	1	1	1	1
KB871623.1	796935	796987	chr3	37252574	37252625	-	96.15	26M1I25M	1	1	1	1
KB871623.1	533197	533321	chr3	37539875	37539999	-	96.77	124M	1	1	1	1
KB871623.1	526118	526221	chr3	37545163	37545265	-	96.12	63M1I39M	1	1	1	1
KB871625.1	365331	365404	chr11	30743305	30743378	-	95.89	73M	1	1	1	1
KB871626.1	408243	408299	chr9	23921453	23921509	-	96.43	56M	1	1	1	1
KB871626.1	468338	468391	chr9	23898352	23898405	-	94.34	53M	1	1	1	1
KB871627.1	144670	144747	chr17	22485312	22485388	-	94.81	52M1I24M	1	1	1	1
KB871628.1	145848	145897	chr7	55971191	55971240	-	97.96	49M	1	1	1	1
KB871628.1	743699	743808	chr7	55299564	55299673	-	97.25	109M	1	1	1	1
KB871628.1	584739	584795	chr7	55522439	55522495	-	96.43	56M	1	1	1	1
KB871628.1	577106	577227	chr7	55533691	55533812	-	96.69	121M	1	1	1	1
KB871628.1	187938	188001	chr7	55925902	55925965	-	96.83	63M	1	1	1	1
KB871628.1	667027	667155	chr7	55388956	55389084	-	96.88	128M	1	1	1	1
KB871628.1	147897	147973	chr7	55967898	55967974	-	94.74	76M	1	1	1	1
KB871628.1	437152	437228	chr7	55648166	55648242	-	94.74	76M	1	1	1	1
KB871628.1	366463	366558	chr7	55711703	55711798	-	95.79	95M	1	1	1	1
KB871628.1	561834	561892	chr7	55541388	55541446	-	96.55	58M	1	1	1	1
KB871628.1	554836	554902	chr7	55548400	55548466	-	100.00	66M	1	1	1	1
KB871628.1	437955	438011	chr7	55647485	55647541	-	96.43	56M	1	1	1	1
KB871628.1	144264	144321	chr7	55978007	55978064	-	96.49	57M	1	1	1	1
KB871628.1	366313	366424	chr7	55711837	55711948	-	95.50	111M	1	1	1	1
KB871628.1	766162	766223	chr7	55285248	55285309	-	95.08	61M	1	1	1	1
KB871628.1	781319	781378	chr7	55263143	55263202	-	96.61	59M	1	1	1	1
KB871628.1	564031	564085	chr7	55540514	55540568	-	94.44	54M	1	1	1	1
KB871628.1	506425	506481	chr7	55587739	55587795	-	96.43	56M	1	1	1	1
KB871628.1	695069	695146	chr7	55362913	55362989	-	94.81	56M1I20M	1	1	1	1
KB871628.1	337756	337807	chr7	55763832	55763883	-	96.08	51M	1	1	1	1
KB871628.1	672220	672300	chr7	55384560	55384640	-	95.00	80M	1	1	1	1
KB871628.1	658309	658360	chr7	55401134	55401185	-	96.08	51M	1	1	1	1
KB871628.1	205516	205568	chr7	55890808	55890860	-	98.08	52M	1	1	1	1
KB871629.1	1094307	1094362	chr5	20461073	20461128	+	96.36	55M	1	1	1	1
KB871629.1	871458	871518	chr5	20304300	20304360	+	95.00	60M	1	1	1	1
KB871629.1	1126984	1127090	chr5	20496513	20496618	+	95.28	104M1I1M	1	1	2	1
KB871629.1	141199	141250	chr5	28068471	28068522	-	96.08	51M	1	1	1	1
KB871629.1	186416	186466	chr5	28029100	28029150	-	96.00	50M	1	1	1	1
KB871630.1	4920832	4920882	chr1	23395372	23395422	-	96.00	50M	1	1	1	1
KB871630.1	5244469	5244527	chr1	18606926	18606984	-	94.83	58M	1	1	1	1
KB871630.1	4991153	4991204	chr1	23329610	23329661	-	98.04	51M	1	1	1	1
KB871630.1	4830130	4830186	chr1	23548426	23548482	-	98.21	56M	1	1	1	1
KB871630.1	4862532	4862592	chr1	23495267	23495327	-	96.67	60M	1	1	1	1
KB871630.1	4088907	4088975	chr1	22404835	22404903	+	95.59	68M	1	1	1	1
KB871630.1	4889505	4889558	chr1	23447547	23447600	-	96.23	53M	1	1	1	1
KB871630.1	3970124	3970177	chr1	22147821	22147874	+	96.23	53M	1	1	1	1
KB871630.1	4961181	4961231	chr1	23369049	23369099	-	96.00	50M	1	1	1	1
KB871630.1	4438676	4438726	chr1	24274645	24274695	-	96.00	50M	1	1	1	1
KB871630.1	4929148	4929199	chr1	23393584	23393635	-	98.04	51M	1	1	1	1
KB871630.1	4823023	4823095	chr1	23557552	23557623	-	97.22	68M1I3M	1	1	1	1
KB871630.1	3814449	3814501	chr7	73654829	73654881	-	94.23	52M	1	1	1	1
KB871630.1	423626	423693	chr7	480202	480270	-	95.59	11M1D56M	1	1	2	1
KB871630.1	3785831	3785887	chr7	73670896	73670952	-	98.21	56M	1	1	1	1
KB871630.1	3527400	3527452	chrUn_KN150000v1	60614	60665	+	96.15	12M1I39M	1	1	1	1
KB871630.1	3488955	3489012	chrUn_KN150000v1	21271	21327	+	94.74	53M1I3M	1	1	1	1
KB871630.1	3468422	3468473	chrUn_KN150000v1	10152	10203	+	96.08	51M	1	1	1	1
KB871630.1	3468695	3468771	chrUn_KN150000v1	10416	10491	+	96.05	68M1I7M	1	1	1	1
KB871631.1	498193	498251	chr7	41173025	41173083	-	93.10	58M	1	1	1	1
KB871632.1	357657	357722	chr17	716299	716364	+	93.85	65M	1	1	1	1
KB871633.1	734540	734597	chr10	40008719	40008776	+	96.49	57M	2	3	2	12
KB871633.1	155238	155311	chr7	42286728	42286800	-	97.26	63M1I9M	1	1	1	1
KB871633.1	863512	863580	chr7	41774319	41774387	-	95.59	68M	1	1	1	1
KB871633.1	166497	166554	chr7	42279115	42279172	-	98.25	57M	1	1	1	1
KB871633.1	71517	71586	chr7	42313723	42313792	-	95.65	69M	1	1	1	1
KB871633.1	71453	71510	chr7	42313799	42313856	-	96.49	57M	1	1	1	1
KB871634.1	994246	994307	chr9	50940291	50940352	-	96.72	61M	1	1	1	1
KB871634.1	962007	962070	chr9	50991987	50992049	-	95.24	60M1I2M	1	1	1	1
KB871634.1	501813	501868	chr9	51980293	51980347	-	96.36	39M1I15M	1	1	1	1
KB871634.1	939889	939942	chr9	51317906	51317959	-	96.23	53M	1	1	1	1
KB871634.1	919577	919672	chr9	51353581	51353676	-	95.79	95M	1	1	1	1
KB871634.1	946835	947012	chr9	51309591	51309768	-	97.74	177M	1	1	1	1
KB871634.1	908818	908901	chr9	51385008	51385091	-	96.39	83M	1	1	1	1
KB871634.1	928965	929025	chr9	51341620	51341679	-	96.67	3M1I56M	1	1	1	1
KB871634.1	483090	483159	chr9	51888781	51888850	-	95.65	69M	1	1	1	1
KB871634.1	876860	876915	chr9	51456243	51456298	-	96.36	55M	1	1	1	1
KB871634.1	499162	499215	chr9	51991517	51991570	-	96.23	53M	1	1	1	1
KB871634.1	476516	476627	chr9	51898881	51898992	-	96.40	111M	1	1	1	1
KB871634.1	488657	488719	chr9	51866422	51866485	-	95.24	7M1D55M	1	1	1	1
KB871634.1	889818	889897	chr9	51420315	51420394	-	94.94	79M	1	1	1	1
KB871634.1	928107	928169	chr9	51347617	51347679	-	95.16	62M	1	1	1	1
KB871634.1	890143	890202	chr9	51420017	51420076	-	94.92	59M	1	1	1	1
KB871634.1	983161	983214	chr9	50962621	50962674	-	96.23	53M	1	1	1	1
KB871634.1	488720	488776	chr9	51866365	51866421	-	94.64	56M	1	1	1	1
KB871634.1	861995	862049	chr9	51487862	51487916	-	96.30	54M	1	1	1	1
KB871634.1	504539	504593	chr9	51976366	51976420	-	96.30	54M	1	1	1	1
KB871634.1	903278	903374	chr9	51391826	51391922	-	95.83	96M	1	1	1	1
KB871634.1	896380	896463	chr9	51402348	51402431	-	95.18	83M	1	1	1	1
KB871634.1	1023231	1023282	chr9	50818030	50818081	-	96.08	51M	1	1	1	1
KB871634.1	1005697	1005780	chr9	50850610	50850693	-	95.18	83M	1	1	1	1
KB871634.1	476667	476741	chr9	51898780	51898854	-	94.59	74M	1	1	1	1
KB871634.1	889607	889717	chr9	51420495	51420605	-	98.18	110M	1	1	1	1
KB871634.1	878784	878834	chr9	51452345	51452395	-	96.00	50M	1	1	1	1
KB871634.1	481531	481670	chr9	51889934	51890073	-	96.40	139M	1	1	1	1
KB871634.1	489542	489681	chr9	51861591	51861730	-	97.12	139M	1	1	1	1
KB871634.1	479865	479944	chr9	51893124	51893203	-	94.94	79M	1	1	1	1
KB871634.1	947207	947334	chr9	51309258	51309385	-	95.28	127M	1	1	1	1
KB871634.1	993992	994122	chr9	50940483	50940613	-	96.92	130M	1	1	1	1
KB871634.1	882612	882664	chr9	51432501	51432553	-	96.15	52M	1	1	1	1
KB871634.1	933163	933257	chr9	51333425	51333520	-	96.84	4M1D90M	1	1	1	1
KB871634.1	932858	933093	chr9	51333592	51333828	-	97.03	228M1D7M	1	1	1	1
KB871634.1	909503	909604	chr9	51381403	51381504	-	96.04	101M	1	1	1	1
KB871634.1	879854	879938	chr9	51448765	51448849	-	96.43	84M	1	1	1	1
KB871634.1	951899	952046	chr9	51021894	51022041	-	97.28	147M	1	1	1	1
KB871634.1	482264	482361	chr9	51889335	51889431	-	95.88	22M1I74M	1	1	1	1
KB871634.1	897058	897113	chr9	51401754	51401808	-	96.36	42M1I12M	1	1	1	1
KB871634.1	863146	863227	chr9	51474995	51475076	-	96.30	81M	1	1	1	1
KB871634.1	951454	951514	chr9	51027629	51027689	-	95.00	60M	1	1	1	1
KB871634.1	933620	933724	chr9	51333078	51333182	-	96.15	104M	1	1	1	3
KB871634.1	958315	958386	chr9	51005966	51006037	-	97.18	71M	1	1	1	1
KB871634.1	896740	896792	chr9	51402042	51402094	-	96.15	52M	1	1	1	1
KB871634.1	903077	903194	chr9	51392009	51392126	-	99.15	117M	1	1	1	1
KB871634.1	896539	896625	chr9	51402196	51402282	-	97.67	86M	1	1	1	1
KB871634.1	933350	933463	chr9	51333270	51333385	-	96.52	103M2D10M	1	1	1	1
KB871634.1	913981	914030	chr9	51367221	51367271	-	96.00	41M1D8M	1	1	1	1
KB871634.1	876616	876731	chr9	51456427	51456542	-	94.78	115M	1	1	1	1
KB871634.1	876344	876444	chr9	51456730	51456830	-	96.00	100M	1	1	1	1
KB871634.1	999788	999852	chr9	50909771	50909835	-	96.88	64M	1	1	1	1
KB871635.1	457036	457103	chr9	42310772	42310839	-	94.03	67M	1	1	1	1
KB871635.1	747042	747125	chr9	41967471	41967554	-	98.80	83M	1	1	1	1
KB871635.1	893483	893537	chr9	41790450	41790504	-	96.30	54M	1	1	1	1
KB871635.1	449685	449741	chr9	42324311	42324367	-	96.43	56M	1	1	1	1
KB871635.1	759045	759113	chr9	41957828	41957895	-	95.59	53M1I14M	1	1	1	1
KB871635.1	497952	498004	chr9	42272310	42272362	-	98.08	52M	1	1	1	1
KB871635.1	558249	558307	chr9	42208112	42208170	-	94.83	58M	1	1	1	1
KB871635.1	747764	747816	chr9	41966788	41966840	-	96.15	52M	1	1	1	1
KB871635.1	558822	558880	chr9	42206899	42206958	-	94.92	2M1D56M	1	1	1	1
KB871635.1	730369	730449	chr9	41981441	41981521	-	95.00	80M	1	1	1	1
KB871636.1	111556	111644	chr5	26556214	26556302	+	96.59	88M	1	1	1	1
KB871636.1	358892	358949	chr7	30023760	30023817	+	94.74	57M	1	1	1	1
KB871636.1	783987	784045	chr7	30282631	30282690	+	96.61	30M1D28M	1	1	1	1
KB871636.1	783323	783377	chr7	30281997	30282051	+	96.30	54M	1	1	1	1
KB871636.1	783067	783137	chr7	30281751	30281821	+	95.71	70M	1	1	1	1
KB871636.1	27969	28115	chr7	52330978	52331124	-	96.58	146M	1	1	1	1
KB871636.1	35824	35890	chr7	52304885	52304951	-	95.45	66M	1	1	1	1
KB871636.1	73056	73123	chr7	52268129	52268196	-	97.01	67M	1	1	1	1
KB871636.1	6908	6982	chr7	52354982	52355056	-	95.95	74M	1	1	1	1
KB871636.1	393100	393170	chr7	30044726	30044796	+	94.29	70M	1	1	1	1
KB871636.1	2369	2427	chr7	52358113	52358171	-	94.83	58M	1	1	1	1
KB871636.1	14403	14462	chr7	52345544	52345603	-	98.31	59M	1	1	1	1
KB871636.1	388231	388314	chr7	30042804	30042887	+	95.18	83M	1	1	1	1
KB871636.1	18361	18420	chr7	52341626	52341685	-	94.92	59M	1	1	1	1
KB871637.1	811725	811813	chr1	35192284	35192372	+	96.59	88M	1	1	1	1
KB871637.1	816811	816881	chr1	35196166	35196236	+	94.29	70M	1	1	1	1
KB871637.1	957666	957724	chr21	11393355	11393413	-	96.55	58M	1	2	1	2
KB871637.1	957073	957134	chr5	29034459	29034520	+	96.72	61M	1	1	1	1
KB871637.1	954253	954323	chr5	29031479	29031549	+	95.71	70M	1	1	1	1
KB871637.1	1063305	1063357	chr5	29078144	29078196	+	96.15	52M	1	1	1	1
KB871637.1	1067015	1067102	chr5	29082958	29083045	+	97.70	87M	1	1	1	1
KB871637.1	505471	505530	chr5	28693436	28693495	+	96.61	59M	1	1	1	1
KB871637.1	961822	961882	chr5	29038972	29039034	+	96.77	53M2D7M	1	1	1	1
KB871637.1	933511	933566	chr5	29000226	29000281	+	96.36	55M	1	1	1	1
KB871637.1	961734	961795	chr5	29038897	29038957	+	96.72	39M1I21M	1	1	1	1
KB871637.1	957202	957323	chr5	29034581	29034700	+	96.69	35M1I57M1I27M	1	1	1	1
KB871637.1	1067153	1067277	chr5	29083096	29083220	+	97.58	124M	1	1	2	2
KB871637.1	1067300	1067360	chr5	29083243	29083303	+	98.33	60M	1	1	1	1
KB871637.1	1067452	1067516	chr5	29083394	29083459	+	96.92	35M1D29M	1	1	1	1
KB871637.1	1062825	1062876	chr5	29077807	29077858	+	96.08	51M	1	1	1	1
KB871638.1	904177	904229	chr19	37339398	37339450	+	96.15	52M	1	1	1	1
KB871638.1	265368	265510	chr19	36523846	36523988	+	97.89	142M	1	1	1	1
KB871638.1	265603	265715	chr19	36524071	36524183	+	97.32	112M	1	1	1	1
KB871638.1	498283	498338	chr19	36852908	36852963	+	94.55	55M	1	1	1	1
KB871638.1	730286	730350	chr19	37113511	37113575	+	96.88	64M	1	1	1	1
KB871638.1	354418	354494	chr19	36628157	36628233	+	96.05	76M	1	1	1	1
KB871638.1	498007	498065	chr19	36852652	36852710	+	96.55	58M	1	1	1	1
KB871638.1	37278	37353	chr19	36319513	36319588	-	96.00	75M	1	1	1	1
KB871638.1	402651	402713	chr19	36697831	36697892	+	95.16	6M1I55M	1	1	1	1
KB871638.1	652959	653015	chr19	37030221	37030277	+	96.43	56M	1	1	1	1
KB871638.1	578614	578668	chr19	36935762	36935816	+	96.30	54M	1	1	1	1
KB871638.1	743042	743122	chr19	37128368	37128448	-	96.25	80M	1	1	1	1
KB871638.1	466625	466698	chr19	36805449	36805522	+	95.89	73M	1	1	1	1
KB871638.1	117579	117633	chr19	36389201	36389255	+	96.30	54M	1	1	1	1
KB871638.1	933944	934006	chr19	37373077	37373139	+	96.77	62M	1	1	1	1
KB871638.1	179287	179342	chr19	36446968	36447023	+	96.36	55M	1	1	1	1
KB871638.1	52016	52070	chr19	36338030	36338084	+	96.30	54M	1	1	1	1
KB871638.1	860443	860499	chr19	37272712	37272768	+	96.43	56M	1	1	1	1
KB871639.1	219568	219658	chr19	8270566	8270655	-	95.56	28M1I61M	1	1	1	1
KB871639.1	378528	378598	chr19	8151162	8151231	-	97.14	16M1I53M	1	1	1	1
KB871639.1	290992	291083	chr19	8216389	8216480	-	95.60	91M	1	1	1	1
KB871639.1	178363	178454	chr19	8321615	8321706	-	95.60	91M	1	1	1	1
KB871639.1	84005	84066	chr19	8394159	8394220	-	96.72	61M	1	1	1	1
KB871640.1	587988	588041	chr19	8902542	8902597	+	96.36	11M2D42M	1	1	1	1
KB871640.1	796462	796514	chr19	9167564	9167616	+	96.15	52M	1	1	1	1
KB871640.1	587568	587634	chr19	8902213	8902279	+	95.45	66M	1	1	1	1
KB871640.1	796532	796583	chr19	9167635	9167685	+	96.08	19M1I31M	1	1	1	1
KB871640.1	76613	76674	chr19	8574916	8574978	+	96.77	27M1D34M	1	1	1	1
KB871640.1	588403	588454	chr19	8902929	8902978	+	96.08	10M1I6M1I33M	1	1	1	1
KB871640.1	587376	587429	chr19	8902066	8902119	+	98.11	53M	1	1	1	1
KB871640.1	588298	588392	chr19	8902824	8902918	+	95.79	6M1I86M1D1M	1	1	1	1
KB871640.1	588227	588295	chr19	8902753	8902821	+	97.06	68M	1	1	1	1
KB871640.1	857896	858003	chr19	9238596	9238703	+	97.20	107M	1	1	1	1
KB871640.1	795818	795887	chr19	9166995	9167064	+	95.65	69M	1	1	1	1
KB871641.1	973211	973262	chr11	28401568	28401619	-	96.08	51M	1	1	1	1
KB871641.1	811319	811402	chr11	28539177	28539260	-	95.18	83M	1	1	1	1
KB871641.1	43223	43282	chr11	29005519	29005578	-	96.61	59M	1	1	1	1
KB871641.1	335883	335963	chr11	28885798	28885878	-	95.00	80M	1	1	1	1
KB871643.1	756944	757000	chr17	21779289	21779345	-	96.43	56M	1	1	1	1
KB871643.1	810673	810759	chr17	21758331	21758417	-	95.35	86M	1	1	1	1
KB871643.1	772301	772386	chr17	21775818	21775903	-	95.29	85M	1	1	1	1
KB871643.1	743314	743387	chr17	21794055	21794127	-	95.89	33M1I39M	1	1	1	1
KB871643.1	903697	903755	chr17	21695984	21696042	-	96.55	58M	1	1	2	1
KB871643.1	737981	738056	chr17	21795101	21795176	-	94.67	75M	1	1	1	1
KB871643.1	938952	939019	chr17	21679506	21679573	-	94.03	67M	1	1	1	1
KB871643.1	974772	974887	chr17	21663062	21663177	-	97.39	115M	1	1	1	1
KB871643.1	787290	787364	chr17	21768181	21768255	-	94.59	74M	1	1	1	1
KB871643.1	757493	757551	chr17	21778746	21778804	-	96.55	58M	1	1	1	1
KB871643.1	787388	787483	chr17	21768063	21768158	-	95.79	95M	1	1	1	1
KB871643.1	996828	996918	chr17	21649212	21649302	-	95.56	90M	1	1	1	1
KB871643.1	913502	913562	chr17	21685458	21685518	-	95.00	60M	1	1	1	1
KB871643.1	938181	938257	chr17	21680093	21680169	-	94.74	76M	1	1	1	1
KB871643.1	772438	772538	chr17	21775644	21775744	-	98.00	100M	1	1	1	1
KB871643.1	733252	733306	chr17	21795996	21796050	-	94.44	54M	1	1	1	1
KB871643.1	757411	757487	chr17	21778809	21778887	-	94.87	5M2D71M	1	1	1	1
KB871643.1	1055035	1055088	chr17	21619381	21619434	-	96.23	53M	1	1	1	1
KB871643.1	757295	757355	chr17	21778949	21779009	-	96.67	60M	1	1	1	1
KB871643.1	800384	800437	chr17	21760948	21761001	-	96.23	53M	1	1	1	1
KB871643.1	978633	978687	chr17	21660643	21660696	-	96.30	35M1I18M	1	1	1	1
KB871643.1	787224	787285	chr17	21768260	21768321	-	96.72	61M	1	1	1	1
KB871643.1	988901	988974	chr17	21656094	21656167	-	95.89	73M	1	1	1	1
KB871643.1	787727	787790	chr17	21767798	21767861	-	96.83	63M	1	1	1	1
KB871643.1	787790	787842	chr17	21767739	21767791	-	96.15	52M	1	1	1	1
KB871643.1	988392	988518	chr17	21656526	21656652	-	96.83	126M	1	1	1	1
KB871643.1	945232	945284	chr17	21678992	21679044	-	96.15	52M	1	1	1	1
KB871643.1	974610	974664	chr17	21663239	21663292	-	94.44	7M1I46M	1	1	1	1
KB871643.1	949891	949952	chr17	21676415	21676476	-	95.08	61M	1	1	1	1
KB871643.1	787503	787615	chr17	21767931	21768043	-	96.43	112M	1	1	1	1
KB871643.1	961558	961641	chr17	21668164	21668247	-	96.39	83M	1	1	1	1
KB871643.1	847809	847932	chr17	21731283	21731407	-	95.97	103M1D20M	1	1	1	1
KB871643.1	757022	757188	chr17	21779102	21779267	-	95.78	98M1I67M	1	1	1	1
KB871643.1	1057376	1057445	chr17	21616006	21616074	-	95.65	53M1I15M	1	1	1	1
KB871643.1	988307	988367	chr17	21656676	21656737	-	95.08	4M1D56M	1	1	1	1
KB871643.1	866230	866336	chr17	21714592	21714698	-	96.23	106M	1	1	1	1
KB871644.1	947189	947249	chr10	33150951	33151011	-	95.00	60M	1	1	1	1
KB871644.1	423047	423164	chr2	47958415	47958532	-	98.29	117M	2	2	2	2
KB871646.1	241091	241154	chr4	17019647	17019710	-	95.24	63M	1	1	1	1
KB871646.1	56833	57006	chr4	17118737	17118910	-	96.53	173M	1	1	1	1
KB871646.1	264970	265042	chr4	17005880	17005951	-	97.22	14M1I57M	1	1	1	1
KB871646.1	41097	41147	chr4	17128445	17128495	-	96.00	50M	1	1	1	1
KB871646.1	198465	198525	chr4	17037518	17037578	-	95.00	60M	1	1	1	1
KB871646.1	26483	26534	chr4	17141669	17141720	-	96.08	51M	1	1	1	1
KB871646.1	279664	279729	chr4	16998562	16998626	-	96.92	20M1I44M	1	1	1	1
KB871646.1	250944	251064	chr4	17011553	17011673	-	96.67	120M	1	1	1	1
KB871646.1	314550	314611	chr4	16949999	16950060	-	95.08	61M	1	1	1	1
KB871646.1	897852	897912	chr4	20633371	20633431	-	93.33	60M	1	1	1	1
KB871646.1	342291	342408	chr4	16906804	16906919	-	94.87	59M2I56M	1	1	1	1
KB871646.1	314371	314423	chr4	16950184	16950236	-	96.15	52M	1	1	1	1
KB871646.1	309443	309506	chr4	16963747	16963811	-	93.75	56M1D7M	1	1	1	1
KB871646.1	177582	177634	chr4	17048007	17048059	-	96.15	52M	1	1	1	1
KB871646.1	234028	234085	chr4	17022573	17022630	-	96.49	57M	1	1	1	1
KB871646.1	230754	230807	chr4	17023619	17023672	-	96.23	53M	1	1	1	1
KB871646.1	342225	342277	chr4	16906933	16906985	-	96.15	52M	1	1	1	1
KB871646.1	279961	280027	chr4	16998287	16998353	-	96.97	66M	1	1	1	1
KB871646.1	288278	288356	chr4	16989312	16989390	-	96.15	78M	1	1	1	1
KB871646.1	234141	234244	chr4	17022415	17022518	-	96.12	103M	1	1	1	1
KB871646.1	1808	1859	chr4	17155814	17155865	-	96.08	51M	1	1	1	1
KB871646.1	210450	210521	chr4	17032137	17032208	-	97.18	71M	1	1	1	1
KB871646.1	149849	149939	chr4	17060623	17060713	-	95.56	90M	1	1	1	1
KB871646.1	914186	914241	chr4	20623201	20623256	-	96.36	55M	1	1	1	1
KB871646.1	149671	149729	chr4	17060834	17060892	-	96.55	58M	1	1	1	1
KB871646.1	275127	275178	chr4	17000301	17000352	-	96.08	51M	1	1	1	1
KB871646.1	264846	264900	chr4	17006022	17006076	-	96.30	54M	1	1	1	1
KB871646.1	89646	89697	chr4	17098725	17098776	-	96.08	51M	1	1	1	1
KB871646.1	228985	229068	chr4	17024597	17024680	-	98.80	83M	1	1	1	1
KB871646.1	279566	279663	chr4	16998627	16998724	-	95.88	97M	1	1	1	1
KB871647.1	677353	677420	chrUn_KN150017v1	18585	18653	+	95.59	2M1D65M	1	1	1	1
KB871647.1	382951	383002	chrUn_KN150459v1	19333	19384	-	96.08	51M	1	1	1	2
KB871648.1	648424	648475	chr12	22135081	22135132	+	96.08	51M	1	1	1	1
KB871648.1	645760	645837	chr12	22134606	22134683	+	94.81	77M	1	1	1	1
KB871648.1	690131	690257	chr12	22170980	22171106	+	95.24	126M	1	1	1	1
KB871648.1	699790	699839	chr12	22180033	22180082	+	97.96	49M	1	1	1	1
KB871648.1	1001570	1001625	chr12	22420225	22420280	+	100.00	55M	1	1	1	1
KB871648.1	645332	645412	chr12	22134227	22134307	+	96.25	80M	1	1	1	1
KB871648.1	690611	690663	chr12	22171446	22171498	+	96.15	52M	1	1	1	1
KB871648.1	645154	645220	chr12	22134059	22134125	+	93.94	66M	1	1	1	1
KB871648.1	196965	197118	chr12	21662968	21663121	+	96.73	153M	1	1	1	1
KB871648.1	696176	696242	chr12	22174118	22174184	+	96.97	66M	1	1	1	1
KB871648.1	205754	205813	chr12	21675070	21675129	+	96.61	59M	1	1	1	1
KB871648.1	653667	653720	chr12	22137548	22137601	+	96.23	53M	1	1	1	1
KB871650.1	323820	323873	chr21	14017429	14017482	-	96.23	53M	1	1	1	1
KB871651.1	414712	414833	chr6	12907748	12907868	-	95.87	99M1I21M	1	1	1	1
KB871651.1	342304	342357	chr6	13000241	13000294	-	96.23	53M	1	1	1	1
KB871651.1	414553	414683	chr6	12907897	12908027	-	95.38	130M	1	1	1	1
KB871651.1	303049	303101	chr6	13052640	13052692	-	96.15	52M	1	1	1	1
KB871651.1	118848	118905	chr6	13265262	13265319	-	94.74	57M	1	1	1	1
KB871651.1	414856	414940	chr6	12907619	12907703	-	95.24	84M	1	1	1	1
KB871651.1	290973	291042	chr6	13068301	13068370	-	97.10	69M	1	1	1	1
KB871652.1	423271	423322	chr13	13511364	13511415	-	96.08	51M	1	1	1	1
KB871652.1	813876	813926	chr13	12993866	12993916	-	96.00	50M	1	1	1	1
KB871652.1	594679	594749	chr13	13278509	13278579	-	97.14	70M	1	1	1	1
KB871652.1	762206	762264	chr13	13085484	13085541	-	96.55	2M1I55M	1	1	1	1
KB871652.1	294423	294490	chr13	13642465	13642532	-	95.52	67M	1	1	1	1
KB871652.1	217899	217975	chr13	13712512	13712588	-	96.05	76M	1	1	1	1
KB871652.1	154729	154779	chr13	13833006	13833056	-	96.00	50M	1	1	1	1
KB871652.1	551376	551445	chr13	13335834	13335903	-	97.10	69M	1	1	1	1
KB871652.1	159557	159621	chr13	13824846	13824910	-	95.31	64M	1	1	1	1
KB871652.1	347773	347827	chr13	13609471	13609526	-	96.36	5M1D49M	1	1	1	1
KB871652.1	188846	188896	chr13	13795742	13795792	-	96.00	50M	1	1	1	1
KB871652.1	435579	435685	chr13	13487538	13487645	-	97.20	62M1D44M	1	1	1	1
KB871652.1	188750	188801	chr13	13795847	13795898	-	96.08	51M	1	1	1	1
KB871653.1	294554	294608	chr20	21037157	21037211	+	96.30	54M	1	1	1	1
KB871653.1	910439	910496	chr20	21513915	21513972	-	96.49	57M	1	1	1	1
KB871653.1	297317	297383	chr20	21040649	21040715	+	95.45	66M	1	1	1	1
KB871653.1	802177	802238	chr20	21621160	21621221	-	96.72	61M	1	1	1	1
KB871653.1	325945	326003	chr20	21081394	21081452	+	94.83	58M	1	1	1	1
KB871653.1	922485	922538	chr20	21497733	21497786	-	96.23	53M	1	1	1	1
KB871653.1	910084	910140	chr20	21514324	21514380	-	94.64	56M	1	1	1	1
KB871653.1	880499	880566	chr20	21524049	21524117	-	94.12	62M1D5M	1	1	1	1
KB871654.1	121233	121307	chr16	32603422	32603496	-	94.59	74M	1	1	1	1
KB871654.1	619973	620030	chr16	4586445	4586502	-	96.49	57M	1	1	1	1
KB871655.1	584610	584663	chr12	24850067	24850120	-	96.23	53M	1	1	1	1
KB871655.1	803879	803983	chr12	25059706	25059810	+	98.08	104M	1	1	1	1
KB871655.1	952363	952438	chr12	25178983	25179058	+	97.33	75M	1	1	1	1
KB871655.1	162030	162083	chr17	18146933	18146986	-	96.23	53M	1	1	1	1
KB871655.1	70994	71084	chr17	18231910	18232000	-	96.67	90M	1	1	1	1
KB871655.1	238888	238977	chr17	18105883	18105972	-	95.51	89M	1	1	1	1
KB871655.1	351039	351172	chr17	18031249	18031382	-	97.74	133M	1	1	1	1
KB871655.1	102137	102188	chr17	18205292	18205343	+	96.08	51M	1	1	1	1
KB871655.1	293816	293923	chr17	18058043	18058151	-	96.30	92M1D15M	1	1	1	1
KB871655.1	204409	204505	chr17	18129497	18129593	-	96.88	96M	1	1	1	1
KB871655.1	204000	204203	chr17	18129760	18129963	-	98.52	203M	1	1	2	2
KB871655.1	164426	164518	chr17	18145340	18145432	-	97.83	92M	1	1	1	1
KB871655.1	284365	284420	chr17	18075961	18076016	+	94.55	55M	1	1	1	1
KB871655.1	101965	102113	chr17	18205120	18205268	+	95.27	148M	1	1	1	1
KB871655.1	34411	34466	chr17	18261326	18261381	-	96.36	55M	1	1	1	1
KB871655.1	176487	176681	chr17	18144685	18144878	-	97.42	177M1I16M	1	1	1	1
KB871655.1	77358	77437	chr17	18240880	18240959	-	94.94	79M	1	1	1	1
KB871655.1	71192	71282	chr17	18231736	18231826	-	95.56	90M	1	1	1	1
KB871655.1	362807	362891	chr17	18025596	18025680	-	96.43	84M	1	1	1	1
KB871655.1	303820	303960	chr17	18051138	18051278	-	98.57	140M	1	1	1	1
KB871655.1	280468	280526	chr17	18080257	18080314	-	96.55	46M1I11M	1	1	1	1
KB871655.1	288036	288121	chr17	18061108	18061193	-	98.82	85M	1	1	1	1
KB871655.1	213440	213492	chr17	18123391	18123443	-	98.08	52M	1	1	1	1
KB871655.1	157725	157782	chr17	18153056	18153113	-	96.49	57M	1	1	1	1
KB871655.1	162084	162199	chr17	18146817	18146932	-	94.78	115M	1	1	1	1
KB871655.1	129959	130051	chr17	18168756	18168848	-	95.65	92M	1	1	1	1
KB871655.1	204538	204677	chr17	18129343	18129482	-	97.84	139M	1	1	1	1
KB871655.1	67882	67992	chr17	18237965	18238075	-	96.36	110M	1	1	1	1
KB871655.1	12508	12875	chr17	18271655	18272022	-	97.55	315M1I30M1D21M	1	1	1	1
KB871655.1	58910	58992	chr17	18255509	18255591	-	96.34	82M	1	1	1	1
KB871655.1	121792	121856	chr17	18179591	18179655	-	96.88	64M	1	1	1	1
KB871655.1	191304	191423	chr17	18136320	18136439	-	95.80	119M	1	1	1	1
KB871655.1	127518	127611	chr17	18171304	18171397	-	95.70	93M	1	1	1	1
KB871655.1	288188	288239	chr17	18060980	18061031	-	96.08	51M	1	1	1	1
KB871655.1	296552	296633	chr17	18065058	18065139	-	95.06	81M	1	1	1	1
KB871655.1	288123	288179	chr17	18061039	18061095	-	96.43	56M	1	1	1	1
KB871655.1	216586	216653	chr17	18120674	18120741	-	94.03	67M	1	1	1	1
KB871655.1	70053	70115	chr17	18234267	18234329	-	95.16	62M	1	1	1	1
KB871655.1	186886	186996	chr17	18137608	18137718	-	95.45	110M	1	1	1	1
KB871655.1	218785	218851	chr17	18118778	18118844	-	98.48	66M	1	1	1	1
KB871655.1	163338	163507	chr17	18146182	18146351	-	95.27	169M	1	1	1	1
KB871655.1	198718	198773	chr17	18133619	18133674	-	96.36	55M	1	1	1	1
KB871655.1	51718	51870	chr17	18256620	18256772	-	98.03	152M	1	1	1	1
KB871655.1	85242	85292	chr17	18224376	18224426	-	96.00	50M	1	1	1	1
KB871655.1	313321	313372	chr17	18042245	18042296	-	96.08	51M	1	1	1	1
KB871655.1	350956	351009	chr17	18031412	18031465	-	96.23	53M	1	1	1	1
KB871655.1	25480	25648	chr17	18268349	18268516	-	97.62	160M1I7M	1	1	1	1
KB871655.1	119043	119093	chr17	18189556	18189606	-	96.00	50M	1	1	1	1
KB871655.1	435646	435698	chr17	17956602	17956654	-	96.15	52M	1	1	1	1
KB871655.1	415275	415325	chr17	17979952	17980002	-	96.00	50M	1	1	1	1
KB871655.1	96902	96955	chr17	18213457	18213510	-	96.23	53M	1	1	1	1
KB871655.1	34041	34095	chr17	18261685	18261739	-	96.30	54M	1	1	1	1
KB871655.1	25707	25772	chr17	18268225	18268290	-	93.85	65M	1	1	1	1
KB871655.1	67804	67854	chr17	18238103	18238153	-	96.00	50M	1	1	1	1
KB871655.1	59378	59561	chr17	18255076	18255259	-	97.81	183M	1	1	3	3
KB871655.1	70841	70895	chr17	18232073	18232126	-	96.30	43M1I10M	1	1	1	1
KB871655.1	70655	70744	chr17	18232195	18232283	-	95.51	27M1I61M	1	1	1	1
KB871655.1	163220	163321	chr17	18146367	18146468	-	96.04	101M	1	1	1	1
KB871655.1	127617	127778	chr17	18171137	18171298	-	96.89	161M	1	1	1	1
KB871655.1	348990	349072	chr17	18031775	18031857	-	95.12	82M	1	1	1	1
KB871655.1	658851	658902	chr4	35913834	35913885	+	96.08	51M	2	3	2	3
KB871655.1	658851	658902	chrUn_KN149687v1	65863	65914	-	96.08	51M	2	3	2	3
KB871656.1	286702	286752	chr21	1197955	1198005	+	98.00	50M	1	1	1	1
KB871656.1	160356	160413	chr21	990479	990536	+	94.74	57M	1	1	1	1
KB871656.1	287843	287894	chr21	1198735	1198786	+	96.08	51M	1	1	1	1
KB871656.1	455810	455882	chr21	1399782	1399854	+	94.44	72M	1	1	1	1
KB871656.1	474168	474228	chr21	1428032	1428090	-	95.00	1M1I54M1I3M	1	1	1	1
KB871656.1	159949	160034	chr21	990255	990341	+	95.35	18M1D67M	1	1	1	1
KB871656.1	114586	114638	chr21	947862	947914	+	96.15	52M	1	1	1	1
KB871656.1	296517	296573	chr21	1226390	1226446	+	94.64	56M	1	1	1	1
KB871656.1	75679	75770	chr21	871411	871502	+	95.60	91M	1	1	1	1
KB871656.1	390848	390986	chr21	1307919	1308057	-	97.10	138M	1	1	1	1
KB871656.1	80255	80321	chr21	876155	876221	+	94.03	3M1D59M1I3M	1	1	1	1
KB871656.1	287682	287840	chr21	1198574	1198732	+	96.84	158M	1	1	1	1
KB871657.1	638310	638361	chr15	17397451	17397502	+	96.08	51M	1	1	1	1
KB871658.1	258014	258084	chr7	57681225	57681295	+	94.29	70M	1	1	1	1
KB871658.1	123046	123103	chr7	57514772	57514829	+	96.49	57M	1	1	1	1
KB871658.1	798718	798787	chr7	58468392	58468459	+	97.10	62M2I5M	1	1	1	1
KB871658.1	815166	815240	chr7	58475160	58475234	+	95.95	74M	1	1	1	1
KB871658.1	815045	815097	chr7	58475033	58475085	+	96.15	52M	1	1	1	1
KB871658.1	842284	842334	chr7	58530613	58530663	+	96.00	50M	1	1	1	1
KB871659.1	526225	526281	chr18	42232610	42232666	+	96.43	56M	1	1	1	1
KB871659.1	393448	393502	chr18	42086157	42086211	+	96.30	54M	1	1	1	1
KB871659.1	610593	610643	chr18	42326347	42326396	+	96.00	39M1I10M	1	1	1	1
KB871659.1	524265	524325	chr18	42226965	42227025	+	96.67	60M	1	1	1	1
KB871659.1	360247	360298	chr18	42075075	42075126	+	96.08	51M	1	1	1	1
KB871659.1	949243	949300	chr18	42672240	42672297	+	96.49	57M	1	1	1	1
KB871659.1	9462	9526	chr18	42888708	42888772	-	96.88	64M	1	1	1	1
KB871660.1	507221	507280	chr2	4330291	4330351	+	96.67	52M1D7M	1	1	1	1
KB871660.1	506920	507016	chr2	4330004	4330101	+	96.91	6M1D90M	1	1	1	1
KB871660.1	594771	594826	chr2	4398868	4398923	+	96.36	55M	1	1	1	1
KB871660.1	398996	399053	chr2	4277604	4277661	+	98.25	57M	1	1	1	1
KB871660.1	252786	252852	chr2	4083820	4083886	-	93.94	66M	1	1	1	1
KB871660.1	396945	397051	chr2	4275996	4276102	+	95.28	106M	1	1	1	1
KB871660.1	397254	397312	chr2	4276286	4276344	+	96.55	58M	1	1	1	1
KB871660.1	44531	44658	chr2	4602818	4602945	-	96.85	127M	1	1	1	1
KB871660.1	461901	461951	chr2	4312944	4312994	+	98.00	50M	1	1	1	1
KB871660.1	36853	36903	chr2	4608240	4608290	-	98.00	50M	1	1	1	1
KB871660.1	594858	594911	chr2	4398955	4399008	+	96.23	53M	1	1	1	1
KB871660.1	402270	402331	chr2	4285905	4285966	+	96.72	61M	1	1	1	1
KB871660.1	53213	53264	chr2	4597290	4597341	-	96.08	51M	1	1	2	1
KB871660.1	218195	218250	chr2	4114919	4114974	-	96.36	55M	1	1	1	1
KB871660.1	631051	631102	chr2	4436495	4436545	+	96.08	33M1I17M	1	1	1	1
KB871661.1	441828	441897	chr10	31637995	31638064	+	94.20	69M	1	1	1	1
KB871661.1	92057	92140	chr10	31252810	31252891	+	96.39	78M2I3M	1	1	1	1
KB871661.1	319957	320014	chr10	31563942	31563999	+	96.49	57M	1	1	1	1
KB871661.1	33003	33104	chr10	31159045	31159146	+	96.04	101M	1	1	1	1
KB871661.1	38817	38891	chr10	31165439	31165513	+	97.30	74M	1	1	1	1
KB871661.1	428618	428669	chr10	31619990	31620041	+	96.08	51M	1	1	1	1
KB871661.1	55608	55692	chr10	31183642	31183726	+	97.62	84M	1	1	1	1
KB871661.1	83278	83332	chr10	31238879	31238933	+	96.30	54M	1	1	1	1
KB871661.1	155	238	chr10	31123265	31123348	+	95.18	83M	1	1	1	1
KB871661.1	120336	120392	chr10	31286930	31286986	+	96.43	56M	1	1	1	1
KB871661.1	100807	100877	chr10	31259190	31259260	+	95.71	70M	1	1	1	1
KB871661.1	66142	66208	chr10	31225129	31225195	+	96.97	66M	1	1	1	1
KB871661.1	115473	115664	chr10	31281170	31281361	+	95.81	191M	1	1	1	1
KB871661.1	160036	160109	chr10	31340876	31340949	+	94.52	73M	1	1	1	1
KB871661.1	240	303	chr10	31123350	31123413	+	95.24	63M	1	1	1	1
KB871661.1	16320	16371	chr10	31141580	31141631	+	96.08	51M	1	1	1	1
KB871661.1	66251	66415	chr10	31225234	31225398	+	95.73	164M	1	1	1	1
KB871661.1	29722	29776	chr10	31151319	31151373	+	94.44	54M	1	1	1	1
KB871661.1	320480	320530	chr10	31567055	31567105	+	96.00	50M	1	1	1	1
KB871661.1	120412	120478	chr10	31287008	31287074	+	96.97	66M	1	1	1	1
KB871663.1	556602	556665	chr10	22108292	22108355	+	96.83	63M	1	1	1	1
KB871663.1	556669	556727	chr10	22108359	22108417	+	96.55	58M	1	1	1	1
KB871663.1	935881	935981	chr10	22464147	22464247	+	96.00	100M	1	1	1	1
KB871663.1	557477	557569	chr10	22108874	22108967	+	95.70	91M1D1M	1	1	1	1
KB871663.1	556372	556457	chr10	22108046	22108132	+	95.35	75M1D10M	1	1	1	1
KB871663.1	561553	561624	chr10	22112080	22112151	+	95.77	71M	1	1	1	1
KB871663.1	556518	556588	chr10	22108208	22108278	+	95.71	70M	1	1	1	1
KB871663.1	520584	520635	chr10	22098683	22098734	+	96.08	51M	1	1	1	1
KB871663.1	556729	556838	chr10	22108419	22108528	+	97.25	109M	1	1	1	1
KB871663.1	830998	831048	chr10	22363714	22363764	+	96.00	50M	1	1	1	1
KB871663.1	516327	516449	chr10	22101898	22102020	+	97.54	122M	1	1	1	1
KB871664.1	803012	803063	chr25	870937	870988	-	96.08	51M	1	1	1	1
KB871667.1	447710	447765	chr7	73358965	73359020	+	96.36	55M	1	1	1	1
KB871667.1	450594	450675	chr7	73365203	73365284	+	96.30	81M	1	1	1	1
KB871667.1	451152	451209	chr7	73365540	73365597	+	98.25	57M	1	1	1	1
KB871668.1	429860	429913	chr5	65866143	65866196	+	96.23	53M	1	1	1	1
KB871668.1	563874	563924	chr5	65908867	65908917	+	96.00	50M	1	1	1	1
KB871668.1	506041	506149	chr5	65891146	65891254	+	97.22	108M	1	1	1	1
KB871668.1	315865	315939	chr5	65862869	65862942	-	97.30	43M1I30M	1	1	1	1
KB871668.1	248205	248289	chr5	65837440	65837524	-	95.24	84M	1	1	1	1
KB871668.1	258300	258356	chr5	65848426	65848482	+	96.43	56M	1	1	1	1
KB871669.1	381425	381494	chr18	49454761	49454829	+	97.10	53M1I15M	1	1	1	1
KB871671.1	401400	401459	chr2	1869132	1869191	-	94.92	59M	1	1	1	1
KB871671.1	1170852	1170916	chr7	40146765	40146829	+	95.31	64M	1	1	1	1
KB871673.1	204891	204955	chr5	55043556	55043619	+	96.88	53M1I10M	1	1	1	1
KB871673.1	148435	148559	chr5	54950444	54950568	+	97.58	124M	1	1	1	1
KB871673.1	148220	148302	chr5	54950236	54950317	+	97.56	42M1I39M	1	1	1	1
KB871673.1	265701	265759	chr5	55158221	55158279	+	96.55	58M	1	1	1	1
KB871673.1	148560	148628	chr5	54950574	54950642	+	97.06	68M	1	1	1	1
KB871673.1	257885	257937	chr5	55145402	55145454	+	96.15	52M	1	1	1	1
KB871673.1	168293	168343	chr5	54957663	54957713	+	98.00	50M	1	1	1	1
KB871673.1	205988	206044	chr5	55049483	55049539	+	96.43	56M	1	1	1	1
KB871673.1	681414	681466	chr5	31454456	31454508	+	96.15	52M	1	1	1	1
KB871673.1	202193	202288	chr5	55030857	55030951	+	95.79	9M1I85M	1	1	1	1
KB871673.1	204767	204882	chr5	55043434	55043549	+	96.52	115M	1	1	1	1
KB871674.1	817732	817788	chr15	18764268	18764324	+	94.64	56M	1	1	1	1
KB871674.1	131568	131621	chr15	21436058	21436111	-	96.23	53M	1	1	1	1
KB871674.1	129573	129663	chr15	21436472	21436561	-	95.56	2M1I87M	1	1	1	1
KB871674.1	374100	374155	chr15	18342646	18342701	+	96.36	55M	1	1	1	1
KB871674.1	64330	64393	chr15	21496169	21496232	-	96.83	63M	1	1	1	1
KB871674.1	943391	943543	chr15	18860185	18860337	+	97.37	152M	1	1	1	1
KB871674.1	369799	369876	chr15	18333569	18333645	+	94.81	22M1I54M	1	1	1	1
KB871674.1	699936	700012	chr15	18673820	18673896	+	97.37	76M	1	1	1	1
KB871674.1	414760	414911	chr15	18384572	18384723	+	96.03	151M	1	1	2	2
KB871674.1	803740	803813	chr15	18751269	18751342	+	97.26	73M	1	1	1	1
KB871674.1	24085	24156	chr15	21509965	21510036	-	95.77	71M	1	1	1	1
KB871674.1	379933	379984	chr15	18352551	18352602	+	96.08	51M	1	1	1	1
KB871674.1	368926	368990	chr15	18332877	18332941	+	95.31	64M	1	1	1	1
KB871674.1	187605	187728	chr15	21388833	21388956	-	96.75	123M	1	1	1	1
KB871674.1	187261	187315	chr15	21389249	21389303	-	96.30	54M	1	1	1	1
KB871674.1	400050	400104	chr15	18371036	18371090	+	96.30	54M	1	1	1	1
KB871675.1	336075	336132	chr10	10363232	10363289	-	96.49	57M	1	1	1	1
KB871675.1	783742	783932	chr10	9875194	9875384	-	96.84	190M	1	1	1	1
KB871675.1	1097948	1098021	chr10	9616083	9616156	-	95.89	73M	1	1	1	1
KB871675.1	972468	972518	chr10	9827346	9827396	-	96.00	50M	1	1	1	1
KB871675.1	916541	916593	chr10	8791280	8791332	+	96.15	52M	1	1	1	1
KB871675.1	1094936	1094987	chr10	9622481	9622532	-	96.08	51M	1	1	1	1
KB871677.1	530472	530568	chr8	52770875	52770971	+	96.88	96M	1	1	1	1
KB871677.1	284371	284446	chr8	52180748	52180823	-	98.67	75M	1	1	1	1
KB871677.1	707767	707855	chr8	53077284	53077372	+	95.45	88M	1	1	1	1
KB871677.1	167191	167242	chr8	52286129	52286180	-	96.08	51M	1	1	1	1
KB871677.1	664849	664900	chr8	52933702	52933753	+	96.08	51M	1	1	1	1
KB871677.1	454347	454400	chr8	52673146	52673199	+	96.23	53M	1	1	1	1
KB871677.1	454632	454705	chr8	52673421	52673494	+	97.26	73M	1	1	1	1
KB871677.1	753320	753403	chr8	53142704	53142787	+	95.18	83M	1	1	1	1
KB871677.1	645230	645295	chr8	52893785	52893850	+	96.92	65M	1	1	1	1
KB871677.1	458735	458894	chr8	52677913	52678073	+	97.50	158M1D1M	1	1	2	2
KB871677.1	459032	459104	chr8	52678181	52678253	+	97.22	72M	1	1	1	1
KB871678.1	181135	181185	chr20	28245431	28245481	+	96.00	50M	1	1	1	1
KB871678.1	314664	314714	chr20	28406884	28406934	+	96.00	50M	1	1	1	1
KB871678.1	317651	317713	chr20	28412154	28412216	+	96.77	62M	1	1	1	1
KB871678.1	214424	214506	chr20	28290499	28290581	+	96.34	82M	1	1	1	1
KB871678.1	317795	317850	chr20	28412298	28412353	+	94.55	55M	1	1	1	1
KB871678.1	225968	226048	chr20	28316879	28316959	+	96.25	80M	1	1	1	1
KB871678.1	268372	268425	chr20	28349083	28349136	+	98.11	53M	1	1	1	1
KB871678.1	707075	707125	chr20	28783484	28783534	+	96.00	50M	1	1	1	1
KB871678.1	704701	704769	chr20	28780884	28780952	+	97.06	68M	1	1	1	1
KB871678.1	218250	218318	chr20	28294656	28294724	+	95.59	68M	1	1	1	1
KB871678.1	224645	224702	chr20	28312304	28312361	+	96.49	57M	1	1	1	1
KB871678.1	96599	96652	chr20	28178083	28178136	+	96.23	53M	1	1	1	1
KB871678.1	726877	726930	chr20	28797352	28797405	+	96.23	53M	1	1	1	1
KB871678.1	237184	237266	chr20	28325116	28325198	+	97.56	82M	1	1	1	1
KB871678.1	266455	266561	chr20	28347503	28347609	+	96.23	106M	1	1	1	1
KB871678.1	218345	218448	chr20	28294751	28294854	+	96.12	103M	1	1	1	1
KB871678.1	136650	136702	chr20	28207284	28207336	+	96.15	52M	1	1	1	1
KB871678.1	218522	218597	chr20	28294928	28295003	+	94.67	75M	1	1	1	1
KB871678.1	143723	143827	chr20	28214340	28214444	+	98.08	104M	1	1	1	1
KB871678.1	315488	315555	chr20	28408749	28408816	+	97.01	67M	1	1	1	1
KB871678.1	280179	280315	chr20	28358240	28358376	+	94.85	136M	1	1	1	1
KB871678.1	285405	285464	chr20	28363018	28363077	+	96.61	59M	1	1	1	1
KB871678.1	625158	625216	chr20	28727429	28727487	+	94.83	58M	1	1	1	1
KB871678.1	132405	132480	chr20	28198303	28198378	+	97.33	75M	1	1	1	1
KB871680.1	438197	438247	chr1	35708551	35708600	-	98.00	31M1I18M	1	1	1	1
KB871680.1	906597	906671	chr1	35283331	35283405	-	97.30	74M	1	1	1	1
KB871680.1	352685	352743	chr1	35784190	35784249	-	94.92	2M1D56M	1	1	1	1
KB871680.1	801463	801518	chr1	35357447	35357502	-	96.36	55M	1	1	1	1
KB871680.1	471316	471373	chr1	35681724	35681781	-	96.49	57M	1	1	1	1
KB871680.1	743361	743436	chr1	35416045	35416120	-	97.33	75M	1	1	1	1
KB871680.1	392546	392607	chr1	35742684	35742745	-	95.08	61M	1	1	1	1
KB871680.1	516334	516414	chr1	35641382	35641462	-	95.00	80M	1	1	1	1
KB871680.1	249664	249715	chr1	35843887	35843938	-	96.08	51M	1	1	1	1
KB871680.1	392696	392768	chr1	35742523	35742595	-	95.83	72M	1	1	1	1
KB871680.1	371579	371658	chr1	35766844	35766922	-	94.94	60M1I18M	1	1	1	1
KB871680.1	636497	636548	chr1	35516705	35516756	-	96.08	51M	1	1	1	1
KB871680.1	591688	591759	chr1	35568415	35568486	-	94.37	71M	1	1	1	1
KB871680.1	451162	451233	chr1	35699412	35699482	-	94.37	66M1I4M	1	1	1	1
KB871680.1	785501	785653	chr1	35381414	35381566	-	96.71	152M	1	1	1	1
KB871680.1	379477	379559	chr1	35762143	35762225	-	96.34	82M	1	1	1	1
KB871680.1	434339	434405	chr1	35711090	35711156	-	95.45	66M	1	1	1	1
KB871680.1	434238	434305	chr1	35711203	35711270	-	95.52	67M	1	1	1	1
KB871680.1	443406	443467	chr1	35704441	35704502	-	96.72	61M	1	1	1	1
KB871680.1	471750	471888	chr1	35679436	35679574	-	96.38	138M	1	1	1	1
KB871680.1	791248	791345	chr1	35368543	35368640	-	96.91	97M	1	1	1	1
KB871680.1	864006	864057	chr1	35316461	35316512	-	96.08	51M	1	1	1	1
KB871680.1	519357	519422	chr1	35637339	35637404	-	98.46	65M	1	1	1	1
KB871680.1	588704	588772	chr1	35570881	35570949	-	97.06	68M	1	1	1	1
KB871680.1	277359	277461	chr1	35828590	35828692	-	95.10	102M	1	1	1	1
KB871680.1	253247	253311	chr1	35840800	35840864	-	95.31	64M	1	1	1	1
KB871680.1	445917	445986	chr1	35702770	35702839	-	95.65	69M	1	1	1	1
KB871680.1	249734	249959	chr1	35843643	35843868	-	97.78	225M	1	1	1	1
KB871680.1	550892	550944	chr1	35605758	35605810	-	96.15	52M	1	1	1	1
KB871680.1	712100	712162	chr1	35421693	35421755	-	95.16	62M	1	1	1	1
KB871680.1	499638	499704	chr1	35652443	35652509	-	95.45	66M	1	1	1	1
KB871680.1	382199	382264	chr1	35761139	35761204	-	95.38	65M	1	1	1	1
KB871680.1	197112	197325	chr1	35925747	35925959	-	97.65	104M1I108M	1	1	1	1
KB871680.1	196815	196876	chr1	35926129	35926190	-	95.08	61M	1	1	1	1
KB871680.1	403065	403177	chr1	35732406	35732518	+	95.54	112M	1	1	1	1
KB871680.1	594693	594757	chr1	35562319	35562383	-	96.88	64M	1	1	1	1
KB871680.1	765053	765104	chr1	35402329	35402380	-	96.08	51M	1	1	1	1
KB871680.1	269014	269090	chr1	35832895	35832971	-	94.74	76M	1	1	1	1
KB871680.1	352620	352684	chr1	35784250	35784314	-	95.31	64M	1	1	1	1
KB871680.1	707005	707057	chr1	35426337	35426389	-	96.15	52M	1	1	1	1
KB871680.1	470982	471048	chr1	35681975	35682041	-	96.97	66M	1	1	1	1
KB871680.1	448123	448184	chr1	35702047	35702108	-	96.72	61M	1	1	1	1
KB871680.1	508134	508197	chr1	35648016	35648079	-	96.83	63M	1	1	1	1
KB871680.1	627068	627133	chr1	35533544	35533609	-	96.92	65M	1	1	1	1
KB871680.1	591444	591519	chr1	35568651	35568725	-	96.00	42M1I32M	1	1	1	1
KB871680.1	675243	675297	chr1	35461239	35461293	-	96.30	54M	1	1	1	1
KB871680.1	627150	627203	chr1	35533474	35533527	-	96.23	53M	1	1	1	1
KB871680.1	769631	769702	chr1	35387950	35388021	-	94.37	71M	1	1	1	1
KB871680.1	747218	747312	chr1	35413123	35413217	-	96.81	94M	1	1	1	1
KB871680.1	663463	663541	chr1	35483073	35483151	-	94.87	78M	1	1	1	1
KB871680.1	743299	743355	chr1	35416126	35416182	-	96.43	56M	1	1	1	1
KB871680.1	479429	479544	chr1	35676253	35676368	-	96.52	115M	1	1	1	1
KB871680.1	674133	674198	chr1	35462084	35462149	-	95.38	65M	1	1	1	1
KB871680.1	769504	769630	chr1	35388022	35388148	-	96.83	126M	1	1	1	1
KB871680.1	454792	454928	chr1	35688678	35688814	-	96.32	136M	1	1	1	1
KB871680.1	410313	410377	chr1	35725020	35725084	-	95.31	64M	1	1	1	1
KB871680.1	912265	912341	chr1	35281072	35281148	-	96.05	76M	1	1	1	1
KB871680.1	410418	410534	chr1	35724863	35724979	-	96.55	116M	1	1	1	1
KB871680.1	142924	142980	chr1	35980508	35980564	-	96.43	56M	1	1	1	1
KB871680.1	459829	459888	chr1	35692779	35692838	-	96.61	59M	1	1	1	1
KB871680.1	382068	382133	chr1	35761263	35761328	-	95.38	65M	1	1	1	1
KB871680.1	591532	591614	chr1	35568556	35568638	-	95.12	82M	1	1	1	1
KB871680.1	292467	292538	chr1	35820677	35820748	-	98.59	71M	1	1	1	1
KB871680.1	454714	454776	chr1	35688830	35688892	-	95.16	62M	1	1	1	1
KB871680.1	505458	505512	chr1	35651103	35651157	-	96.30	54M	1	1	1	1
KB871680.1	743575	743627	chr1	35415907	35415959	-	96.15	52M	1	1	1	1
KB871680.1	632305	632397	chr1	35520186	35520278	-	97.83	92M	1	1	1	1
KB871680.1	249606	249659	chr1	35843943	35843994	-	96.23	11M2I40M	1	1	1	1
KB871680.1	785656	785787	chr1	35381280	35381411	-	96.18	131M	1	1	1	1
KB871680.1	269178	269253	chr1	35832742	35832818	-	96.05	32M1D43M	1	1	1	1
KB871680.1	594613	594690	chr1	35562386	35562461	-	94.81	63M2I12M	1	1	1	1
KB871680.1	603810	603873	chr1	35551061	35551124	-	95.24	63M	1	1	1	1
KB871680.1	636426	636495	chr1	35516758	35516827	-	95.65	69M	1	1	1	1
KB871680.1	638550	638605	chr1	35514704	35514759	-	96.36	55M	1	1	1	1
KB871680.1	674210	674320	chr1	35461962	35462072	-	96.36	110M	1	1	1	1
KB871680.1	444157	444210	chr1	35703561	35703614	-	96.23	53M	1	1	1	1
KB871680.1	410632	410686	chr1	35724724	35724778	-	94.44	54M	1	1	1	1
KB871680.1	352327	352391	chr1	35784541	35784605	-	95.31	64M	1	1	1	1
KB871681.1	27605	27657	chr25	2459534	2459586	+	96.15	52M	1	1	1	1
KB871681.1	27370	27423	chr25	2459297	2459350	+	96.23	53M	1	1	1	1
KB871681.1	531336	531390	chr25	2007061	2007115	-	96.30	54M	1	1	1	1
KB871681.1	584970	585021	chr25	1908352	1908404	-	96.15	41M1D10M	1	1	1	1
KB871682.1	130957	131007	chr8	30000161	30000211	-	96.00	50M	1	1	1	1
KB871682.1	168795	168898	chr8	29953240	29953342	-	97.09	101M1I1M	1	1	1	1
KB871682.1	156318	156382	chr8	29964361	29964425	-	96.88	64M	1	1	1	1
KB871682.1	457192	457286	chr8	29603813	29603907	-	95.74	94M	1	1	1	1
KB871682.1	603042	603105	chr8	29472498	29472561	-	95.24	63M	1	1	1	1
KB871682.1	81297	81411	chr8	30064944	30065057	-	97.37	7M1I106M	1	1	1	1
KB871682.1	75984	76042	chr8	30069571	30069629	-	96.55	58M	1	1	1	1
KB871682.1	142844	142926	chr8	29980260	29980342	-	98.78	82M	1	1	1	1
KB871682.1	63208	63263	chr8	30099099	30099154	-	96.36	55M	1	1	1	1
KB871682.1	478999	479056	chr8	29584635	29584692	-	94.74	57M	1	1	1	1
KB871682.1	603110	603169	chr8	29472434	29472493	-	96.61	59M	1	1	1	1
KB871682.1	104447	104599	chr8	30026442	30026594	-	96.71	152M	1	1	1	1
KB871682.1	90044	90100	chr8	30052913	30052969	-	96.43	56M	1	1	1	1
KB871682.1	551395	551454	chr8	29518532	29518591	-	94.92	59M	1	1	1	1
KB871682.1	153776	153920	chr8	29965257	29965401	-	96.53	144M	1	1	1	1
KB871682.1	749616	749677	chr8	29348478	29348539	-	93.44	61M	1	1	1	1
KB871682.1	441652	441713	chr8	29620314	29620374	-	96.72	23M1I37M	1	1	1	1
KB871682.1	60968	61020	chr8	30099909	30099961	-	96.15	52M	1	1	1	1
KB871682.1	152499	152578	chr8	29965973	29966052	-	96.20	79M	1	1	1	1
KB871682.1	109505	109557	chr8	30015644	30015696	-	96.15	52M	1	1	1	1
KB871683.1	24891	24944	chr2	45073459	45073512	+	96.23	53M	1	1	2	1
KB871684.1	21230	21289	chr8	16226186	16226245	+	94.92	59M	1	1	1	1
KB871684.1	80499	80567	chr8	16279888	16279956	+	97.06	68M	1	1	1	1
KB871684.1	143818	143894	chr8	16326492	16326568	+	96.05	76M	1	1	1	1
KB871684.1	22969	23050	chr8	16228419	16228500	+	95.06	81M	1	1	1	1
KB871684.1	141229	141336	chr8	16325266	16325372	+	95.33	104M1I2M	1	1	1	1
KB871684.1	141648	141700	chr8	16325694	16325746	+	96.15	52M	1	1	1	1
KB871684.1	21102	21171	chr8	16226061	16226130	+	94.20	69M	1	1	1	1
KB871684.1	100170	100229	chr8	16297904	16297963	+	94.92	59M	1	1	1	1
KB871684.1	78505	78570	chr8	16284851	16284916	+	96.92	65M	1	1	1	1
KB871684.1	122864	122960	chr8	16316522	16316618	+	95.83	96M	1	1	1	1
KB871684.1	133468	133563	chr8	16322724	16322819	+	95.79	95M	1	1	1	1
KB871684.1	56602	56672	chr8	16259457	16259527	+	94.29	70M	1	1	1	1
KB871684.1	1647	1723	chr8	16201438	16201514	+	96.05	76M	1	1	1	1
KB871684.1	80586	80642	chr8	16279975	16280031	+	96.43	56M	1	1	1	1
KB871684.1	143732	143802	chr8	16326406	16326476	+	95.71	70M	1	1	1	1
KB871684.1	46738	46836	chr8	16246833	16246931	+	95.96	1M1D94M1I2M	1	1	1	1
KB871684.1	56531	56594	chr8	16259386	16259449	+	95.24	63M	1	1	1	1
KB871684.1	150854	150920	chr8	16333447	16333513	+	95.45	66M	1	1	1	1
KB871684.1	153440	153491	chr8	16337386	16337437	+	96.08	51M	1	1	1	1
KB871684.1	98294	98356	chr8	16294765	16294827	+	93.55	62M	1	1	1	1
KB871685.1	156602	156684	chr21	36384554	36384635	-	96.34	78M1I3M	1	1	1	1
KB871685.1	732339	732394	chr21	35385872	35385927	+	96.36	55M	1	1	1	1
KB871685.1	154943	155093	chr21	36385781	36385930	-	97.33	130M1I19M	1	1	1	1
KB871685.1	150470	150528	chr21	36391696	36391754	-	96.55	58M	1	1	1	1
KB871685.1	78448	78522	chr21	36449324	36449398	-	94.59	74M	1	1	1	1
KB871685.1	159446	159562	chr21	36379625	36379741	-	96.55	116M	1	1	1	1
KB871685.1	80690	80744	chr21	36446542	36446596	-	96.30	54M	1	1	1	1
KB871685.1	156376	156447	chr21	36384859	36384930	-	94.37	71M	1	1	1	1
KB871685.1	131713	131768	chr21	36408337	36408392	-	96.36	55M	1	1	1	1
KB871685.1	85348	85403	chr21	36444880	36444934	+	94.55	52M1I2M	1	1	1	1
KB871685.1	156685	156768	chr21	36384469	36384553	-	96.43	20M1D63M	1	1	1	1
KB871686.1	136912	136981	chr19	28367387	28367456	-	97.10	69M	1	1	1	1
KB871686.1	766175	766232	chr19	27568428	27568485	-	96.49	57M	1	1	1	1
KB871687.1	57280	57331	chr7	48338007	48338058	+	96.08	51M	1	1	1	1
KB871687.1	57361	57422	chr7	48338088	48338149	+	96.72	61M	1	1	1	1
KB871687.1	460522	460577	chr7	48701148	48701203	+	96.36	55M	1	1	1	1
KB871687.1	806171	806233	chr7	49138527	49138590	+	95.24	52M1D10M	1	1	1	1
KB871687.1	70750	70812	chr7	48359593	48359655	-	95.16	62M	1	1	1	1
KB871688.1	393376	393445	chr11	43269473	43269541	-	95.65	2M1I66M	1	1	1	1
KB871688.1	191442	191519	chr11	43696697	43696773	-	96.10	75M1I1M	1	2	1	2
KB871688.1	222901	222956	chr11	43649087	43649142	-	96.36	55M	1	1	1	1
KB871688.1	367509	367594	chr11	43426635	43426720	-	95.29	85M	1	1	1	1
KB871688.1	260374	260437	chr11	43528066	43528129	+	95.24	63M	1	1	1	1
KB871688.1	740718	740771	chr11	42943515	42943568	-	96.23	53M	1	1	1	1
KB871688.1	237918	237974	chr11	43612463	43612519	+	96.43	56M	1	1	1	1
KB871688.1	381346	381411	chr11	43291201	43291267	-	93.94	10M1D55M	1	1	1	1
KB871688.1	740535	740595	chr11	42943658	42943718	-	96.67	60M	1	1	1	1
KB871688.1	372707	372780	chr11	43316325	43316398	-	95.89	73M	1	1	1	1
KB871688.1	395556	395621	chr11	43263286	43263351	-	96.92	65M	1	1	1	1
KB871688.1	449633	449720	chr11	43206923	43207009	-	97.70	60M1I26M	1	1	1	1
KB871688.1	262280	262364	chr11	43535545	43535629	+	95.24	84M	1	1	1	1
KB871688.1	260438	260506	chr11	43528130	43528198	+	97.06	68M	2	1	2	1
KB871688.1	3718858	3718932	chr5	16849217	16849291	-	94.59	74M	1	1	1	1
KB871688.1	3768848	3768921	chr5	16824798	16824871	-	98.63	73M	1	1	1	1
KB871688.1	3177332	3177394	chr7	54320436	54320498	+	96.77	62M	1	1	1	1
KB871688.1	3188804	3188859	chr7	54332994	54333049	+	98.18	55M	1	1	1	1
KB871688.1	3161609	3161689	chr7	54303586	54303665	+	95.00	6M1I73M	1	1	1	1
KB871688.1	2700388	2700438	chr7	53559883	53559933	+	96.00	50M	1	1	1	1
KB871688.1	2237463	2237534	chr7	53063224	53063295	+	94.37	71M	1	1	1	1
KB871688.1	2862347	2862416	chr7	53842903	53842971	+	97.10	39M1I29M	1	1	1	1
KB871688.1	3134436	3134536	chr7	54282023	54282123	+	97.00	100M	1	1	1	1
KB871688.1	2348728	2348779	chr7	53246437	53246489	+	96.15	39M1D12M	1	1	1	1
KB871688.1	3124144	3124227	chr7	54269005	54269087	+	96.39	1M1I81M	1	1	1	1
KB871688.1	3134736	3134803	chr7	54282290	54282357	+	97.01	67M	1	1	1	1
KB871688.1	3121462	3121514	chr7	54267784	54267836	+	96.15	52M	1	1	1	1
KB871688.1	3191453	3191529	chr7	54335183	54335259	+	94.74	76M	1	1	1	1
KB871688.1	2456335	2456388	chr7	56572751	56572803	+	94.34	1M1I51M	1	1	1	1
KB871688.1	3169001	3169052	chr7	54313166	54313217	+	98.04	51M	1	1	1	1
KB871688.1	2666665	2666746	chr7	53486745	53486826	+	96.30	81M	1	1	1	1
KB871688.1	3161539	3161596	chr7	54303517	54303573	+	98.25	27M1I29M	1	1	1	1
KB871688.1	2237663	2237742	chr7	53063404	53063483	+	94.94	79M	1	1	1	1
KB871688.1	3175188	3175240	chr7	54317909	54317961	+	96.15	52M	1	1	1	1
KB871688.1	2689562	2689625	chr7	53533252	53533315	+	95.24	63M	1	1	1	1
KB871688.1	2305905	2305965	chr7	53171503	53171563	+	96.67	60M	1	1	1	1
KB871688.1	3169238	3169393	chr7	54313303	54313458	+	96.77	155M	1	1	1	1
KB871688.1	3171894	3171983	chr7	54316590	54316679	+	95.51	89M	1	1	1	1
KB871688.1	3116760	3116812	chr7	54256705	54256757	+	96.15	52M	1	1	1	1
KB871688.1	3121002	3121053	chr7	54267352	54267404	+	96.15	46M1D5M	1	1	1	1
KB871688.1	1911787	1911842	chr7	57076381	57076436	-	96.36	55M	1	1	1	1
KB871688.1	2267960	2268017	chr7	53118844	53118901	+	96.49	57M	1	1	1	1
KB871688.1	2254244	2254349	chr7	53096570	53096675	+	97.14	105M	1	1	1	1
KB871688.1	3161454	3161513	chr7	54303432	54303491	+	96.61	59M	1	1	1	1
KB871688.1	3121162	3121258	chr7	54267502	54267598	+	95.83	96M	1	1	1	1
KB871688.1	2261393	2261444	chr7	53105645	53105697	+	96.15	4M1D47M	1	1	1	1
KB871688.1	2345243	2345316	chr7	53243796	53243869	+	94.52	73M	1	1	1	1
KB871688.1	2317753	2317814	chr7	53195743	53195804	+	95.08	61M	1	1	1	1
KB871688.1	2223168	2223220	chr7	53039703	53039755	+	96.15	52M	1	1	1	1
KB871688.1	2697793	2697854	chr7	53553603	53553664	+	96.72	61M	1	1	1	1
KB871688.1	2263032	2263135	chr7	53109280	53109383	+	96.12	103M	1	1	1	1
KB871688.1	2205532	2205598	chr7	53023691	53023757	+	95.45	66M	1	1	1	1
KB871688.1	2199263	2199315	chr7	53012340	53012392	+	96.15	52M	1	1	1	1
KB871688.1	3113860	3113910	chr7	54256314	54256364	+	96.00	50M	1	1	1	1
KB871688.1	3335095	3335146	chr8	30297979	30298030	+	96.08	51M	1	1	1	1
KB871688.1	4601449	4601508	chr8	23451307	23451366	+	94.92	59M	1	1	1	1
KB871688.1	4559991	4560044	chr8	23404695	23404748	+	94.34	53M	1	1	1	1
KB871688.1	3357974	3358046	chr8	30324303	30324375	+	94.44	72M	1	1	1	1
KB871688.1	3917683	3917735	chr8	22808960	22809012	+	96.15	52M	1	1	1	1
KB871688.1	3375268	3375321	chr8	30340751	30340804	+	96.23	53M	1	1	1	1
KB871688.1	4451385	4451467	chr8	23307998	23308080	+	98.78	82M	1	1	1	1
KB871688.1	3838530	3838584	chr8	22737329	22737383	+	96.30	54M	1	1	1	1
KB871688.1	4422976	4423041	chr8	23283032	23283097	+	96.92	65M	1	1	1	1
KB871688.1	3834018	3834097	chr8	22732852	22732930	+	97.47	53M1I25M	1	1	1	1
KB871688.1	3328208	3328267	chr8	30286902	30286961	+	94.92	59M	1	1	1	1
KB871688.1	4144949	4145006	chr8	23017578	23017635	+	96.49	57M	1	1	1	1
KB871688.1	4542559	4542621	chr8	23391064	23391126	+	96.77	62M	1	1	1	1
KB871688.1	4367841	4367930	chr8	23222141	23222231	+	96.67	42M1D47M	1	1	1	1
KB871688.1	5134049	5134098	chr8	23881057	23881106	+	97.96	49M	1	1	1	1
KB871688.1	3613999	3614052	chr8	22594348	22594401	+	96.23	53M	1	1	1	1
KB871688.1	3803754	3803852	chr8	22689633	22689731	+	95.92	98M	1	1	1	1
KB871688.1	191442	191519	chrUn_KN150330v1	2915	2991	+	96.10	75M1I1M	1	2	1	2
KB871690.1	134685	134770	chr24	41506081	41506166	+	96.47	85M	1	1	1	1
KB871690.1	77678	77734	chr24	41621300	41621356	+	96.43	56M	1	1	1	1
KB871691.1	324442	324496	chr16	8481849	8481903	-	94.44	54M	1	1	1	1
KB871691.1	272496	272546	chr16	8574867	8574917	-	96.00	50M	1	1	1	1
KB871691.1	345700	345777	chr16	8441772	8441849	-	96.10	77M	1	1	1	1
KB871692.1	309348	309432	chr1	8602885	8602969	-	96.43	84M	1	2	2	2
KB871692.1	176702	176812	chr3	42564252	42564362	+	96.36	110M	1	1	1	1
KB871692.1	210451	210549	chr3	42573028	42573126	+	95.92	98M	1	1	1	1
KB871692.1	104783	104833	chr3	42456719	42456769	+	96.00	50M	1	1	1	1
KB871692.1	220048	220102	chr3	42587566	42587620	+	96.30	54M	1	1	1	1
KB871692.1	125442	125520	chr3	42493638	42493715	+	97.44	45M1I32M	1	1	1	1
KB871692.1	176897	177117	chr3	42564454	42564674	+	97.27	220M	1	1	1	1
KB871692.1	78705	78792	chr3	42433380	42433466	+	95.40	4M1I82M	1	1	1	1
KB871692.1	294239	294326	chr3	42643109	42643196	+	96.55	87M	1	1	1	1
KB871692.1	144589	144672	chr3	42512655	42512738	+	96.39	83M	1	1	1	1
KB871692.1	176813	176889	chr3	42564363	42564438	+	94.74	5M1I70M	1	1	1	1
KB871692.1	261408	261515	chr3	42613635	42613742	+	96.26	107M	1	1	1	1
KB871692.1	136456	136587	chr3	42510693	42510824	+	93.89	131M	1	1	1	1
KB871692.1	104838	104912	chr3	42456773	42456847	+	97.30	74M	1	1	1	1
KB871692.1	147491	147541	chr3	42517840	42517890	+	98.00	50M	1	1	1	1
KB871692.1	156172	156222	chr3	42524013	42524063	+	96.00	50M	1	1	1	1
KB871692.1	309059	309246	chr3	42653005	42653192	+	96.79	187M	1	1	1	1
KB871692.1	250277	250330	chr3	42609130	42609183	+	96.23	53M	1	1	1	1
KB871692.1	304808	304870	chr3	42650111	42650173	+	96.77	62M	1	2	1	2
KB871692.1	234106	234162	chr3	42592305	42592361	+	96.43	56M	1	1	1	1
KB871692.1	236116	236482	chr3	42607040	42607406	+	98.36	366M	1	1	1	1
KB871692.1	229191	229267	chr3	42590605	42590681	+	100.00	76M	1	1	1	1
KB871692.1	229338	229415	chr3	42590749	42590826	+	94.87	27M1I34M1D15M	1	1	1	1
KB871692.1	269384	269483	chr3	42618662	42618761	+	95.96	99M	1	1	1	1
KB871692.1	631026	631084	chr3	42985649	42985707	+	96.55	58M	1	1	1	1
KB871692.1	95190	95266	chr3	42448604	42448680	+	96.05	76M	1	1	1	1
KB871692.1	233979	234063	chr3	42592177	42592261	+	95.24	84M	1	1	1	1
KB871692.1	80727	80836	chr3	42434193	42434302	+	96.33	109M	1	1	1	1
KB871692.1	259694	259773	chr3	42612388	42612467	+	94.94	79M	1	1	1	1
KB871692.1	219790	219840	chr3	42587343	42587393	+	96.00	50M	1	1	1	1
KB871692.1	229439	229512	chr3	42590849	42590920	+	94.52	6M2I65M	1	1	1	1
KB871692.1	630213	630277	chr3	42985009	42985073	+	95.31	64M	1	1	1	1
KB871692.1	216825	216899	chr3	42577799	42577873	+	95.95	74M	1	1	1	1
KB871692.1	174497	174558	chr3	42550814	42550875	+	95.08	61M	1	1	1	1
KB871692.1	181362	181516	chr3	42555174	42555329	+	95.48	131M1D23M	1	1	1	1
KB871692.1	250877	250955	chr3	42609670	42609748	+	96.15	78M	1	1	1	1
KB871692.1	296749	296879	chr3	42645049	42645179	+	96.92	130M	1	1	1	1
KB871692.1	236635	236713	chr3	42607559	42607637	+	96.15	78M	1	1	1	1
KB871692.1	568063	568120	chr3	42896909	42896966	+	96.49	57M	1	1	1	1
KB871692.1	188948	189069	chr3	42568598	42568720	+	96.72	16M1D105M	1	1	1	1
KB871692.1	216912	216994	chr3	42577885	42577967	+	95.12	82M	1	1	1	1
KB871692.1	971179	971234	chr3	43418353	43418408	+	96.36	55M	1	1	1	1
KB871692.1	254087	254137	chr3	42610889	42610939	+	96.00	50M	1	1	1	1
KB871692.1	236493	236618	chr3	42607417	42607542	+	96.80	125M	1	1	1	1
KB871692.1	260988	261093	chr3	42613210	42613313	+	96.19	29M2I74M	1	1	1	1
KB871692.1	296305	296389	chr3	42644641	42644725	+	97.62	84M	1	1	1	1
KB871692.1	261532	261654	chr3	42613756	42613878	+	95.90	122M	1	1	1	1
KB871692.1	231705	231778	chr3	42591392	42591466	+	94.59	58M1D15M	1	1	1	1
KB871692.1	310479	310557	chr3	42654179	42654257	+	96.15	78M	1	1	1	1
KB871692.1	250360	250427	chr3	42609213	42609280	+	94.03	67M	1	1	1	1
KB871692.1	200984	201044	chr3	42572404	42572464	+	96.67	60M	1	1	1	1
KB871692.1	309292	309449	chr3	42653221	42653377	+	96.82	91M1I65M	1	1	2	2
KB871692.1	218743	218825	chr3	42582865	42582947	+	95.12	82M	1	1	1	1
KB871692.1	253313	253369	chr3	42610382	42610438	+	96.43	56M	1	1	1	1
KB871692.1	308786	308905	chr3	42652741	42652860	+	95.80	119M	1	1	1	1
KB871692.1	628309	628363	chr3	42983773	42983827	+	96.30	54M	1	1	1	1
KB871692.1	88549	88598	chr3	42441703	42441753	+	96.00	42M1D7M	1	1	1	1
KB871692.1	166181	166259	chr3	42547075	42547152	+	94.87	8M1I69M	1	1	1	1
KB871692.1	631582	631652	chr3	42986064	42986132	+	94.29	1M2I67M	1	1	1	1
KB871692.1	296467	296741	chr3	42644768	42645041	+	97.81	269M1I4M	1	1	1	1
KB871692.1	88624	88681	chr3	42441780	42441837	+	96.49	57M	1	1	1	1
KB871692.1	104680	104745	chr3	42456616	42456681	+	96.92	65M	1	1	1	1
KB871692.1	219718	219784	chr3	42587272	42587338	+	96.97	66M	1	1	1	1
KB871692.1	982480	982535	chr3	43439656	43439711	+	96.36	55M	1	1	1	1
KB871692.1	306898	306955	chr3	42651787	42651844	+	94.74	57M	1	1	1	1
KB871692.1	92568	92626	chr3	42444818	42444876	+	96.55	58M	1	1	1	1
KB871692.1	261152	261308	chr3	42613372	42613528	+	96.79	156M	1	1	1	1
KB871692.1	117042	117346	chr3	42463043	42463347	+	98.03	304M	1	1	1	1
KB871692.1	229270	229337	chr3	42590681	42590748	+	94.03	67M	1	1	1	1
KB871692.1	312144	312239	chr3	42655760	42655855	+	95.79	95M	1	1	1	1
KB871692.1	306312	306514	chr3	42651249	42651451	+	97.03	202M	1	1	1	1
KB871692.1	134382	134474	chr3	42508321	42508413	+	95.65	92M	1	1	1	1
KB871692.1	78796	78849	chr3	42433470	42433522	+	96.23	36M1I16M	1	1	1	1
KB871692.1	78853	78920	chr3	42433526	42433593	+	95.52	67M	1	1	1	1
KB871692.1	125523	125612	chr3	42493718	42493807	+	95.51	89M	1	1	1	1
KB871692.1	132957	133008	chr3	42506078	42506129	+	96.08	51M	1	1	1	1
KB871692.1	83326	83420	chr3	42437598	42437690	+	96.81	4M2I88M	1	1	1	1
KB871692.1	218514	218576	chr3	42582638	42582699	+	96.77	26M1I35M	1	1	1	1
KB871692.1	125845	125926	chr3	42494030	42494110	+	96.30	11M1I69M	1	1	1	1
KB871692.1	259503	259620	chr3	42612195	42612313	+	96.61	21M1D96M	1	1	1	1
KB871692.1	182074	182124	chr3	42555636	42555686	+	96.00	50M	1	1	1	1
KB871692.1	272498	272563	chr3	42625596	42625661	+	95.38	65M	1	1	1	1
KB871692.1	117736	117830	chr3	42463637	42463731	+	96.81	94M	1	1	1	1
KB871692.1	276442	276523	chr3	42629961	42630043	+	96.34	70M1D11M	1	1	1	1
KB871692.1	155954	156046	chr3	42523795	42523887	+	95.65	92M	1	1	1	1
KB871692.1	276382	276440	chr3	42629901	42629959	+	93.10	58M	1	1	1	1
KB871692.1	218649	218705	chr3	42582772	42582828	+	96.43	56M	1	1	1	1
KB871692.1	296062	296217	chr3	42644422	42644577	+	96.77	155M	1	1	1	1
KB871692.1	269484	269654	chr3	42618762	42618933	+	95.91	169M1D1M	1	1	1	1
KB871692.1	182125	182176	chr3	42555688	42555739	+	96.08	51M	1	1	1	1
KB871692.1	151821	152012	chr3	42518162	42518352	+	96.34	125M1I65M	1	1	1	1
KB871692.1	156090	156170	chr3	42523931	42524011	+	96.25	80M	1	1	1	1
KB871692.1	154495	154552	chr3	42521510	42521567	+	96.49	57M	1	1	1	1
KB871692.1	121247	121311	chr3	42467039	42467102	+	93.75	2M1I61M	1	1	1	1
KB871692.1	174603	174656	chr3	42550920	42550972	+	96.23	11M1I41M	1	1	1	1
KB871692.1	269302	269379	chr3	42618580	42618657	+	94.81	77M	1	1	1	2
KB871692.1	220497	220577	chr3	42587945	42588025	+	95.00	80M	1	1	1	1
KB871692.1	309496	309633	chr3	42653436	42653572	+	97.08	116M1I20M	1	1	1	2
KB871692.1	234212	234317	chr3	42592411	42592516	+	97.14	105M	1	1	1	1
KB871692.1	121129	121186	chr3	42466921	42466978	+	96.49	57M	1	1	1	1
KB871693.1	607730	607784	chr18	34880904	34880958	+	96.30	54M	1	1	1	1
KB871693.1	672366	672429	chr18	41526824	41526887	-	93.65	63M	1	1	1	1
KB871694.1	685358	685409	chr2	27802652	27802703	-	96.08	51M	1	1	1	1
KB871694.1	499952	500068	chr2	28014714	28014830	+	96.55	116M	1	1	1	1
KB871694.1	640601	640672	chr2	27848845	27848916	-	95.77	71M	1	1	1	1
KB871694.1	32562	32615	chr2	28577941	28577994	-	96.23	53M	1	1	1	1
KB871694.1	694928	694990	chr2	27777585	27777647	-	96.77	62M	1	1	1	1
KB871694.1	157285	157376	chr2	28456443	28456534	-	95.60	91M	1	1	1	1
KB871694.1	729902	729956	chr2	27723552	27723607	-	96.36	12M1D42M	1	1	1	1
KB871694.1	185468	185544	chr2	28431546	28431622	-	96.05	76M	1	1	1	1
KB871694.1	640942	641024	chr2	27848556	27848638	-	96.34	82M	1	1	1	1
KB871694.1	690134	690203	chr2	27789637	27789706	-	94.20	69M	1	1	1	1
KB871694.1	638052	638156	chr2	27853566	27853670	-	96.15	104M	1	1	1	1
KB871694.1	136248	136324	chr2	28478577	28478653	-	96.05	76M	1	1	1	1
KB871694.1	701823	701920	chr2	27770665	27770761	-	95.88	82M1I14M	1	1	1	1
KB871694.1	141145	141218	chr2	28468057	28468130	-	95.89	73M	1	1	1	1
KB871694.1	66834	66885	chr2	28569322	28569374	-	96.15	45M1D6M	1	1	1	1
KB871694.1	690881	690933	chr2	27786687	27786739	-	96.15	52M	1	1	1	1
KB871694.1	650437	650494	chr2	27838592	27838649	-	96.49	57M	1	1	1	1
KB871694.1	622707	622764	chr2	27870687	27870744	-	92.98	57M	1	1	1	1
KB871694.1	646412	646472	chr2	27840897	27840956	-	96.67	18M1I41M	1	1	1	1
KB871695.1	623415	623476	chr17	19226687	19226748	+	96.72	61M	1	1	1	1
KB871695.1	177346	177415	chr17	19020526	19020595	+	97.10	69M	1	1	1	1
KB871695.1	727731	727787	chr17	19307093	19307149	+	94.64	56M	1	1	1	1
KB871695.1	375792	375842	chr17	19099739	19099789	+	96.00	50M	1	1	1	1
KB871695.1	101878	101941	chr17	19001168	19001231	+	95.24	63M	1	1	1	1
KB871695.1	46302	46352	chr17	18963475	18963525	+	96.00	50M	1	1	1	1
KB871695.1	734950	735001	chr17	19314468	19314519	+	96.08	51M	1	1	1	1
KB871695.1	683559	683624	chr17	19272356	19272421	+	96.92	65M	1	1	1	1
KB871695.1	821394	821449	chr17	19355044	19355099	+	96.36	55M	1	1	1	1
KB871695.1	846014	846099	chr17	19364654	19364739	+	95.29	85M	1	1	1	1
KB871695.1	840480	840568	chr17	19368960	19369047	+	95.45	15M1I72M	1	1	1	1
KB871695.1	821304	821386	chr17	19354954	19355036	+	95.12	82M	1	1	1	1
KB871695.1	821218	821269	chr17	19354868	19354920	+	96.15	26M1D25M	1	1	1	1
KB871695.1	278086	278143	chr17	19062368	19062425	+	94.74	57M	1	1	1	1
KB871695.1	562605	562668	chr17	19188690	19188753	+	95.24	63M	1	1	1	1
KB871695.1	550857	550912	chr17	19178480	19178535	+	96.36	55M	1	1	1	1
KB871695.1	821450	821535	chr17	19355100	19355185	+	95.29	85M	1	1	1	1
KB871695.1	794709	794764	chr17	19338763	19338818	+	96.36	55M	1	1	1	1
KB871695.1	821056	821174	chr17	19354707	19354825	+	99.15	118M	1	1	1	1
KB871695.1	623264	623315	chr17	19226536	19226587	+	96.08	51M	1	1	1	1
KB871695.1	400723	400829	chr17	19108892	19108999	+	96.26	52M1D54M	1	1	1	1
KB871695.1	46032	46121	chr17	18963238	18963327	+	96.63	89M	1	1	1	1
KB871695.1	245845	245913	chr17	19037423	19037491	+	94.12	68M	1	1	1	1
KB871695.1	848296	848347	chr17	19369740	19369791	+	96.08	51M	1	1	1	1
KB871695.1	855444	855501	chr17	19376593	19376650	+	94.74	57M	1	1	1	1
KB871695.1	245373	245442	chr17	19037005	19037074	+	94.20	69M	1	1	1	1
KB871695.1	727825	727924	chr17	19307187	19307286	+	95.96	99M	1	1	1	1
KB871695.1	727647	727699	chr17	19307020	19307072	+	96.15	52M	1	1	1	1
KB871695.1	177422	177473	chr17	19020602	19020653	+	96.08	51M	1	1	1	1
KB871695.1	522489	522544	chr17	19166398	19166453	+	96.36	55M	1	1	1	1
KB871695.1	733209	733349	chr17	19310778	19310917	+	95.71	9M1I130M	1	1	1	1
KB871696.1	785011	785069	chr21	42302644	42302702	+	94.83	58M	1	1	1	1
KB871697.1	342256	342309	chr1	37212215	37212268	-	96.23	53M	1	1	1	1
KB871697.1	514641	514709	chr1	37037358	37037426	-	95.59	68M	1	1	1	1
KB871697.1	492418	492470	chr1	37079716	37079768	-	96.15	52M	1	1	1	1
KB871697.1	605941	605998	chr1	36947926	36947983	-	96.49	57M	1	1	1	1
KB871697.1	84524	84575	chr1	37464342	37464393	-	96.08	51M	1	1	1	1
KB871697.1	898128	898180	chr1	36745117	36745169	-	96.15	52M	1	1	1	1
KB871697.1	42108	42163	chr1	37484640	37484695	-	96.36	55M	1	1	1	1
KB871698.1	192433	192521	chr11	9573358	9573446	+	95.45	88M	1	1	1	1
KB871698.1	390681	390746	chr11	9790292	9790358	+	96.97	4M1D61M	1	1	1	1
KB871698.1	810743	810794	chr11	10269557	10269608	+	96.08	51M	1	1	1	1
KB871698.1	197169	197266	chr11	9578464	9578560	+	95.88	55M1I41M	1	1	1	1
KB871698.1	510390	510452	chr11	9918997	9919059	+	96.77	62M	1	1	1	1
KB871698.1	510496	510546	chr11	9919102	9919152	+	96.00	50M	1	1	1	1
KB871698.1	142378	142453	chr11	9507038	9507113	-	94.67	75M	1	1	1	1
KB871698.1	433218	433268	chr11	9834566	9834616	+	96.00	50M	1	1	1	1
KB871698.1	503598	503649	chr11	9908871	9908922	+	96.08	51M	1	1	1	1
KB871698.1	341779	341835	chr11	9731086	9731142	+	96.43	56M	1	1	1	1
KB871698.1	503674	503726	chr11	9908950	9909002	+	96.15	52M	1	1	1	1
KB871698.1	225531	225603	chr11	9603948	9604019	+	95.83	1M1I70M	1	1	1	1
KB871698.1	390755	390811	chr11	9790367	9790423	+	96.43	56M	1	1	1	1
KB871698.1	8070	8123	chr11	9393005	9393058	+	96.23	53M	1	1	1	1
[truncated: 15,721 more rows]
