# Supplementary material for: CNEr: A toolkit for exploring extreme noncoding conservation
Source: PLoS Comput Biol. 2019 Aug 26;15(8):e1006940. doi: 10.1371/journal.pcbi.1006940 (PMC6730951; doi:10.1371/journal.pcbi.1006940)
Supplement: S1 Code — (ZIP) [file pcbi.1006940.s013.zip › S1Code/package/inst/extdata/cne2wBf_cteIde1_danRer10_100_100]

CI01000000	6817129	6817278	chr14	42722302	42722451	-	100.00	149M	1	1	1	1
CI01000000	11614813	11614913	chr14	32569246	32569346	+	100.00	100M	1	1	1	1
CI01000000	15426296	15426486	chr14	27129683	27129873	-	100.00	190M	1	1	1	1
CI01000000	15684826	15685051	chr14	26714143	26714368	-	100.00	225M	1	1	1	1
CI01000000	13450766	13450879	chr14	35705407	35705520	+	100.00	113M	1	1	1	1
CI01000000	11476862	11477004	chr14	32330184	32330326	+	100.00	142M	1	1	1	1
CI01000000	15611779	15611881	chr14	26838991	26839093	-	100.00	102M	1	1	1	1
CI01000000	15559877	15560008	chr14	26927335	26927466	-	100.00	131M	1	1	1	1
CI01000000	10629229	10629342	chr14	30905096	30905209	+	100.00	113M	1	1	1	1
CI01000000	16120604	16120774	chr14	26053805	26053975	-	100.00	170M	1	1	1	1
CI01000000	13792204	13792308	chr14	36273430	36273534	+	100.00	104M	1	1	1	1
CI01000000	12432266	12432372	chr14	33983435	33983541	+	100.00	106M	1	1	1	1
CI01000000	10487184	10487342	chr14	30648550	30648708	+	100.00	158M	1	1	1	1
CI01000000	9696781	9696887	chr14	37126025	37126131	-	100.00	106M	1	1	1	1
CI01000000	6669017	6669182	chr14	43030085	43030250	-	100.00	165M	1	1	1	1
CI01000000	9247475	9247584	chr14	37911783	37911892	-	100.00	109M	1	1	1	1
CI01000000	14648977	14649092	chr14	28601776	28601891	-	100.00	115M	1	1	1	1
CI01000000	15200935	15201088	chr14	27570449	27570602	-	100.00	153M	1	1	1	1
CI01000000	15213845	15213968	chr14	27540661	27540784	-	100.00	123M	1	1	1	1
CI01000000	8680596	8680697	chr14	39003677	39003778	-	100.00	101M	1	1	1	1
CI01000000	15687466	15687701	chr14	26707268	26707503	-	100.00	235M	1	1	1	1
CI01000000	8587184	8587294	chr14	39161855	39161965	-	100.00	110M	1	1	1	1
CI01000000	15926125	15926286	chr14	26340817	26340978	-	100.00	161M	1	1	1	1
CI01000000	1458194	1458295	chr14	6096103	6096204	-	100.00	101M	1	1	1	1
CI01000000	12917375	12917489	chr14	34777448	34777562	+	100.00	114M	1	1	1	1
CI01000000	12925978	12926139	chr14	34788787	34788948	+	100.00	161M	1	1	3	3
CI01000000	18964451	18964621	chr14	14726983	14727153	-	100.00	170M	1	1	1	1
CI01000000	16398211	16398333	chr14	25602036	25602158	-	100.00	122M	1	1	1	1
CI01000000	14488894	14489012	chr14	28878933	28879051	-	100.00	118M	1	1	1	1
CI01000000	15910299	15910462	chr14	26377073	26377236	-	100.00	163M	1	1	1	1
CI01000000	10021989	10022105	chr14	36614127	36614243	-	100.00	116M	1	1	1	1
CI01000000	8915560	8915670	chr14	38653292	38653402	-	100.00	110M	1	1	1	1
CI01000000	6476866	6476971	chr14	43460901	43461006	-	100.00	105M	1	1	1	1
CI01000000	15192279	15192388	chr14	27581385	27581494	-	100.00	109M	1	1	1	1
CI01000000	15570611	15570754	chr14	26907921	26908064	-	100.00	143M	1	1	1	1
CI01000000	11423813	11423959	chr14	32257021	32257167	+	100.00	146M	1	1	1	1
CI01000000	9524738	9524865	chr14	37387899	37388026	-	100.00	127M	1	1	1	1
CI01000000	8688569	8688690	chr14	38993374	38993495	-	100.00	121M	1	1	1	1
CI01000000	10485894	10485996	chr14	30647215	30647317	+	100.00	102M	1	1	1	1
CI01000000	7232904	7233018	chr14	41904442	41904556	-	100.00	114M	1	1	1	1
CI01000000	17141993	17142109	chr14	24407499	24407615	-	100.00	116M	1	1	1	1
CI01000000	14786799	14786932	chr14	28282625	28282758	-	100.00	133M	1	1	1	1
CI01000000	12101788	12101890	chr14	33407799	33407901	+	100.00	102M	1	1	1	1
CI01000000	13961935	13962062	chr14	29898989	29899116	-	100.00	127M	1	1	1	1
CI01000000	14655086	14655191	chr14	28589091	28589196	-	100.00	105M	1	1	1	1
CI01000000	15657821	15657962	chr14	26764100	26764241	-	100.00	141M	1	1	1	1
CI01000000	7653976	7654128	chr14	41039344	41039496	-	100.00	152M	1	1	1	1
CI01000000	12921984	12922114	chr14	34783706	34783836	+	100.00	130M	1	1	1	1
CI01000000	15647747	15647893	chr14	26781130	26781276	-	100.00	146M	1	1	1	1
CI01000000	18683804	18683962	chr14	22036900	22037058	-	100.00	158M	1	1	1	1
CI01000000	12976765	12976906	chr14	34882671	34882812	+	100.00	141M	1	1	1	1
CI01000000	16492694	16492824	chr14	25446868	25446998	-	100.00	130M	1	1	1	1
CI01000000	8448125	8448250	chr14	39437336	39437461	-	100.00	125M	1	1	1	1
CI01000000	15216237	15216337	chr14	27536575	27536675	-	100.00	100M	1	1	1	1
CI01000000	15431935	15432205	chr14	27115243	27115513	-	100.00	270M	1	1	1	1
CI01000000	901914	902029	chr14	7274069	7274184	-	100.00	115M	1	1	1	1
CI01000000	15503297	15503465	chr14	27009833	27010001	-	100.00	168M	1	1	1	1
CI01000000	8575628	8575732	chr14	39178640	39178744	-	100.00	104M	1	1	1	1
CI01000000	15234758	15234907	chr14	27505099	27505248	-	100.00	149M	1	1	1	1
CI01000000	12973759	12973861	chr14	34877613	34877715	+	100.00	102M	1	1	1	1
CI01000000	15324241	15324345	chr14	27348929	27349033	-	100.00	104M	1	1	1	1
CI01000000	17680907	17681015	chr14	23768510	23768618	-	100.00	108M	1	1	1	1
CI01000000	12882577	12882734	chr14	34723174	34723331	+	100.00	157M	1	1	1	2
CI01000000	9341922	9342027	chr14	37705874	37705979	-	100.00	105M	1	1	1	1
CI01000000	14325693	14325829	chr14	29169914	29170050	-	100.00	136M	1	1	1	1
CI01000000	14569393	14569494	chr14	28744019	28744120	-	100.00	101M	1	1	1	1
CI01000000	12430408	12430520	chr14	33981081	33981193	+	100.00	112M	1	1	1	1
CI01000000	19046943	19047044	chr14	14571534	14571635	-	100.00	101M	1	1	1	1
CI01000000	15143190	15143328	chr14	27662434	27662572	-	100.00	138M	1	1	1	1
CI01000000	15971746	15971886	chr14	26272376	26272516	-	100.00	140M	1	1	1	1
CI01000000	13733026	13733150	chr14	36163204	36163328	+	100.00	124M	1	1	1	1
CI01000000	17564911	17565038	chr14	23943251	23943378	-	100.00	127M	1	1	1	1
CI01000000	15480417	15480626	chr14	27047786	27047995	-	100.00	209M	1	1	1	1
CI01000000	8327291	8327446	chr14	39656597	39656752	-	100.00	155M	1	1	1	1
CI01000000	13513067	13513205	chr14	35825978	35826116	+	100.00	138M	1	1	1	1
CI01000000	9203710	9203810	chr14	38008656	38008756	-	100.00	100M	1	1	1	1
CI01000000	6683726	6683907	chr14	42991695	42991876	-	100.00	181M	1	1	1	1
CI01000000	9661576	9661714	chr14	37168545	37168683	-	100.00	138M	1	1	1	1
CI01000000	7755422	7755546	chr14	40784186	40784310	-	100.00	124M	1	1	1	1
CI01000000	8282823	8282929	chr14	39734544	39734650	-	100.00	106M	1	1	1	1
CI01000000	11530115	11530215	chr14	32425311	32425411	+	100.00	100M	1	1	1	1
CI01000000	15397310	15397432	chr14	27192429	27192551	-	100.00	122M	1	1	1	1
CI01000000	15471467	15471577	chr14	27058630	27058740	-	100.00	110M	1	1	1	1
CI01000000	18965154	18965256	chr14	14726563	14726665	-	100.00	102M	1	1	1	1
CI01000000	9150439	9150582	chr14	38110434	38110577	-	100.00	143M	1	1	1	1
CI01000000	16531224	16531333	chr14	25381826	25381935	-	100.00	109M	1	1	1	1
CI01000000	12497119	12497251	chr14	34078353	34078485	+	100.00	132M	1	1	1	1
CI01000000	9736120	9736227	chr14	37072487	37072594	-	100.00	107M	1	1	1	1
CI01000000	8381210	8381342	chr14	39555917	39556049	-	100.00	132M	1	1	1	1
CI01000000	8269572	8269714	chr14	39763138	39763280	-	100.00	142M	1	1	1	1
CI01000000	11452163	11452409	chr14	32299497	32299743	+	100.00	246M	1	1	1	1
CI01000000	19002556	19002781	chr14	14660187	14660412	-	100.00	225M	1	1	1	1
CI01000000	8614175	8614374	chr14	39110955	39111154	-	100.00	199M	1	1	1	1
CI01000000	15596093	15596234	chr14	26867735	26867876	-	100.00	141M	1	1	1	1
CI01000000	15290096	15290202	chr14	27406415	27406521	-	100.00	106M	1	1	1	1
CI01000000	19046772	19046930	chr14	14571648	14571806	-	100.00	158M	1	1	1	1
CI01000000	15709189	15709304	chr14	26659650	26659765	-	100.00	115M	1	1	1	1
CI01000000	9398442	9398544	chr14	37604547	37604649	-	100.00	102M	1	1	1	1
CI01000000	19004234	19004381	chr14	14659009	14659156	-	100.00	147M	1	1	1	1
CI01000000	18933929	18934141	chr14	14788616	14788828	-	100.00	212M	1	1	1	1
CI01000000	15889070	15889174	chr14	26409648	26409752	-	100.00	104M	1	1	1	1
CI01000000	16504213	16504319	chr14	25425498	25425604	-	100.00	106M	1	1	1	1
CI01000000	11042584	11042687	chr14	31629604	31629707	+	100.00	103M	1	1	1	1
CI01000000	8334234	8334338	chr14	39646864	39646968	-	100.00	104M	1	1	1	1
CI01000000	14302739	14302874	chr14	29212805	29212940	-	100.00	135M	1	1	1	1
CI01000000	11453131	11453338	chr14	32300408	32300615	+	100.00	207M	1	1	1	1
CI01000000	6284795	6284916	chr14	43815791	43815912	-	100.00	121M	1	1	1	1
CI01000000	9151622	9151746	chr14	38109269	38109393	-	100.00	124M	1	1	1	1
CI01000000	11090502	11090684	chr14	31701563	31701745	+	100.00	182M	1	1	1	1
CI01000000	11100724	11100892	chr14	31722209	31722377	+	100.00	168M	1	1	1	1
CI01000000	15521065	15521165	chr14	26989716	26989816	-	100.00	100M	1	1	1	1
CI01000000	8580796	8580901	chr14	39167973	39168078	-	100.00	105M	1	1	1	1
CI01000000	11053327	11053472	chr14	31651512	31651657	+	100.00	145M	1	1	1	1
CI01000000	11720226	11720371	chr14	32729303	32729448	+	100.00	145M	1	1	1	1
CI01000000	6461264	6461368	chr14	43488465	43488569	-	100.00	104M	1	1	1	1
CI01000000	15886782	15886909	chr14	26413067	26413194	-	100.00	127M	1	1	1	1
CI01000000	17688063	17688177	chr14	23761553	23761667	-	100.00	114M	1	1	1	1
CI01000000	9795344	9795448	chr14	36974367	36974471	-	100.00	104M	1	1	1	1
CI01000000	15580795	15580896	chr14	26891563	26891664	-	100.00	101M	1	1	1	1
CI01000000	19028022	19028127	chr14	14616525	14616630	-	100.00	105M	1	1	1	1
CI01000000	6913224	6913324	chr14	42488984	42489084	-	100.00	100M	1	1	1	1
CI01000000	12957828	12957939	chr14	34853286	34853397	+	100.00	111M	1	1	1	1
CI01000000	8079465	8079610	chr14	40104538	40104683	-	100.00	145M	1	1	1	1
CI01000000	11765409	11765515	chr14	32799306	32799412	+	100.00	106M	1	1	1	1
CI01000000	15205615	15205767	chr14	27565142	27565294	-	100.00	152M	1	1	1	1
CI01000000	9819458	9819572	chr14	36933444	36933558	-	100.00	114M	1	1	1	1
CI01000000	15493319	15493429	chr14	27025147	27025257	-	100.00	110M	1	1	1	1
CI01000000	11009294	11009490	chr14	31564782	31564978	+	100.00	196M	1	1	1	1
CI01000000	16142090	16142206	chr14	26007571	26007687	-	100.00	116M	1	1	1	1
CI01000000	7255078	7255278	chr14	41856512	41856712	-	100.00	200M	1	1	1	1
CI01000000	7915838	7915949	chr14	40453456	40453567	-	100.00	111M	1	1	1	1
CI01000000	13055109	13055261	chr14	35044074	35044226	+	100.00	152M	1	1	1	1
CI01000000	15510715	15510856	chr14	26999424	26999565	-	100.00	141M	1	1	1	1
CI01000000	8751581	8751761	chr14	38909030	38909210	-	100.00	180M	1	1	1	1
CI01000000	16104742	16104852	chr14	26080741	26080851	-	100.00	110M	1	1	1	1
CI01000000	12077946	12078053	chr14	33372452	33372559	+	100.00	107M	1	1	1	1
CI01000000	11461809	11461945	chr14	32313293	32313429	+	100.00	136M	1	1	1	1
CI01000000	8412887	8413014	chr14	39491870	39491997	-	100.00	127M	1	1	1	1
CI01000000	9750241	9750366	chr14	37040364	37040489	-	100.00	125M	1	1	1	1
CI01000000	15568066	15568258	chr14	26910238	26910430	-	100.00	192M	1	1	1	1
CI01000000	9247066	9247181	chr14	37912187	37912302	-	100.00	115M	1	1	1	1
CI01000000	15601484	15601598	chr14	26856182	26856296	-	100.00	114M	1	1	1	1
CI01000000	14958918	14959028	chr14	28023340	28023450	-	100.00	110M	1	1	1	1
CI01000000	8137789	8137918	chr14	39998847	39998976	-	100.00	129M	1	1	1	1
CI01000000	15553680	15553790	chr14	26935739	26935849	-	100.00	110M	1	1	1	1
CI01000000	12633823	12633936	chr14	34293974	34294087	+	100.00	113M	1	1	1	1
CI01000000	14321452	14321618	chr14	29179774	29179940	-	100.00	166M	1	1	1	1
CI01000000	13181527	13181654	chr14	35289836	35289963	+	100.00	127M	1	1	1	1
CI01000000	9525383	9525497	chr14	37387287	37387401	-	100.00	114M	1	1	1	1
CI01000000	15985191	15985296	chr14	26250396	26250501	-	100.00	105M	1	1	1	1
CI01000000	3407120	3407231	chr14	45292502	45292613	-	100.00	111M	1	1	1	1
CI01000000	17536532	17536691	chr14	23983386	23983545	-	100.00	159M	1	1	1	1
CI01000000	15192752	15192859	chr14	27580913	27581020	-	100.00	107M	1	1	1	1
CI01000000	9285858	9286006	chr14	37822738	37822886	-	100.00	148M	1	1	1	1
CI01000000	5571896	5572099	chr14	46951288	46951491	-	100.00	203M	1	1	1	1
CI01000000	9668556	9668690	chr14	37160494	37160628	-	100.00	134M	1	1	1	1
CI01000000	13487632	13487755	chr14	35783374	35783497	+	100.00	123M	1	1	1	1
CI01000000	15889566	15889675	chr14	26409141	26409250	-	100.00	109M	1	1	1	1
CI01000000	15648975	15649094	chr14	26777346	26777465	-	100.00	119M	1	1	1	1
CI01000000	11568897	11568997	chr14	32499106	32499206	+	100.00	100M	1	1	1	1
CI01000000	6865470	6865608	chr14	42609458	42609596	-	100.00	138M	1	1	1	1
CI01000000	10196376	10196477	chr14	30163595	30163696	+	100.00	101M	1	1	1	1
CI01000000	10683294	10683443	chr14	31024449	31024598	+	100.00	149M	1	1	1	1
CI01000000	16424457	16424639	chr14	25566720	25566902	-	100.00	182M	1	1	1	1
CI01000000	14616177	14616278	chr14	28655620	28655721	-	100.00	101M	1	1	1	1
CI01000000	13549033	13549163	chr14	35880071	35880201	+	100.00	130M	1	1	1	1
CI01000000	11130125	11130233	chr14	31754783	31754891	+	100.00	108M	1	1	1	1
CI01000000	16134466	16134610	chr14	26026407	26026551	-	100.00	144M	1	1	1	1
CI01000000	17606307	17606422	chr14	23873579	23873694	-	100.00	115M	1	1	1	1
CI01000000	15925972	15926124	chr14	26340979	26341131	-	100.00	152M	1	1	1	1
CI01000000	15669053	15669158	chr14	26745822	26745927	-	100.00	105M	1	1	1	1
CI01000000	6874687	6874811	chr14	42587349	42587473	-	100.00	124M	1	1	1	1
CI01000000	13384668	13384810	chr14	35583159	35583301	+	100.00	142M	1	1	1	1
CI01000000	9868866	9869047	chr14	36868004	36868185	-	100.00	181M	1	1	1	1
CI01000000	18726101	18726218	chr14	21968532	21968649	-	100.00	117M	1	1	1	1
CI01000000	8654853	8654967	chr14	39043755	39043869	-	100.00	114M	1	1	1	1
CI01000000	15687139	15687264	chr14	26707724	26707849	-	100.00	125M	1	1	1	1
CI01000000	6875295	6875435	chr14	42585576	42585716	-	100.00	140M	1	1	1	1
CI01000000	19004087	19004232	chr14	14659158	14659303	-	100.00	145M	1	1	1	1
CI01000000	9697499	9697603	chr14	37123784	37123888	-	100.00	104M	1	1	1	1
CI01000000	13035866	13036040	chr14	35010930	35011104	+	100.00	174M	1	1	1	1
CI01000000	8554397	8554497	chr14	39224477	39224577	-	100.00	100M	1	1	1	1
CI01000000	15469322	15469573	chr14	27064176	27064427	-	100.00	251M	1	1	1	1
CI01000000	17117174	17117293	chr14	24438076	24438195	-	100.00	119M	1	1	1	1
CI01000000	8306010	8306153	chr14	39696847	39696990	-	100.00	143M	1	1	1	1
CI01000000	15251065	15251169	chr14	27469636	27469740	-	100.00	104M	1	1	1	1
CI01000000	6928100	6928208	chr14	42454617	42454725	-	100.00	108M	1	1	1	1
CI01000000	11097906	11098006	chr14	31717173	31717273	+	100.00	100M	1	1	1	1
CI01000000	11128333	11128483	chr14	31750290	31750440	+	100.00	150M	1	1	1	1
CI01000000	9202196	9202300	chr14	38010133	38010237	-	100.00	104M	1	1	1	1
CI01000000	6112138	6112239	chr14	44152722	44152823	-	100.00	101M	1	1	1	1
CI01000000	9120954	9121065	chr14	38167294	38167405	-	100.00	111M	1	1	1	1
CI01000000	6924846	6924960	chr14	42466782	42466896	-	100.00	114M	1	1	1	1
CI01000000	13037471	13037585	chr14	35016602	35016716	+	100.00	114M	1	1	1	1
CI01000000	7108495	7108633	chr14	42157271	42157409	-	100.00	138M	1	1	1	1
CI01000000	16966760	16966875	chr14	24669097	24669212	-	100.00	115M	1	1	1	1
CI01000000	6414639	6414754	chr14	43574846	43574961	-	100.00	115M	1	1	1	1
CI01000000	19037823	19038243	chr14	14592288	14592708	-	100.00	420M	1	1	1	1
CI01000000	9156837	9156951	chr14	38094455	38094569	-	100.00	114M	1	1	1	1
CI01000000	15590881	15591124	chr14	26875227	26875470	-	100.00	243M	1	1	1	1
CI01000000	15262506	15262704	chr14	27452818	27453016	-	100.00	198M	1	1	1	1
CI01000000	14306746	14306860	chr14	29204420	29204534	-	100.00	114M	1	1	1	1
CI01000000	8073156	8073265	chr14	40117438	40117547	-	100.00	109M	1	1	1	1
CI01000000	19019995	19020115	chr14	14632891	14633011	-	100.00	120M	1	1	1	1
CI01000000	7320235	7320339	chr14	41703668	41703772	-	100.00	104M	1	1	1	1
CI01000000	874550	874670	chr14	7328618	7328738	-	100.00	120M	1	1	1	1
CI01000000	6900256	6900447	chr14	42525790	42525981	-	100.00	191M	1	1	1	1
CI01000000	13391538	13391681	chr14	35595207	35595350	+	100.00	143M	1	1	1	1
CI01000000	8712902	8713020	chr14	38960029	38960147	-	100.00	118M	1	1	1	1
CI01000000	9229952	9230059	chr14	37940766	37940873	-	100.00	107M	1	1	1	1
CI01000000	17953832	17953965	chr14	23278012	23278145	-	100.00	133M	1	1	1	1
CI01000000	15327633	15327749	chr14	27344037	27344153	-	100.00	116M	1	1	1	1
CI01000000	15758818	15758955	chr14	26562114	26562251	-	100.00	137M	1	1	1	1
CI01000000	15501850	15502000	chr14	27013918	27014068	-	100.00	150M	1	1	1	1
CI01000000	10668564	10668678	chr14	31001873	31001987	+	100.00	114M	1	1	1	1
CI01000000	9749106	9749236	chr14	37042720	37042850	-	100.00	130M	1	1	1	1
CI01000000	6392359	6392465	chr14	43610498	43610604	-	100.00	106M	1	1	1	1
CI01000000	11094555	11094677	chr14	31709179	31709301	+	100.00	122M	1	1	1	1
CI01000000	13498004	13498104	chr14	35803683	35803783	+	100.00	100M	1	1	1	1
CI01000000	9192790	9192948	chr14	38024910	38025068	-	100.00	158M	1	1	1	1
CI01000000	9256670	9256827	chr14	37888637	37888794	-	100.00	157M	1	1	1	1
CI01000000	9211873	9212030	chr14	37991612	37991769	-	100.00	157M	1	1	1	1
CI01000000	8173643	8173872	chr14	39946651	39946880	-	100.00	229M	1	1	1	1
CI01000000	12862870	12863023	chr14	34687119	34687272	+	100.00	153M	1	1	1	1
CI01000000	10606155	10606276	chr14	30869965	30870086	+	100.00	121M	1	1	1	1
CI01000000	9247283	9247474	chr14	37911893	37912084	-	100.00	191M	1	1	1	1
CI01000000	6797516	6797638	chr14	42750881	42751003	-	100.00	122M	1	1	1	1
CI01000000	15239546	15239687	chr14	27496936	27497077	-	100.00	141M	1	1	1	1
CI01000000	15721597	15721702	chr14	26643245	26643350	-	100.00	105M	1	1	1	1
CI01000000	9338840	9338972	chr14	37715825	37715957	-	100.00	132M	1	1	1	1
CI01000000	8441929	8442044	chr14	39444036	39444151	-	100.00	115M	1	1	1	1
CI01000000	8132619	8132758	chr14	40006633	40006772	-	100.00	139M	1	1	1	1
CI01000000	8299899	8300022	chr14	39705652	39705775	-	100.00	123M	1	1	1	1
CI01000000	5825566	5825689	chr14	46229596	46229719	-	100.00	123M	1	1	1	1
CI01000000	15287547	15287738	chr14	27411036	27411227	-	100.00	191M	1	1	1	1
CI01000000	15272074	15272203	chr14	27434131	27434260	-	100.00	129M	1	1	1	1
CI01000000	18238826	18238984	chr14	22813508	22813666	-	100.00	158M	1	1	1	1
CI01000000	868843	868980	chr14	7341111	7341248	-	100.00	137M	1	1	1	1
CI01000000	12907859	12907959	chr14	34765997	34766097	+	100.00	100M	1	1	1	1
CI01000000	15724275	15724441	chr14	26640803	26640969	-	100.00	166M	1	1	1	1
CI01000000	11099618	11099801	chr14	31721144	31721327	+	100.00	183M	1	1	1	1
CI01000000	11120225	11120333	chr14	31742242	31742350	+	100.00	108M	1	1	1	1
CI01000000	19028352	19028477	chr14	14616170	14616295	-	100.00	125M	1	1	1	1
CI01000000	7119957	7120077	chr14	42132019	42132139	-	100.00	120M	1	1	1	1
CI01000000	17669984	17670212	chr14	23785799	23786027	-	100.00	228M	1	1	1	1
CI01000000	16139674	16139825	chr14	26015453	26015604	-	100.00	151M	1	1	1	1
CI01000000	18094797	18094902	chr14	23053654	23053759	-	100.00	105M	1	1	1	1
CI01000000	16128636	16128744	chr14	26043991	26044099	-	100.00	108M	1	1	1	1
CI01000000	19011963	19012103	chr14	14642258	14642398	-	100.00	140M	1	1	1	1
CI01000000	677771	677928	chr14	7625780	7625937	-	100.00	157M	1	1	1	1
CI01000000	18984828	18984929	chr14	14685261	14685362	-	100.00	101M	1	1	1	1
CI01000000	12959551	12959676	chr14	34856152	34856277	+	100.00	125M	1	1	1	1
CI01000000	9802716	9802818	chr14	36957169	36957271	-	100.00	102M	1	1	1	1
CI01000000	17330722	17330838	chr14	24126805	24126921	-	100.00	116M	1	1	1	1
CI01000000	13482419	13482546	chr14	35773846	35773973	+	100.00	127M	1	1	1	1
CI01000000	9943365	9943489	chr14	36728521	36728645	-	100.00	124M	1	1	1	1
CI01000000	15647596	15647735	chr14	26781295	26781434	-	100.00	139M	1	1	1	1
CI01000000	13552737	13552837	chr14	35883784	35883884	+	100.00	100M	1	1	1	1
CI01000000	17566883	17566998	chr14	23941439	23941554	-	100.00	115M	1	1	1	1
CI01000000	6319871	6319994	chr14	43753336	43753459	-	100.00	123M	1	1	1	1
CI01000000	907168	907291	chr14	7250689	7250812	-	100.00	123M	1	1	1	1
CI01000000	12985462	12985645	chr14	34904850	34905033	+	100.00	183M	1	1	1	1
CI01000000	9086684	9086799	chr14	38246831	38246946	-	100.00	115M	1	1	1	1
CI01000000	15195756	15196001	chr14	27576005	27576250	-	100.00	245M	1	1	1	1
CI01000000	10485271	10485400	chr14	30646571	30646700	+	100.00	129M	1	1	1	1
CI01000000	11015120	11015221	chr14	31573069	31573170	+	100.00	101M	1	1	1	1
CI01000000	8243850	8243951	chr14	39818892	39818993	-	100.00	101M	1	1	1	1
CI01000000	17189955	17190126	chr14	24351832	24352003	-	100.00	171M	1	1	1	1
CI01000000	8336886	8337041	chr14	39645471	39645626	-	100.00	155M	1	1	1	1
CI01000000	890226	890327	chr14	7295814	7295915	-	100.00	101M	1	1	1	1
CI01000000	7154008	7154117	chr14	42050800	42050909	-	100.00	109M	1	2	1	2
CI01000000	4941635	4941765	chr14	48392210	48392340	-	100.00	130M	1	1	1	1
CI01000000	3535846	3535957	chr14	44923168	44923279	-	100.00	111M	1	1	1	1
CI01000000	19029989	19030221	chr14	14612291	14612523	-	100.00	232M	1	1	1	1
CI01000000	5616430	5616533	chr14	46848271	46848374	-	100.00	103M	1	1	1	1
CI01000000	8571085	8571290	chr14	39188355	39188560	-	100.00	205M	1	1	1	1
CI01000000	11093189	11093339	chr14	31707789	31707939	+	100.00	150M	1	1	1	1
CI01000000	15763230	15763334	chr14	26554556	26554660	-	100.00	104M	1	1	1	1
CI01000000	15412041	15412158	chr14	27153453	27153570	-	100.00	117M	1	1	1	1
CI01000000	9636151	9636295	chr14	37208309	37208453	-	100.00	144M	1	1	1	1
CI01000000	8201720	8201831	chr14	39898325	39898436	-	100.00	111M	1	1	1	1
CI01000000	10584936	10585044	chr14	30827387	30827495	+	100.00	108M	1	1	1	1
CI01000000	9923432	9923534	chr14	36757086	36757188	-	100.00	102M	1	1	1	1
CI01000000	9861943	9862069	chr14	36881288	36881414	-	100.00	126M	1	1	1	1
CI01000000	19021934	19022065	chr14	14623894	14624025	-	100.00	131M	1	1	1	1
CI01000000	14403481	14403587	chr14	29041418	29041524	-	100.00	106M	1	1	1	1
CI01000000	15420651	15420792	chr14	27137874	27138015	-	100.00	141M	1	1	1	1
CI01000000	17106064	17106165	chr14	24448947	24449048	-	100.00	101M	1	1	1	1
CI01000000	15436698	15436824	chr14	27109201	27109327	-	100.00	126M	1	1	1	1
CI01000000	11465424	11465553	chr14	32315418	32315547	+	100.00	129M	1	1	1	1
CI01000000	15354158	15354286	chr14	27296565	27296693	-	100.00	128M	1	1	1	1
CI01000000	10567029	10567135	chr14	30797807	30797913	+	100.00	106M	1	1	1	1
CI01000000	2883416	2883547	chr14	51158668	51158799	+	100.00	131M	1	1	1	1
CI01000000	17205055	17205161	chr14	24319037	24319143	-	100.00	106M	1	1	1	1
CI01000000	6925677	6925784	chr14	42463297	42463404	-	100.00	107M	1	1	1	1
CI01000000	15242388	15242489	chr14	27490854	27490955	-	100.00	101M	1	1	1	1
CI01000000	12971883	12972043	chr14	34875465	34875625	+	100.00	160M	1	1	1	1
CI01000000	13429948	13430114	chr14	35664987	35665153	+	100.00	166M	1	1	1	1
CI01000000	15506321	15506510	chr14	27005674	27005863	-	100.00	189M	1	1	1	1
CI01000000	13404741	13404867	chr14	35620407	35620533	+	100.00	126M	1	1	1	1
CI01000000	14244772	14244874	chr14	29329179	29329281	-	100.00	102M	1	1	1	1
CI01000000	13426456	13426566	chr14	35658640	35658750	+	100.00	110M	1	1	1	1
CI01000000	9823235	9823350	chr14	36926097	36926212	-	100.00	115M	1	1	1	1
CI01000000	6760499	6760665	chr14	42837726	42837892	-	100.00	166M	1	1	1	1
CI01000000	12097802	12097921	chr14	33401245	33401364	+	100.00	119M	1	1	1	1
CI01000000	8161387	8161493	chr14	39966410	39966516	-	100.00	106M	1	1	1	1
CI01000000	15611578	15611700	chr14	26839172	26839294	-	100.00	122M	1	1	1	1
CI01000000	8420667	8420772	chr14	39478927	39479032	-	100.00	105M	1	1	1	1
CI01000000	3392771	3392908	chr14	45330300	45330437	-	100.00	137M	1	1	1	1
CI01000000	18757868	18758006	chr14	21898536	21898674	-	100.00	138M	1	1	1	1
CI01000000	9322177	9322292	chr14	37745957	37746072	-	100.00	115M	1	1	1	1
CI01000000	15907113	15907442	chr14	26380248	26380577	-	100.00	329M	1	1	1	1
CI01000000	10567227	10567333	chr14	30798005	30798111	+	100.00	106M	1	1	1	1
CI01000000	7218600	7218706	chr14	41931388	41931494	-	100.00	106M	1	1	1	1
CI01000000	15501717	15501831	chr14	27014087	27014201	-	100.00	114M	1	1	1	1
CI01000000	15593539	15593642	chr14	26872056	26872159	-	100.00	103M	1	1	1	1
CI01000000	15761003	15761126	chr14	26557787	26557910	-	100.00	123M	1	1	1	1
CI01000000	11145128	11145255	chr14	31781509	31781636	+	100.00	127M	1	1	1	1
CI01000000	15310578	15310713	chr14	27370657	27370792	-	100.00	135M	1	1	1	1
CI01000000	18547121	18547234	chr14	22267223	22267336	-	100.00	113M	1	1	1	1
CI01000000	12949014	12949156	chr14	34835126	34835268	+	100.00	142M	1	1	1	1
CI01000000	13506108	13506215	chr14	35816777	35816884	+	100.00	107M	1	1	1	1
CI01000000	11149698	11149865	chr14	31787109	31787276	+	100.00	167M	1	1	1	1
CI01000000	13763995	13764114	chr14	36217295	36217414	+	100.00	119M	1	1	1	1
CI01000000	11100457	11100577	chr14	31721959	31722079	+	100.00	120M	1	1	1	1
CI01000000	8755017	8755176	chr14	38904714	38904873	-	100.00	159M	1	1	1	1
CI01000000	13538829	13538966	chr14	35868626	35868763	+	100.00	137M	1	1	1	1
CI01000000	16460654	16460764	chr14	25519637	25519747	-	100.00	110M	1	1	1	1
CI01000000	655522	655643	chr14	7669302	7669423	-	100.00	121M	1	1	1	1
CI01000000	13517179	13517288	chr14	35836236	35836345	+	100.00	109M	1	1	1	1
CI01000000	14733627	14733746	chr14	28401876	28401995	-	100.00	119M	1	1	1	1
CI01000000	14505427	14505555	chr14	28849367	28849495	-	100.00	128M	1	1	1	1
CI01000000	17819164	17819312	chr14	23513904	23514052	-	100.00	148M	1	1	1	1
CI01000000	8717350	8717547	chr14	38952029	38952226	-	100.00	197M	1	1	1	1
CI01000000	15648858	15648974	chr14	26777466	26777582	-	100.00	116M	1	1	1	1
CI01000000	15891456	15891723	chr14	26408007	26408274	-	100.00	267M	1	1	1	1
CI01000000	15239420	15239521	chr14	27497102	27497203	-	100.00	101M	1	1	1	1
CI01000000	15911637	15911740	chr14	26372618	26372721	-	100.00	103M	1	1	1	1
CI01000000	11454357	11454619	chr14	32301521	32301783	+	100.00	262M	1	1	1	1
CI01000000	9244871	9245010	chr14	37914606	37914745	-	100.00	139M	1	1	1	1
CI01000000	18220196	18220299	chr14	22839676	22839779	-	100.00	103M	1	1	1	1
CI01000000	18981652	18981862	chr14	14695914	14696124	-	100.00	210M	1	1	1	1
CI01000000	8751348	8751448	chr14	38909335	38909435	-	100.00	100M	1	1	1	1
CI01000000	6629627	6629728	chr14	43113113	43113214	-	100.00	101M	1	1	1	1
CI01000000	5232403	5232509	chr14	47777255	47777361	-	100.00	106M	1	1	1	1
CI01000000	8115666	8115873	chr14	40035286	40035493	-	100.00	207M	1	1	1	1
CI01000000	12332811	12332967	chr14	33805570	33805726	+	100.00	156M	2	1	4	5
CI01000000	14264396	14264520	chr14	29290600	29290724	-	100.00	124M	1	1	1	1
CI01000000	16392069	16392170	chr14	25614225	25614326	-	100.00	101M	1	1	1	1
CI01000000	6672351	6672473	chr14	43019303	43019425	-	100.00	122M	1	1	1	1
CI01000000	8383134	8383235	chr14	39550175	39550276	-	100.00	101M	1	1	1	1
CI01000000	12866457	12866626	chr14	34691506	34691675	+	100.00	169M	1	1	1	1
CI01000000	12932679	12932781	chr14	34797894	34797996	+	100.00	102M	1	1	1	1
CI01000000	16444509	16444623	chr14	25539584	25539698	-	100.00	114M	1	1	1	1
CI01000000	15913769	15913884	chr14	26367368	26367483	-	100.00	115M	1	1	1	1
CI01000000	13428562	13428721	chr14	35662538	35662697	+	100.00	159M	1	1	1	1
CI01000000	15271311	15271587	chr14	27438333	27438609	-	100.00	276M	1	1	1	1
CI01000000	13423401	13423760	chr14	35654754	35655113	+	100.00	359M	1	1	1	1
CI01000000	8106377	8106563	chr14	40046011	40046197	-	100.00	186M	1	1	1	1
CI01000000	16143536	16143665	chr14	26003852	26003981	-	100.00	129M	1	1	1	1
CI01000000	15687026	15687138	chr14	26707850	26707962	-	100.00	112M	1	1	1	1
CI01000000	2893026	2893136	chr14	51131222	51131332	-	100.00	110M	1	1	1	1
CI01000000	9187327	9187460	chr14	38033464	38033597	-	100.00	133M	1	1	1	1
CI01000000	15386007	15386108	chr14	27228927	27229028	-	100.00	101M	1	1	1	1
CI01000000	16521212	16521337	chr14	25392941	25393066	-	100.00	125M	1	1	1	1
CI01000000	5206613	5206715	chr14	47839531	47839633	-	100.00	102M	1	1	1	1
CI01000000	17619782	17619891	chr14	23846825	23846934	-	100.00	109M	1	1	1	1
CI01000000	15720760	15720961	chr14	26643988	26644189	-	100.00	201M	1	1	1	1
CI01000000	6921952	6922098	chr14	42473970	42474116	-	100.00	146M	1	1	1	1
CI01000000	8454652	8454757	chr14	39420352	39420457	-	100.00	105M	1	1	1	1
CI01000000	11527390	11527505	chr14	32419631	32419746	+	100.00	115M	1	1	1	1
CI01000000	9277796	9277899	chr14	37849116	37849219	-	100.00	103M	1	1	1	1
CI01000000	14397757	14397872	chr14	29051883	29051998	-	100.00	115M	1	1	1	1
CI01000000	14315077	14315216	chr14	29191867	29192006	-	100.00	139M	1	1	1	1
CI01000000	11227389	11227503	chr14	31904428	31904542	+	100.00	114M	1	1	1	1
CI01000000	13735197	13735307	chr14	36168040	36168150	+	100.00	110M	1	1	1	1
CI01000000	6933393	6933494	chr14	42442698	42442799	-	100.00	101M	1	1	1	1
CI01000000	9608304	9608446	chr14	37251676	37251818	-	100.00	142M	1	1	1	1
CI01000000	9226480	9226617	chr14	37950796	37950933	-	100.00	137M	1	1	1	1
CI01000000	11646246	11646401	chr14	32616956	32617111	+	100.00	155M	1	1	1	1
CI01000000	12055221	12055329	chr14	33322488	33322596	+	100.00	108M	1	1	1	1
CI01000000	6806064	6806172	chr14	42741818	42741926	+	100.00	108M	1	1	1	1
CI01000000	13040128	13040255	chr14	35023634	35023761	+	100.00	127M	1	1	1	1
CI01000000	19049831	19050082	chr14	14567994	14568245	-	100.00	251M	1	1	1	1
CI01000000	16104993	16105140	chr14	26080453	26080600	-	100.00	147M	1	1	1	1
CI01000000	7651014	7651148	chr14	41042388	41042522	-	100.00	134M	1	1	1	1
CI01000000	8716806	8716916	chr14	38952656	38952766	-	100.00	110M	1	1	2	1
CI01000000	13824913	13825041	chr14	36345453	36345581	+	100.00	128M	1	1	1	1
CI01000000	8029329	8029455	chr14	40196056	40196182	-	100.00	126M	1	1	1	1
CI01000000	15395045	15395221	chr14	27214089	27214265	-	100.00	176M	1	1	1	1
CI01000000	17135352	17135456	chr14	24417492	24417596	-	100.00	104M	1	1	1	1
CI01000000	9004251	9004353	chr14	38436026	38436128	-	100.00	102M	1	1	1	1
CI01000000	9492001	9492101	chr14	37451775	37451875	-	100.00	100M	1	1	1	1
CI01000000	6692876	6692980	chr14	42970810	42970914	-	100.00	104M	1	1	1	1
CI01000000	11530623	11530772	chr14	32425798	32425947	+	100.00	149M	1	1	1	1
CI01000000	5579702	5579809	chr14	46934855	46934962	-	100.00	107M	1	1	1	1
CI01000000	16151362	16151475	chr14	25989044	25989157	-	100.00	113M	1	1	1	1
CI01000000	9336327	9336428	chr14	37721258	37721359	-	100.00	101M	1	1	1	1
CI01000000	8110336	8110446	chr14	40042496	40042606	-	100.00	110M	1	1	1	1
CI01000000	18997798	18997903	chr14	14673015	14673120	-	100.00	105M	1	1	1	1
CI01000000	942198	942343	chr14	7132543	7132688	-	100.00	145M	1	1	1	1
CI01000000	8709301	8709427	chr14	38963602	38963728	-	100.00	126M	1	1	1	1
CI01000000	8516768	8516871	chr14	39303593	39303696	-	100.00	103M	1	1	1	1
CI01000000	9687086	9687195	chr14	37137207	37137316	-	100.00	109M	1	1	1	1
CI01000000	15341075	15341193	chr14	27324906	27325024	-	100.00	118M	1	1	1	1
CI01000000	9496434	9496645	chr14	37440799	37441010	-	100.00	211M	1	1	1	1
CI01000000	18992170	18992312	chr14	14676223	14676365	-	100.00	142M	1	1	1	1
CI01000000	8724114	8724231	chr14	38942740	38942857	-	100.00	117M	1	1	1	1
CI01000000	10731181	10731334	chr14	31112965	31113118	+	100.00	153M	1	1	1	1
CI01000000	14553731	14553878	chr14	28771628	28771775	-	100.00	147M	1	1	1	1
CI01000000	12956538	12956708	chr14	34849895	34850065	+	100.00	170M	1	1	1	1
CI01000000	15245156	15245310	chr14	27478367	27478521	-	100.00	154M	1	1	1	1
CI01000000	9517437	9517546	chr14	37400123	37400232	-	100.00	109M	1	1	1	1
CI01000000	11758178	11758282	chr14	32784226	32784330	+	100.00	104M	1	1	1	1
CI01000000	14236027	14236177	chr14	29349655	29349805	-	100.00	150M	1	1	1	1
CI01000000	12866665	12866826	chr14	34691714	34691875	+	100.00	161M	1	1	1	1
CI01000000	11646402	11646502	chr14	32617112	32617212	+	100.00	100M	1	1	1	1
CI01000000	7382562	7382679	chr14	41565925	41566042	-	100.00	117M	1	1	1	1
CI01000000	13451570	13451689	chr14	35706189	35706308	+	100.00	119M	1	1	1	1
CI01000000	8693604	8693786	chr14	38987376	38987558	-	100.00	182M	1	1	1	1
CI01000000	18962355	18962688	chr14	14729865	14730198	-	100.00	333M	1	1	1	1
CI01000000	8121507	8121632	chr14	40022739	40022864	-	100.00	125M	1	1	1	1
CI01000000	13055008	13055108	chr14	35043973	35044073	+	100.00	100M	1	1	1	1
CI01000000	3439565	3439679	chr14	45196232	45196346	-	100.00	114M	1	1	1	1
CI01000000	15370084	15370185	chr14	27263957	27264058	-	100.00	101M	1	1	1	1
CI01000000	11704748	11704870	chr14	32702808	32702930	+	100.00	122M	1	1	1	1
CI01000000	11051051	11051207	chr14	31647687	31647843	+	100.00	156M	1	1	1	1
CI01000000	19019889	19019994	chr14	14633012	14633117	-	100.00	105M	1	1	1	1
CI01000000	15319821	15320040	chr14	27353227	27353446	-	100.00	219M	1	1	1	1
CI01000000	9466942	9467065	chr14	37497351	37497474	-	100.00	123M	1	1	1	1
CI01000000	6834570	6834677	chr14	42683768	42683875	-	100.00	107M	1	1	1	1
CI01000000	15668920	15669052	chr14	26745928	26746060	-	100.00	132M	1	1	1	1
CI01000000	18766099	18766273	chr14	21883674	21883848	-	100.00	174M	1	1	1	1
CI01000000	15292684	15292807	chr14	27400793	27400916	-	100.00	123M	1	1	1	1
CI01000000	8587425	8587555	chr14	39161594	39161724	-	100.00	130M	1	1	1	1
CI01000000	8511836	8511973	chr14	39311848	39311985	-	100.00	137M	1	1	1	1
CI01000000	15913631	15913762	chr14	26367489	26367620	-	100.00	131M	1	1	1	1
CI01000000	13427071	13427175	chr14	35659859	35659963	+	100.00	104M	1	1	1	1
CI01000000	12935072	12935205	chr14	34801646	34801779	+	100.00	133M	1	1	1	1
CI01000000	17185246	17185346	chr14	24362012	24362112	-	100.00	100M	1	1	1	1
CI01000000	7072436	7072633	chr14	42210876	42211073	-	100.00	197M	1	1	1	1
CI01000000	12865989	12866118	chr14	34691052	34691181	+	100.00	129M	1	1	1	1
CI01000000	7144398	7144544	chr14	42082081	42082227	-	100.00	146M	1	1	1	1
CI01000000	17599862	17600065	chr14	23886789	23886992	-	100.00	203M	1	1	1	1
CI01000000	11074742	11074925	chr14	31681605	31681788	+	100.00	183M	1	1	1	1
CI01000000	12891746	12891866	chr14	34737523	34737643	+	100.00	120M	1	1	1	1
CI01000000	13463119	13463222	chr14	35737514	35737617	+	100.00	103M	1	1	1	1
CI01000000	18528144	18528247	chr14	22305059	22305162	-	100.00	103M	1	1	1	1
CI01000000	6712785	6712926	chr14	42914004	42914145	-	100.00	141M	1	1	1	1
CI01000000	7059591	7059712	chr14	42234654	42234775	-	100.00	121M	1	1	1	1
CI01000000	16431817	16431919	chr14	25559076	25559178	-	100.00	102M	1	1	1	1
CI01000000	941768	941959	chr14	7132928	7133119	-	100.00	191M	1	1	1	1
CI01000000	7226382	7226488	chr14	41919601	41919707	-	100.00	106M	1	1	1	1
CI01000000	6376883	6376987	chr14	43646211	43646315	-	100.00	104M	1	1	1	1
CI01000000	13827378	13827506	chr14	36355275	36355403	+	100.00	128M	1	1	1	1
CI01000000	8666493	8666608	chr14	39022842	39022957	-	100.00	115M	1	1	1	1
CI01000000	9251996	9252110	chr14	37899130	37899244	-	100.00	114M	1	1	1	1
CI01000000	11610288	11610390	chr14	32556406	32556508	+	100.00	102M	1	1	1	1
CI01000000	11051226	11051346	chr14	31647862	31647982	+	100.00	120M	1	1	1	1
CI01000000	16701095	16701250	chr14	25106748	25106903	-	100.00	155M	1	1	1	1
CI01000000	12866144	12866247	chr14	34691207	34691310	+	100.00	103M	1	1	1	1
CI01000000	13503714	13503814	chr14	35813066	35813166	+	100.00	100M	1	1	1	1
CI01000000	15604735	15604888	chr14	26850780	26850933	-	100.00	153M	1	1	1	1
CI01000000	17198798	17198941	chr14	24340288	24340431	-	100.00	143M	1	1	1	1
CI01000000	15668789	15668902	chr14	26746078	26746191	-	100.00	113M	1	1	1	1
CI01000000	902179	902290	chr14	7273792	7273903	-	100.00	111M	1	1	1	1
CI01000000	13498546	13498651	chr14	35804223	35804328	+	100.00	105M	1	1	1	1
CI01000000	7140710	7140815	chr14	42092836	42092941	-	100.00	105M	1	1	1	1
CI01000000	14287579	14287732	chr14	29244538	29244691	-	100.00	153M	1	1	1	1
CI01000000	15571600	15571716	chr14	26901147	26901263	-	100.00	116M	1	1	1	1
CI01000000	4220497	4220598	chr14	49604371	49604472	-	100.00	101M	1	1	1	1
CI01000000	900893	901013	chr14	7275809	7275929	-	100.00	120M	1	1	1	1
CI01000000	9601031	9601160	chr14	37259452	37259581	-	100.00	129M	1	1	1	1
CI01000000	9292317	9292422	chr14	37812472	37812577	-	100.00	105M	1	1	1	1
CI01000000	9643618	9643758	chr14	37193688	37193828	-	100.00	140M	1	1	1	1
CI01000000	8271351	8271451	chr14	39759117	39759217	-	100.00	100M	1	1	1	1
CI01000000	8543222	8543352	chr14	39244104	39244234	-	100.00	130M	1	1	1	1
CI01000000	7972461	7972574	chr14	40326242	40326355	-	100.00	113M	1	1	1	1
CI01000000	15741825	15742005	chr14	26594325	26594505	-	100.00	180M	1	1	1	1
CI01000000	9677026	9677132	chr14	37148608	37148714	-	100.00	106M	1	1	1	1
CI01000000	8723885	8724007	chr14	38942964	38943086	-	100.00	122M	1	1	1	1
CI01000000	9811153	9811321	chr14	36945017	36945185	-	100.00	168M	1	1	1	1
CI01000000	7961176	7961283	chr14	40348518	40348625	-	100.00	107M	1	1	1	1
CI01000000	15739871	15739992	chr14	26599166	26599287	-	100.00	121M	1	1	1	1
CI01000000	5261323	5261426	chr14	47700629	47700732	-	100.00	103M	1	1	1	1
CI01000000	8487394	8487520	chr14	39340398	39340524	-	100.00	126M	1	1	1	1
CI01000000	8626845	8626951	chr14	39088928	39089034	-	100.00	106M	1	1	1	1
CI01000000	15930854	15930992	chr14	26332444	26332582	-	100.00	138M	1	1	1	1
CI01000000	4990747	4990848	chr14	48315671	48315772	-	100.00	101M	1	1	1	1
CI01000000	8315436	8315620	chr14	39674707	39674891	-	100.00	184M	1	1	1	1
CI01000000	5240353	5240465	chr14	47747600	47747712	-	100.00	112M	1	1	1	1
CI01000000	17558978	17559094	chr14	23948953	23949069	-	100.00	116M	1	1	1	1
CI01000000	9337803	9337951	chr14	37716848	37716996	-	100.00	148M	1	1	1	1
CI01000000	11030593	11030704	chr14	31606640	31606751	+	100.00	111M	1	1	1	1
CI01000000	8703326	8703437	chr14	38970279	38970390	-	100.00	111M	1	1	1	1
CI01000000	15765212	15765381	chr14	26550416	26550585	-	100.00	169M	1	1	1	1
CI01000000	9138951	9139116	chr14	38133665	38133830	-	100.00	165M	1	1	1	1
CI01000000	8583864	8583972	chr14	39163667	39163775	-	100.00	108M	1	1	1	1
CI01000000	13833165	13833297	chr14	36365687	36365819	+	100.00	132M	1	1	1	1
CI01000000	8521142	8521272	chr14	39293681	39293811	-	100.00	130M	1	1	1	1
CI01000000	14701043	14701179	chr14	28459308	28459444	-	100.00	136M	1	1	1	1
CI01000000	13805652	13805758	chr14	36310873	36310979	+	100.00	106M	1	1	1	1
CI01000000	13807580	13807688	chr14	36314071	36314179	+	100.00	108M	1	1	1	1
CI01000000	9585251	9585379	chr14	37280351	37280479	-	100.00	128M	1	1	1	1
CI01000000	8666385	8666488	chr14	39022962	39023065	-	100.00	103M	1	1	1	1
CI01000000	7651149	7651287	chr14	41042249	41042387	-	100.00	138M	1	1	1	1
CI01000000	13516396	13516522	chr14	35835476	35835602	+	100.00	126M	1	1	1	1
CI01000000	13462336	13462444	chr14	35733824	35733932	+	100.00	108M	1	1	1	1
CI01000000	17228658	17228764	chr14	24292951	24293057	-	100.00	106M	1	1	1	1
CI01000000	9758920	9759043	chr14	37027943	37028066	-	100.00	123M	1	1	1	1
CI01000000	6250048	6250218	chr14	43874370	43874540	-	100.00	170M	1	1	1	1
CI01000000	8069804	8069927	chr14	40123606	40123729	-	100.00	123M	1	1	1	1
CI01000000	8389893	8390080	chr14	39539154	39539341	-	100.00	187M	1	1	1	1
CI01000000	15508888	15509038	chr14	27002492	27002642	-	100.00	150M	1	1	1	1
CI01000000	19032597	19032785	chr14	14603249	14603437	-	100.00	188M	1	1	1	1
CI01000000	12877638	12877785	chr14	34712239	34712386	+	100.00	147M	1	1	1	1
CI01000000	13787285	13787427	chr14	36262112	36262254	+	100.00	142M	1	1	1	1
CI01000000	8283845	8283952	chr14	39731077	39731184	-	100.00	107M	1	1	1	1
CI01000000	15628037	15628160	chr14	26817804	26817927	-	100.00	123M	1	1	1	1
CI01000000	15926419	15926527	chr14	26340577	26340685	-	100.00	108M	1	1	1	1
CI01000000	8382059	8382254	chr14	39552824	39553019	-	100.00	195M	1	1	1	1
CI01000000	9855751	9855948	chr14	36891168	36891365	-	100.00	197M	1	1	1	1
CI01000000	8299634	8299768	chr14	39705906	39706040	-	100.00	134M	1	1	1	1
CI01000000	13393239	13393346	chr14	35598679	35598786	+	100.00	107M	1	1	1	1
CI01000000	6640455	6640602	chr14	43090951	43091098	-	100.00	147M	1	1	1	1
CI01000000	17308980	17309088	chr14	24181945	24182053	-	100.00	108M	1	1	1	1
CI01000000	15593944	15594107	chr14	26871587	26871750	-	100.00	163M	1	1	1	1
CI01000000	13498384	13498545	chr14	35804061	35804222	+	100.00	161M	1	1	1	1
CI01000000	15521797	15521899	chr14	26988862	26988964	-	100.00	102M	1	1	1	1
CI01000000	15374066	15374207	chr14	27254437	27254578	-	100.00	141M	1	1	1	1
CI01000000	9548378	9548482	chr14	37344345	37344449	-	100.00	104M	1	1	1	1
CI01000000	866190	866294	chr14	7350309	7350413	-	100.00	104M	1	1	1	1
CI01000000	11454629	11454767	chr14	32301793	32301931	+	100.00	138M	1	1	1	1
CI01000000	6092053	6092160	chr14	44199133	44199240	-	100.00	107M	1	1	1	1
CI01000000	8484613	8484719	chr14	39349407	39349513	-	100.00	106M	1	1	1	1
CI01000000	12926140	12926317	chr14	34788949	34789126	+	100.00	177M	1	1	1	1
CI01000000	8495749	8495876	chr14	39331572	39331699	-	100.00	127M	1	1	1	1
CI01000000	14293181	14293306	chr14	29233588	29233713	-	100.00	125M	1	1	1	1
CI01000000	12085518	12085647	chr14	33383185	33383314	+	100.00	129M	1	1	1	1
CI01000000	7258549	7258658	chr14	41849055	41849164	-	100.00	109M	1	1	1	1
CI01000000	15201834	15201950	chr14	27569561	27569677	-	100.00	116M	1	1	1	1
CI01000000	14659049	14659170	chr14	28586036	28586157	-	100.00	121M	1	1	1	1
CI01000000	7650873	7650983	chr14	41042553	41042663	-	100.00	110M	1	1	1	1
CI01000000	11653735	11653835	chr14	32626212	32626312	+	100.00	100M	1	1	1	1
CI01000000	18123257	18123363	chr14	23014738	23014844	-	100.00	106M	1	1	1	1
CI01000000	8482258	8482368	chr14	39353966	39354076	-	100.00	110M	1	1	1	1
CI01000000	13493606	13493731	chr14	35796324	35796449	+	100.00	125M	1	1	1	1
CI01000000	15640194	15640300	chr14	26792228	26792334	-	100.00	106M	1	1	1	1
CI01000000	9210315	9210421	chr14	37996986	37997092	-	100.00	106M	1	1	1	1
CI01000000	19004671	19004870	chr14	14658515	14658714	-	100.00	199M	1	1	1	1
CI01000000	15699683	15699814	chr14	26680308	26680439	-	100.00	131M	1	1	1	1
CI01000000	11928873	11928984	chr14	33117411	33117522	+	100.00	111M	1	1	1	1
CI01000000	12976991	12977097	chr14	34882897	34883003	+	100.00	106M	1	1	1	1
CI01000000	7253550	7253664	chr14	41865196	41865310	-	100.00	114M	1	1	1	1
CI01000000	10571698	10571815	chr14	30802274	30802391	+	100.00	117M	1	1	1	1
CI01000000	16137911	16138127	chr14	26017942	26018158	-	100.00	216M	1	1	1	1
CI01000000	9233121	9233226	chr14	37931113	37931218	-	100.00	105M	1	1	1	1
CI01000000	10979237	10979337	chr14	31517075	31517175	+	100.00	100M	1	1	1	1
CI01000000	11173250	11173367	chr14	31819181	31819298	+	100.00	117M	1	1	1	1
CI01000000	2725617	2725743	chr14	51371602	51371728	-	100.00	126M	1	1	1	1
CI01000000	7148021	7148135	chr14	42078135	42078249	-	100.00	114M	1	1	1	1
CI01000000	12939614	12939730	chr14	34812784	34812900	+	100.00	116M	1	1	1	1
CI01000000	13350234	13350364	chr14	35529317	35529447	+	100.00	130M	1	1	1	1
CI01000000	14977591	14977700	chr14	27989768	27989877	-	100.00	109M	1	1	1	1
CI01000000	15436825	15436925	chr14	27109100	27109200	-	100.00	100M	1	1	1	1
CI01000000	7966909	7967014	chr14	40342159	40342264	-	100.00	105M	1	1	1	1
CI01000000	7128344	7128444	chr14	42117610	42117710	-	100.00	100M	1	1	1	1
CI01000000	8365131	8365236	chr14	39581819	39581924	-	100.00	105M	1	1	1	1
CI01000000	16146638	16146757	chr14	25996394	25996513	-	100.00	119M	1	1	1	1
CI01000000	12952370	12952509	chr14	34842103	34842242	+	100.00	139M	1	1	1	1
CI01000000	9577871	9577980	chr14	37291422	37291531	-	100.00	109M	1	1	1	1
CI01000000	14784276	14784396	chr14	28286902	28287022	-	100.00	120M	1	1	1	1
CI01000000	13501346	13501524	chr14	35807755	35807933	+	100.00	178M	1	1	1	1
CI01000000	11461985	11462129	chr14	32313469	32313613	+	100.00	144M	1	1	1	1
CI01000000	15239175	15239335	chr14	27497289	27497449	-	100.00	160M	1	1	1	1
CI01000000	15606401	15606526	chr14	26848074	26848199	-	100.00	125M	1	1	1	1
CI01000000	15601352	15601478	chr14	26856302	26856428	-	100.00	126M	1	1	1	1
CI01000000	9219376	9219476	chr14	37969158	37969258	-	100.00	100M	1	1	1	1
CI01000000	8460168	8460294	chr14	39405648	39405774	-	100.00	126M	1	1	1	1
CI01000000	6698239	6698374	chr14	42956481	42956616	+	100.00	135M	1	1	1	1
CI01000000	15926290	15926403	chr14	26340698	26340811	-	100.00	113M	1	1	1	1
CI01000000	9539375	9539513	chr14	37356244	37356382	-	100.00	138M	1	1	1	1
CI01000000	9815756	9815879	chr14	36943363	36943486	-	100.00	123M	1	1	1	1
CI01000000	17219956	17220144	chr14	24300243	24300431	-	100.00	188M	1	1	1	1
CI01000000	9388630	9388832	chr14	37621932	37622134	-	100.00	202M	1	1	1	1
CI01000000	13003370	13003475	chr14	34937082	34937187	+	100.00	105M	1	1	2	1
CI01000000	14079040	14079180	chr14	29659845	29659985	-	100.00	140M	1	1	1	1
CI01000000	9281238	9281393	chr14	37839662	37839817	-	100.00	155M	1	1	1	1
CI01000000	18999472	18999581	chr14	14663911	14664020	-	100.00	109M	1	1	1	1
CI01000000	19014569	19014781	chr14	14639955	14640167	-	100.00	212M	1	1	1	1
CI01000000	15299574	15299699	chr14	27389584	27389709	-	100.00	125M	1	1	1	1
CI01000000	17603555	17603674	chr14	23879627	23879746	-	100.00	119M	1	1	1	1
CI01000000	13807459	13807561	chr14	36313950	36314052	+	100.00	102M	1	1	1	1
CI01000000	15679314	15679457	chr14	26729721	26729864	-	100.00	143M	1	1	1	1
CI01000000	16117524	16117660	chr14	26059459	26059595	-	100.00	136M	1	1	1	1
CI01000000	8464699	8464818	chr14	39397494	39397613	-	100.00	119M	1	1	1	1
CI01000000	8448663	8448802	chr14	39436781	39436920	-	100.00	139M	1	1	1	1
CI01000000	13165102	13165271	chr14	35246114	35246283	+	100.00	169M	1	1	1	1
CI01000000	8532308	8532418	chr14	39270611	39270721	-	100.00	110M	1	1	1	1
CI01000000	19027853	19028021	chr14	14616631	14616799	-	100.00	168M	1	1	1	1
CI01000000	14280773	14280885	chr14	29258746	29258858	-	100.00	112M	1	1	1	1
CI01000000	7152261	7152370	chr14	42068516	42068625	-	100.00	109M	1	1	1	1
CI01000000	9087410	9087519	chr14	38246105	38246214	-	100.00	109M	1	1	1	1
CI01000000	15645425	15645530	chr14	26785121	26785226	-	100.00	105M	1	1	1	1
CI01000000	11092611	11092850	chr14	31704217	31704456	+	100.00	239M	1	1	1	1
CI01000000	2697601	2697703	chr14	51443189	51443291	-	100.00	102M	1	1	1	1
CI01000000	12940499	12940638	chr14	34813605	34813744	+	100.00	139M	1	1	2	1
CI01000000	11612537	11612656	chr14	32562374	32562493	+	100.00	119M	1	1	1	1
CI01000000	3390553	3390656	chr14	45344375	45344478	-	100.00	103M	1	1	1	1
CI01000000	15642353	15642558	chr14	26789021	26789226	-	100.00	205M	1	1	1	1
CI01000000	15763026	15763130	chr14	26554760	26554864	-	100.00	104M	1	1	1	1
CI01000000	15742431	15742550	chr14	26593775	26593894	-	100.00	119M	1	1	1	1
CI01000000	13541020	13541150	chr14	35870358	35870488	+	100.00	130M	1	1	1	1
CI01000000	12960032	12960154	chr14	34856635	34856757	+	100.00	122M	1	1	1	1
CI01000000	18984359	18984573	chr14	14685617	14685831	-	100.00	214M	1	1	1	1
CI01000000	7965973	7966102	chr14	40343050	40343179	-	100.00	129M	1	1	1	1
CI01000000	7483969	7484133	chr14	41334595	41334759	-	100.00	164M	1	1	1	1
CI01000000	9364487	9364596	chr14	37670714	37670823	-	100.00	109M	1	1	1	1
CI01000000	3554813	3554925	chr24	34514919	34515031	+	100.00	112M	1	1	1	1
CI01000000	3642905	3643037	chr24	34730856	34730988	+	100.00	132M	1	1	1	1
CI01000000	3662856	3662975	chr24	34752535	34752654	+	100.00	119M	1	1	1	1
CI01000000	2173666	2173774	chrUn_KN149719v1	36892	37000	-	100.00	108M	1	1	1	1
CI01000000	2376265	2376373	chrUn_KN149840v1	45857	45965	-	100.00	108M	1	1	1	1
CI01000000	2378052	2378170	chrUn_KN149840v1	38572	38690	-	100.00	118M	1	1	1	1
CI01000000	2378219	2378343	chrUn_KN149840v1	38371	38495	-	100.00	124M	1	1	1	1
CI01000000	2386236	2386356	chrUn_KN149840v1	11880	12000	-	100.00	120M	1	1	1	1
CI01000000	7191152	7191254	chrUn_KN150028v1	1222	1324	-	100.00	102M	1	2	1	2
CI01000000	7154008	7154117	chrUn_KN150029v1	5357	5466	-	100.00	109M	1	2	1	2
CI01000000	3776006	3776112	chrUn_KN150129v1	12197	12303	+	100.00	106M	1	1	1	1
CI01000000	15780490	15780627	chrUn_KN150345v1	6463	6600	-	100.00	137M	1	1	1	1
CI01000000	15780735	15780838	chrUn_KN150345v1	6252	6355	-	100.00	103M	1	1	1	1
CI01000000	2411846	2411960	chrUn_KN150592v1	15750	15864	-	100.00	114M	1	1	1	1
CI01000000	2411961	2412064	chrUn_KN150592v1	15646	15749	-	100.00	103M	1	1	1	2
CI01000000	4394436	4394536	chrUn_KN150603v1	15451	15551	+	100.00	100M	1	1	1	1
CI01000000	4393432	4393540	chrUn_KN150603v1	14416	14524	+	100.00	108M	1	1	1	1
CI01000001	8059734	8059885	chr23	23510877	23511028	+	100.00	151M	1	1	1	1
CI01000001	12380702	12380933	chr23	30623941	30624172	+	100.00	231M	1	1	1	1
CI01000001	11462091	11462265	chr23	29126052	29126226	+	100.00	174M	1	1	1	1
CI01000001	11476765	11477016	chr23	29141577	29141828	+	100.00	251M	1	1	1	1
CI01000001	714097	714198	chr23	39031685	39031786	+	100.00	101M	1	1	1	1
CI01000001	11402645	11402820	chr23	29038294	29038469	+	100.00	175M	1	1	1	1
CI01000001	8005984	8006089	chr23	23427187	23427292	+	100.00	105M	1	1	1	1
CI01000001	2284152	2284314	chr23	36023640	36023802	-	100.00	162M	1	1	1	1
CI01000001	9767099	9767231	chr23	26539473	26539605	+	100.00	132M	1	1	1	1
CI01000001	11623052	11623153	chr23	29374518	29374619	+	100.00	101M	1	1	1	1
CI01000001	11627699	11627823	chr23	29380564	29380688	+	100.00	124M	1	1	1	1
CI01000001	12473836	12473948	chr23	30762582	30762694	+	100.00	112M	1	1	1	1
CI01000001	8838598	8838879	chr23	24855499	24855780	+	100.00	281M	1	1	1	1
CI01000001	907422	907574	chr23	38831948	38832100	-	100.00	152M	1	1	1	1
CI01000001	11342082	11342360	chr23	28948966	28949244	+	100.00	278M	1	1	1	1
CI01000001	1063721	1063878	chr23	38489701	38489858	-	100.00	157M	1	1	1	1
CI01000001	3171872	3171994	chr23	34644359	34644481	-	100.00	122M	1	1	1	1
CI01000001	2953129	2953311	chr23	34720160	34720342	-	100.00	182M	1	1	1	1
CI01000001	8193770	8193878	chr23	23734742	23734850	+	100.00	108M	1	1	1	1
CI01000001	11327293	11327446	chr23	28922924	28923077	+	100.00	153M	1	1	1	1
CI01000001	7683252	7683355	chr23	22902095	22902198	+	100.00	103M	1	1	1	1
CI01000001	2183417	2183575	chr23	36175091	36175249	-	100.00	158M	1	1	1	1
CI01000001	7655171	7655286	chr23	22860988	22861103	+	100.00	115M	1	1	1	1
CI01000001	3080380	3080526	chr23	37558789	37558935	+	100.00	146M	1	1	1	1
CI01000001	12467850	12467959	chr23	30756410	30756519	+	100.00	109M	1	1	1	1
CI01000001	7711529	7711651	chr23	22938119	22938241	+	100.00	122M	1	1	1	1
CI01000001	3887572	3887680	chr23	33318641	33318749	-	100.00	108M	1	1	1	1
CI01000001	11614365	11614543	chr23	29357105	29357283	+	100.00	178M	1	1	1	1
CI01000001	11463215	11463350	chr23	29127103	29127238	+	100.00	135M	1	1	1	1
CI01000001	8826243	8826353	chr23	24834465	24834575	+	100.00	110M	1	1	1	1
CI01000001	1091841	1092005	chr23	38416210	38416374	+	100.00	164M	1	1	1	1
CI01000001	7627542	7627646	chr23	22807889	22807993	+	100.00	104M	1	1	1	1
CI01000001	7694108	7694262	chr23	22916691	22916845	+	100.00	154M	1	1	1	1
CI01000001	2252020	2252137	chr23	36065758	36065875	-	100.00	117M	1	1	1	1
CI01000001	11614993	11615151	chr23	29357720	29357878	+	100.00	158M	1	1	1	1
CI01000001	8174506	8174606	chr23	23708485	23708585	+	100.00	100M	1	1	1	1
CI01000001	12191879	12191990	chr23	30307393	30307504	+	100.00	111M	1	1	1	1
CI01000001	978038	978175	chr23	38674927	38675064	-	100.00	137M	1	1	1	1
CI01000001	10540661	10540806	chr23	27753584	27753729	+	100.00	145M	1	1	1	1
CI01000001	12223226	12223364	chr23	30352584	30352722	+	100.00	138M	1	1	1	1
CI01000001	8059601	8059733	chr23	23510744	23510876	+	100.00	132M	1	1	1	1
CI01000001	8042810	8042944	chr23	23482806	23482940	+	100.00	134M	1	1	1	1
CI01000001	11529665	11529782	chr23	29217333	29217450	+	100.00	117M	1	1	1	1
CI01000001	12214918	12215071	chr23	30339678	30339831	+	100.00	153M	1	1	1	1
CI01000001	8192325	8192462	chr23	23732696	23732833	+	100.00	137M	1	1	1	1
CI01000001	3090538	3090652	chr23	37579440	37579554	+	100.00	114M	1	1	1	1
CI01000001	12214710	12214811	chr23	30339476	30339577	+	100.00	101M	1	1	1	1
CI01000001	7845003	7845157	chr23	23153752	23153906	+	100.00	154M	1	1	1	1
CI01000001	998900	999011	chr23	38627770	38627881	-	100.00	111M	1	1	1	1
CI01000001	1013691	1013925	chr23	38596926	38597160	-	100.00	234M	1	1	1	1
CI01000001	8822732	8822870	chr23	24831337	24831475	+	100.00	138M	1	1	1	1
CI01000001	12960225	12960399	chr23	31568988	31569162	+	100.00	174M	1	1	1	1
CI01000001	1059446	1059596	chr23	38498729	38498879	-	100.00	150M	1	1	1	1
CI01000001	4151204	4151304	chr23	32859920	32860020	-	100.00	100M	1	1	1	1
CI01000001	8337316	8337419	chr23	23967996	23968099	+	100.00	103M	1	1	1	1
CI01000001	3107504	3107631	chr23	37621228	37621355	+	100.00	127M	1	1	1	1
CI01000001	8069815	8069940	chr23	23525406	23525531	+	100.00	125M	1	1	1	1
CI01000001	922584	922725	chr23	38800365	38800506	-	100.00	141M	1	1	1	1
CI01000001	2297220	2297356	chr23	36010452	36010588	-	100.00	136M	1	1	1	1
CI01000001	3278521	3278684	chr23	34461402	34461565	-	100.00	163M	1	1	1	1
CI01000001	944263	944369	chr23	38759379	38759485	-	100.00	106M	1	1	1	1
CI01000001	1079336	1079442	chr23	38399621	38399727	+	100.00	106M	1	1	1	1
CI01000001	11418388	11418502	chr23	29062636	29062750	+	100.00	114M	1	1	1	1
CI01000001	7171936	7172047	chr23	21945494	21945605	+	100.00	111M	1	1	1	1
CI01000001	11573944	11574191	chr23	29299480	29299727	+	100.00	247M	1	1	1	1
CI01000001	8265381	8265542	chr23	23842264	23842425	+	100.00	161M	1	1	1	1
CI01000001	8069162	8069273	chr23	23524763	23524874	+	100.00	111M	1	1	1	1
CI01000001	11476662	11476764	chr23	29141474	29141576	+	100.00	102M	1	1	1	1
CI01000001	11540877	11541031	chr23	29242435	29242589	+	100.00	154M	1	1	1	1
CI01000001	12399732	12399833	chr23	30648905	30649006	+	100.00	101M	1	1	1	1
CI01000001	10981316	10981481	chr23	28381138	28381303	+	100.00	165M	1	1	1	1
CI01000001	2219358	2219479	chr23	36114047	36114168	-	100.00	121M	1	1	1	1
CI01000001	7855346	7855466	chr23	23170282	23170402	+	100.00	120M	1	1	1	1
CI01000001	1030790	1031204	chr23	38562846	38563260	-	100.00	414M	1	1	1	1
CI01000001	11462747	11462918	chr23	29126601	29126772	+	100.00	171M	1	1	1	1
CI01000001	13489964	13490094	chr23	32435045	32435175	+	100.00	130M	1	1	1	1
CI01000001	7700823	7700964	chr23	22925104	22925245	+	100.00	141M	1	1	1	1
CI01000001	998210	998325	chr23	38628429	38628544	-	100.00	115M	1	1	1	1
CI01000001	11570598	11570722	chr23	29297027	29297151	+	100.00	124M	1	1	1	1
CI01000001	11559939	11560049	chr23	29275470	29275580	+	100.00	110M	1	1	1	1
CI01000001	12340566	12340702	chr23	30550737	30550873	+	100.00	136M	1	1	1	1
CI01000001	11443895	11443995	chr23	29099446	29099546	+	100.00	100M	1	1	1	1
CI01000001	7814919	7815030	chr23	23097454	23097565	+	100.00	111M	1	1	1	1
CI01000001	2955636	2955833	chr23	34717027	34717224	-	100.00	197M	1	1	1	1
CI01000001	12310953	12311103	chr23	30500649	30500799	+	100.00	150M	1	1	1	1
CI01000001	11324522	11324660	chr23	28913289	28913427	+	100.00	138M	1	1	1	1
CI01000001	11525467	11525640	chr23	29210335	29210508	+	100.00	173M	1	1	1	1
CI01000001	12315794	12315909	chr23	30506398	30506513	+	100.00	115M	1	1	1	1
CI01000001	3635947	3636068	chr23	33782946	33783067	-	100.00	121M	1	1	1	1
CI01000001	7978921	7979164	chr23	23372961	23373204	+	100.00	243M	1	1	1	1
CI01000001	7679603	7679719	chr23	22896850	22896966	+	100.00	116M	1	1	1	1
CI01000001	12295231	12295374	chr23	30478870	30479013	+	100.00	143M	1	1	1	1
CI01000001	6644804	6644968	chr23	21019912	21020076	+	100.00	164M	1	1	1	1
CI01000001	11306844	11306995	chr23	28891907	28892058	+	100.00	151M	1	1	1	1
CI01000001	10532253	10532398	chr23	27738121	27738266	+	100.00	145M	1	1	1	1
CI01000001	11438841	11438951	chr23	29091827	29091937	+	100.00	110M	1	1	1	1
CI01000001	2339986	2340112	chr23	35965505	35965631	-	100.00	126M	1	1	1	1
CI01000001	2479505	2479717	chr23	35734805	35735017	-	100.00	212M	1	1	1	1
CI01000001	12793101	12793230	chr23	31284363	31284492	+	100.00	129M	1	1	1	1
CI01000001	12184661	12184782	chr23	30291496	30291617	+	100.00	121M	1	1	1	1
CI01000001	11446321	11446525	chr23	29103980	29104184	+	100.00	204M	1	1	1	1
CI01000001	6575516	6575619	chr23	20928160	20928263	+	100.00	103M	1	1	1	1
CI01000001	7662297	7662405	chr23	22870072	22870180	+	100.00	108M	1	1	1	1
CI01000001	8254571	8254705	chr23	23828074	23828208	+	100.00	134M	1	1	1	1
CI01000001	7963618	7963729	chr23	23341494	23341605	+	100.00	111M	1	1	1	1
CI01000001	12263806	12263915	chr23	30424373	30424482	+	100.00	109M	1	1	1	1
CI01000001	2386220	2386352	chr23	35912154	35912286	-	100.00	132M	1	1	1	1
CI01000001	2229401	2229542	chr23	36094964	36095105	-	100.00	141M	1	1	1	1
CI01000001	918236	918338	chr23	38810131	38810233	-	100.00	102M	1	1	1	1
CI01000001	1118109	1118477	chr23	38460825	38461193	+	100.00	368M	1	1	1	1
CI01000001	11620849	11620971	chr23	29369456	29369578	+	100.00	122M	1	1	1	1
CI01000001	11522826	11523000	chr23	29206522	29206696	+	100.00	174M	1	1	1	1
CI01000001	2897977	2898089	chr23	34855568	34855680	-	100.00	112M	1	1	1	1
CI01000001	7621222	7621356	chr23	22801181	22801315	+	100.00	134M	1	1	1	1
CI01000001	12333022	12333143	chr23	30539968	30540089	+	100.00	121M	1	1	1	1
CI01000001	7591663	7591767	chr23	22756434	22756538	+	100.00	104M	1	1	1	1
CI01000001	11431292	11431397	chr23	29082207	29082312	+	100.00	105M	1	1	1	1
CI01000001	2246074	2246314	chr23	36076226	36076466	-	100.00	240M	1	1	1	1
CI01000001	2278630	2278810	chr23	36029672	36029852	-	100.00	180M	1	1	1	1
CI01000001	10057421	10057522	chr23	26996321	26996422	+	100.00	101M	1	1	1	1
CI01000001	8831289	8831455	chr23	24843600	24843766	+	100.00	166M	1	1	1	1
CI01000001	2252379	2252536	chr23	36065359	36065516	-	100.00	157M	1	1	1	1
CI01000001	1068915	1069170	chr23	38480744	38480999	-	100.00	255M	1	1	1	1
CI01000001	7648984	7649086	chr23	22850310	22850412	+	100.00	102M	1	1	1	1
CI01000001	11619456	11619676	chr23	29367300	29367520	+	100.00	220M	1	1	1	1
CI01000001	3205731	3205883	chr23	34592281	34592433	-	100.00	152M	1	1	1	1
CI01000001	12241118	12241231	chr23	30386800	30386913	+	100.00	113M	1	1	1	1
CI01000001	7864186	7864534	chr23	23189207	23189555	+	100.00	348M	1	1	1	1
CI01000001	11425992	11426213	chr23	29073777	29073998	+	100.00	221M	1	1	1	1
CI01000001	4116432	4116537	chr23	32920227	32920332	-	100.00	105M	1	1	1	1
CI01000001	2221036	2221137	chr23	36113110	36113211	-	100.00	101M	1	1	1	1
CI01000001	12407409	12407575	chr23	30658256	30658422	+	100.00	166M	1	1	1	1
CI01000001	11446204	11446320	chr23	29103863	29103979	+	100.00	116M	1	1	1	1
CI01000001	10183387	10183521	chr23	27200859	27200993	+	100.00	134M	1	1	1	1
CI01000001	12432174	12432360	chr23	30699342	30699528	+	100.00	186M	1	1	1	1
CI01000001	4834515	4834648	chr23	17715676	17715809	+	100.00	133M	1	1	1	1
CI01000001	2221215	2221317	chr23	36112929	36113031	-	100.00	102M	1	1	1	1
CI01000001	8059373	8059481	chr23	23510517	23510625	+	100.00	108M	1	1	1	1
CI01000001	13008435	13008574	chr23	31667094	31667233	+	100.00	139M	1	1	1	1
CI01000001	8609845	8609951	chr23	24478996	24479102	+	100.00	106M	1	1	1	1
CI01000001	11632944	11633083	chr23	29389465	29389604	+	100.00	139M	1	1	1	1
CI01000001	12460992	12461100	chr23	30746078	30746186	+	100.00	108M	1	1	1	1
CI01000001	12338094	12338216	chr23	30548929	30549051	+	100.00	122M	1	1	1	1
CI01000001	4812539	4812682	chr23	17675306	17675449	+	100.00	143M	1	1	1	1
CI01000001	7750226	7750368	chr23	22989053	22989195	+	100.00	142M	1	1	1	1
CI01000001	3283951	3284068	chr23	34455424	34455541	-	100.00	117M	1	1	1	1
CI01000001	7865268	7865457	chr23	23190297	23190486	+	100.00	189M	1	1	1	1
CI01000001	11322066	11322166	chr23	28909423	28909523	+	100.00	100M	1	1	1	1
CI01000001	3125363	3125497	chr23	37651186	37651320	+	100.00	134M	1	1	1	1
CI01000001	10393566	10393666	chr23	27517910	27518010	+	100.00	100M	1	1	1	1
CI01000001	7602367	7602491	chr23	22774445	22774569	+	100.00	124M	1	1	1	1
CI01000001	12246607	12246757	chr23	30395902	30396052	+	100.00	150M	1	1	1	1
CI01000001	3138816	3138917	chr23	37679508	37679609	+	100.00	101M	1	1	1	1
CI01000001	7853394	7853503	chr23	23166186	23166295	+	100.00	109M	1	1	1	1
CI01000001	2439263	2439375	chr23	35820352	35820464	-	100.00	112M	1	1	1	1
CI01000001	12213897	12214056	chr23	30338680	30338839	+	100.00	159M	1	1	1	1
CI01000001	10892499	10892609	chr23	28253974	28254084	+	100.00	110M	1	1	1	1
CI01000001	7651457	7651612	chr23	22854925	22855080	+	100.00	155M	1	1	1	1
CI01000001	1415931	1416086	chr23	37797589	37797744	-	100.00	155M	1	1	1	1
CI01000001	11477017	11477170	chr23	29141829	29141982	+	100.00	153M	1	1	1	1
CI01000001	3250726	3250874	chr23	34511129	34511277	-	100.00	148M	1	1	1	1
CI01000001	11470093	11470220	chr23	29134554	29134681	+	100.00	127M	1	1	1	1
CI01000001	12253581	12253693	chr23	30408934	30409046	+	100.00	112M	1	1	1	1
CI01000001	11539079	11539330	chr23	29237299	29237550	+	100.00	251M	1	1	1	1
CI01000001	11526980	11527098	chr23	29211980	29212098	+	100.00	118M	1	1	1	1
CI01000001	11561144	11561275	chr23	29278293	29278424	+	100.00	131M	1	1	1	1
CI01000001	11318919	11319068	chr23	28906249	28906398	+	100.00	149M	1	1	1	1
CI01000001	8337157	8337275	chr23	23967832	23967950	+	100.00	118M	1	1	1	1
CI01000001	12256834	12256986	chr23	30413725	30413877	+	100.00	152M	1	1	1	1
CI01000001	11591934	11592078	chr23	29323724	29323868	+	100.00	144M	1	1	1	1
CI01000001	8012680	8012827	chr23	23439913	23440060	+	100.00	147M	1	1	1	1
CI01000001	2239540	2239649	chr23	36082353	36082462	-	100.00	109M	1	1	1	1
CI01000001	11401498	11401665	chr23	29035943	29036110	+	100.00	167M	1	1	1	1
CI01000001	11067998	11068105	chr23	28521993	28522100	+	100.00	107M	1	1	1	1
CI01000001	2922480	2922582	chr23	34805776	34805878	-	100.00	102M	1	1	1	1
CI01000001	1137216	1137432	chr23	38377118	38377334	-	100.00	216M	1	1	1	1
CI01000001	12983218	12983358	chr23	31605678	31605818	+	100.00	140M	1	1	1	1
CI01000001	12324916	12325115	chr23	30519624	30519823	+	100.00	199M	1	1	1	1
CI01000001	8003807	8004084	chr23	23423807	23424084	+	100.00	277M	1	1	1	1
CI01000001	12298487	12298593	chr23	30482441	30482547	+	100.00	106M	1	1	1	1
CI01000001	4234774	4234886	chr23	32718989	32719101	-	100.00	112M	1	1	1	1
CI01000001	11055413	11055562	chr23	28507344	28507493	+	100.00	149M	1	1	1	1
CI01000001	8740025	8740152	chr23	24711228	24711355	+	100.00	127M	1	1	1	1
CI01000001	7605012	7605121	chr23	22777707	22777816	+	100.00	109M	1	1	1	1
CI01000001	1076892	1077008	chr23	38467029	38467145	-	100.00	116M	1	1	1	1
CI01000001	9435530	9435635	chr23	26002099	26002204	+	100.00	105M	1	1	1	1
CI01000001	8767966	8768071	chr23	24751657	24751762	+	100.00	105M	1	1	1	1
CI01000001	3254104	3254239	chr23	34503354	34503489	-	100.00	135M	1	1	1	1
CI01000001	10511342	10511462	chr23	27711051	27711171	+	100.00	120M	1	1	1	1
CI01000001	11521876	11522216	chr23	29203743	29204083	+	100.00	340M	1	1	1	1
CI01000001	8066318	8066424	chr23	23522478	23522584	+	100.00	106M	1	1	1	1
CI01000001	7075147	7075252	chr23	21773486	21773591	+	100.00	105M	1	1	1	1
CI01000001	1140019	1140136	chr23	38371526	38371643	-	100.00	117M	1	1	1	1
CI01000001	949432	949685	chr23	38749067	38749320	-	100.00	253M	1	1	1	1
CI01000001	11533200	11533453	chr23	29224038	29224291	+	100.00	253M	1	1	1	1
CI01000001	11348772	11348886	chr23	28956521	28956635	+	100.00	114M	1	1	1	1
CI01000001	11345049	11345220	chr23	28952420	28952591	+	100.00	171M	1	1	1	1
CI01000001	12448169	12448272	chr23	30724178	30724281	+	100.00	103M	1	1	1	1
CI01000001	4901023	4901252	chr23	17855923	17856152	+	100.00	229M	1	1	1	1
CI01000001	4615356	4615476	chr23	17311747	17311867	+	100.00	120M	1	1	1	1
CI01000001	7688461	7688581	chr23	22908422	22908542	+	100.00	120M	1	1	1	1
CI01000001	11597908	11598021	chr23	29333185	29333298	+	100.00	113M	1	1	1	1
CI01000001	11541061	11541161	chr23	29242621	29242721	+	100.00	100M	1	1	1	1
CI01000001	11578160	11578401	chr23	29308766	29309007	+	100.00	241M	1	1	1	1
CI01000001	1231801	1231911	chr23	38188205	38188315	+	100.00	110M	1	1	1	1
CI01000001	7862335	7862499	chr23	23187289	23187453	+	100.00	164M	1	1	1	1
CI01000001	11319122	11319356	chr23	28906464	28906698	+	100.00	234M	1	1	1	1
CI01000001	11484080	11484207	chr23	29151077	29151204	+	100.00	127M	1	1	1	1
CI01000001	8113246	8113393	chr23	23599267	23599414	+	100.00	147M	1	1	1	1
CI01000001	11455539	11455933	chr23	29117946	29118340	+	100.00	394M	1	1	1	1
CI01000001	10541794	10541908	chr23	27754723	27754837	+	100.00	114M	1	1	1	1
CI01000001	12313957	12314065	chr23	30505168	30505276	+	100.00	108M	1	1	1	1
CI01000001	8222620	8222731	chr23	23772819	23772930	+	100.00	111M	1	1	1	1
CI01000001	12353826	12353989	chr23	30577852	30578015	+	100.00	163M	1	1	1	1
CI01000001	2197832	2197948	chr23	36149338	36149454	-	100.00	116M	1	1	1	1
CI01000001	12411950	12412061	chr23	30662573	30662684	+	100.00	111M	1	1	1	1
CI01000001	10998279	10998413	chr23	28410070	28410204	+	100.00	134M	1	1	1	1
CI01000001	12217185	12217343	chr23	30343401	30343559	+	100.00	158M	1	1	1	1
CI01000001	7713059	7713169	chr23	22940487	22940597	+	100.00	110M	1	1	1	1
CI01000001	11332581	11332835	chr23	28933134	28933388	+	100.00	254M	1	1	1	1
CI01000001	12166166	12166278	chr23	30259294	30259406	+	100.00	112M	1	1	1	1
CI01000001	11416648	11416816	chr23	29060446	29060614	+	100.00	168M	1	1	1	1
CI01000001	4196620	4196737	chr23	32778771	32778888	-	100.00	117M	1	1	1	1
CI01000001	12264292	12264404	chr23	30424850	30424962	+	100.00	112M	1	1	1	1
CI01000001	11601606	11601793	chr23	29342203	29342390	+	100.00	187M	1	1	1	1
CI01000001	11416867	11417041	chr23	29060665	29060839	+	100.00	174M	1	1	1	1
CI01000001	3914480	3914582	chr23	33274131	33274233	-	100.00	102M	1	1	1	1
CI01000001	943838	944026	chr23	38759725	38759913	-	100.00	188M	1	1	1	1
CI01000001	11598022	11598193	chr23	29333299	29333470	+	100.00	171M	1	1	1	1
CI01000001	12219968	12220125	chr23	30348833	30348990	+	100.00	157M	1	1	1	1
CI01000001	11345771	11345921	chr23	28953171	28953321	+	100.00	150M	1	1	1	1
CI01000001	2438576	2438753	chr23	35820965	35821142	-	100.00	177M	1	1	1	1
CI01000001	12386553	12386654	chr23	30630658	30630759	+	100.00	101M	1	1	1	1
CI01000001	11541189	11541313	chr23	29242750	29242874	+	100.00	124M	1	1	1	1
CI01000001	12402674	12402791	chr23	30651896	30652013	+	100.00	117M	1	1	1	1
CI01000001	11495135	11495426	chr23	29171946	29172237	+	100.00	291M	1	1	1	1
CI01000001	2328835	2329030	chr23	35976960	35977155	-	100.00	195M	1	1	1	2
CI01000001	5168903	5169173	chr23	18409639	18409909	+	100.00	270M	1	1	1	1
CI01000001	8070455	8070555	chr23	23526056	23526156	+	100.00	100M	1	1	1	1
CI01000001	11559680	11559841	chr23	29275202	29275363	+	100.00	161M	1	1	1	1
CI01000001	11314816	11314943	chr23	28901245	28901372	+	100.00	127M	1	1	1	1
CI01000001	11568495	11568634	chr23	29292358	29292497	+	100.00	139M	1	1	1	1
CI01000001	12320005	12320165	chr23	30511603	30511763	+	100.00	160M	1	1	1	1
CI01000001	10265505	10265636	chr23	27330693	27330824	+	100.00	131M	1	1	1	1
CI01000001	7811221	7811334	chr23	23093643	23093756	+	100.00	113M	1	1	1	1
CI01000001	11555393	11555524	chr23	29271786	29271917	+	100.00	131M	1	1	1	1
CI01000001	11465331	11465463	chr23	29129435	29129567	+	100.00	132M	1	1	1	1
CI01000001	10532427	10532569	chr23	27738295	27738437	+	100.00	142M	1	1	1	1
CI01000001	3283417	3283524	chr23	34455979	34456086	-	100.00	107M	1	1	1	1
CI01000001	7830617	7830827	chr23	23126483	23126693	+	100.00	210M	1	1	1	1
CI01000001	11380618	11380767	chr23	29004159	29004308	+	100.00	149M	1	1	1	1
CI01000001	12236516	12236655	chr23	30376688	30376827	+	100.00	139M	1	1	1	1
CI01000001	2743016	2743138	chr23	35199653	35199775	-	100.00	122M	1	1	1	1
CI01000001	2285051	2285158	chr23	36022653	36022760	-	100.00	107M	1	1	1	1
CI01000001	2292753	2292928	chr23	36014940	36015115	-	100.00	175M	1	1	1	1
CI01000001	11560075	11560266	chr23	29275606	29275797	+	100.00	191M	1	1	1	1
CI01000001	11445988	11446150	chr23	29103648	29103810	+	100.00	162M	1	1	1	1
CI01000001	11364122	11364482	chr23	28978160	28978520	+	100.00	360M	1	1	1	1
CI01000001	7674295	7674429	chr23	22885801	22885935	+	100.00	134M	1	1	1	1
CI01000001	10252458	10252562	chr23	27318226	27318330	+	100.00	104M	1	1	1	1
CI01000001	961572	961798	chr23	38710899	38711125	-	100.00	226M	1	1	1	1
CI01000001	8333834	8333934	chr23	23960658	23960758	+	100.00	100M	1	1	1	1
CI01000001	8188876	8188977	chr23	23728580	23728681	+	100.00	101M	1	1	1	1
CI01000001	11417942	11418057	chr23	29062192	29062307	+	100.00	115M	1	1	1	1
CI01000001	2332912	2333065	chr23	35972969	35973122	-	100.00	153M	1	1	1	1
CI01000001	12373353	12373457	chr23	30614023	30614127	+	100.00	104M	1	1	1	1
CI01000001	11462946	11463074	chr23	29126801	29126929	+	100.00	128M	1	1	1	1
CI01000001	12451272	12451414	chr23	30727537	30727679	+	100.00	142M	1	1	1	1
CI01000001	11207397	11207510	chr23	28758313	28758426	+	100.00	113M	1	1	1	1
CI01000001	7651750	7651883	chr23	22855214	22855347	+	100.00	133M	1	1	1	1
CI01000001	2426991	2427122	chr23	35846453	35846584	-	100.00	131M	1	1	1	1
CI01000001	11542552	11542787	chr23	29245523	29245758	+	100.00	235M	1	1	1	1
CI01000001	11579307	11579422	chr23	29309876	29309991	+	100.00	115M	1	1	1	1
CI01000001	3983306	3983406	chr23	33143063	33143163	-	100.00	100M	1	1	1	1
CI01000001	11016286	11016387	chr23	28432559	28432660	+	100.00	101M	1	1	1	1
CI01000001	11411200	11411507	chr23	29049895	29050202	+	100.00	307M	1	1	1	1
CI01000001	11475902	11476039	chr23	29140692	29140829	+	100.00	137M	1	1	1	1
CI01000001	2410374	2410505	chr23	35880028	35880159	-	100.00	131M	1	1	1	1
CI01000001	7729157	7729281	chr23	22959891	22960015	+	100.00	124M	1	1	1	1
CI01000001	2729335	2729471	chr23	35247275	35247411	-	100.00	136M	1	1	1	1
CI01000001	12821571	12821718	chr23	31345439	31345586	+	100.00	147M	1	1	1	1
CI01000001	12715340	12715510	chr23	31177481	31177651	+	100.00	170M	1	1	1	1
CI01000001	956110	956245	chr23	38731457	38731592	-	100.00	135M	1	1	1	1
CI01000001	8775093	8775214	chr23	24764337	24764458	+	100.00	121M	1	1	1	1
CI01000001	12375765	12375876	chr23	30616997	30617108	+	100.00	111M	1	1	1	1
CI01000001	10994145	10994293	chr23	28404759	28404907	+	100.00	148M	1	1	1	1
CI01000001	11370813	11371006	chr23	28988008	28988201	+	100.00	193M	1	1	1	1
CI01000001	982182	982388	chr23	38663433	38663639	-	100.00	206M	1	1	1	1
CI01000001	2293853	2294045	chr23	36013684	36013876	-	100.00	192M	1	1	1	1
CI01000001	12376990	12377095	chr23	30618189	30618294	+	100.00	105M	1	1	1	1
CI01000001	7190338	7190482	chr23	21991480	21991624	+	100.00	144M	1	1	1	1
CI01000001	11440055	11440167	chr23	29093229	29093341	+	100.00	112M	1	1	1	1
CI01000001	11502732	11502950	chr23	29179453	29179671	+	100.00	218M	1	1	1	1
CI01000001	4097743	4097869	chr23	32947157	32947283	-	100.00	126M	1	1	1	1
CI01000001	11487859	11488015	chr23	29158245	29158401	+	100.00	156M	1	1	1	1
CI01000001	11640422	11640529	chr23	29400511	29400618	+	100.00	107M	1	1	1	1
CI01000001	3917399	3917561	chr23	33267906	33268068	-	100.00	162M	1	1	1	1
CI01000001	3957389	3957509	chr23	33198460	33198580	-	100.00	120M	1	1	1	1
CI01000001	12407894	12408055	chr23	30658698	30658859	+	100.00	161M	1	1	1	1
CI01000001	7745729	7745837	chr23	22982499	22982607	+	100.00	108M	1	1	1	1
CI01000001	7696095	7696223	chr23	22919263	22919391	+	100.00	128M	1	1	1	1
CI01000001	11419857	11420168	chr23	29064892	29065203	+	100.00	311M	1	1	1	1
CI01000001	11495427	11495625	chr23	29172238	29172436	+	100.00	198M	1	1	1	1
CI01000001	12338730	12338898	chr23	30549563	30549731	+	100.00	168M	1	1	1	1
CI01000001	7657983	7658103	chr23	22862538	22862658	+	100.00	120M	1	1	1	1
CI01000001	11601898	11602092	chr23	29342501	29342695	+	100.00	194M	1	1	1	1
CI01000001	12350410	12350528	chr23	30570767	30570885	+	100.00	118M	1	1	2	1
CI01000001	8007467	8007581	chr23	23429882	23429996	+	100.00	114M	1	1	1	1
CI01000001	7815046	7815160	chr23	23097581	23097695	+	100.00	114M	1	1	1	1
CI01000001	3932790	3932971	chr23	33245232	33245413	-	100.00	181M	1	1	1	1
CI01000001	2120567	2120757	chr23	36284721	36284911	-	100.00	190M	1	1	1	1
CI01000001	1016997	1017129	chr23	38592654	38592786	-	100.00	132M	1	1	1	1
CI01000001	3242441	3242603	chr23	34524704	34524866	-	100.00	162M	1	1	1	1
CI01000001	1023206	1023317	chr23	38580646	38580757	-	100.00	111M	1	1	1	1
CI01000001	7710985	7711112	chr23	22937569	22937696	+	100.00	127M	1	1	1	1
CI01000001	8574241	8574393	chr23	24411355	24411507	+	100.00	152M	1	1	1	1
CI01000001	5793156	5793290	chr23	19639622	19639756	+	100.00	134M	1	1	1	1
CI01000001	4041496	4041614	chr23	33038045	33038163	-	100.00	118M	1	1	1	1
CI01000001	12478376	12478483	chr23	30767013	30767120	+	100.00	107M	1	1	1	1
CI01000001	1025253	1025355	chr23	38570966	38571068	-	100.00	102M	1	1	1	1
CI01000001	4817817	4817917	chr23	17683260	17683360	+	100.00	100M	1	1	1	1
CI01000001	6592318	6592438	chr23	20945669	20945789	+	100.00	120M	1	1	1	1
CI01000001	7858765	7858872	chr23	23180793	23180900	+	100.00	107M	1	1	1	1
CI01000001	12584403	12584508	chr23	30939326	30939431	+	100.00	105M	1	1	1	1
CI01000001	2495130	2495236	chr23	35707566	35707672	-	100.00	106M	1	1	1	1
CI01000001	8007319	8007426	chr23	23429724	23429831	+	100.00	107M	1	1	1	1
CI01000001	4104144	4104264	chr23	32939932	32940052	-	100.00	120M	1	1	1	1
CI01000001	2827459	2827575	chr23	35008555	35008671	-	100.00	116M	1	1	1	1
CI01000001	7839123	7839229	chr23	23141145	23141251	+	100.00	106M	1	1	1	1
CI01000001	1008515	1008615	chr23	38608365	38608465	-	100.00	100M	1	1	1	1
CI01000001	12321805	12321921	chr23	30513566	30513682	+	100.00	116M	1	1	1	1
CI01000001	937753	937906	chr23	38769850	38770003	-	100.00	153M	1	1	1	1
CI01000001	7848849	7848955	chr23	23161792	23161898	+	100.00	106M	1	1	1	1
CI01000001	3129636	3129736	chr23	37664146	37664246	+	100.00	100M	1	1	1	1
CI01000001	7701575	7701690	chr23	22925847	22925962	+	100.00	115M	1	1	1	1
CI01000001	12403706	12403908	chr23	30654737	30654939	+	100.00	202M	1	1	1	1
CI01000001	12343398	12343593	chr23	30557108	30557303	+	100.00	195M	1	1	1	1
CI01000001	944065	944262	chr23	38759486	38759683	-	100.00	197M	1	1	1	1
CI01000001	11466635	11466883	chr23	29130700	29130948	+	100.00	248M	1	1	1	1
CI01000001	11463704	11463808	chr23	29127596	29127700	+	100.00	104M	1	1	1	1
CI01000001	2287153	2287287	chr23	36020504	36020638	-	100.00	134M	1	1	1	1
CI01000001	11513503	11513633	chr23	29193251	29193381	+	100.00	130M	1	1	1	1
CI01000001	11330697	11330866	chr23	28929428	28929597	+	100.00	169M	1	1	1	1
CI01000001	10993636	10993736	chr23	28400283	28400383	+	100.00	100M	1	1	1	1
CI01000001	8702245	8702389	chr23	24641385	24641529	+	100.00	144M	1	1	1	1
CI01000001	4899061	4899162	chr23	17853967	17854068	+	100.00	101M	1	1	1	1
CI01000001	1091614	1091756	chr23	38415983	38416125	+	100.00	142M	1	1	1	1
CI01000001	11490611	11490761	chr23	29164129	29164279	+	100.00	150M	1	1	1	1
CI01000001	7690064	7690202	chr23	22911675	22911813	+	100.00	138M	1	1	1	1
CI01000001	3998190	3998360	chr23	33114479	33114649	-	100.00	170M	1	1	1	1
CI01000001	4050670	4050802	chr23	33023697	33023829	-	100.00	132M	1	1	1	1
CI01000001	11351210	11351397	chr23	28959872	28960059	+	100.00	187M	1	1	1	1
CI01000001	1065844	1066053	chr23	38484444	38484653	-	100.00	209M	1	1	1	1
CI01000001	2372288	2372390	chr23	35926045	35926147	-	100.00	102M	1	1	1	1
CI01000001	11521095	11521267	chr23	29203057	29203229	+	100.00	172M	1	1	1	1
CI01000001	11307368	11307512	chr23	28892435	28892579	+	100.00	144M	1	1	1	1
CI01000001	11463532	11463639	chr23	29127424	29127531	+	100.00	107M	1	1	1	1
CI01000001	12303125	12303313	chr23	30490142	30490330	+	100.00	188M	1	1	1	1
CI01000001	12201529	12201638	chr23	30319306	30319415	+	100.00	109M	1	1	1	1
CI01000001	12337495	12337662	chr23	30548334	30548501	+	100.00	167M	1	1	1	1
CI01000001	10531804	10531929	chr23	27737670	27737795	+	100.00	125M	1	1	1	1
CI01000001	7826641	7826755	chr23	23119598	23119712	+	100.00	114M	1	1	1	1
CI01000001	813554	813705	chr23	39228574	39228725	-	100.00	151M	1	1	1	1
CI01000001	3319147	3319271	chr23	34382279	34382403	-	100.00	124M	1	1	1	1
CI01000001	1147611	1147799	chr23	38356995	38357183	-	100.00	188M	1	1	1	1
CI01000001	8038036	8038286	chr23	23474754	23475004	+	100.00	250M	1	1	1	1
CI01000001	11446603	11446875	chr23	29104264	29104536	+	100.00	272M	1	1	1	1
CI01000001	3167702	3167809	chr23	34649373	34649480	-	100.00	107M	1	1	1	1
CI01000001	11331256	11331471	chr23	28929987	28930202	+	100.00	215M	1	1	1	1
CI01000001	11478106	11478244	chr23	29142940	29143078	+	100.00	138M	1	1	1	1
CI01000001	12359974	12360107	chr23	30593872	30594005	+	100.00	133M	1	1	1	1
CI01000001	3164900	3165008	chr23	34658027	34658135	-	100.00	108M	1	1	1	1
CI01000001	11460919	11461025	chr23	29123564	29123670	+	100.00	106M	1	1	1	1
CI01000001	7991163	7991371	chr23	23402798	23403006	+	100.00	208M	1	1	1	1
CI01000001	2897136	2897261	chr23	34858655	34858780	-	100.00	125M	1	1	1	1
CI01000001	12286393	12286524	chr23	30465230	30465361	+	100.00	131M	1	1	1	1
CI01000001	3442004	3442109	chr23	34143058	34143163	-	100.00	105M	1	1	1	1
CI01000001	1070267	1070375	chr23	38478404	38478512	-	100.00	108M	1	1	1	1
CI01000001	2432235	2432398	chr23	35828545	35828708	-	100.00	163M	1	1	1	1
CI01000001	11471743	11471932	chr23	29136578	29136767	+	100.00	189M	1	1	1	1
CI01000001	11484443	11484696	chr23	29151449	29151702	+	100.00	253M	1	1	1	1
CI01000001	11488550	11488660	chr23	29161213	29161323	+	100.00	110M	1	1	1	1
CI01000001	11548774	11548941	chr23	29254531	29254698	+	100.00	167M	1	1	1	1
CI01000001	4084515	4084615	chr23	32967160	32967260	-	100.00	100M	1	1	1	1
CI01000001	4897180	4897299	chr23	17851788	17851907	+	100.00	119M	1	1	1	1
CI01000001	7832295	7832456	chr23	23128163	23128324	+	100.00	161M	1	1	1	1
CI01000001	12972552	12972707	chr23	31587143	31587298	+	100.00	155M	1	1	1	1
CI01000001	7593194	7593320	chr23	22758809	22758935	-	100.00	126M	1	1	1	1
CI01000001	11494256	11494447	chr23	29169327	29169518	+	100.00	191M	1	1	1	1
CI01000001	4273881	4273995	chr23	32647269	32647383	-	100.00	114M	1	1	1	1
CI01000001	11498083	11498194	chr23	29175208	29175319	+	100.00	111M	1	1	1	1
CI01000001	11331108	11331255	chr23	28929839	28929986	+	100.00	147M	1	1	1	1
CI01000001	11014882	11014996	chr23	28431193	28431307	+	100.00	114M	1	1	1	1
CI01000001	11386099	11386348	chr23	29014359	29014608	+	100.00	249M	1	1	1	1
CI01000001	11619331	11619455	chr23	29367175	29367299	+	100.00	124M	1	1	1	1
CI01000001	11536290	11536424	chr23	29231877	29232011	+	100.00	134M	1	1	1	1
CI01000001	7808061	7808201	chr23	23089561	23089701	+	100.00	140M	1	1	1	1
CI01000001	11062915	11063043	chr23	28513633	28513761	+	100.00	128M	1	1	1	1
CI01000001	12186319	12186450	chr23	30296012	30296143	+	100.00	131M	1	1	1	1
CI01000001	7800865	7801051	chr23	23069632	23069818	+	100.00	186M	1	1	1	1
CI01000001	7861086	7861261	chr23	23184578	23184753	+	100.00	175M	1	1	1	1
CI01000001	8304023	8304192	chr23	23915799	23915968	+	100.00	169M	1	1	1	1
CI01000001	6594943	6595159	chr23	20949292	20949508	+	100.00	216M	1	1	1	1
CI01000001	6435281	6435391	chr23	20714292	20714402	+	100.00	110M	1	1	1	1
CI01000001	4081177	4081320	chr23	32971639	32971782	-	100.00	143M	1	1	1	1
CI01000001	2943016	2943176	chr23	34740986	34741146	-	100.00	160M	1	1	1	1
CI01000001	7708965	7709078	chr23	22935439	22935552	+	100.00	113M	1	1	1	1
CI01000001	948973	949113	chr23	38749647	38749787	-	100.00	140M	1	1	1	2
CI01000001	1918466	1918566	chr23	36648192	36648292	-	100.00	100M	1	1	1	1
CI01000001	7783164	7783265	chr23	23038803	23038904	+	100.00	101M	1	1	1	1
CI01000001	1031270	1031483	chr23	38562516	38562729	-	100.00	213M	1	1	1	1
CI01000001	10957924	10958025	chr23	28349971	28350072	+	100.00	101M	1	1	1	1
CI01000001	2895488	2895645	chr23	34860649	34860806	-	100.00	157M	1	1	1	1
CI01000001	11488661	11488763	chr23	29161324	29161426	+	100.00	102M	1	1	1	1
CI01000001	12208765	12208913	chr23	30332794	30332942	+	100.00	148M	1	1	1	1
CI01000001	7161256	7161393	chr23	21922670	21922807	+	100.00	137M	1	1	1	1
CI01000001	11432315	11432666	chr23	29083607	29083958	+	100.00	351M	1	1	1	1
CI01000001	6588582	6588706	chr23	20941778	20941902	+	100.00	124M	1	1	2	2
CI01000001	2429328	2429437	chr23	35839820	35839929	-	100.00	109M	1	1	1	1
CI01000001	946574	946695	chr23	38753603	38753724	-	100.00	121M	1	1	1	1
CI01000001	2317891	2318132	chr23	35988174	35988415	-	100.00	241M	1	1	1	1
CI01000001	2126389	2126544	chr23	36274961	36275116	-	100.00	155M	1	1	1	1
CI01000001	2266081	2266181	chr23	36042473	36042573	-	100.00	100M	1	1	1	1
CI01000001	11329380	11329498	chr23	28926868	28926986	+	100.00	118M	1	1	1	1
CI01000001	2291393	2291520	chr23	36016327	36016454	-	100.00	127M	1	1	1	1
CI01000001	11335374	11335563	chr23	28940137	28940326	+	100.00	189M	1	1	1	1
CI01000001	11461853	11461975	chr23	29125818	29125940	+	100.00	122M	1	1	1	1
CI01000001	8759176	8759324	chr23	24739140	24739288	+	100.00	148M	1	1	1	1
CI01000001	11361428	11361533	chr23	28974080	28974185	+	100.00	105M	1	1	1	1
CI01000001	2275493	2275780	chr23	36032692	36032979	-	100.00	287M	1	1	1	1
CI01000001	4080686	4080888	chr23	32972059	32972261	-	100.00	202M	1	1	1	1
CI01000001	11451542	11451731	chr23	29112759	29112948	+	100.00	189M	1	1	1	1
CI01000001	11640212	11640317	chr23	29400301	29400406	+	100.00	105M	1	1	1	1
CI01000001	4671965	4672069	chr23	17408815	17408919	+	100.00	104M	1	1	1	1
CI01000001	2218843	2218970	chr23	36115048	36115175	-	100.00	127M	1	1	1	1
CI01000001	12404458	12404603	chr23	30655460	30655605	+	100.00	145M	1	1	1	1
CI01000001	12101837	12101961	chr23	30142316	30142440	+	100.00	124M	1	1	2	2
CI01000001	7750769	7750906	chr23	22989596	22989733	+	100.00	137M	1	1	1	1
CI01000001	998417	998566	chr23	38628187	38628336	-	100.00	149M	1	1	1	1
CI01000001	12198660	12198760	chr23	30316611	30316711	+	100.00	100M	1	1	1	1
CI01000001	11438160	11438264	chr23	29091220	29091324	+	100.00	104M	1	1	1	1
CI01000001	8653975	8654107	chr23	24554834	24554966	+	100.00	132M	1	1	1	1
CI01000001	11041418	11041522	chr23	28484750	28484854	+	100.00	104M	1	1	1	1
CI01000001	5176175	5176289	chr23	18425764	18425878	+	100.00	114M	1	1	1	1
CI01000001	2951951	2952057	chr23	34723468	34723574	-	100.00	106M	1	1	1	1
CI01000001	2406961	2407113	chr23	35884573	35884725	-	100.00	152M	1	1	1	1
CI01000001	11460490	11460590	chr23	29123194	29123294	+	100.00	100M	1	1	1	1
CI01000001	6590922	6591083	chr23	20944009	20944170	+	100.00	161M	1	1	1	1
CI01000001	682325	682427	chr23	39300783	39300885	-	100.00	102M	1	1	1	1
CI01000001	11474155	11474329	chr23	29138989	29139163	+	100.00	174M	1	1	1	1
CI01000001	11554816	11554923	chr23	29267694	29267801	+	100.00	107M	1	1	1	1
CI01000001	7067403	7067530	chr23	21749939	21750066	+	100.00	127M	1	1	1	1
CI01000001	11474857	11475023	chr23	29139624	29139790	+	100.00	166M	1	1	1	1
CI01000001	11536180	11536289	chr23	29231767	29231876	+	100.00	109M	1	1	1	1
CI01000001	9396435	9396598	chr23	25922189	25922352	+	100.00	163M	1	1	1	1
CI01000001	11477941	11478065	chr23	29142775	29142899	+	100.00	124M	1	1	1	1
CI01000001	10204816	10204979	chr23	27231395	27231558	+	100.00	163M	1	1	1	1
CI01000001	12803754	12803908	chr23	31299412	31299566	+	100.00	154M	1	1	1	1
CI01000001	10238178	10238280	chr23	27311382	27311484	+	100.00	102M	1	1	1	1
CI01000001	11642825	11642974	chr23	29403545	29403694	+	100.00	149M	1	1	1	1
CI01000001	11380489	11380617	chr23	29004030	29004158	+	100.00	128M	1	1	1	1
CI01000001	11469987	11470092	chr23	29134448	29134553	+	100.00	105M	1	1	1	1
CI01000001	8182284	8182385	chr23	23719154	23719255	+	100.00	101M	1	1	1	1
CI01000001	988575	988685	chr23	38653254	38653364	-	100.00	110M	1	1	1	1
CI01000001	7703585	7703746	chr23	22930093	22930254	+	100.00	161M	1	1	1	1
CI01000001	12335881	12335994	chr23	30545617	30545730	+	100.00	113M	1	1	1	1
CI01000001	12263572	12263673	chr23	30424148	30424249	+	100.00	101M	1	1	1	1
CI01000001	2315260	2315403	chr23	35990862	35991005	-	100.00	143M	1	1	1	1
CI01000001	3077733	3077953	chr23	37556057	37556277	+	100.00	220M	1	1	1	1
CI01000001	11314461	11314590	chr23	28900890	28901019	+	100.00	129M	1	1	1	1
CI01000001	3702175	3702294	chr23	33661522	33661641	-	100.00	119M	1	1	1	1
CI01000001	12353657	12353758	chr23	30577683	30577784	+	100.00	101M	1	1	1	1
CI01000001	11449105	11449227	chr23	29107190	29107312	+	100.00	122M	1	1	1	1
CI01000001	2175692	2175867	chr23	36192442	36192617	-	100.00	175M	1	1	1	1
CI01000001	8034610	8034812	chr23	23471149	23471351	+	100.00	202M	1	1	1	1
CI01000001	11454259	11454395	chr23	29115572	29115708	+	100.00	136M	1	1	1	1
CI01000001	11415481	11415636	chr23	29058372	29058527	+	100.00	155M	1	1	1	1
CI01000001	11447152	11447277	chr23	29104808	29104933	+	100.00	125M	1	1	1	1
CI01000001	12285059	12285184	chr23	30462012	30462137	+	100.00	125M	1	1	1	1
CI01000001	11498225	11498377	chr23	29175352	29175504	+	100.00	152M	1	1	1	1
CI01000001	2264630	2264967	chr23	36043844	36044181	-	100.00	337M	1	1	1	1
CI01000001	11477334	11477534	chr23	29142164	29142364	+	100.00	200M	1	1	1	1
CI01000001	7842933	7843069	chr23	23150480	23150616	+	100.00	136M	1	1	1	1
CI01000001	7662193	7662296	chr23	22869968	22870071	+	100.00	103M	1	1	1	1
CI01000001	11304790	11304975	chr23	28889089	28889274	+	100.00	185M	1	1	1	1
CI01000001	2189473	2189620	chr23	36163352	36163499	-	100.00	147M	1	1	1	1
CI01000001	11002798	11002909	chr23	28416421	28416532	+	100.00	111M	1	1	1	1
CI01000001	7695933	7696040	chr23	22919101	22919208	+	100.00	107M	1	1	1	1
CI01000001	10258662	10258763	chr23	27324868	27324969	+	100.00	101M	1	1	2	2
CI01000001	11528532	11528703	chr23	29213741	29213912	+	100.00	171M	1	1	1	1
CI01000001	11524544	11524706	chr23	29209444	29209606	+	100.00	162M	1	1	1	1
CI01000001	10796377	10796479	chr23	28125468	28125570	+	100.00	102M	1	1	1	1
CI01000001	3922305	3922426	chr23	33258858	33258979	-	100.00	121M	1	1	1	1
CI01000001	12466949	12467062	chr23	30755469	30755582	+	100.00	113M	1	1	1	1
CI01000001	2242826	2242926	chr23	36079105	36079205	-	100.00	100M	1	1	1	1
CI01000001	1019593	1019706	chr23	38589242	38589355	-	100.00	113M	1	1	1	1
CI01000001	12430525	12430629	chr23	30696727	30696831	+	100.00	104M	1	1	1	1
CI01000001	11447400	11447508	chr23	29105053	29105161	+	100.00	108M	1	1	1	1
CI01000001	2923863	2923967	chr23	34788096	34788200	-	100.00	104M	1	1	1	1
CI01000001	12206130	12206254	chr23	30326255	30326379	+	100.00	124M	1	1	1	1
CI01000001	7624598	7624708	chr23	22804571	22804681	+	100.00	110M	1	1	1	1
CI01000001	981999	982165	chr23	38663656	38663822	-	100.00	166M	1	1	1	1
CI01000001	11621886	11622061	chr23	29371866	29372041	+	100.00	175M	1	1	1	1
CI01000001	11453133	11453302	chr23	29114331	29114500	+	100.00	169M	1	1	1	1
CI01000001	11315235	11315473	chr23	28901657	28901895	+	100.00	238M	1	1	1	1
CI01000001	11499076	11499230	chr23	29176206	29176360	+	100.00	154M	1	1	1	1
CI01000001	1371179	1371281	chr23	37882840	37882942	-	100.00	102M	1	1	1	1
CI01000001	3333031	3333131	chr23	34360420	34360520	-	100.00	100M	1	1	1	1
CI01000001	11330867	11330970	chr23	28929598	28929701	+	100.00	103M	1	1	1	1
CI01000001	11359208	11359425	chr23	28971321	28971538	+	100.00	217M	1	1	1	1
CI01000001	7674482	7674591	chr23	22885988	22886097	+	100.00	109M	1	1	1	1
CI01000001	1023086	1023204	chr23	38580759	38580877	-	100.00	118M	1	1	1	1
CI01000001	2949148	2949343	chr23	34729091	34729286	-	100.00	195M	1	1	1	1
CI01000001	6643661	6643775	chr23	21015572	21015686	+	100.00	114M	1	1	1	1
CI01000001	1145297	1145445	chr23	38359884	38360032	-	100.00	148M	1	1	1	1
CI01000001	12394104	12394204	chr23	30642333	30642433	+	100.00	100M	1	1	1	1
CI01000001	10528848	10528964	chr23	27733350	27733466	+	100.00	116M	1	1	1	1
CI01000001	11609500	11609720	chr23	29349377	29349597	+	100.00	220M	1	1	1	1
CI01000001	3016846	3016949	chrUn_KN150048v1	64470	64573	-	100.00	103M	1	1	1	1
CI01000001	3042772	3042887	chrUn_KN150048v1	24660	24775	-	100.00	115M	1	1	1	1
CI01000001	1130127	1130296	chrUn_KN150697v1	11410	11579	+	100.00	169M	1	1	1	1
CI01000002	1108762	1108870	chr23	5310145	5310253	-	100.00	108M	1	1	1	1
CI01000002	1017669	1017779	chr23	5439283	5439393	-	100.00	110M	1	1	1	1
CI01000002	1039904	1040016	chr23	5413604	5413716	-	100.00	112M	1	1	1	1
CI01000002	1030625	1030725	chr23	5424017	5424117	-	100.00	100M	1	1	1	1
CI01000002	1032810	1033010	chr23	5420892	5421092	-	100.00	200M	1	1	1	1
CI01000002	1048714	1048852	chr23	5395388	5395526	-	100.00	138M	1	1	1	1
CI01000002	1027179	1027312	chr23	5427990	5428123	-	100.00	133M	1	1	1	1
CI01000003	555757	555860	chr2	5258340	5258443	-	100.00	103M	1	1	1	1
CI01000003	1420002	1420121	chr2	4275986	4276105	+	100.00	119M	1	1	1	1
CI01000003	2660262	2660365	chr2	8665922	8666025	-	100.00	103M	1	1	1	1
CI01000003	570999	571100	chrUn_KN150442v1	37451	37552	-	100.00	101M	1	1	1	1
CI01000004	6710611	6710712	chr2	22376228	22376329	-	100.00	101M	1	1	1	1
CI01000004	6743527	6743655	chr2	22317197	22317325	-	100.00	128M	1	1	1	1
CI01000004	4081440	4081542	chr2	18833912	18834014	+	100.00	102M	1	1	1	1
CI01000004	13111228	13111333	chr2	34006907	34007012	+	100.00	105M	1	1	1	1
CI01000004	5514464	5514590	chr2	20244935	20245061	+	100.00	126M	1	1	1	1
CI01000004	10958917	10959053	chr2	30592111	30592247	+	100.00	136M	1	1	1	1
CI01000004	9457436	9457578	chr2	27870625	27870767	+	100.00	142M	1	1	1	1
CI01000004	12303004	12303150	chr2	32682196	32682342	+	100.00	146M	1	1	1	1
CI01000004	196472	196612	chr2	8091698	8091838	-	100.00	140M	1	1	1	1
CI01000004	12620799	12620961	chr2	33145414	33145576	+	100.00	162M	1	1	1	1
CI01000004	12502746	12502846	chr2	32968315	32968415	+	100.00	100M	1	1	1	1
CI01000004	3489248	3489366	chr2	10397276	10397394	-	100.00	118M	1	1	1	1
CI01000004	12472533	12472735	chr2	32923524	32923726	+	100.00	202M	1	1	1	1
CI01000004	4192169	4192310	chr2	19099133	19099274	+	100.00	141M	1	1	1	1
CI01000004	12464179	12464317	chr2	32909933	32910071	+	100.00	138M	1	1	1	1
CI01000004	5609705	5609848	chr2	20456055	20456198	+	100.00	143M	1	1	1	1
CI01000004	14957859	14957959	chr2	36771716	36771816	+	100.00	100M	1	1	1	1
CI01000004	12572802	12572923	chr2	33080719	33080840	+	100.00	121M	1	1	1	1
CI01000004	6999788	6999948	chr2	21863218	21863378	-	100.00	160M	1	1	1	1
CI01000004	9397145	9397263	chr2	27770598	27770716	+	100.00	118M	1	1	1	1
CI01000004	9767984	9768113	chr2	28423385	28423514	+	100.00	129M	1	1	1	1
CI01000004	9424615	9424739	chr2	27825813	27825937	+	100.00	124M	1	1	1	1
CI01000004	6714311	6714417	chr2	22372130	22372236	-	100.00	106M	1	1	1	1
CI01000004	14957574	14957709	chr2	36771433	36771568	+	100.00	135M	1	1	1	1
CI01000004	11027842	11027954	chr2	30703959	30704071	+	100.00	112M	1	1	1	1
CI01000004	12601762	12601921	chr2	33123290	33123449	+	100.00	159M	1	1	1	1
CI01000004	9529829	9529947	chr2	28014710	28014828	-	100.00	118M	1	1	1	1
CI01000004	4237147	4237357	chr2	19172077	19172287	+	100.00	210M	1	1	1	1
CI01000004	9414310	9414443	chr2	27802587	27802720	+	100.00	133M	1	1	1	1
CI01000004	9851765	9851930	chr2	28548991	28549156	+	100.00	165M	1	1	1	1
CI01000004	6883214	6883433	chr2	22117395	22117614	-	100.00	219M	1	1	1	1
CI01000004	12582873	12582986	chr2	33096739	33096852	+	100.00	113M	1	1	1	1
CI01000004	6764064	6764207	chr2	22272969	22273112	-	100.00	143M	1	1	1	1
CI01000004	12749364	12749529	chr2	33385454	33385619	+	100.00	165M	1	1	1	1
CI01000004	155623	155732	chr2	8187504	8187613	-	100.00	109M	1	1	1	1
CI01000004	10184883	10185000	chr2	29306337	29306454	+	100.00	117M	1	1	1	1
CI01000004	13083843	13083943	chr2	33978671	33978771	+	100.00	100M	1	1	1	1
CI01000004	10552549	10552649	chr2	29917980	29918080	+	100.00	100M	1	1	1	1
CI01000004	14942992	14943128	chr2	36751366	36751502	+	100.00	136M	1	1	1	1
CI01000004	10655277	10655389	chr2	30057769	30057881	+	100.00	112M	1	1	1	1
CI01000004	14985608	14985757	chr2	36815735	36815884	+	100.00	149M	1	1	1	1
CI01000004	15990693	15990809	chr2	38135107	38135223	+	100.00	116M	1	1	1	1
CI01000004	12532488	12532588	chr2	33022904	33023004	+	100.00	100M	1	1	1	1
CI01000004	5427255	5427402	chr2	20058371	20058518	+	100.00	147M	1	1	1	1
CI01000004	12481434	12481554	chr2	32938147	32938267	+	100.00	120M	1	1	1	1
CI01000004	13323972	13324085	chr2	34354880	34354993	-	100.00	113M	1	1	1	1
CI01000004	12642917	12643065	chr2	33217664	33217812	+	100.00	148M	1	1	1	1
CI01000004	5407213	5407328	chr2	20001121	20001236	+	100.00	115M	1	1	1	1
CI01000004	5912152	5912267	chr2	21065549	21065664	+	100.00	115M	1	1	1	1
CI01000004	5413172	5413274	chr2	20024832	20024934	+	100.00	102M	1	1	1	1
CI01000004	3556666	3556803	chr2	17525634	17525771	+	100.00	137M	1	1	1	1
CI01000004	16363092	16363194	chr2	38597687	38597789	+	100.00	102M	1	1	1	1
CI01000004	3504012	3504140	chr2	10375277	10375405	-	100.00	128M	1	1	1	1
CI01000004	4073760	4073878	chr2	18807520	18807638	+	100.00	118M	1	1	1	1
CI01000004	8664094	8664219	chr2	26483038	26483163	+	100.00	125M	1	1	1	1
CI01000004	12459893	12460051	chr2	32904008	32904166	+	100.00	158M	1	1	1	1
CI01000004	6885416	6885542	chr2	22115327	22115453	-	100.00	126M	1	1	1	1
CI01000004	6999661	6999777	chr2	21863389	21863505	-	100.00	116M	1	1	1	1
CI01000004	13190908	13191071	chr2	34123606	34123769	+	100.00	163M	1	1	1	1
CI01000004	8408372	8408479	chr2	25989665	25989772	+	100.00	107M	1	1	1	1
CI01000004	10368889	10369033	chr2	29611267	29611411	+	100.00	144M	1	1	1	1
CI01000004	11024744	11024904	chr2	30700414	30700574	+	100.00	160M	1	1	1	1
CI01000004	6717578	6717707	chr2	22364060	22364189	-	100.00	129M	1	1	1	1
CI01000004	16879442	16879571	chr2	39442576	39442705	+	100.00	129M	1	1	1	1
CI01000004	4182404	4182527	chr2	19072780	19072903	+	100.00	123M	1	1	1	1
CI01000004	9430810	9430941	chr2	27836511	27836642	+	100.00	131M	1	1	1	1
CI01000004	3439259	3439380	chr2	10482149	10482270	-	100.00	121M	1	1	1	1
CI01000004	4228011	4228112	chr2	19158033	19158134	+	100.00	101M	1	1	1	1
CI01000004	6990821	6990956	chr2	21877078	21877213	-	100.00	135M	1	1	1	1
CI01000004	13112216	13112321	chr2	34007854	34007959	+	100.00	105M	1	1	1	1
CI01000004	10604849	10604976	chr2	29987106	29987233	+	100.00	127M	1	1	1	1
CI01000004	9272143	9272263	chr2	27539865	27539985	+	100.00	120M	1	1	1	1
CI01000004	10032909	10033017	chr2	28988654	28988762	+	100.00	108M	1	1	1	1
CI01000004	10690086	10690191	chr2	30129538	30129643	+	100.00	105M	1	1	1	1
CI01000004	12444120	12444245	chr2	32885633	32885758	+	100.00	125M	1	1	1	1
CI01000004	6717933	6718070	chr2	22363685	22363822	-	100.00	137M	1	1	1	1
CI01000004	9874520	9874632	chr2	28580325	28580437	+	100.00	112M	1	1	1	1
CI01000004	13113729	13113850	chr2	34009410	34009531	+	100.00	121M	1	1	1	1
CI01000004	6763869	6764063	chr2	22273113	22273307	-	100.00	194M	1	1	1	1
CI01000004	16704936	16705063	chr2	39155281	39155408	+	100.00	127M	1	1	1	1
CI01000004	2865314	2865438	chr2	11973116	11973240	-	100.00	124M	1	1	1	1
CI01000004	9777355	9777486	chr2	28434638	28434769	+	100.00	131M	1	1	1	1
CI01000004	5453792	5453902	chr2	20116245	20116355	+	100.00	110M	1	1	1	1
CI01000004	10875138	10875247	chr2	30456618	30456727	+	100.00	109M	1	1	1	1
CI01000004	3489452	3489632	chr2	10397007	10397187	-	100.00	180M	1	1	1	1
CI01000004	15366358	15366497	chr2	37379168	37379307	+	100.00	139M	1	1	1	1
CI01000004	13087610	13087758	chr2	33983823	33983971	+	100.00	148M	1	1	1	1
CI01000004	4949964	4950124	chr2	16362560	16362720	-	100.00	160M	1	1	1	1
CI01000004	5638945	5639047	chr2	20501453	20501555	+	100.00	102M	1	1	1	1
CI01000004	5575620	5575727	chr2	20379347	20379454	+	100.00	107M	1	1	1	1
CI01000004	9869195	9869354	chr2	28574299	28574458	+	100.00	159M	1	1	1	1
CI01000004	10641643	10641744	chr2	30035311	30035412	+	100.00	101M	1	1	1	1
CI01000004	10631816	10631949	chr2	30018684	30018817	+	100.00	133M	1	1	1	1
CI01000004	5442700	5442835	chr2	20096243	20096378	+	100.00	135M	1	1	1	1
CI01000004	9275531	9275662	chr2	27546455	27546586	+	100.00	131M	1	1	1	1
CI01000004	12457314	12457441	chr2	32901567	32901694	+	100.00	127M	1	1	1	1
CI01000004	3488951	3489115	chr2	10397534	10397698	-	100.00	164M	1	1	1	1
CI01000004	12558878	12559007	chr2	33063488	33063617	+	100.00	129M	1	1	1	1
CI01000004	12670307	12670456	chr2	33251550	33251699	+	100.00	149M	1	1	1	1
CI01000004	3491151	3491424	chr2	10395414	10395687	-	100.00	273M	1	1	1	1
CI01000004	12538221	12538329	chr2	33032689	33032797	+	100.00	108M	1	1	1	1
CI01000004	6871741	6871876	chr2	22132194	22132329	-	100.00	135M	1	1	1	1
CI01000004	14987413	14987569	chr2	36816434	36816590	+	100.00	156M	1	1	1	1
CI01000004	10460799	10460922	chr2	29768353	29768476	+	100.00	123M	1	1	1	1
CI01000004	3095322	3095463	chr2	11370640	11370781	-	100.00	141M	1	1	1	1
CI01000004	9469970	9470076	chr2	27878994	27879100	+	100.00	106M	1	1	1	1
CI01000004	14982148	14982257	chr2	36808980	36809089	+	100.00	109M	1	1	1	1
CI01000004	5419656	5419769	chr2	20041080	20041193	+	100.00	113M	1	1	1	1
CI01000004	3504202	3504350	chr2	10375066	10375214	-	100.00	148M	1	1	1	1
CI01000004	2868702	2868815	chr2	11964142	11964255	-	100.00	113M	1	1	1	1
CI01000004	10220015	10220150	chr2	29383085	29383220	+	100.00	135M	1	1	1	1
CI01000004	9794459	9794656	chr2	28456486	28456683	+	100.00	197M	1	1	1	1
CI01000004	6710729	6710832	chr2	22376108	22376211	-	100.00	103M	1	1	1	1
CI01000004	12601576	12601758	chr2	33123104	33123286	+	100.00	182M	1	1	1	1
CI01000004	13258864	13258982	chr2	34230539	34230657	+	100.00	118M	1	1	1	1
CI01000004	10431166	10431274	chr2	29724304	29724412	+	100.00	108M	1	1	1	1
CI01000004	10025071	10025173	chr2	28977991	28978093	+	100.00	102M	1	1	1	1
CI01000004	6719773	6719883	chr2	22360548	22360658	-	100.00	110M	1	1	1	1
CI01000004	4188531	4188684	chr2	19091993	19092146	+	100.00	153M	1	1	1	1
CI01000004	16391049	16391166	chr2	38650397	38650514	+	100.00	117M	1	1	1	1
CI01000004	9086716	9086881	chr2	27182339	27182504	+	100.00	165M	1	1	1	1
CI01000004	5621392	5621537	chr2	20481980	20482125	+	100.00	145M	1	1	1	1
CI01000004	5515293	5515407	chr2	20253090	20253204	+	100.00	114M	1	1	1	1
CI01000004	13170316	13170421	chr2	34091388	34091493	+	100.00	105M	1	1	1	1
CI01000004	9764339	9764443	chr2	28412375	28412479	+	100.00	104M	1	1	1	1
CI01000004	12552246	12552383	chr2	33056987	33057124	+	100.00	137M	1	1	1	1
CI01000004	12450013	12450231	chr2	32893727	32893945	+	100.00	218M	1	1	1	1
CI01000004	9235205	9235306	chr2	27461412	27461513	+	100.00	101M	1	1	1	1
CI01000004	12606465	12606654	chr2	33127836	33128025	+	100.00	189M	1	1	1	1
CI01000004	12584699	12584816	chr2	33099730	33099847	+	100.00	117M	1	1	1	1
CI01000004	12529859	12529971	chr2	33017707	33017819	+	100.00	112M	1	1	1	1
CI01000004	3832083	3832199	chr2	18139515	18139631	+	100.00	116M	1	1	1	1
CI01000004	7714646	7715049	chr2	24761185	24761588	+	100.00	403M	1	1	1	1
CI01000004	12552025	12552136	chr2	33056765	33056876	+	100.00	111M	1	1	1	1
CI01000004	9026978	9027102	chr2	27073725	27073849	+	100.00	124M	1	1	1	1
CI01000004	4269868	4269984	chr2	19244617	19244733	+	100.00	116M	1	1	1	1
CI01000004	11301180	11301280	chr2	31139641	31139741	+	100.00	100M	1	1	1	1
CI01000004	10672372	10672472	chr2	30102459	30102559	+	100.00	100M	1	1	1	1
CI01000004	3566697	3566824	chr2	17547403	17547530	+	100.00	127M	1	1	1	1
CI01000004	6750971	6751087	chr2	22308546	22308662	-	100.00	116M	1	1	1	1
CI01000004	3794759	3794900	chr2	18066302	18066443	+	100.00	141M	1	1	1	1
CI01000004	12445404	12445559	chr2	32886861	32887016	+	100.00	155M	1	1	1	1
CI01000004	9811635	9811748	chr2	28480755	28480868	+	100.00	113M	1	1	1	1
CI01000004	9139919	9140041	chr2	27295166	27295288	+	100.00	122M	1	1	1	1
CI01000004	15990496	15990626	chr2	38134910	38135040	+	100.00	130M	1	1	1	1
CI01000004	3493132	3493263	chr2	10393559	10393690	-	100.00	131M	1	1	1	1
CI01000004	5912414	5912541	chr2	21065795	21065922	+	100.00	127M	1	1	1	1
CI01000004	8589442	8589544	chr2	26335566	26335668	+	100.00	102M	1	1	1	1
CI01000004	9792091	9792252	chr2	28452779	28452940	+	100.00	161M	1	1	1	1
CI01000004	3853651	3853763	chr2	18173481	18173593	+	100.00	112M	1	1	1	1
CI01000004	9225742	9225847	chr2	27439805	27439910	+	100.00	105M	1	1	1	1
CI01000004	10438723	10438838	chr2	29731587	29731702	+	100.00	115M	1	1	1	1
CI01000004	10438562	10438689	chr2	29731426	29731553	+	100.00	127M	1	1	1	1
CI01000004	14946271	14946421	chr2	36756575	36756725	+	100.00	150M	1	1	1	1
CI01000004	5626845	5626966	chr2	20489403	20489524	+	100.00	121M	1	1	1	1
CI01000004	10601115	10601231	chr2	29983175	29983291	+	100.00	116M	1	1	1	1
CI01000004	5613372	5613478	chr2	20463842	20463948	+	100.00	106M	1	1	1	1
CI01000004	6747279	6747431	chr2	22312807	22312959	-	100.00	152M	1	1	1	1
CI01000004	15004524	15004629	chr2	36837628	36837733	+	100.00	105M	1	1	1	1
CI01000004	5007458	5007570	chr2	16209824	16209936	-	100.00	112M	1	1	1	1
CI01000004	12464375	12464496	chr2	32910139	32910260	+	100.00	121M	1	1	1	1
CI01000004	13995111	13995231	chr2	35452149	35452269	+	100.00	120M	1	1	1	1
CI01000004	10478733	10478833	chr2	29804240	29804340	+	100.00	100M	1	1	1	1
CI01000004	12485571	12485698	chr2	32943390	32943517	+	100.00	127M	1	1	1	1
CI01000004	9406209	9406415	chr2	27786612	27786818	+	100.00	206M	1	1	1	1
CI01000004	4161147	4161276	chr2	19009738	19009867	+	100.00	129M	1	1	1	1
CI01000004	4150557	4150682	chr2	18985263	18985388	+	100.00	125M	1	1	1	1
CI01000004	6678452	6678634	chr2	22441923	22442105	-	100.00	182M	1	1	1	1
CI01000004	6862727	6862827	chr2	22147788	22147888	-	100.00	100M	1	1	1	1
CI01000004	12488187	12488305	chr2	32946583	32946701	+	100.00	118M	1	1	1	1
CI01000004	9295924	9296149	chr2	27602652	27602877	+	100.00	225M	1	1	1	1
CI01000004	4270211	4270314	chr2	19244961	19245064	+	100.00	103M	1	1	1	1
CI01000004	13428871	13428974	chr2	34514753	34514856	+	100.00	103M	1	1	1	1
CI01000004	16519390	16519496	chr2	38849751	38849857	+	100.00	106M	1	1	1	1
CI01000004	8756695	8756800	chr2	26664867	26664972	+	100.00	105M	1	1	1	1
CI01000004	10641281	10641396	chr2	30034987	30035102	+	100.00	115M	1	1	1	1
CI01000004	9043017	9043179	chr2	27101189	27101351	+	100.00	162M	1	1	1	1
CI01000004	4272453	4272584	chr2	19246829	19246960	+	100.00	131M	1	1	1	1
CI01000004	8259637	8259748	chr2	25727744	25727855	+	100.00	111M	1	1	1	1
CI01000004	16346326	16346436	chr2	38572310	38572420	+	100.00	110M	1	1	1	1
CI01000004	16368990	16369140	chr2	38610090	38610240	+	100.00	150M	1	1	1	1
CI01000004	10441496	10441615	chr2	29734125	29734244	+	100.00	119M	1	1	1	1
CI01000004	13114718	13114838	chr2	34010363	34010483	+	100.00	120M	1	1	1	1
CI01000004	10213486	10213663	chr2	29372233	29372410	+	100.00	177M	1	1	1	1
CI01000004	8620270	8620395	chr2	26406493	26406618	+	100.00	125M	1	1	1	1
CI01000004	9067623	9067726	chr2	27130202	27130305	-	100.00	103M	1	1	1	1
CI01000004	5526103	5526209	chr2	20283710	20283816	+	100.00	106M	1	1	1	1
CI01000004	14972091	14972255	chr2	36795567	36795731	+	100.00	164M	1	1	1	1
CI01000004	186687	186806	chr2	8105426	8105545	-	100.00	119M	1	1	1	1
CI01000004	10176519	10176630	chr2	29284216	29284327	+	100.00	111M	1	1	1	1
CI01000004	2574907	2575083	chr2	12718210	12718386	-	100.00	176M	1	1	1	1
CI01000004	4278333	4278495	chr2	19263398	19263560	+	100.00	162M	1	1	1	1
CI01000004	12529751	12529858	chr2	33017600	33017707	+	100.00	107M	1	1	1	1
CI01000004	9442379	9442533	chr2	27848461	27848615	+	100.00	154M	1	1	1	1
CI01000004	13433314	13433422	chr2	34523053	34523161	+	100.00	108M	1	1	1	1
CI01000004	4087210	4087325	chr2	18849507	18849622	+	100.00	115M	1	1	1	1
CI01000004	9183224	9183342	chr2	27369731	27369849	+	100.00	118M	1	1	1	1
CI01000004	7238781	7238921	chr2	21358008	21358148	-	100.00	140M	1	1	1	1
CI01000004	7715759	7715891	chr2	24762282	24762414	+	100.00	132M	1	1	1	1
CI01000004	12631619	12631796	chr2	33160170	33160347	+	100.00	177M	1	1	1	1
CI01000004	12591224	12591389	chr2	33111118	33111283	+	100.00	165M	1	1	1	1
CI01000004	11267419	11267520	chr2	31074336	31074437	+	100.00	101M	1	1	1	1
CI01000004	5516475	5516588	chr2	20259506	20259619	+	100.00	113M	1	1	1	1
CI01000004	10444800	10444965	chr2	29738640	29738805	+	100.00	165M	1	1	1	1
CI01000004	9286937	9287050	chr2	27570312	27570425	+	100.00	113M	1	1	1	1
CI01000004	13115995	13116122	chr2	34011810	34011937	+	100.00	127M	1	1	1	1
CI01000004	12609346	12609625	chr2	33131760	33132039	+	100.00	279M	1	1	1	1
CI01000004	4303353	4303480	chr2	19296279	19296406	+	100.00	127M	1	1	1	1
CI01000004	16316611	16316715	chr2	38529218	38529322	+	100.00	104M	1	1	1	1
CI01000004	6720679	6720788	chr2	22359666	22359775	-	100.00	109M	1	1	1	1
CI01000004	5404934	5405145	chr2	19994696	19994907	+	100.00	211M	1	1	1	1
CI01000004	6782284	6782407	chr2	22238268	22238391	-	100.00	123M	1	1	1	1
CI01000004	4197814	4197977	chr2	19113047	19113210	+	100.00	163M	1	1	1	1
CI01000004	9312751	9312915	chr2	27627363	27627527	+	100.00	164M	1	1	1	1
CI01000004	10622063	10622174	chr2	30006070	30006181	+	100.00	111M	1	1	1	1
CI01000004	6728034	6728154	chr2	22350003	22350123	-	100.00	120M	1	1	1	1
CI01000004	13467691	13467800	chr2	34588912	34589021	+	100.00	109M	1	1	1	1
CI01000004	4215697	4215844	chr2	19141291	19141438	+	100.00	147M	1	1	1	1
CI01000004	6678699	6678861	chr2	22441692	22441854	-	100.00	162M	1	1	1	1
CI01000004	9936761	9936866	chr2	28839175	28839280	+	100.00	105M	1	1	1	1
CI01000004	9407079	9407187	chr2	27789607	27789715	+	100.00	108M	1	1	1	1
CI01000004	4224016	4224247	chr2	19153138	19153369	+	100.00	231M	1	1	1	1
CI01000004	4223503	4223671	chr2	19152630	19152798	+	100.00	168M	1	1	2	1
CI01000004	12546748	12546894	chr2	33043745	33043891	+	100.00	146M	1	1	1	1
CI01000004	3950186	3950299	chr2	18413729	18413842	+	100.00	113M	1	1	1	1
CI01000004	10438419	10438521	chr2	29731283	29731385	+	100.00	102M	1	1	1	1
CI01000004	9802086	9802204	chr2	28468097	28468215	+	100.00	118M	1	1	1	1
CI01000004	5621289	5621391	chr2	20481877	20481979	+	100.00	102M	1	1	1	1
CI01000004	6719922	6720120	chr2	22360309	22360507	-	100.00	198M	1	1	1	1
CI01000004	6691596	6691749	chr2	22405654	22405807	-	100.00	153M	1	1	1	1
CI01000004	12546267	12546389	chr2	33043267	33043389	+	100.00	122M	1	1	1	1
CI01000004	3484163	3484320	chr2	10404571	10404728	-	100.00	157M	1	1	1	1
CI01000004	13117929	13118112	chr2	34012954	34013137	+	100.00	183M	1	1	1	1
CI01000004	12593970	12594108	chr2	33114299	33114437	+	100.00	138M	1	1	1	1
CI01000004	5609849	5610064	chr2	20456199	20456414	+	100.00	215M	1	1	1	1
CI01000004	9189658	9189806	chr2	27379563	27379711	+	100.00	148M	1	1	1	1
CI01000004	15995502	15995602	chr2	38142160	38142260	+	100.00	100M	1	1	1	1
CI01000004	16381163	16381273	chr2	38634895	38635005	+	100.00	110M	1	1	1	1
CI01000004	5913927	5914080	chr2	21068012	21068165	+	100.00	153M	1	1	1	1
CI01000004	6757666	6757822	chr2	22288475	22288631	-	100.00	156M	1	1	1	1
CI01000004	9256821	9257023	chr2	27498566	27498768	+	100.00	202M	1	1	1	1
CI01000004	14998863	14998965	chr2	36831941	36832043	+	100.00	102M	1	1	1	1
CI01000004	8963041	8963187	chr2	26979466	26979612	+	100.00	146M	1	1	1	1
CI01000004	13033495	13033646	chr2	33904164	33904315	+	100.00	151M	1	1	1	1
CI01000004	9891054	9891162	chr2	28739478	28739586	+	100.00	108M	1	1	1	1
CI01000004	9963386	9963494	chr2	28890155	28890263	+	100.00	108M	1	1	2	2
CI01000004	12579163	12579267	chr2	33090161	33090265	+	100.00	104M	1	1	1	1
CI01000004	12572303	12572423	chr2	33080220	33080340	+	100.00	120M	1	1	1	1
CI01000004	16737069	16737175	chr2	39203282	39203388	+	100.00	106M	1	1	1	1
CI01000004	12607437	12607540	chr2	33128834	33128937	+	100.00	103M	1	1	1	1
CI01000004	12445560	12445692	chr2	32887017	32887149	+	100.00	132M	1	1	1	1
CI01000004	9171561	9171693	chr2	27351514	27351646	+	100.00	132M	1	1	1	1
CI01000004	9298857	9299010	chr2	27609685	27609838	+	100.00	153M	1	1	1	1
CI01000004	7881416	7881651	chr2	25060055	25060290	+	100.00	235M	1	1	1	1
CI01000004	12600440	12600596	chr2	33121692	33121848	+	100.00	156M	1	1	1	1
CI01000004	10442945	10443108	chr2	29736128	29736291	+	100.00	163M	1	1	1	1
CI01000004	10438924	10439045	chr2	29731790	29731911	+	100.00	121M	1	1	1	1
CI01000004	6776243	6776372	chr2	22248984	22249113	-	100.00	129M	1	1	1	1
CI01000004	9963280	9963385	chr2	28890049	28890154	+	100.00	105M	2	2	2	2
CI01000004	12520600	12520706	chr2	33001872	33001978	+	100.00	106M	1	1	1	1
CI01000004	6718100	6718204	chr2	22363551	22363655	-	100.00	104M	1	1	1	1
CI01000004	9227187	9227316	chr2	27445335	27445464	+	100.00	129M	1	1	1	1
CI01000004	11411680	11411795	chr2	31318180	31318295	+	100.00	115M	1	1	1	1
CI01000004	8750229	8750381	chr2	26656681	26656833	+	100.00	152M	1	1	1	1
CI01000004	9913161	9913261	chr2	28788954	28789054	+	100.00	100M	1	1	1	1
CI01000004	4267114	4267304	chr2	19236577	19236767	+	100.00	190M	1	1	1	1
CI01000004	12452120	12452232	chr2	32896788	32896900	+	100.00	112M	1	1	1	1
CI01000004	12575760	12575903	chr2	33085140	33085283	+	100.00	143M	1	1	1	1
CI01000004	4205382	4205500	chr2	19120850	19120968	+	100.00	118M	1	1	1	1
CI01000004	10551795	10551906	chr2	29915099	29915210	+	100.00	111M	1	1	1	1
CI01000004	8797284	8797421	chr2	26739563	26739700	+	100.00	137M	1	1	1	1
CI01000004	7866480	7866587	chr2	25043508	25043615	+	100.00	107M	1	1	1	1
CI01000004	13778845	13778954	chr2	35124179	35124288	+	100.00	109M	1	1	1	1
CI01000004	5550508	5550656	chr2	20330346	20330494	+	100.00	148M	1	1	1	1
CI01000004	6757899	6758058	chr2	22288247	22288406	-	100.00	159M	1	1	1	1
CI01000004	13921407	13921514	chr2	35354512	35354619	+	100.00	107M	1	1	1	1
CI01000004	9110974	9111078	chr2	27230618	27230722	+	100.00	104M	1	1	1	1
CI01000004	6697178	6697318	chr2	22395279	22395419	-	100.00	140M	1	1	1	1
CI01000004	12521704	12521805	chr2	33002940	33003041	+	100.00	101M	1	1	1	1
CI01000004	13118830	13118942	chr2	34013785	34013897	+	100.00	112M	1	1	1	1
CI01000004	4173068	4173272	chr2	19057906	19058110	+	100.00	204M	1	1	1	1
CI01000004	9302904	9303053	chr2	27611987	27612136	+	100.00	149M	1	1	1	1
CI01000004	3493871	3494008	chr2	10392780	10392917	-	100.00	137M	1	1	1	1
CI01000004	12457153	12457283	chr2	32901406	32901536	+	100.00	130M	1	1	1	1
CI01000004	12574207	12574362	chr2	33083021	33083176	+	100.00	155M	1	1	1	1
CI01000004	12447443	12447693	chr2	32889259	32889509	+	100.00	250M	1	1	1	1
CI01000004	12476070	12476278	chr2	32928779	32928987	+	100.00	208M	1	1	1	1
CI01000004	4231350	4231468	chr2	19163184	19163302	+	100.00	118M	1	1	1	1
CI01000004	5105401	5105541	chr2	15975908	15976048	-	100.00	140M	1	1	1	1
CI01000004	12439453	12439682	chr2	32881012	32881241	+	100.00	229M	1	1	1	1
CI01000004	3439902	3440030	chr2	10478736	10478864	-	100.00	128M	1	1	1	1
CI01000004	5484769	5484910	chr2	20174361	20174502	+	100.00	141M	1	1	1	1
CI01000004	4289699	4289800	chr2	19284226	19284327	+	100.00	101M	1	1	1	1
CI01000004	13077518	13077636	chr2	33972738	33972856	+	100.00	118M	1	1	1	1
CI01000004	12639275	12639489	chr2	33171509	33171723	+	100.00	214M	1	1	1	1
CI01000004	6683017	6683154	chr2	22421347	22421484	-	100.00	137M	1	1	1	1
CI01000004	12579879	12580005	chr2	33090812	33090938	+	100.00	126M	1	1	1	1
CI01000004	5166552	5166655	chr2	15854401	15854504	-	100.00	103M	1	1	1	1
CI01000004	12605200	12605306	chr2	33126445	33126551	+	100.00	106M	1	1	1	1
CI01000004	5423953	5424069	chr2	20051370	20051486	+	100.00	116M	1	1	1	1
CI01000004	12452941	12453185	chr2	32897596	32897840	+	100.00	244M	1	1	1	1
CI01000004	12613591	12613697	chr2	33137869	33137975	+	100.00	106M	1	1	1	1
CI01000004	10615782	10615899	chr2	29997898	29998015	+	100.00	117M	1	1	1	1
CI01000004	14297499	14297699	chr2	35920521	35920721	+	100.00	200M	1	1	1	1
CI01000004	12591932	12592034	chr2	33111833	33111935	+	100.00	102M	1	1	1	1
CI01000004	16333340	16333451	chr2	38556405	38556516	+	100.00	111M	1	1	1	1
CI01000004	12595195	12595326	chr2	33115511	33115642	+	100.00	131M	1	1	1	1
CI01000004	6714033	6714224	chr2	22372323	22372514	-	100.00	191M	1	1	1	1
CI01000004	10857057	10857165	chr2	30429391	30429499	+	100.00	108M	1	1	1	1
CI01000004	6873483	6873604	chr2	22126842	22126963	-	100.00	121M	1	1	1	1
CI01000004	3491425	3491577	chr2	10395261	10395413	-	100.00	152M	1	1	1	1
CI01000004	9801932	9802084	chr2	28467943	28468095	+	100.00	152M	1	1	1	1
CI01000004	10955553	10955661	chr2	30588516	30588624	+	100.00	108M	1	1	1	1
CI01000004	5466486	5466603	chr2	20133127	20133244	+	100.00	117M	1	1	1	1
CI01000004	10441276	10441395	chr2	29733905	29734024	+	100.00	119M	1	1	1	1
CI01000004	4215845	4215959	chr2	19141439	19141553	+	100.00	114M	1	1	1	1
CI01000004	4260651	4260757	chr2	19220489	19220595	+	100.00	106M	1	1	1	1
CI01000004	13093422	13093526	chr2	33989563	33989667	+	100.00	104M	1	1	1	1
CI01000004	13884659	13884784	chr2	35302928	35303053	+	100.00	125M	1	1	1	1
CI01000004	12560833	12561009	chr2	33066651	33066827	+	100.00	176M	1	1	1	1
CI01000004	16746390	16746535	chr2	39220031	39220176	+	100.00	145M	1	1	1	1
CI01000004	13488042	13488167	chr2	34625801	34625926	+	100.00	125M	1	1	1	1
CI01000004	13900429	13900566	chr2	35327803	35327940	+	100.00	137M	1	1	1	1
CI01000004	13608073	13608195	chr2	34839331	34839453	+	100.00	122M	1	1	1	1
CI01000004	12538639	12538832	chr2	33033108	33033301	+	100.00	193M	1	1	1	1
CI01000004	10616601	10616769	chr2	30000405	30000573	+	100.00	168M	1	1	1	1
CI01000004	11033253	11033391	chr2	30709603	30709741	+	100.00	138M	1	1	1	1
CI01000004	4231600	4231730	chr2	19163440	19163570	+	100.00	130M	1	1	1	1
CI01000004	9252708	9252808	chr2	27496068	27496168	+	100.00	100M	1	1	1	1
CI01000004	15110076	15110220	chr2	37005267	37005411	+	100.00	144M	1	1	1	1
CI01000004	3487708	3487821	chr2	10400872	10400985	-	100.00	113M	1	1	1	1
CI01000004	150756	150887	chr2	8203481	8203612	-	100.00	131M	1	1	1	1
CI01000004	15004793	15004910	chr2	36837912	36838029	+	100.00	117M	1	1	1	1
CI01000004	12629166	12629270	chr2	33156534	33156638	+	100.00	104M	1	1	1	1
CI01000004	12623530	12623683	chr2	33147441	33147594	+	100.00	153M	1	1	1	1
CI01000004	10666800	10666906	chr2	30088654	30088760	+	100.00	106M	1	1	1	1
CI01000004	9218941	9219131	chr2	27431374	27431564	+	100.00	190M	1	1	1	1
CI01000004	9256651	9256787	chr2	27498396	27498532	+	100.00	136M	1	1	1	1
CI01000004	4214638	4214765	chr2	19137216	19137343	+	100.00	127M	1	1	1	1
CI01000004	9741691	9741823	chr2	28369925	28370057	+	100.00	132M	1	1	1	1
CI01000004	12488445	12488582	chr2	32946833	32946970	+	100.00	137M	1	1	1	1
CI01000004	14990447	14990549	chr2	36823545	36823647	+	100.00	102M	1	1	1	1
CI01000004	12748869	12748977	chr2	33384973	33385081	+	100.00	108M	1	1	1	1
CI01000004	12495937	12496037	chr2	32958827	32958927	+	100.00	100M	1	1	1	1
CI01000004	9094969	9095130	chr2	27184562	27184723	+	100.00	161M	1	1	1	1
CI01000004	16289810	16289912	chr2	38489438	38489540	+	100.00	102M	1	1	1	1
CI01000004	12475138	12475247	chr2	32927893	32928002	+	100.00	109M	1	1	1	1
CI01000004	8789458	8789558	chr2	26724991	26725091	+	100.00	100M	1	1	1	1
CI01000004	12592448	12592578	chr2	33112328	33112458	+	100.00	130M	1	1	1	1
CI01000004	16807453	16807574	chr2	39312559	39312680	+	100.00	121M	1	1	1	1
CI01000004	16692986	16693187	chr2	39135110	39135311	+	100.00	201M	1	1	1	1
CI01000004	4216039	4216216	chr2	19141624	19141801	+	100.00	177M	1	1	1	1
CI01000004	6784382	6784504	chr2	22235205	22235327	-	100.00	122M	1	1	1	1
CI01000004	12607175	12607297	chr2	33128563	33128685	+	100.00	122M	1	1	2	2
CI01000004	12637302	12637438	chr2	33169366	33169502	+	100.00	136M	1	1	1	1
CI01000004	5616747	5616988	chr2	20475417	20475658	+	100.00	241M	1	1	1	1
CI01000004	12624368	12624477	chr2	33148247	33148356	+	100.00	109M	1	1	1	1
CI01000004	13835853	13835987	chr2	35233480	35233614	+	100.00	134M	1	1	1	1
CI01000004	12528290	12528512	chr2	33013063	33013285	+	100.00	222M	1	1	1	1
CI01000004	12520130	12520236	chr2	33001378	33001484	+	100.00	106M	1	1	1	1
CI01000004	9975025	9975171	chr2	28908588	28908734	+	100.00	146M	1	1	1	1
CI01000004	9462088	9462198	chr2	27873736	27873846	+	100.00	110M	1	1	1	1
CI01000004	9102252	9102360	chr2	27202319	27202427	+	100.00	108M	1	1	1	1
CI01000004	10807138	10807242	chr2	30338303	30338407	+	100.00	104M	1	1	1	1
CI01000004	5489657	5489774	chr2	20184882	20184999	+	100.00	117M	1	1	1	1
CI01000004	9229362	9229492	chr2	27449623	27449753	+	100.00	130M	1	1	1	1
CI01000004	4214909	4215010	chr2	19137505	19137606	+	100.00	101M	1	1	1	1
CI01000004	12592035	12592147	chr2	33111936	33112048	+	100.00	112M	1	1	1	1
CI01000004	3709978	3710080	chr2	17914567	17914669	+	100.00	102M	1	1	1	1
CI01000004	6695806	6696059	chr2	22396491	22396744	-	100.00	253M	1	1	1	1
CI01000004	12541069	12541303	chr2	33036073	33036307	+	100.00	234M	1	1	1	1
CI01000004	6981856	6981983	chr2	21897905	21898032	-	100.00	127M	1	1	1	1
CI01000004	9774837	9775091	chr2	28431470	28431724	+	100.00	254M	1	1	1	1
CI01000004	13103609	13103716	chr2	33999445	33999552	+	100.00	107M	1	1	1	1
CI01000004	12510347	12510551	chr2	32982444	32982648	+	100.00	204M	1	1	1	1
CI01000004	16261272	16261394	chr2	38454958	38455080	+	100.00	122M	1	1	1	1
CI01000004	5091279	5091403	chr2	16012902	16013026	-	100.00	124M	1	1	1	1
CI01000004	10366918	10367036	chr2	29609251	29609369	+	100.00	118M	1	1	1	1
CI01000004	9433564	9433818	chr2	27839204	27839458	+	100.00	254M	1	1	1	1
CI01000004	12571839	12571976	chr2	33079783	33079920	+	100.00	137M	1	1	1	1
CI01000004	12611415	12611533	chr2	33134852	33134970	+	100.00	118M	1	1	1	1
CI01000004	9868743	9868886	chr2	28573853	28573996	+	100.00	143M	1	1	1	1
CI01000004	12583253	12583480	chr2	33097124	33097351	+	100.00	227M	1	1	1	1
CI01000004	4252234	4252361	chr2	19203489	19203616	+	100.00	127M	1	1	1	1
CI01000004	13607930	13608037	chr2	34839188	34839295	+	100.00	107M	1	1	1	1
CI01000004	6690343	6690503	chr2	22408585	22408745	-	100.00	160M	1	1	1	1
CI01000004	13106149	13106286	chr2	34001851	34001988	+	100.00	137M	1	1	1	1
CI01000004	9322066	9322193	chr2	27647582	27647709	+	100.00	127M	1	1	1	1
CI01000004	3490147	3490255	chr2	10396401	10396509	-	100.00	108M	1	1	1	1
CI01000004	6883479	6883659	chr2	22117166	22117346	-	100.00	180M	1	1	1	1
CI01000004	2885893	2885996	chr2	11910853	11910956	-	100.00	103M	1	1	1	1
CI01000004	3628226	3628330	chr2	17674766	17674870	+	100.00	104M	1	1	1	1
CI01000004	8740860	8741019	chr2	26640621	26640780	+	100.00	159M	1	1	1	1
CI01000004	4297554	4297737	chr2	19291430	19291613	+	100.00	183M	1	1	1	1
CI01000005	2314916	2315097	chr13	5366444	5366625	+	100.00	181M	1	1	1	1
CI01000005	2372985	2373088	chr13	5435987	5436090	+	100.00	103M	1	1	1	1
CI01000005	2144179	2144293	chr13	5096632	5096746	+	100.00	114M	1	1	1	1
CI01000005	2370783	2370888	chr13	5433796	5433901	+	100.00	105M	1	1	1	1
CI01000005	3516448	3516560	chr13	3662677	3662789	-	100.00	112M	1	1	1	1
CI01000005	2506401	2506636	chr13	5614847	5615082	+	100.00	235M	1	1	1	1
CI01000005	2582062	2582206	chr13	5700177	5700321	+	100.00	144M	1	1	1	1
CI01000005	2525235	2525378	chr13	5640706	5640849	+	100.00	143M	1	1	1	1
CI01000005	2357080	2357207	chr13	5414528	5414655	+	100.00	127M	1	1	1	1
CI01000005	2526926	2527029	chr13	5644305	5644408	+	100.00	103M	1	1	1	1
CI01000005	2352911	2353060	chr13	5407982	5408131	+	100.00	149M	1	1	1	1
CI01000005	2393132	2393284	chr13	5467950	5468102	+	100.00	152M	1	1	1	1
CI01000005	1192733	1192835	chr13	6763001	6763103	+	100.00	102M	1	1	1	1
CI01000005	2027376	2027565	chr13	4980308	4980497	+	100.00	189M	1	1	1	1
CI01000005	2366947	2367049	chr13	5428194	5428296	+	100.00	102M	1	1	1	1
CI01000005	2194988	2195141	chr13	5167322	5167475	+	100.00	153M	1	1	1	1
CI01000005	2410345	2410515	chr13	5503064	5503234	+	100.00	170M	1	1	1	1
CI01000005	2297988	2298118	chr13	5340514	5340644	+	100.00	130M	1	1	1	1
CI01000005	2331877	2332040	chr13	5383840	5384003	+	100.00	163M	1	1	1	1
CI01000005	2368866	2368968	chr13	5431938	5432040	+	100.00	102M	1	1	1	1
CI01000005	2188450	2188572	chr13	5156601	5156723	+	100.00	122M	1	1	1	1
CI01000005	2215483	2215594	chr13	5214818	5214929	+	100.00	111M	1	1	1	1
CI01000005	2339980	2340096	chr13	5393452	5393568	+	100.00	116M	1	1	1	1
CI01000005	4010211	4010331	chr13	3093728	3093848	-	100.00	120M	1	1	1	1
CI01000005	2367132	2367256	chr13	5428366	5428490	+	100.00	124M	1	1	1	1
CI01000005	5601549	5601664	chr13	1841985	1842100	+	100.00	115M	1	1	1	1
CI01000005	2440373	2440491	chr13	5542039	5542157	+	100.00	118M	1	1	1	1
CI01000005	2368969	2369083	chr13	5432041	5432155	+	100.00	114M	1	1	1	1
CI01000005	4925049	4925169	chr13	1122569	1122689	+	100.00	120M	1	1	1	1
CI01000005	2201855	2201963	chr13	5176434	5176542	+	100.00	108M	1	1	1	1
CI01000005	2115972	2116079	chr13	5058888	5058995	+	100.00	107M	1	1	1	1
CI01000005	2397368	2397507	chr13	5475411	5475550	+	100.00	139M	1	1	1	1
CI01000005	2396938	2397049	chr13	5475018	5475129	+	100.00	111M	1	1	1	1
CI01000005	2768153	2768266	chr13	5955172	5955285	+	100.00	113M	1	1	1	1
CI01000005	2334125	2334227	chr13	5387166	5387268	+	100.00	102M	1	1	1	1
CI01000005	2372365	2372540	chr13	5435373	5435548	+	100.00	175M	1	1	1	1
CI01000005	2316920	2317022	chr13	5368432	5368534	+	100.00	102M	1	1	1	1
CI01000005	3907218	3907321	chr13	3233927	3234030	-	100.00	103M	1	1	1	1
CI01000005	2315285	2315434	chr13	5366811	5366960	+	100.00	149M	1	1	1	1
CI01000005	2296660	2296769	chr13	5336293	5336402	+	100.00	109M	1	1	1	1
CI01000005	2764438	2764551	chr13	5951431	5951544	+	100.00	113M	1	1	1	1
CI01000005	2286798	2286899	chr13	5321302	5321403	+	100.00	101M	1	1	1	1
CI01000005	2314174	2314308	chr13	5365697	5365831	+	100.00	134M	1	1	1	1
CI01000005	2359386	2359525	chr13	5417600	5417739	+	100.00	139M	1	1	1	1
CI01000005	2344312	2344419	chr13	5398179	5398286	+	100.00	107M	1	1	1	1
CI01000005	2318237	2318339	chr13	5369734	5369836	+	100.00	102M	1	1	1	1
CI01000005	2256229	2256349	chr13	5271606	5271726	+	100.00	120M	1	1	1	1
CI01000005	2509898	2510089	chr13	5622877	5623068	+	100.00	191M	1	1	1	1
CI01000005	2338577	2338694	chr13	5392041	5392158	+	100.00	117M	1	1	1	1
CI01000005	2305446	2305606	chr13	5347600	5347760	+	100.00	160M	1	1	1	1
CI01000005	2066398	2066516	chr13	5010517	5010635	+	100.00	118M	1	1	1	1
CI01000005	2463637	2463739	chr13	5558042	5558144	+	100.00	102M	1	1	1	1
CI01000005	2543554	2543661	chr13	5668053	5668160	+	100.00	107M	1	1	1	1
CI01000005	2319336	2319444	chr13	5370902	5371010	+	100.00	108M	1	1	1	1
CI01000005	2362988	2363137	chr13	5421114	5421263	+	100.00	149M	1	1	1	1
CI01000005	2127421	2127528	chr13	5069924	5070031	+	100.00	107M	1	1	1	1
CI01000005	2350761	2350962	chr13	5406542	5406743	+	100.00	201M	1	1	1	1
CI01000005	2364687	2364886	chr13	5423325	5423524	+	100.00	199M	1	1	1	1
CI01000005	2296887	2297017	chr13	5336522	5336652	+	100.00	130M	1	1	1	1
CI01000005	2306297	2306425	chr13	5348426	5348554	+	100.00	128M	1	1	1	1
CI01000005	2338054	2338158	chr13	5391516	5391620	+	100.00	104M	1	1	1	1
CI01000005	2307538	2307715	chr13	5349492	5349669	+	100.00	177M	1	1	1	1
CI01000005	2178738	2178839	chr13	5142427	5142528	+	100.00	101M	1	1	1	1
CI01000005	1109048	1109184	chr13	6699716	6699852	+	100.00	136M	1	1	1	1
CI01000005	2361389	2361530	chr13	5419562	5419703	+	100.00	141M	1	1	1	1
CI01000005	1109680	1109781	chr13	6700334	6700435	+	100.00	101M	1	1	1	1
CI01000005	2308800	2308903	chr13	5350510	5350613	+	100.00	103M	1	1	1	1
CI01000005	3557190	3557292	chr13	3608850	3608952	-	100.00	102M	1	1	1	1
CI01000005	2401709	2401811	chr13	5484367	5484469	+	100.00	102M	1	1	1	1
CI01000005	3483843	3483952	chr13	3707686	3707795	-	100.00	109M	1	1	1	1
CI01000005	2408604	2408739	chr13	5499190	5499325	+	100.00	135M	1	1	1	1
CI01000005	2426155	2426297	chr13	5524663	5524805	+	100.00	142M	1	1	1	1
CI01000005	2238942	2239070	chr13	5243539	5243667	+	100.00	128M	1	1	1	1
CI01000005	3592587	3592716	chr13	3547778	3547907	-	100.00	129M	1	1	1	1
CI01000005	2219521	2219632	chr13	5220764	5220875	+	100.00	111M	1	1	1	1
CI01000005	2290944	2291112	chr13	5328295	5328463	+	100.00	168M	1	1	1	1
CI01000005	2107258	2107368	chr13	5048729	5048839	+	100.00	110M	1	1	1	1
CI01000005	3272682	3272785	chr13	3972710	3972813	-	100.00	103M	1	1	1	1
CI01000005	2171271	2171405	chr13	5132871	5133005	+	100.00	134M	1	1	1	1
CI01000005	2502577	2502687	chr13	5608211	5608321	+	100.00	110M	1	1	1	1
CI01000005	1208094	1208217	chr13	6780653	6780776	+	100.00	123M	1	1	1	1
CI01000005	2340101	2340209	chr13	5393575	5393683	+	100.00	108M	1	1	1	1
CI01000005	2189318	2189440	chr13	5159405	5159527	+	100.00	122M	1	1	1	1
CI01000005	2314328	2314453	chr13	5365851	5365976	+	100.00	125M	1	1	1	1
CI01000005	2127281	2127420	chr13	5069784	5069923	+	100.00	139M	1	1	1	1
CI01000005	2349723	2349855	chr13	5405148	5405280	+	100.00	132M	1	1	1	1
CI01000005	2349232	2349398	chr13	5404674	5404840	+	100.00	166M	1	1	1	1
CI01000005	2518056	2518185	chr13	5631416	5631545	+	100.00	129M	1	1	1	1
CI01000005	2410224	2410344	chr13	5502943	5503063	+	100.00	120M	1	1	1	1
CI01000005	2313909	2314022	chr13	5365433	5365546	+	100.00	113M	1	1	1	1
CI01000005	2354158	2354274	chr13	5409240	5409356	+	100.00	116M	1	1	1	1
CI01000005	3660558	3660658	chr13	3461097	3461197	-	100.00	100M	1	1	1	1
CI01000005	2353876	2354077	chr13	5408964	5409165	+	100.00	201M	1	1	1	1
CI01000005	2320115	2320243	chr13	5371663	5371791	+	100.00	128M	1	1	1	1
CI01000005	2324739	2324911	chr13	5377227	5377399	+	100.00	172M	1	1	1	1
CI01000005	2357706	2357826	chr13	5415963	5416083	+	100.00	120M	1	1	1	1
CI01000005	2663655	2663756	chr13	5807268	5807369	+	100.00	101M	1	1	1	1
CI01000005	3450786	3450890	chr13	3740644	3740748	-	100.00	104M	1	1	1	1
CI01000005	2520116	2520216	chr13	5633959	5634059	+	100.00	100M	1	1	1	1
CI01000005	2764307	2764437	chr13	5951300	5951430	+	100.00	130M	1	1	1	1
CI01000005	1005780	1005890	chrUn_KN150568v1	94991	95101	+	100.00	110M	1	1	1	1
CI01000006	9122312	9122422	chr21	17361772	17361882	-	100.00	110M	1	1	1	1
CI01000006	2381788	2381916	chr21	28882368	28882496	-	100.00	128M	1	1	1	1
CI01000006	9156669	9156786	chr21	17307150	17307267	-	100.00	117M	1	1	1	1
CI01000006	11829746	11829864	chr21	12684442	12684560	-	100.00	118M	1	1	1	1
CI01000006	1333140	1333242	chr21	31634808	31634910	-	100.00	102M	1	1	1	1
CI01000006	9088939	9089087	chr21	17409596	17409744	-	100.00	148M	1	1	1	2
CI01000006	7408053	7408172	chr21	20422699	20422818	-	100.00	119M	1	1	1	1
CI01000006	9061239	9061421	chr21	17451278	17451460	-	100.00	182M	1	1	1	2
CI01000006	5125327	5125443	chr21	24248971	24249087	-	100.00	116M	1	1	1	1
CI01000006	11938925	11939047	chr21	12478925	12479047	-	100.00	122M	1	1	1	1
CI01000006	2757354	2757544	chr21	28238433	28238623	-	100.00	190M	1	1	1	1
CI01000006	5558250	5558354	chr21	23538757	23538861	-	100.00	104M	1	1	1	1
CI01000006	5324200	5324314	chr21	23931125	23931239	-	100.00	114M	1	1	1	1
CI01000006	9978661	9978891	chr21	15867938	15868168	-	100.00	230M	1	1	1	1
CI01000006	5746489	5746678	chr21	23231075	23231264	-	100.00	189M	1	1	1	1
CI01000006	8044535	8044644	chr21	19235633	19235742	-	100.00	109M	1	1	1	1
CI01000006	7357457	7357570	chr21	20515522	20515635	-	100.00	113M	1	1	1	1
CI01000006	3957092	3957197	chr21	26334911	26335016	-	100.00	105M	1	1	1	1
CI01000006	7632823	7632941	chr21	19981506	19981624	-	100.00	118M	1	1	1	1
CI01000006	9063726	9063832	chr21	17447773	17447879	-	100.00	106M	1	1	1	1
CI01000006	11029123	11029226	chr21	14347002	14347105	-	100.00	103M	1	1	1	1
CI01000006	5361915	5362073	chr21	23865034	23865192	-	100.00	158M	1	1	1	1
CI01000006	12196496	12196603	chr21	11979651	11979758	-	100.00	107M	1	1	1	1
CI01000006	7392999	7393123	chr21	20459793	20459917	-	100.00	124M	1	1	1	1
CI01000006	7815884	7816031	chr21	19687283	19687430	-	100.00	147M	1	1	1	1
CI01000006	5757429	5757537	chr21	23221356	23221464	-	100.00	108M	1	1	1	1
CI01000006	7330715	7330848	chr21	20555032	20555165	-	100.00	133M	1	1	1	1
CI01000006	9926540	9926727	chr21	15973699	15973886	-	100.00	187M	1	1	1	1
CI01000006	12204285	12204393	chr21	11967085	11967193	-	100.00	108M	1	1	1	1
CI01000006	5181525	5181652	chr21	24138782	24138909	-	100.00	127M	1	1	1	1
CI01000006	9119665	9119864	chr21	17365414	17365613	-	100.00	199M	1	1	1	1
CI01000006	2991551	2991699	chr21	27883221	27883369	-	100.00	148M	1	1	1	1
CI01000006	9585931	9586044	chr21	16506806	16506919	-	100.00	113M	1	1	1	1
CI01000006	12958873	12958982	chr21	10596902	10597011	-	100.00	109M	1	1	1	1
CI01000006	9035020	9035126	chr21	17495921	17496027	-	100.00	106M	1	1	1	1
CI01000006	12140647	12140755	chr21	12085439	12085547	-	100.00	108M	1	1	1	1
CI01000006	8117890	8118047	chr21	19092589	19092746	-	100.00	157M	1	1	1	1
CI01000006	11902956	11903071	chr21	12552200	12552315	-	100.00	115M	1	1	1	1
CI01000006	8909492	8909710	chr21	17729008	17729226	-	100.00	218M	1	1	1	1
CI01000006	1250129	1250281	chr21	31796203	31796355	-	100.00	152M	1	1	1	1
CI01000006	11882306	11882406	chr21	12585706	12585806	-	100.00	100M	1	1	1	1
CI01000006	5730344	5730485	chr21	23257681	23257822	-	100.00	141M	1	1	1	1
CI01000006	5072886	5073007	chr21	24346158	24346279	-	100.00	121M	1	1	1	1
CI01000006	5069676	5069776	chr21	24349501	24349601	-	100.00	100M	1	1	1	1
CI01000006	5263246	5263456	chr21	24022579	24022789	-	100.00	210M	1	1	1	1
CI01000006	12015121	12015321	chr21	12342093	12342293	-	100.00	200M	1	1	1	1
CI01000006	11865206	11865325	chr21	12618650	12618769	-	100.00	119M	1	1	1	1
CI01000006	5081625	5081729	chr21	24333929	24334033	-	100.00	104M	1	1	1	1
CI01000006	9135022	9135157	chr21	17340744	17340879	-	100.00	135M	1	1	1	1
CI01000006	9061595	9061808	chr21	17450887	17451100	-	100.00	213M	1	1	1	1
CI01000006	5371076	5371179	chr21	23851539	23851642	-	100.00	103M	1	1	1	1
CI01000006	8140052	8140163	chr21	19045498	19045609	-	100.00	111M	1	1	1	1
CI01000006	5773656	5773799	chr21	23202211	23202354	-	100.00	143M	1	1	1	1
CI01000006	11998345	11998471	chr21	12375325	12375451	-	100.00	126M	1	1	1	1
CI01000006	5748299	5748431	chr21	23228241	23228373	-	100.00	132M	1	1	1	1
CI01000006	5757054	5757171	chr21	23221722	23221839	-	100.00	117M	1	1	1	1
CI01000006	9116310	9116433	chr21	17375705	17375828	-	100.00	123M	1	1	1	1
CI01000006	2746173	2746286	chr21	28266474	28266587	-	100.00	113M	1	1	1	1
CI01000006	5779427	5779709	chr21	23194755	23195037	-	100.00	282M	1	1	1	1
CI01000006	2424852	2425119	chr21	28798471	28798738	-	100.00	267M	1	1	1	1
CI01000006	2429488	2429588	chr21	28790344	28790444	-	100.00	100M	1	1	1	1
CI01000006	5084320	5084530	chr21	24329300	24329510	-	100.00	210M	1	1	1	1
CI01000006	7854994	7855295	chr21	19608644	19608945	-	100.00	301M	1	1	1	1
CI01000006	1423953	1424069	chr21	31453879	31453995	-	100.00	116M	1	1	1	1
CI01000006	5729251	5729408	chr21	23260406	23260563	-	100.00	157M	1	1	1	1
CI01000006	11940053	11940177	chr21	12477789	12477913	-	100.00	124M	1	1	1	1
CI01000006	5375285	5375497	chr21	23842941	23843153	-	100.00	212M	1	1	1	1
CI01000006	9093973	9094139	chr21	17401810	17401976	-	100.00	166M	1	1	1	1
CI01000006	8050934	8051081	chr21	19227117	19227264	-	100.00	147M	1	1	1	1
CI01000006	9043535	9043675	chr21	17482547	17482687	-	100.00	140M	1	1	1	1
CI01000006	8930415	8930516	chr21	17680590	17680691	-	100.00	101M	1	1	1	1
CI01000006	6668259	6668433	chr21	21730986	21731160	-	100.00	174M	1	1	1	1
CI01000006	8114272	8114372	chr21	19095449	19095549	-	100.00	100M	1	1	1	1
CI01000006	11939048	11939172	chr21	12478800	12478924	-	100.00	124M	1	1	1	1
CI01000006	3151393	3151506	chr21	27601818	27601931	-	100.00	113M	1	1	1	1
CI01000006	5756231	5756344	chr21	23222502	23222615	-	100.00	113M	1	1	1	1
CI01000006	1875387	1875490	chr21	30537532	30537635	-	100.00	103M	1	1	1	1
CI01000006	7405726	7405855	chr21	20429435	20429564	-	100.00	129M	1	1	1	1
CI01000006	2986917	2987095	chr21	27889370	27889548	-	100.00	178M	1	1	1	1
CI01000006	8045255	8045417	chr21	19234884	19235046	-	100.00	162M	1	1	1	1
CI01000006	5181344	5181451	chr21	24138970	24139077	-	100.00	107M	1	1	1	1
CI01000006	5260617	5260745	chr21	24026521	24026649	-	100.00	128M	1	1	1	1
CI01000006	5025730	5025837	chr21	24419475	24419582	-	100.00	107M	1	1	1	1
CI01000006	11917138	11917307	chr21	12534220	12534389	-	100.00	169M	1	1	1	1
CI01000006	2393618	2393743	chr21	28867258	28867383	-	100.00	125M	1	1	1	1
CI01000006	9047965	9048094	chr21	17476134	17476263	-	100.00	129M	1	1	1	1
CI01000006	9590473	9590634	chr21	16500001	16500162	-	100.00	161M	1	1	1	1
CI01000006	2419321	2419604	chr21	28807413	28807696	-	100.00	283M	1	1	1	1
CI01000006	9737454	9737583	chr21	16271203	16271332	-	100.00	129M	1	1	1	1
CI01000006	11879028	11879163	chr21	12590210	12590345	-	100.00	135M	1	1	1	1
CI01000006	2380325	2380454	chr21	28883816	28883945	-	100.00	129M	1	1	1	1
CI01000006	9101914	9102014	chr21	17395367	17395467	-	100.00	100M	1	1	1	1
CI01000006	7164224	7164364	chr21	20986062	20986202	-	100.00	140M	1	1	1	1
CI01000006	5083456	5083650	chr21	24330154	24330348	-	100.00	194M	1	1	1	1
CI01000006	8993360	8993501	chr21	17578166	17578307	-	100.00	141M	1	1	1	1
CI01000006	9034738	9034853	chr21	17496176	17496291	-	100.00	115M	1	1	1	1
CI01000006	8113933	8114033	chr21	19095776	19095876	-	100.00	100M	1	1	1	1
CI01000006	5440240	5440356	chr21	23726200	23726316	-	100.00	116M	1	1	1	1
CI01000006	12011170	12011348	chr21	12352668	12352846	-	100.00	178M	1	1	1	1
CI01000006	8245856	8245995	chr21	18826892	18827031	-	100.00	139M	1	1	1	1
CI01000006	10947453	10947557	chr21	14480179	14480283	-	100.00	104M	1	1	1	1
CI01000006	5331314	5331430	chr21	23920773	23920889	-	100.00	116M	1	1	1	1
CI01000006	8033230	8033333	chr21	19264317	19264420	-	100.00	103M	1	1	1	1
CI01000006	8129298	8129461	chr21	19066631	19066794	-	100.00	163M	1	1	1	1
CI01000006	1490027	1490158	chr21	31324787	31324918	-	100.00	131M	1	1	1	1
CI01000006	2425725	2425830	chr21	28796639	28796744	-	100.00	105M	1	1	1	1
CI01000006	5076180	5076291	chr21	24339685	24339796	-	100.00	111M	1	1	1	1
CI01000006	7428736	7428970	chr21	20385091	20385325	-	100.00	234M	1	1	1	1
CI01000006	12513655	12513758	chr21	11406666	11406769	-	100.00	103M	1	1	1	1
CI01000006	1874891	1875013	chr21	30537899	30538021	-	100.00	122M	1	1	1	1
CI01000006	8468121	8468245	chr21	18357919	18358043	-	100.00	124M	1	1	1	1
CI01000006	5744459	5744629	chr21	23236690	23236860	-	100.00	170M	1	1	1	1
CI01000006	9578677	9578822	chr21	16516092	16516237	-	100.00	145M	1	1	1	1
CI01000006	9980234	9980356	chr21	15865660	15865782	-	100.00	122M	1	1	1	1
CI01000006	11772826	11772981	chr21	12781139	12781294	-	100.00	155M	1	1	1	1
CI01000006	6525140	6525266	chr21	21911787	21911913	-	100.00	126M	1	1	1	1
CI01000006	9100495	9100610	chr21	17396999	17397114	-	100.00	115M	1	1	1	1
CI01000006	9736030	9736134	chr21	16273022	16273126	-	100.00	104M	1	1	1	1
CI01000006	7660763	7660872	chr21	19931047	19931156	-	100.00	109M	1	2	1	2
CI01000006	11994879	11995054	chr21	12378067	12378242	-	100.00	175M	1	1	1	1
CI01000006	5235028	5235150	chr21	24064209	24064331	-	100.00	122M	1	1	1	1
CI01000006	5139208	5139318	chr21	24212629	24212739	-	100.00	110M	1	1	1	1
CI01000006	5816262	5816420	chr21	23148674	23148832	-	100.00	158M	1	1	1	1
CI01000006	2990996	2991126	chr21	27883750	27883880	-	100.00	130M	1	1	1	1
CI01000006	5825131	5825312	chr21	23134829	23135010	-	100.00	181M	1	1	1	1
CI01000006	9097542	9097663	chr21	17397537	17397658	-	100.00	121M	3	1	3	1
CI01000006	8041308	8041425	chr21	19246382	19246499	-	100.00	117M	1	1	1	1
CI01000006	2449601	2449778	chr21	28755646	28755823	-	100.00	177M	1	1	1	1
CI01000006	5718954	5719060	chr21	23271228	23271334	-	100.00	106M	1	1	1	1
CI01000006	2430204	2430316	chr21	28789635	28789747	-	100.00	112M	1	1	1	1
CI01000006	9072917	9073020	chr21	17438169	17438272	-	100.00	103M	1	1	1	1
CI01000006	9043082	9043197	chr21	17483021	17483136	-	100.00	115M	1	1	1	1
CI01000006	5808736	5808844	chr21	23157492	23157600	-	100.00	108M	1	1	1	1
CI01000006	4994307	4994407	chr21	24486767	24486867	-	100.00	100M	1	1	1	1
CI01000006	9730902	9731006	chr21	16281207	16281311	-	100.00	104M	1	1	1	1
CI01000006	5757991	5758185	chr21	23220727	23220921	-	100.00	194M	1	1	1	1
CI01000006	2479968	2480122	chr21	28694271	28694425	-	100.00	154M	1	1	1	1
CI01000006	5247350	5247501	chr21	24050622	24050773	-	100.00	151M	1	1	1	1
CI01000006	8920547	8920669	chr21	17703020	17703142	-	100.00	122M	1	1	1	1
CI01000006	12160519	12160631	chr21	12049273	12049385	-	100.00	112M	1	1	1	1
CI01000006	8277073	8277198	chr21	18766714	18766839	-	100.00	125M	1	1	1	1
CI01000006	5848244	5848365	chr21	23117843	23117964	-	100.00	121M	1	1	1	1
CI01000006	8310521	8310622	chr21	18716646	18716747	-	100.00	101M	1	1	1	1
CI01000006	2480545	2480645	chr21	28693707	28693807	-	100.00	100M	1	1	1	1
CI01000006	7855465	7855579	chr21	19608365	19608479	-	100.00	114M	1	1	1	1
CI01000006	5263711	5263843	chr21	24022194	24022326	-	100.00	132M	1	1	1	1
CI01000006	5776136	5776292	chr21	23197723	23197879	-	100.00	156M	1	1	2	2
CI01000006	2422431	2422566	chr21	28800732	28800867	-	100.00	135M	1	1	1	1
CI01000006	5741642	5741744	chr21	23240473	23240575	-	100.00	102M	1	1	1	1
CI01000006	2846990	2847140	chr21	28100694	28100844	-	100.00	150M	1	1	1	1
CI01000006	5286405	5286566	chr21	23977931	23978092	-	100.00	161M	1	1	1	1
CI01000006	2897586	2897695	chr21	28027517	28027626	-	100.00	109M	1	1	1	1
CI01000006	7338705	7338813	chr21	20539309	20539417	-	100.00	108M	1	1	1	1
CI01000006	9143376	9143515	chr21	17325971	17326110	-	100.00	139M	1	1	1	1
CI01000006	8468742	8468869	chr21	18357312	18357439	-	100.00	127M	1	1	1	1
CI01000006	12099633	12099738	chr21	12168461	12168566	-	100.00	105M	1	1	1	1
CI01000006	9119885	9120091	chr21	17365194	17365400	-	100.00	206M	1	1	1	1
CI01000006	5058386	5058502	chr21	24365119	24365235	-	100.00	116M	1	1	1	1
CI01000006	5642188	5642315	chr21	23399695	23399822	-	100.00	127M	1	1	1	1
CI01000006	5186160	5186284	chr21	24134825	24134949	-	100.00	124M	1	1	1	1
CI01000006	5813846	5814075	chr21	23150933	23151162	-	100.00	229M	1	1	2	2
CI01000006	5779288	5779426	chr21	23195038	23195176	-	100.00	138M	1	1	1	1
CI01000006	8363408	8363514	chr21	18618937	18619043	-	100.00	106M	1	1	1	1
CI01000006	11953459	11953563	chr21	12453746	12453850	-	100.00	104M	1	1	1	1
CI01000006	8120697	8120849	chr21	19088244	19088396	-	100.00	152M	1	1	1	1
CI01000006	5770881	5771014	chr21	23205766	23205899	-	100.00	133M	1	1	1	1
CI01000006	5004785	5004889	chr21	24460341	24460445	-	100.00	104M	1	1	1	1
CI01000006	5809425	5809541	chr21	23156835	23156951	-	100.00	116M	1	1	1	1
CI01000006	9032509	9032775	chr21	17499301	17499567	-	100.00	266M	1	1	1	1
CI01000006	5783695	5783827	chr21	23185288	23185420	-	100.00	132M	1	1	1	1
CI01000006	12021587	12021688	chr21	12328419	12328520	-	100.00	101M	1	1	1	1
CI01000006	5000467	5000567	chr21	24474829	24474929	-	100.00	100M	1	1	1	1
CI01000006	7298673	7298779	chr21	20621548	20621654	-	100.00	106M	1	1	1	1
CI01000006	9151178	9151280	chr21	17315326	17315428	-	100.00	102M	1	1	1	1
CI01000006	8381519	8381625	chr21	18591431	18591537	-	100.00	106M	1	1	1	1
CI01000006	9067611	9067776	chr21	17443801	17443966	-	100.00	165M	1	1	1	1
CI01000006	5165804	5165911	chr21	24164697	24164804	-	100.00	107M	1	1	1	1
CI01000006	9980658	9980770	chr21	15865246	15865358	-	100.00	112M	1	1	1	1
CI01000006	11859730	11859844	chr21	12628360	12628474	-	100.00	114M	1	1	1	1
CI01000006	5761346	5761513	chr21	23217552	23217719	-	100.00	167M	1	1	1	1
CI01000006	5757595	5757726	chr21	23221186	23221317	-	100.00	131M	1	1	1	1
CI01000006	12029890	12030001	chr21	12312443	12312554	-	100.00	111M	1	1	1	1
CI01000006	2764551	2764693	chr21	28219649	28219791	-	100.00	142M	1	1	1	1
CI01000006	7406254	7406368	chr21	20426402	20426516	-	100.00	114M	1	1	1	1
CI01000006	5826187	5826319	chr21	23133810	23133942	-	100.00	132M	1	1	1	1
CI01000006	5007161	5007275	chr21	24457478	24457592	-	100.00	114M	1	1	1	1
CI01000006	9568950	9569054	chr21	16537006	16537110	-	100.00	104M	1	1	1	1
CI01000006	8117634	8117882	chr21	19092754	19093002	-	100.00	248M	1	1	1	1
CI01000006	1282146	1282305	chr21	31725173	31725332	-	100.00	159M	1	1	1	1
CI01000006	1423551	1423659	chr21	31454294	31454402	-	100.00	108M	1	1	1	1
CI01000006	12204400	12204521	chr21	11966957	11967078	-	100.00	121M	1	1	1	1
CI01000006	5172028	5172133	chr21	24156299	24156404	-	100.00	105M	1	1	1	1
CI01000006	5290471	5290670	chr21	23971649	23971848	-	100.00	199M	1	1	1	1
CI01000006	3028963	3029108	chr21	27817537	27817682	-	100.00	145M	1	1	1	1
CI01000006	5551994	5552101	chr21	23545440	23545547	-	100.00	107M	1	1	1	1
CI01000006	12052142	12052245	chr21	12263190	12263293	-	100.00	103M	1	1	1	1
CI01000006	8975473	8975583	chr21	17599668	17599778	-	100.00	110M	1	1	1	1
CI01000006	7321468	7321629	chr21	20574795	20574956	-	100.00	161M	1	1	1	1
CI01000006	3002441	3002557	chr21	27861987	27862103	-	100.00	116M	1	1	1	1
CI01000006	5731987	5732129	chr21	23256118	23256260	-	100.00	142M	1	1	1	1
CI01000006	5068376	5068506	chr21	24352345	24352475	-	100.00	130M	1	1	1	1
CI01000006	5533530	5533630	chr21	23566857	23566957	-	100.00	100M	1	1	1	1
CI01000006	5018092	5018257	chr21	24432344	24432509	-	100.00	165M	1	1	1	1
CI01000006	11976082	11976194	chr21	12407907	12408019	-	100.00	112M	1	1	1	1
CI01000006	11798556	11798685	chr21	12732603	12732732	-	100.00	129M	1	1	1	1
CI01000006	7175442	7175584	chr21	20970403	20970545	-	100.00	142M	1	1	1	1
CI01000006	9638308	9638437	chr21	16412110	16412239	-	100.00	129M	1	1	1	1
CI01000006	2374983	2375127	chr21	28890555	28890699	-	100.00	144M	1	1	1	1
CI01000006	5481694	5481874	chr21	23636164	23636344	-	100.00	180M	1	1	1	1
CI01000006	5303488	5303652	chr21	23953051	23953215	-	100.00	164M	1	1	1	1
CI01000006	5234398	5234506	chr21	24066679	24066787	-	100.00	108M	1	1	1	1
CI01000006	8038263	8038373	chr21	19250380	19250490	-	100.00	110M	1	1	1	1
CI01000006	8263512	8263649	chr21	18783788	18783925	-	100.00	137M	1	1	1	1
CI01000006	2725954	2726127	chr21	28296353	28296526	-	100.00	173M	1	1	1	1
CI01000006	9656697	9656889	chr21	16389266	16389458	-	100.00	192M	1	1	1	1
CI01000006	3054922	3055054	chr21	27781160	27781292	-	100.00	132M	1	1	1	1
CI01000006	3140048	3140155	chr21	27621798	27621905	-	100.00	107M	1	1	1	1
CI01000006	7354089	7354240	chr21	20518776	20518927	-	100.00	151M	1	1	1	2
CI01000006	8094144	8094293	chr21	19130492	19130641	-	100.00	149M	1	1	1	1
CI01000006	6589429	6589581	chr21	21810975	21811127	-	100.00	152M	1	1	1	1
CI01000006	5720894	5721043	chr21	23269384	23269533	-	100.00	149M	1	1	1	1
CI01000006	5273819	5273964	chr21	23997958	23998103	-	100.00	145M	1	1	1	1
CI01000006	5827920	5828028	chr21	23130327	23130435	-	100.00	108M	1	1	1	1
CI01000006	9999853	9999996	chr21	15831169	15831312	-	100.00	143M	1	1	1	1
CI01000006	5181876	5182006	chr21	24138451	24138581	-	100.00	130M	1	1	1	1
CI01000006	11988928	11989035	chr21	12385062	12385169	-	100.00	107M	1	1	1	1
CI01000006	11794050	11794175	chr21	12745350	12745475	-	100.00	125M	1	1	1	1
CI01000006	9831163	9831339	chr21	16097129	16097305	-	100.00	176M	1	1	1	1
CI01000006	9099958	9100081	chr21	17397535	17397658	-	100.00	123M	3	1	3	1
CI01000006	9967282	9967407	chr21	15890912	15891037	-	100.00	125M	1	1	1	1
CI01000006	8107527	8107696	chr21	19107132	19107301	-	100.00	169M	1	1	1	1
CI01000006	8078312	8078461	chr21	19156625	19156774	-	100.00	149M	1	1	1	1
CI01000006	11885699	11885866	chr21	12576820	12576987	-	100.00	167M	1	1	1	1
CI01000006	5799854	5799975	chr21	23165428	23165549	-	100.00	121M	1	1	1	1
CI01000006	9087124	9087247	chr21	17410666	17410789	-	100.00	123M	1	1	1	1
CI01000006	6455933	6456034	chr21	22046322	22046423	-	100.00	101M	1	1	1	1
CI01000006	5388441	5388594	chr21	23809006	23809159	-	100.00	153M	1	1	1	1
CI01000006	9377186	9377321	chr21	16959987	16960122	-	100.00	135M	1	1	1	1
CI01000006	8104100	8104248	chr21	19112150	19112298	-	100.00	148M	1	1	1	1
CI01000006	5731311	5731476	chr21	23256752	23256917	-	100.00	165M	1	1	1	1
CI01000006	8370631	8370796	chr21	18609879	18610044	-	100.00	165M	1	1	1	1
CI01000006	10007659	10007767	chr21	15818300	15818408	-	100.00	108M	1	1	1	1
CI01000006	8329777	8329893	chr21	18682875	18682991	-	100.00	116M	1	1	1	1
CI01000006	5765711	5765876	chr21	23211905	23212070	-	100.00	165M	1	1	1	1
CI01000006	7305181	7305284	chr21	20610025	20610128	-	100.00	103M	1	1	1	1
CI01000006	5825508	5825625	chr21	23134528	23134645	-	100.00	117M	1	1	1	1
CI01000006	12073686	12073814	chr21	12221401	12221529	-	100.00	128M	1	1	1	1
CI01000006	5761544	5761652	chr21	23217413	23217521	-	100.00	108M	1	1	1	1
CI01000006	8727708	8727830	chr21	18209156	18209278	+	100.00	122M	1	1	1	1
CI01000006	5795553	5795680	chr21	23172074	23172201	-	100.00	127M	1	1	1	1
CI01000006	3003264	3003378	chr21	27856717	27856831	-	100.00	114M	1	1	1	1
CI01000006	9952742	9952916	chr21	15918156	15918330	-	100.00	174M	1	1	1	1
CI01000006	9101423	9101530	chr21	17395843	17395950	-	100.00	107M	1	1	1	1
CI01000006	4867080	4867201	chr21	24664550	24664671	-	100.00	121M	1	1	1	1
CI01000006	8092213	8092343	chr21	19135569	19135699	-	100.00	130M	1	1	1	1
CI01000006	5782493	5782660	chr21	23188631	23188798	-	100.00	167M	1	1	1	1
CI01000006	9100141	9100284	chr21	17397328	17397471	-	100.00	143M	1	1	1	1
CI01000006	9131382	9131511	chr21	17345188	17345317	-	100.00	129M	1	1	1	1
CI01000006	9939891	9940012	chr21	15949294	15949415	-	100.00	121M	1	1	1	1
CI01000006	9101782	9101904	chr21	17395478	17395600	-	100.00	122M	1	1	1	1
CI01000006	7319896	7320014	chr21	20579166	20579284	-	100.00	118M	1	1	1	1
CI01000006	2423126	2423267	chr21	28800062	28800203	-	100.00	141M	1	1	1	1
CI01000006	2917699	2917820	chr21	27998845	27998966	-	100.00	121M	1	1	1	1
CI01000006	11994731	11994831	chr21	12378290	12378390	-	100.00	100M	1	1	1	1
CI01000006	9442086	9442237	chr21	16840257	16840408	-	100.00	151M	1	1	1	1
CI01000006	5320384	5320493	chr21	23933905	23934014	-	100.00	109M	1	1	1	1
CI01000006	5821662	5821777	chr21	23141693	23141808	-	100.00	115M	1	1	1	1
CI01000006	12092259	12092377	chr21	12180029	12180147	-	100.00	118M	1	1	1	1
CI01000006	5723006	5723111	chr21	23267308	23267413	-	100.00	105M	1	1	1	1
CI01000006	5175796	5175939	chr21	24147883	24148026	-	100.00	143M	1	1	1	1
CI01000006	5103665	5103795	chr21	24293336	24293466	-	100.00	130M	1	1	1	1
CI01000006	1883500	1883684	chr21	30525705	30525889	-	100.00	184M	1	1	1	1
CI01000006	9089435	9089594	chr21	17409072	17409231	-	100.00	159M	1	1	1	1
CI01000006	5064876	5065005	chr21	24357902	24358031	-	100.00	129M	1	1	1	1
CI01000006	3154568	3154724	chr21	27598766	27598922	-	100.00	156M	1	1	1	1
CI01000006	12109182	12109344	chr21	12147911	12148073	-	100.00	162M	1	1	1	1
CI01000006	11827950	11828067	chr21	12691985	12692102	-	100.00	117M	1	1	1	1
CI01000006	8964385	8964485	chr21	17622397	17622497	-	100.00	100M	1	1	1	1
CI01000006	9101606	9101750	chr21	17395632	17395776	-	100.00	144M	1	1	1	1
CI01000006	5081453	5081573	chr21	24334085	24334205	-	100.00	120M	1	1	1	1
CI01000006	11772473	11772608	chr21	12781497	12781632	-	100.00	135M	1	1	1	1
CI01000006	5065491	5065622	chr21	24357335	24357466	-	100.00	131M	1	1	1	1
CI01000006	9975973	9976144	chr21	15875980	15876151	-	100.00	171M	1	1	1	1
CI01000006	5293374	5293536	chr21	23969588	23969750	-	100.00	162M	1	1	1	1
CI01000006	11863169	11863292	chr21	12620120	12620243	-	100.00	123M	1	1	1	1
CI01000006	11890894	11891016	chr21	12564285	12564407	-	100.00	122M	1	1	1	1
CI01000006	5014115	5014262	chr21	24446578	24446725	-	100.00	147M	1	1	1	1
CI01000006	3034653	3034881	chr21	27810043	27810271	-	100.00	228M	1	1	1	1
CI01000006	8336795	8336921	chr21	18673947	18674073	-	100.00	126M	1	1	1	1
CI01000006	5099158	5099311	chr21	24300086	24300239	-	100.00	153M	1	1	1	1
CI01000006	9052063	9052279	chr21	17469481	17469697	-	100.00	216M	1	1	1	1
CI01000006	8033334	8033487	chr21	19264163	19264316	-	100.00	153M	1	1	1	1
CI01000006	2421826	2421938	chr21	28801355	28801467	-	100.00	112M	1	1	1	1
CI01000006	5745234	5745335	chr21	23232404	23232505	-	100.00	101M	1	1	1	1
CI01000006	9046384	9046498	chr21	17478957	17479071	-	100.00	114M	1	1	1	1
CI01000006	5335545	5335784	chr21	23915101	23915340	-	100.00	239M	1	1	1	1
CI01000006	10005108	10005313	chr21	15823555	15823760	-	100.00	205M	1	1	1	1
CI01000006	9988298	9988445	chr21	15851579	15851726	-	100.00	147M	1	1	1	1
CI01000006	3780111	3780211	chr21	26599739	26599839	-	100.00	100M	1	1	1	1
CI01000006	9065147	9065280	chr21	17446426	17446559	-	100.00	133M	1	1	1	1
CI01000006	8970663	8970803	chr21	17607116	17607256	-	100.00	140M	1	1	1	1
CI01000006	9613478	9613584	chr21	16451479	16451585	-	100.00	106M	1	1	1	1
CI01000006	12082792	12082931	chr21	12203368	12203507	-	100.00	139M	1	1	1	1
CI01000006	12064460	12064581	chr21	12242140	12242261	-	100.00	121M	1	1	1	1
CI01000006	12060723	12060861	chr21	12246372	12246510	+	100.00	138M	1	1	1	1
CI01000006	9751998	9752111	chr21	16248257	16248370	-	100.00	113M	1	1	1	1
CI01000006	12076273	12076375	chr21	12214860	12214962	-	100.00	102M	1	1	1	1
CI01000006	11926522	11926690	chr21	12518313	12518481	-	100.00	168M	1	1	1	1
CI01000006	4089111	4089266	chr21	26118407	26118562	-	100.00	155M	1	1	1	1
CI01000006	3007863	3007987	chr21	27853360	27853484	-	100.00	124M	1	1	1	1
CI01000006	6553953	6554053	chr21	21863703	21863803	-	100.00	100M	1	1	1	1
CI01000006	5834388	5834502	chr21	23123710	23123824	-	100.00	114M	1	1	1	1
CI01000006	9036599	9036709	chr21	17491845	17491955	-	100.00	110M	1	1	1	2
CI01000006	11847418	11847522	chr21	12656965	12657069	-	100.00	104M	1	1	1	1
CI01000006	11832422	11832531	chr21	12681254	12681363	-	100.00	109M	1	1	1	1
CI01000006	2378299	2378528	chr21	28886555	28886784	-	100.00	229M	1	1	1	1
CI01000006	409319	409498	chr21	40640195	40640374	+	100.00	179M	1	1	1	1
CI01000006	6553852	6553952	chr21	21863804	21863904	-	100.00	100M	1	1	1	1
CI01000006	5786906	5787016	chr21	23182520	23182630	-	100.00	110M	1	1	1	1
CI01000006	9127089	9127198	chr21	17350648	17350757	-	100.00	109M	1	1	1	1
CI01000006	5816705	5816817	chr21	23148274	23148386	-	100.00	112M	1	1	1	1
CI01000006	9153358	9153479	chr21	17310994	17311115	-	100.00	121M	1	1	1	1
CI01000006	11879169	11879278	chr21	12590094	12590203	-	100.00	109M	1	1	1	1
CI01000006	7645445	7645551	chr21	19961600	19961706	-	100.00	106M	1	1	1	1
CI01000006	9153199	9153324	chr21	17311151	17311276	-	100.00	125M	1	1	1	1
CI01000006	12074234	12074355	chr21	12217541	12217662	-	100.00	121M	1	1	1	1
CI01000006	11845470	11845603	chr21	12658377	12658510	-	100.00	133M	1	1	1	1
CI01000006	5205743	5205857	chr21	24113450	24113564	-	100.00	114M	1	1	1	1
CI01000006	11781732	11781851	chr21	12768546	12768665	-	100.00	119M	1	1	1	1
CI01000006	11861474	11861655	chr21	12625810	12625991	-	100.00	181M	1	1	1	1
CI01000006	3052751	3052890	chr21	27783804	27783943	-	100.00	139M	1	1	1	1
CI01000006	5739458	5739641	chr21	23245546	23245729	-	100.00	183M	1	1	1	1
CI01000006	9997686	9997786	chr21	15833564	15833664	-	100.00	100M	1	1	1	1
CI01000006	5307540	5307695	chr21	23948616	23948771	-	100.00	155M	1	1	1	1
CI01000006	9996545	9996681	chr21	15834891	15835027	-	100.00	136M	1	1	1	1
CI01000006	2443928	2444064	chr21	28762186	28762322	-	100.00	136M	1	1	1	1
CI01000006	3025983	3026120	chr21	27823721	27823858	-	100.00	137M	1	1	1	1
CI01000006	6458592	6458700	chr21	22042383	22042491	-	100.00	108M	1	1	3	3
[truncated: 14,326 more rows]
