# Supplementary material for: CNEr: A toolkit for exploring extreme noncoding conservation
Source: PLoS Comput Biol. 2019 Aug 26;15(8):e1006940. doi: 10.1371/journal.pcbi.1006940 (PMC6730951; doi:10.1371/journal.pcbi.1006940)
Supplement: S1 Code — (ZIP) [file pcbi.1006940.s013.zip › S1Code/package/inst/extdata/cne2wBf_cypCar1_danRer10_100_100]

Contig100	57277	57398	chr14	23912319	23912440	+	100.00	121M	2	1	2	1
Contig100	80205	80308	chr14	23941436	23941539	+	100.00	103M	2	1	2	1
Contig100	47027	47207	chr14	23886789	23886969	+	100.00	180M	2	1	2	1
Contig100	85727	85834	chr14	23948962	23949069	+	100.00	107M	2	1	2	1
Contig100	81541	81669	chr14	23943276	23943404	+	100.00	128M	2	1	2	1
Contig10004	41505	41606	chr11	37165017	37165118	+	100.00	101M	2	1	2	1
Contig10004	166337	166438	chr11	37480465	37480566	+	100.00	101M	2	1	2	1
Contig10014	46569	46698	chr19	45499221	45499350	-	100.00	129M	2	1	2	1
Contig10021	120007	120121	chr23	22583617	22583731	+	100.00	114M	2	1	2	1
Contig1003	45043	45148	chr24	23805011	23805116	+	100.00	105M	2	1	2	1
Contig1003	18834	18976	chr24	23767892	23768034	+	100.00	142M	2	1	2	1
Contig1003	39622	39724	chr24	23797575	23797677	+	100.00	102M	2	1	2	1
Contig1003	6452	6639	chr24	23741132	23741319	+	100.00	187M	2	1	2	1
Contig1003	25646	25754	chr24	23782324	23782432	+	100.00	108M	2	1	2	1
Contig1003	43934	44134	chr24	23803885	23804085	+	100.00	200M	1	1	2	1
Contig1003	10471	10621	chr24	23752536	23752686	+	100.00	150M	2	1	2	1
Contig1003	12432	12597	chr24	23757186	23757351	+	100.00	165M	1	1	2	1
Contig1003	26054	26291	chr24	23782730	23782967	+	100.00	237M	2	1	2	1
Contig1003	16762	16891	chr24	23765872	23766001	+	100.00	129M	1	1	1	1
Contig1003	31413	31524	chr24	23789483	23789594	+	100.00	111M	2	1	2	1
Contig1003	29850	29986	chr24	23788127	23788263	+	100.00	136M	2	1	2	1
Contig1003	41048	41193	chr24	23799808	23799953	+	100.00	145M	2	1	2	1
Contig1003	29664	29814	chr24	23787941	23788091	+	100.00	150M	2	1	2	1
Contig1003	43766	43933	chr24	23803717	23803884	+	100.00	167M	1	1	2	1
Contig1003	41829	42004	chr24	23800981	23801156	+	100.00	175M	2	1	2	1
Contig1003	11046	11158	chr24	23753118	23753230	+	100.00	112M	2	1	2	1
Contig1003	34983	35127	chr24	23793109	23793253	+	100.00	144M	2	1	2	1
Contig1003	22759	22919	chr24	23778327	23778487	+	100.00	160M	1	1	2	1
Contig1003	20857	20982	chr24	23773917	23774042	+	100.00	125M	1	1	1	1
Contig10030	15548	15689	chr7	50016342	50016483	+	100.00	141M	2	1	2	1
Contig10051	50769	50910	chr17	36049558	36049699	+	100.00	141M	2	1	3	2
Contig10051	73305	73469	chr17	36095262	36095426	+	100.00	164M	2	1	2	1
Contig10051	60337	60512	chr17	36067742	36067917	+	100.00	175M	2	1	2	1
Contig10056	21973	22096	chr11	39538517	39538640	-	100.00	123M	2	1	4	2
Contig10059	40724	40828	chr17	15875152	15875256	-	100.00	104M	2	1	2	1
Contig10075	12135	12272	chr2	20330347	20330484	-	100.00	137M	2	1	2	1
Contig10075	28111	28226	chr2	20300691	20300806	-	100.00	115M	2	1	2	1
Contig10075	45808	46028	chr2	20253030	20253250	-	100.00	220M	2	1	2	1
Contig10075	47570	47701	chr2	20244935	20245066	-	100.00	131M	2	1	2	1
Contig1008	8147	8248	chr8	28572885	28572986	-	100.00	101M	2	1	2	1
Contig1008	27542	27654	chr8	28493613	28493725	-	100.00	112M	2	1	2	1
Contig1008	20228	20355	chr8	28501250	28501377	-	100.00	127M	1	1	1	1
Contig10080	71688	71794	chr15	11258245	11258351	+	100.00	106M	1	1	1	1
Contig10106	113929	114065	chr20	10079978	10080114	+	100.00	136M	2	1	2	1
Contig10106	115218	115414	chr20	10081145	10081341	+	100.00	196M	1	1	2	1
Contig10106	118006	118111	chr20	10087897	10088002	+	100.00	105M	2	1	2	1
Contig10106	120244	120350	chr20	10091101	10091207	+	100.00	106M	2	1	2	1
Contig10111	52687	52801	chr12	6448916	6449030	+	100.00	114M	1	1	1	1
Contig10128	62733	62839	chr3	46053345	46053451	+	100.00	106M	2	1	2	1
Contig10128	86658	86760	chr3	46090954	46091056	+	100.00	102M	3	1	3	1
Contig10128	16880	17022	chr3	45865521	45865663	+	100.00	142M	2	1	2	1
Contig10128	33419	33529	chr3	45908875	45908985	+	100.00	110M	1	1	2	1
Contig10128	38342	38447	chr3	45926160	45926265	+	100.00	105M	2	1	2	1
Contig10143	83080	83220	chr15	18370683	18370823	-	100.00	140M	2	1	2	1
Contig10143	39848	39964	chr15	18480568	18480684	-	100.00	116M	2	1	2	1
Contig10143	75771	75939	chr15	18384552	18384720	-	100.00	168M	2	1	4	2
Contig10143	70184	70305	chr15	18396174	18396295	-	100.00	121M	2	1	2	1
Contig10154	49725	49856	chr24	19646207	19646338	+	100.00	131M	1	1	2	1
Contig10157	128691	128851	chr1	5207298	5207458	+	100.00	160M	2	1	2	1
Contig1016	797	901	chr4	10239831	10239935	-	100.00	104M	2	1	2	1
Contig10161	73508	73613	chr7	49657574	49657679	+	100.00	105M	3	1	3	1
Contig10161	1110	1227	chrUn_KN150643v1	17250	17367	-	100.00	117M	2	1	2	1
Contig1017	16917	17048	chr1	13200727	13200858	+	100.00	131M	1	1	2	1
Contig1017	17621	17769	chr1	13201368	13201516	+	100.00	148M	2	1	2	1
Contig10172	38800	38902	chr7	14122007	14122109	+	100.00	102M	2	1	2	1
Contig1018	7695	7808	chr24	22846475	22846588	+	100.00	113M	2	1	2	1
Contig1018	39506	39610	chr24	22897149	22897253	+	100.00	104M	2	1	2	1
Contig1018	71368	71509	chr24	22969496	22969637	+	100.00	141M	2	1	2	1
Contig1018	70492	70661	chr24	22968624	22968793	+	100.00	169M	2	1	3	1
Contig1018	66061	66205	chr24	22955720	22955864	+	100.00	144M	2	1	2	1
Contig1018	61584	61701	chr24	22948242	22948359	+	100.00	117M	2	1	2	1
Contig1018	37001	37103	chr24	22890247	22890349	+	100.00	102M	2	1	2	1
Contig1018	83526	83650	chr24	22978561	22978685	+	100.00	124M	2	1	2	1
Contig1018	41687	41893	chr24	22904092	22904298	+	100.00	206M	2	1	2	1
Contig1018	43686	43905	chr24	22907176	22907395	-	100.00	219M	2	1	2	1
Contig10185	3557	3918	chr23	38562889	38563250	+	100.00	361M	1	1	1	1
Contig10185	9372	9490	chr23	38580759	38580877	+	100.00	118M	2	1	2	1
Contig10185	8092	8194	chr23	38570966	38571068	+	100.00	102M	1	1	1	1
Contig10185	31059	31171	chr23	38628221	38628333	+	100.00	112M	2	1	2	1
Contig10185	18875	19012	chr23	38596960	38597097	+	100.00	137M	2	1	2	1
Contig10186	304	435	chr23	38546691	38546822	-	100.00	131M	2	1	2	1
Contig10187	6019	6192	chr20	5018838	5019011	+	100.00	173M	2	1	2	1
Contig1019	18874	19006	chr12	10871507	10871639	-	100.00	132M	2	1	2	1
Contig10196	21130	21255	chr13	7230638	7230763	-	100.00	125M	2	1	2	1
Contig10197	2910	3034	chr13	7272207	7272331	-	100.00	124M	2	1	2	1
Contig102	55603	55706	chr15	30596272	30596375	+	100.00	103M	2	1	2	1
Contig102	46063	46185	chr15	30579198	30579320	+	100.00	122M	2	1	2	1
Contig102	5795	5903	chr15	30491526	30491634	+	100.00	108M	2	1	2	1
Contig102	67197	67323	chr15	30615857	30615983	+	100.00	126M	2	1	2	1
Contig102	15119	15249	chr15	30518216	30518346	+	100.00	130M	2	1	2	1
Contig102	81608	81745	chr15	30642581	30642718	+	100.00	137M	2	1	2	1
Contig102	20912	21042	chr15	30534650	30534780	+	100.00	130M	2	1	2	1
Contig102	21152	21330	chr15	30534883	30535061	+	100.00	178M	2	1	2	1
Contig102	7566	7707	chr15	30494140	30494281	+	100.00	141M	2	1	2	1
Contig102	22988	23091	chr15	30541092	30541195	+	100.00	103M	2	1	2	1
Contig1020	7424	7555	chrUn_KN150204v1	62894	63025	-	100.00	131M	2	1	2	1
Contig1021	22311	22434	chr10	7174529	7174652	+	100.00	123M	2	1	2	1
Contig10229	53091	53191	chr15	4596318	4596418	-	100.00	100M	2	1	2	1
Contig1023	59056	59162	chr24	23108999	23109105	+	100.00	106M	2	1	2	1
Contig1023	33412	33563	chr24	23067013	23067164	+	100.00	151M	2	1	2	1
Contig1023	22980	23120	chr24	23041315	23041455	+	100.00	140M	2	1	2	1
Contig1023	11143	11243	chr24	23011599	23011699	+	100.00	100M	2	1	2	1
Contig10239	179973	180081	chr9	44933225	44933333	+	100.00	108M	2	1	2	1
Contig10239	199769	199875	chr9	44980423	44980529	+	100.00	106M	2	1	2	1
Contig1024	41531	41648	chr3	60725711	60725828	-	100.00	117M	2	1	2	1
Contig10244	38270	38396	chr7	35917543	35917669	+	100.00	126M	2	1	2	1
Contig10244	67715	67859	chr7	35974183	35974327	+	100.00	144M	2	1	2	1
Contig10247	9744	9857	chr19	10278410	10278523	-	100.00	113M	2	1	2	1
Contig10261	103258	103358	chr14	39224477	39224577	-	100.00	100M	2	1	2	1
Contig10261	64217	64362	chr14	39303575	39303720	-	100.00	145M	2	1	2	1
Contig10261	21201	21325	chr14	39405649	39405773	-	100.00	124M	2	1	2	1
Contig10261	155442	155641	chr14	39110955	39111154	-	100.00	199M	2	1	2	1
Contig10261	120118	120218	chr14	39188403	39188503	-	100.00	100M	2	1	2	1
Contig10261	40126	40264	chr14	39356238	39356376	-	100.00	138M	2	1	2	1
Contig10261	41559	41672	chr14	39353963	39354076	-	100.00	113M	2	1	2	1
Contig10261	132062	132194	chr14	39161866	39161998	-	100.00	132M	2	1	2	1
Contig10261	45151	45281	chr14	39340085	39340215	-	100.00	130M	2	1	2	1
Contig10261	21342	21466	chr14	39405507	39405631	-	100.00	124M	2	1	2	1
Contig10261	62462	62565	chr14	39307384	39307487	-	100.00	103M	2	1	2	1
Contig10280	21510	21633	chrUn_KN150471v1	64114	64237	+	100.00	123M	2	1	2	1
Contig10282	14696	14796	chr16	2241354	2241454	-	100.00	100M	2	1	2	1
Contig10290	2572	2672	chr6	36734174	36734274	-	100.00	100M	2	1	2	1
Contig10293	7420	7645	chr9	53741689	53741914	+	100.00	225M	2	1	2	1
Contig10293	19104	19213	chrUn_KN149835v1	15397	15506	+	100.00	109M	2	1	2	1
Contig10293	18996	19102	chrUn_KN149835v1	15289	15395	+	100.00	106M	2	1	2	1
Contig10293	18778	18919	chrUn_KN149835v1	15071	15212	+	100.00	141M	2	1	2	1
Contig10297	21364	21485	chr13	26393113	26393234	-	100.00	121M	2	1	2	1
Contig10297	27800	27933	chr13	26381349	26381482	-	100.00	133M	2	1	2	1
Contig10297	11430	11534	chr13	26419552	26419656	-	100.00	104M	2	1	2	1
Contig10297	29463	29577	chr13	26378577	26378691	-	100.00	114M	2	1	2	1
Contig10297	7997	8138	chr13	26425681	26425822	-	100.00	141M	2	1	2	1
Contig10297	1036	1216	chr13	26439692	26439872	-	100.00	180M	2	1	2	1
Contig10300	38662	38822	chr25	14271493	14271653	-	100.00	160M	2	1	2	1
Contig10312	19306	19443	chr20	40947832	40947969	-	100.00	137M	2	1	2	1
Contig10319	31508	31613	chr7	53842900	53843005	+	100.00	105M	2	1	2	1
Contig10331	215062	215218	chr17	18467950	18468106	-	100.00	156M	2	1	2	1
Contig10331	210143	210299	chr17	18484216	18484372	-	100.00	156M	2	1	2	1
Contig10331	207933	208103	chr17	18487419	18487589	-	100.00	170M	1	1	1	1
Contig10331	202572	202697	chr17	18500561	18500686	-	100.00	125M	2	1	2	1
Contig10331	196966	197124	chr17	18508596	18508754	-	100.00	158M	2	1	2	1
Contig10331	129483	129583	chr23	11938614	11938714	-	100.00	100M	2	1	2	1
Contig10344	38473	38591	chr7	33522879	33522997	+	100.00	118M	2	1	2	1
Contig10344	16809	16911	chr7	33479828	33479930	+	100.00	102M	2	1	2	1
Contig10344	26334	26455	chr7	33500645	33500766	+	100.00	121M	2	1	2	1
Contig10344	158460	158589	chr7	33744666	33744795	+	100.00	129M	2	1	2	1
Contig10344	32592	32714	chr7	33513408	33513530	+	100.00	122M	2	1	2	1
Contig10344	155007	155130	chr7	33741112	33741235	+	100.00	123M	2	1	2	1
Contig10344	18445	18584	chr7	33481375	33481514	+	100.00	139M	2	1	2	1
Contig10344	14293	14398	chr7	33472908	33473013	+	100.00	105M	2	1	2	1
Contig10344	109912	110018	chr7	33650440	33650546	+	100.00	106M	2	1	2	1
Contig10344	132425	132564	chr7	33694248	33694387	+	100.00	139M	2	1	2	1
Contig10350	14147	14265	chrUn_KN150658v1	35603	35721	+	100.00	118M	2	1	2	1
Contig10361	43614	43725	chr13	5640730	5640841	+	100.00	111M	2	1	2	1
Contig10362	124349	124455	chr23	32706162	32706268	+	100.00	106M	2	1	2	1
Contig10362	109965	110102	chr23	32670674	32670811	+	100.00	137M	2	1	2	1
Contig10362	94934	95048	chr23	32647269	32647383	+	100.00	114M	2	1	2	1
Contig10362	157128	157230	chr23	32778786	32778888	+	100.00	102M	2	1	2	1
Contig10362	131379	131480	chr23	32718989	32719090	+	100.00	101M	1	1	1	1
Contig10363	63322	63432	chr23	32971616	32971726	+	100.00	110M	2	1	2	1
Contig10363	63799	63975	chr23	32972084	32972260	+	100.00	176M	1	1	2	1
Contig10365	823	969	chr18	23504187	23504333	+	100.00	146M	2	1	2	1
Contig10389	28816	28921	chr9	2705447	2705552	-	100.00	105M	1	1	1	1
Contig10391	5925	6036	chr9	5010035	5010146	-	100.00	111M	2	1	2	1
Contig10391	2083	2183	chr9	5021365	5021465	-	100.00	100M	2	1	2	1
Contig10398	103597	103701	chr19	45499015	45499119	+	100.00	104M	2	1	2	1
Contig10403	19413	19616	chr17	18144688	18144891	+	100.00	203M	2	1	2	1
Contig10403	20928	21035	chr17	18146177	18146284	+	100.00	107M	2	1	2	1
Contig10403	26817	26942	chr17	18152777	18152902	+	100.00	125M	2	1	2	1
Contig10403	37888	38010	chr17	18166403	18166525	+	100.00	122M	2	1	2	1
Contig10403	90791	90898	chr17	18271927	18272034	+	100.00	107M	2	1	2	1
Contig10403	72593	72707	chr17	18243755	18243869	+	100.00	114M	2	1	2	1
Contig10403	80419	80635	chr17	18256576	18256792	+	100.00	216M	2	1	2	1
Contig10403	75151	75288	chr17	18249855	18249992	+	100.00	137M	2	1	2	1
Contig10403	14068	14209	chr17	18137636	18137777	+	100.00	141M	3	1	3	1
Contig10403	95536	95647	chr17	18286841	18286952	+	100.00	111M	2	1	3	1
Contig10403	38342	38457	chr17	18168853	18168968	+	100.00	115M	2	1	2	1
Contig10403	70909	71111	chr17	18240873	18241075	+	100.00	202M	1	1	2	1
Contig10403	25179	25288	chr17	18150775	18150884	+	100.00	109M	1	1	2	1
Contig10403	24009	24180	chr17	18149758	18149929	+	100.00	171M	2	1	2	1
Contig10403	52699	52810	chr17	18205176	18205287	+	100.00	111M	2	1	2	1
Contig10403	37782	37886	chr17	18166297	18166401	+	100.00	104M	2	1	2	1
Contig10403	27656	27784	chr17	18153603	18153731	+	100.00	128M	2	1	2	1
Contig10403	52811	52993	chr17	18205288	18205470	+	100.00	182M	2	1	2	1
Contig10403	57313	57418	chr17	18213308	18213413	+	100.00	105M	2	1	2	1
Contig10403	17395	17505	chr17	18141953	18142063	+	100.00	110M	2	1	2	1
Contig10403	62296	62490	chr17	18224632	18224826	+	100.00	194M	2	1	2	1
Contig10403	23020	23122	chr17	18148237	18148339	+	100.00	102M	2	1	2	1
Contig10403	42321	42465	chr17	18179167	18179311	+	100.00	144M	2	1	2	1
Contig10403	59642	59745	chr17	18218037	18218140	+	100.00	103M	1	1	3	1
Contig10403	90681	90790	chr17	18271818	18271927	+	100.00	109M	2	1	2	2
Contig10403	87627	87812	chr17	18268356	18268541	+	100.00	185M	2	1	2	1
Contig10403	12518	12678	chr17	18136240	18136400	+	100.00	160M	3	1	3	1
Contig10403	25289	25406	chr17	18150885	18151002	+	100.00	117M	2	1	2	1
Contig10414	13949	14055	chr11	38093457	38093563	-	100.00	106M	2	1	2	1
Contig10421	66006	66129	chr2	10482149	10482272	-	100.00	123M	3	1	3	1
Contig10421	66638	66766	chr2	10478736	10478864	-	100.00	128M	2	1	2	1
Contig10424	60980	61109	chr14	32748606	32748735	+	100.00	129M	2	1	2	1
Contig10428	91497	91628	chr1	26495587	26495718	-	100.00	131M	1	1	2	1
Contig10428	89002	89102	chr1	26498217	26498317	-	100.00	100M	2	1	2	1
Contig10428	86137	86239	chr1	26500442	26500544	-	100.00	102M	2	1	2	1
Contig10428	103113	103285	chr14	39293657	39293829	-	100.00	172M	2	1	2	1
Contig10428	254621	254722	chr14	38993394	38993495	-	100.00	101M	2	1	2	1
Contig10428	211058	211178	chr14	39074541	39074661	-	100.00	120M	2	1	2	1
Contig10428	235111	235221	chr14	39022847	39022957	-	100.00	110M	2	1	2	1
Contig10428	99158	99291	chr14	39303582	39303715	-	100.00	133M	2	1	2	1
Contig10428	132985	133085	chr14	39224477	39224577	-	100.00	100M	2	1	2	1
Contig10428	288635	288794	chr14	38938247	38938406	-	100.00	159M	2	1	2	1
Contig10428	279811	279921	chr14	38952656	38952766	-	100.00	110M	1	1	1	1
Contig10435	6766	7030	chr12	42386016	42386280	-	100.00	264M	1	1	2	1
Contig10435	5674	5819	chr12	42387750	42387895	-	100.00	145M	2	1	2	1
Contig10435	2197	2310	chr12	42388451	42388564	-	100.00	113M	1	1	1	1
Contig10435	2384	2515	chr12	42388252	42388383	-	100.00	131M	1	1	1	1
Contig10435	2516	2623	chr12	42388144	42388251	-	100.00	107M	2	1	2	1
Contig10437	88333	88473	chr14	26272376	26272516	+	100.00	140M	2	1	2	1
Contig10441	170464	170564	chr14	5522485	5522585	-	100.00	100M	1	1	1	1
Contig10441	68797	68898	chr14	5766184	5766285	-	100.00	101M	2	1	2	1
Contig10441	170277	170463	chr14	5522586	5522772	-	100.00	186M	1	1	1	1
Contig10441	168671	168776	chr14	5526120	5526225	-	100.00	105M	2	1	2	1
Contig10463	75840	75952	chr9	11939966	11940078	-	100.00	112M	2	1	2	1
Contig10463	33387	33500	chr9	12052519	12052632	-	100.00	113M	2	1	2	1
Contig10463	141454	141555	chr9	11823750	11823851	-	100.00	101M	2	1	2	1
Contig10463	8885	9024	chr9	12108513	12108652	-	100.00	139M	2	1	2	1
Contig10463	19838	19970	chr9	12077717	12077849	-	100.00	132M	2	1	2	1
Contig10463	76218	76325	chr9	11939611	11939718	-	100.00	107M	2	1	2	1
Contig10463	31804	31919	chr9	12054263	12054378	-	100.00	115M	2	1	2	1
Contig1047	102879	103001	chr16	39091838	39091960	-	100.00	122M	2	1	2	1
Contig1047	56784	56897	chr16	39179656	39179769	-	100.00	113M	2	1	2	1
Contig1047	76306	76411	chr16	39135014	39135119	-	100.00	105M	2	1	2	1
Contig1047	56251	56394	chr16	39180155	39180298	-	100.00	143M	2	1	2	1
Contig1047	118717	118832	chr16	39052297	39052412	-	100.00	115M	2	1	2	1
Contig1047	95048	95166	chr16	39100498	39100616	-	100.00	118M	1	1	2	1
Contig1047	88594	88707	chr16	39108460	39108573	-	100.00	113M	1	1	2	1
Contig10478	26276	26387	chr5	54555749	54555860	+	100.00	111M	1	1	1	1
Contig10478	19978	20102	chr5	54552761	54552885	+	100.00	124M	2	1	2	1
Contig10483	76848	77008	chr20	31804938	31805098	+	100.00	160M	2	1	2	1
Contig10489	52412	52528	chr16	44176604	44176720	-	100.00	116M	2	1	2	1
Contig10489	48123	48225	chr16	44183033	44183135	-	100.00	102M	1	1	1	1
Contig10489	26410	26541	chr16	44228846	44228977	-	100.00	131M	2	1	2	1
Contig10489	39980	40081	chr16	44202841	44202942	-	100.00	101M	2	1	2	1
Contig10489	52529	52697	chr16	44176435	44176603	-	100.00	168M	2	1	2	1
Contig10489	39534	39814	chr16	44203124	44203404	-	100.00	280M	2	1	2	1
Contig10497	42895	42996	chr12	30906459	30906560	-	100.00	101M	2	1	2	1
Contig10497	6112	6235	chr12	30970344	30970467	-	100.00	123M	2	1	2	1
Contig10497	49309	49421	chr12	30898592	30898704	-	100.00	112M	1	1	2	1
Contig10497	14776	15039	chr12	30960871	30961134	-	100.00	263M	2	1	2	1
Contig10497	41275	41387	chr12	30908042	30908154	-	100.00	112M	2	1	2	1
Contig10497	57360	57462	chr12	30889619	30889721	-	100.00	102M	2	1	2	1
Contig10497	6006	6111	chr12	30970468	30970573	-	100.00	105M	2	1	2	1
Contig10497	10645	10807	chr12	30966086	30966248	-	100.00	162M	2	1	2	1
Contig10497	46708	46816	chr12	30901112	30901220	-	100.00	108M	2	1	2	1
Contig10497	49862	49990	chr12	30898015	30898143	-	100.00	128M	2	1	3	1
Contig10497	44080	44287	chr12	30903581	30903788	-	100.00	207M	2	1	2	1
Contig10497	44895	45020	chr12	30902814	30902939	-	100.00	125M	1	1	1	1
Contig10501	10236	10340	chr20	27338071	27338175	+	100.00	104M	2	1	2	1
Contig10502	49554	49660	chr3	39290071	39290177	+	100.00	106M	2	1	2	1
Contig10520	35649	35756	chr2	40007936	40008043	-	100.00	107M	2	1	2	1
Contig10520	56540	56640	chr2	39964590	39964690	-	100.00	100M	2	1	2	1
Contig10520	42559	42684	chr2	39994778	39994903	-	100.00	125M	2	1	2	1
Contig10537	4063	4171	chr18	23650765	23650873	-	100.00	108M	2	1	2	1
Contig10537	1280	1405	chr18	23659452	23659577	-	100.00	125M	2	1	2	1
Contig10539	117528	117654	chr17	14658748	14658874	+	100.00	126M	1	1	2	1
Contig10560	46480	46590	chr1	7080108	7080218	+	100.00	110M	2	1	2	1
Contig10561	131120	131228	chr3	45353473	45353581	-	100.00	108M	2	1	2	1
Contig10566	4839	4940	chr14	21883687	21883788	+	100.00	101M	1	1	1	1
Contig10580	30215	30364	chr1	10372564	10372713	+	100.00	149M	2	1	2	1
Contig10580	25454	25573	chr1	10354425	10354544	+	100.00	119M	2	1	2	1
Contig10582	28388	28496	chr22	17005598	17005706	+	100.00	108M	2	1	2	1
Contig10582	39093	39195	chr22	17026542	17026644	+	100.00	102M	1	1	2	1
Contig10582	42230	42337	chr22	17032115	17032222	+	100.00	107M	2	1	2	1
Contig10582	43517	43626	chr22	17037292	17037401	+	100.00	109M	2	1	2	1
Contig10582	43368	43487	chr22	17037143	17037262	+	100.00	119M	2	1	2	1
Contig10586	75820	75935	chr12	7630076	7630191	-	100.00	115M	2	1	2	1
Contig10587	20455	20578	chr4	16109657	16109780	+	100.00	123M	2	1	2	1
Contig10590	75261	75406	chr6	38425586	38425731	+	100.00	145M	2	1	2	1
Contig10590	53478	53579	chr6	38384278	38384379	+	100.00	101M	1	1	1	1
Contig10590	15762	15891	chr6	38313700	38313829	+	100.00	129M	2	1	2	1
Contig10593	11114	11257	chr10	27727258	27727401	-	100.00	143M	2	1	2	1
Contig10595	71868	71976	chr5	35425009	35425117	-	100.00	108M	2	1	2	1
Contig10595	25305	25466	chr5	35512105	35512266	-	100.00	161M	1	1	2	1
Contig10595	8310	8411	chr5	35557285	35557386	-	100.00	101M	2	1	2	1
Contig10595	22036	22139	chr5	35516989	35517092	-	100.00	103M	2	1	2	1
Contig1060	59186	59296	chr15	12153687	12153797	+	100.00	110M	1	1	1	1
Contig1060	85575	85704	chr15	12184686	12184815	+	100.00	129M	1	1	2	1
Contig1060	67425	67548	chr15	12167688	12167811	+	100.00	123M	2	1	2	1
Contig1061	56571	56683	chr22	18262022	18262134	-	100.00	112M	2	1	2	1
Contig1061	69839	69952	chr22	18240828	18240941	-	100.00	113M	2	1	2	1
Contig1061	62814	62922	chr22	18254587	18254695	-	100.00	108M	2	1	2	1
Contig1061	77409	77535	chr22	18231122	18231248	-	100.00	126M	1	1	1	1
Contig10612	103676	103806	chr16	23107902	23108032	-	100.00	130M	1	1	2	1
Contig10612	92717	92820	chr16	23170013	23170116	-	100.00	103M	2	1	2	1
Contig10643	70206	70325	chr7	38269173	38269292	-	100.00	119M	2	1	2	1
Contig10652	8242	8477	chr24	28603473	28603708	-	100.00	235M	1	4	1	4
Contig10652	8949	9051	chr4	29972966	29973068	-	100.00	102M	1	3	1	4
Contig10655	60762	60883	chr8	48384193	48384314	+	100.00	121M	2	1	2	1
Contig10655	67736	67864	chr8	48394227	48394355	+	100.00	128M	2	1	2	1
Contig10655	21529	21682	chr8	48307673	48307826	+	100.00	153M	1	1	1	1
Contig10655	40056	40168	chr8	48347063	48347175	+	100.00	112M	2	1	2	1
Contig10655	19512	19624	chr8	48303644	48303756	+	100.00	112M	2	1	2	1
Contig10664	1742	1858	chr16	6111229	6111345	+	100.00	116M	2	1	2	1
Contig10668	5044	5156	chr7	49973713	49973825	-	100.00	112M	2	1	2	1
Contig10668	51897	52027	chr7	49905394	49905524	-	100.00	130M	3	1	5	1
Contig10668	51040	51167	chr7	49909836	49909963	-	100.00	127M	4	1	4	1
Contig10672	70936	71041	chr12	21305819	21305924	+	100.00	105M	2	1	2	1
Contig10672	62035	62190	chr12	21291110	21291265	+	100.00	155M	2	1	2	1
Contig10672	2905	3018	chr12	21196957	21197070	+	100.00	113M	2	1	2	1
Contig10672	82493	82642	chr12	21330460	21330609	+	100.00	149M	2	1	2	1
Contig10674	84569	84683	chr12	21676879	21676993	+	100.00	114M	2	1	2	1
Contig10682	1449	1552	chr16	26491925	26492028	-	100.00	103M	2	1	2	1
Contig10682	7291	7397	chr16	26484060	26484166	-	100.00	106M	2	1	3	1
Contig10682	3179	3539	chr16	26490032	26490392	-	100.00	360M	2	1	3	1
Contig10682	14421	14551	chr16	26459425	26459555	-	100.00	130M	2	1	2	1
Contig10682	12130	12266	chr16	26467882	26468018	-	100.00	136M	2	1	2	1
Contig10687	1367	1479	chr23	10746782	10746894	+	100.00	112M	2	1	2	1
Contig10690	60064	60165	chr3	49091125	49091226	-	100.00	101M	2	1	2	1
Contig10698	53774	53880	chr22	33218304	33218410	-	100.00	106M	2	1	2	1
Contig10698	33846	33946	chr22	33252398	33252498	+	100.00	100M	2	1	2	1
Contig10699	3653	3786	chr22	32992793	32992926	+	100.00	133M	3	1	3	1
Contig10711	692	845	chr8	50551359	50551512	+	100.00	153M	1	1	2	1
Contig10712	92458	92561	chr15	13440332	13440435	-	100.00	103M	2	1	2	1
Contig10717	122157	122277	chr12	31693826	31693946	+	100.00	120M	2	1	2	1
Contig10719	30033	30137	chr3	19911689	19911793	+	100.00	104M	2	1	2	1
Contig10736	16566	16726	chr24	30892520	30892680	-	100.00	160M	2	1	2	1
Contig10737	15623	15775	chr2	33097167	33097319	+	100.00	152M	2	1	2	1
Contig10737	23113	23298	chr2	33111089	33111274	+	100.00	185M	1	1	2	1
Contig10737	36954	37061	chr2	33126513	33126620	+	100.00	107M	2	1	2	1
Contig10737	8212	8331	chr2	33083032	33083151	+	100.00	119M	2	1	2	1
Contig10737	25568	25728	chr2	33114277	33114437	+	100.00	160M	2	1	2	1
Contig10737	41724	41940	chr2	33131823	33132039	+	100.00	216M	1	1	1	1
Contig10737	33268	33444	chr2	33123067	33123243	+	100.00	176M	2	1	2	1
Contig10737	36458	36597	chr2	33126018	33126157	+	100.00	139M	2	1	2	1
Contig10737	9791	9934	chr2	33085140	33085283	+	100.00	143M	2	1	2	1
Contig10737	12324	12431	chr2	33090158	33090265	+	100.00	107M	2	1	2	1
Contig10737	23940	24041	chr2	33111936	33112037	+	100.00	101M	2	1	2	1
Contig10737	6820	7009	chr2	33080748	33080937	+	100.00	189M	2	1	2	1
Contig10737	23417	23558	chr2	33111403	33111544	+	100.00	141M	1	1	2	1
Contig10737	1705	1823	chr2	33073084	33073202	+	100.00	118M	2	1	2	1
Contig10737	39460	39578	chr2	33128834	33128952	+	100.00	118M	2	1	2	1
Contig10737	13034	13153	chr2	33090819	33090938	+	100.00	119M	2	1	2	1
Contig10745	48917	49031	chr18	17745143	17745257	-	100.00	114M	1	1	2	1
Contig10745	18473	18581	chr18	17803009	17803117	-	100.00	108M	2	1	2	1
Contig10745	5295	5415	chr18	17824369	17824489	-	100.00	120M	2	1	2	1
Contig10745	23039	23159	chr18	17798496	17798616	-	100.00	120M	1	1	1	1
Contig10745	24705	25002	chr18	17796728	17797025	-	100.00	297M	1	1	2	1
Contig10745	17670	17784	chr18	17803808	17803922	-	100.00	114M	2	1	2	1
Contig10745	15014	15133	chr18	17808162	17808281	-	100.00	119M	2	1	2	1
Contig10745	28616	28751	chr18	17789237	17789372	-	100.00	135M	2	1	2	1
Contig10745	7450	7667	chr18	17821486	17821703	-	100.00	217M	2	1	2	1
Contig10745	29028	29144	chr18	17788846	17788962	-	100.00	116M	2	1	2	1
Contig10745	18906	19009	chr18	17802617	17802720	-	100.00	103M	2	1	2	1
Contig10745	20123	20289	chr18	17801341	17801507	-	100.00	166M	2	1	2	1
Contig10745	66269	66378	chr18	17713618	17713727	-	100.00	109M	2	1	2	1
Contig10745	27379	27496	chr18	17794308	17794425	-	100.00	117M	2	1	2	1
Contig10745	190051	190238	chr18	17496519	17496706	-	100.00	187M	2	1	2	1
Contig10745	77185	77314	chr18	17695930	17696059	-	100.00	129M	2	1	2	1
Contig10745	13072	13196	chr18	17811620	17811744	-	100.00	124M	2	1	2	1
Contig10745	26764	26956	chr18	17794813	17795005	-	100.00	192M	2	1	2	1
Contig10746	41631	41769	chr15	28816749	28816887	+	100.00	138M	2	1	2	1
Contig10751	4963	5085	chr13	19197754	19197876	+	100.00	122M	1	1	1	1
Contig10751	5086	5294	chr13	19197877	19198085	+	100.00	208M	1	1	1	1
Contig10751	10707	10813	chr13	19203876	19203982	+	100.00	106M	1	1	2	1
Contig10751	10945	11064	chr13	19204138	19204257	+	100.00	119M	2	1	2	1
Contig10751	53634	53749	chr13	19338183	19338298	+	100.00	115M	2	1	2	1
Contig10752	1379	1496	chr13	19197124	19197241	+	100.00	117M	2	1	2	1
Contig10752	1497	1598	chr13	19197242	19197343	+	100.00	101M	2	1	2	1
Contig10753	3955	4117	chr13	19191541	19191703	-	100.00	162M	2	1	2	1
Contig10765	90821	90953	chr17	52163556	52163688	+	100.00	132M	1	1	1	1
Contig10765	51728	51832	chr17	52132758	52132862	+	100.00	104M	2	1	2	1
Contig10779	54308	54408	chr23	20837207	20837307	-	100.00	100M	2	1	2	1
Contig10780	82999	83135	chr5	14084524	14084660	+	100.00	136M	2	1	2	1
Contig10781	71514	71620	chr3	37545159	37545265	+	100.00	106M	2	1	2	1
Contig10791	103748	103848	chr8	14433510	14433610	-	100.00	100M	2	1	2	1
Contig10791	103945	104069	chr8	14433315	14433439	-	100.00	124M	2	1	2	1
Contig10791	126987	127099	chr8	14379021	14379133	-	100.00	112M	2	1	2	1
Contig108	121048	121160	chr8	15978894	15979006	-	100.00	112M	2	1	2	1
Contig108	57154	57304	chr8	16075418	16075568	-	100.00	150M	2	1	2	1
Contig108	25566	25734	chr8	16143803	16143971	-	100.00	168M	2	1	2	1
Contig108	19295	19411	chr8	16156961	16157077	-	100.00	116M	2	1	2	1
Contig108	29238	29349	chr8	16134190	16134301	-	100.00	111M	2	1	2	1
Contig108	13310	13431	chr8	16174531	16174652	-	100.00	121M	2	1	2	1
Contig108	38616	38721	chr8	16111645	16111750	-	100.00	105M	2	1	2	1
Contig108	47755	47907	chr8	16095535	16095687	-	100.00	152M	2	1	2	1
Contig108	128318	128501	chr8	15970433	15970616	-	100.00	183M	2	1	2	1
Contig108	56889	57033	chr8	16075700	16075844	-	100.00	144M	2	1	2	1
Contig108	16857	16978	chr8	16164398	16164519	-	100.00	121M	1	1	2	1
Contig108	81573	81686	chr8	16037364	16037477	-	100.00	113M	2	1	2	1
Contig108	83530	83630	chr8	16034400	16034500	-	100.00	100M	2	1	2	1
Contig108	1623	1730	chr8	16195771	16195878	-	100.00	107M	2	1	2	1
Contig10824	204348	204474	chr13	25347885	25348011	+	100.00	126M	2	1	2	1
Contig10824	65837	65985	chr13	25044749	25044897	+	100.00	148M	1	1	2	1
Contig10824	22587	22702	chr13	24951666	24951781	+	100.00	115M	2	1	2	1
Contig10824	20123	20235	chr13	24946557	24946669	+	100.00	112M	2	1	2	1
Contig10824	16631	16780	chr13	24941112	24941261	+	100.00	149M	2	1	2	1
Contig10824	204062	204175	chr13	25347597	25347710	+	100.00	113M	2	1	2	1
Contig10824	8787	8936	chr13	24930760	24930909	+	100.00	149M	2	1	2	1
Contig10825	41281	41399	chr13	24815513	24815631	-	100.00	118M	2	1	2	1
Contig10825	37286	37411	chr13	24823755	24823880	-	100.00	125M	2	1	2	1
Contig10825	58868	58993	chr13	24778152	24778277	-	100.00	125M	2	1	2	1
Contig10825	247956	248084	chr13	24479139	24479267	-	100.00	128M	2	1	2	1
Contig10825	216099	216290	chr13	24528964	24529155	-	100.00	191M	2	1	2	1
Contig10825	46371	46493	chr13	24804938	24805060	-	100.00	122M	2	1	2	1
Contig10825	213415	213589	chr13	24531511	24531685	-	100.00	174M	2	1	2	1
Contig10825	99873	99980	chr13	24725863	24725970	-	100.00	107M	2	1	2	1
Contig10825	5361	5482	chr13	24891079	24891200	-	100.00	121M	2	1	2	1
Contig10825	86478	86588	chr13	24750333	24750443	-	100.00	110M	1	1	1	1
Contig10825	49961	50078	chr13	24799772	24799889	-	100.00	117M	2	1	2	1
Contig10825	57307	57411	chr13	24779741	24779845	-	100.00	104M	2	1	2	1
Contig10825	233950	234050	chr13	24497414	24497514	-	100.00	100M	2	1	2	1
Contig10825	22877	23025	chr13	24852357	24852505	-	100.00	148M	2	1	2	1
Contig10825	43692	43806	chr13	24812039	24812153	-	100.00	114M	2	1	2	1
Contig10825	14017	14156	chr13	24872430	24872569	-	100.00	139M	2	1	2	1
Contig10825	2054	2200	chr13	24895981	24896127	-	100.00	146M	2	1	2	1
Contig10825	222360	222497	chr13	24521468	24521605	-	100.00	137M	2	1	2	1
Contig10825	223686	223811	chr13	24520175	24520300	-	100.00	125M	2	1	2	1
Contig10825	223474	223623	chr13	24520363	24520512	-	100.00	149M	2	1	2	1
Contig10825	232153	232287	chr13	24501361	24501495	-	100.00	134M	1	1	1	1
Contig10825	230654	230793	chr13	24507903	24508042	-	100.00	139M	2	1	2	1
Contig10825	214014	214224	chr13	24530896	24531106	-	100.00	210M	1	1	2	1
Contig10825	42837	42948	chr13	24812878	24812989	-	100.00	111M	2	1	2	1
Contig10825	310	417	chr13	24898716	24898823	-	100.00	107M	2	1	2	1
Contig10825	33435	33561	chr13	24832145	24832271	-	100.00	126M	2	1	2	1
Contig10825	65102	65208	chr13	24771319	24771425	-	100.00	106M	2	1	2	1
Contig10829	57681	57791	chr15	12278062	12278172	-	100.00	110M	2	1	2	1
Contig10829	64878	64983	chr15	12265852	12265957	-	100.00	105M	2	1	2	1
Contig10829	90539	90642	chr15	12241891	12241994	-	100.00	103M	2	1	2	1
Contig10840	48439	48574	chr12	45672996	45673131	+	100.00	135M	2	1	5	2
Contig10840	54991	55115	chr12	45687340	45687464	+	100.00	124M	2	1	2	1
Contig10840	64867	65021	chr12	45715759	45715913	+	100.00	154M	1	1	1	1
Contig10844	142173	142303	chr14	51316474	51316604	-	100.00	130M	2	1	2	1
Contig10861	54445	54561	chr19	8229596	8229712	+	100.00	116M	2	1	2	1
Contig10861	71404	71519	chr19	8256352	8256467	+	100.00	115M	2	1	2	1
Contig10861	19829	19940	chr19	8151095	8151206	+	100.00	111M	2	1	2	1
Contig10861	78545	78662	chr19	8270568	8270685	+	100.00	117M	2	1	2	1
Contig10862	40198	40401	chr25	21413412	21413615	+	100.00	203M	2	1	2	1
Contig10864	187657	187806	chr12	29574375	29574524	-	100.00	149M	2	1	2	1
Contig10864	139642	139747	chr12	29665107	29665212	-	100.00	105M	2	1	2	1
Contig10864	99400	99508	chr12	29742863	29742971	-	100.00	108M	2	1	2	1
Contig10864	75612	75718	chr12	29781668	29781774	-	100.00	106M	2	1	2	1
Contig10864	159585	159690	chr12	29627411	29627516	-	100.00	105M	2	1	2	1
Contig10864	86735	86836	chr12	29765988	29766089	-	100.00	101M	2	1	2	1
Contig10864	46929	47036	chr12	29838064	29838171	-	100.00	107M	2	1	2	1
Contig10866	6343	6474	chr14	40153853	40153984	+	100.00	131M	2	1	2	1
Contig10866	53431	53538	chr14	40304493	40304600	-	100.00	107M	2	1	2	1
Contig10901	32314	32428	chr5	10299247	10299361	-	100.00	114M	2	1	2	1
Contig10904	1421	1523	chr7	35528530	35528632	-	100.00	102M	2	1	2	1
Contig10904	2030	2367	chr7	35527697	35528034	-	100.00	337M	2	1	2	1
Contig10904	1005	1115	chr7	35528952	35529062	-	100.00	110M	2	1	2	1
Contig10904	6441	6561	chr7	35520652	35520772	-	100.00	120M	1	1	1	1
Contig10904	15178	15437	chr7	35496376	35496635	-	100.00	259M	1	1	2	1
Contig10912	7250	7354	chr21	18149122	18149226	-	100.00	104M	2	1	2	1
Contig10920	33872	33978	chr13	32247273	32247379	-	100.00	106M	2	1	2	1
Contig10920	25770	25889	chr13	32259294	32259413	-	100.00	119M	2	1	2	1
Contig10923	6815	6918	chr20	52268003	52268106	-	100.00	103M	2	1	2	2
Contig10946	13630	13757	chr18	48001900	48002027	-	100.00	127M	2	1	2	1
Contig10950	7557	7661	chr19	8370215	8370319	+	100.00	104M	2	1	2	1
Contig10955	24930	25051	chr18	17353210	17353331	+	100.00	121M	2	1	2	1
Contig10955	29303	29475	chr18	17359282	17359454	+	100.00	172M	2	1	2	1
Contig10955	9229	9349	chr18	17318193	17318313	+	100.00	120M	2	1	2	1
Contig10955	2468	2604	chr18	17306012	17306148	+	100.00	136M	2	1	2	1
Contig10955	11189	11374	chr18	17320770	17320955	+	100.00	185M	1	1	1	1
Contig10955	22285	22519	chr18	17350303	17350537	+	100.00	234M	2	1	2	1
Contig10955	24747	24918	chr18	17353027	17353198	+	100.00	171M	2	1	2	1
Contig10955	5691	5814	chr18	17310310	17310433	+	100.00	123M	1	1	1	1
Contig10971	90726	90837	chr13	38944723	38944834	-	100.00	111M	2	1	2	1
Contig10993	44210	44343	chr7	54602503	54602636	+	100.00	133M	2	1	2	1
Contig10993	15462	15668	chr7	54533132	54533338	+	100.00	206M	2	1	2	1
Contig10993	17158	17282	chr7	54536299	54536423	+	100.00	124M	2	1	2	1
Contig10993	11292	11446	chr7	54529635	54529789	+	100.00	154M	2	1	2	1
Contig10998	274349	274450	chr7	38056489	38056590	-	100.00	101M	2	1	2	1
Contig110	19824	19935	chr6	35966333	35966444	-	100.00	111M	2	1	2	1
Contig110	38937	39041	chr6	35924337	35924441	-	100.00	104M	2	1	2	1
Contig110	23604	23736	chr6	35959090	35959222	-	100.00	132M	2	1	2	1
Contig1101	17296	17400	chr6	14764575	14764679	-	100.00	104M	2	1	2	1
Contig1101	26836	26965	chr6	14753858	14753987	-	100.00	129M	2	1	2	1
Contig1101	50218	50368	chr6	14692248	14692398	-	100.00	150M	2	1	2	1
Contig1101	4043	4145	chr6	14803994	14804096	-	100.00	102M	2	1	2	1
Contig1101	53827	53967	chr6	14682397	14682537	-	100.00	140M	2	1	2	1
Contig1101	61439	61550	chr6	14655762	14655873	-	100.00	111M	2	1	2	1
Contig1101	2803	2925	chr6	14807893	14808015	-	100.00	122M	2	1	2	1
Contig1101	62063	62185	chr6	14655122	14655244	-	100.00	122M	2	1	2	1
Contig1101	15839	15976	chr6	14768414	14768551	-	100.00	137M	2	1	2	1
Contig11011	38528	38654	chr12	42800448	42800574	-	100.00	126M	2	1	2	1
Contig11011	30606	30722	chr12	42774231	42774347	+	100.00	116M	1	1	1	1
Contig11011	7925	8063	chr12	42737805	42737943	+	100.00	138M	2	1	2	1
Contig11011	39304	39412	chr12	42795962	42796070	-	100.00	108M	1	1	1	1
Contig11011	12215	12374	chr12	42742788	42742947	+	100.00	159M	2	1	2	1
Contig11011	13167	13359	chr12	42743709	42743901	+	100.00	192M	2	1	2	1
Contig11011	13907	14026	chr12	42744454	42744573	+	100.00	119M	2	1	2	1
Contig11011	24325	24437	chr12	42761540	42761652	-	100.00	112M	2	1	2	1
Contig11011	9388	9523	chr12	42739199	42739334	+	100.00	135M	2	1	2	1
Contig11012	16505	16605	chr12	42708093	42708193	+	100.00	100M	1	1	1	1
Contig11012	22784	22929	chr12	42722050	42722195	+	100.00	145M	2	1	2	1
Contig11015	4251	4382	chr17	27872130	27872261	+	100.00	131M	2	1	2	1
Contig11015	16886	16993	chr17	27895660	27895767	+	100.00	107M	2	1	2	1
Contig11015	12374	12478	chr17	27884868	27884972	+	100.00	104M	2	1	2	1
Contig11019	12079	12218	chr14	21898536	21898675	-	100.00	139M	2	1	2	1
Contig1102	1025	1148	chr6	14649333	14649456	-	100.00	123M	2	1	2	1
Contig1102	2657	2823	chr6	14631508	14631674	-	100.00	166M	2	1	2	2
Contig1102	29212	29326	chr6	14565188	14565302	-	100.00	114M	2	1	2	1
Contig1102	2346	2449	chr6	14631882	14631985	-	100.00	103M	2	1	2	1
Contig1102	18951	19062	chr6	14586124	14586235	-	100.00	111M	2	1	2	1
Contig1102	27476	27597	chr6	14569139	14569260	-	100.00	121M	2	1	2	1
Contig11038	34450	34571	chr5	48453598	48453719	+	100.00	121M	2	1	2	1
Contig11038	31558	31678	chr5	48447000	48447120	+	100.00	120M	2	1	2	1
Contig11038	22648	22798	chr5	48417235	48417385	+	100.00	150M	2	1	2	1
Contig11038	15528	15654	chr5	48403953	48404079	+	100.00	126M	2	1	2	1
Contig11039	18609	18738	chr5	48462315	48462444	-	100.00	129M	1	1	1	1
Contig11039	10664	10766	chr5	48480818	48480920	-	100.00	102M	2	1	2	1
Contig11039	15795	16052	chr5	48466304	48466561	-	100.00	257M	2	1	4	2
Contig11039	18434	18608	chr5	48462445	48462619	-	100.00	174M	1	1	2	1
Contig11059	64629	64740	chr9	31224374	31224485	-	100.00	111M	2	1	2	1
Contig11059	50349	50472	chr9	31248818	31248941	-	100.00	123M	3	1	3	1
Contig11059	47647	47769	chr9	31252317	31252439	-	100.00	122M	2	1	2	1
Contig11059	74432	74580	chr9	31210802	31210950	-	100.00	148M	1	1	3	1
Contig11059	122338	122459	chr9	31120893	31121014	-	100.00	121M	2	1	2	1
Contig11059	117084	117187	chr9	31130536	31130639	-	100.00	103M	2	1	2	1
Contig11059	116110	116232	chr9	31133517	31133639	-	100.00	122M	1	1	2	1
Contig11059	115554	115686	chr9	31134057	31134189	-	100.00	132M	2	1	2	1
Contig11059	21658	21858	chr9	31266332	31266532	-	100.00	200M	2	1	2	1
Contig11059	112373	112475	chr9	31140546	31140648	-	100.00	102M	2	1	2	1
Contig11059	125039	125230	chr9	31117193	31117384	-	100.00	191M	1	1	1	1
Contig11059	74606	74891	chr9	31210491	31210776	-	100.00	285M	2	1	2	1
Contig11059	56819	56957	chr9	31236308	31236446	-	100.00	138M	2	1	2	1
Contig11059	58847	58954	chr9	31231256	31231363	-	100.00	107M	2	1	2	1
Contig11059	83050	83179	chr9	31199760	31199889	-	100.00	129M	2	1	2	1
Contig11059	66587	66732	chr9	31222706	31222851	-	100.00	145M	2	1	2	1
Contig11059	92470	92575	chr9	31182196	31182301	-	100.00	105M	2	1	2	1
Contig11059	88372	88504	chr9	31189014	31189146	-	100.00	132M	2	1	2	1
Contig11059	30437	30868	chr9	31262850	31263281	-	100.00	431M	1	1	1	1
Contig11059	64819	64940	chr9	31224155	31224276	-	100.00	121M	1	1	1	1
Contig11059	126925	127032	chr9	31113233	31113340	-	100.00	107M	2	1	2	1
Contig11059	111321	111444	chr9	31141579	31141702	-	100.00	123M	2	1	2	1
Contig11059	82905	83035	chr9	31199904	31200034	-	100.00	130M	2	1	2	1
Contig11059	56676	56809	chr9	31236456	31236589	-	100.00	133M	2	1	2	1
Contig11059	110238	110361	chr9	31142652	31142775	-	100.00	123M	2	1	2	1
Contig11059	117188	117309	chr9	31130414	31130535	-	100.00	121M	2	1	2	1
Contig11059	120767	121026	chr9	31124102	31124361	-	100.00	259M	2	1	2	1
Contig11059	16754	16870	chr9	31272932	31273048	-	100.00	116M	2	1	2	1
Contig11059	125270	125373	chr9	31117050	31117153	-	100.00	103M	1	1	1	1
Contig11059	63969	64092	chr9	31225040	31225163	-	100.00	123M	2	1	2	1
Contig11066	260532	260732	chr20	22582159	22582359	+	100.00	200M	2	1	2	1
Contig11066	266907	267010	chr20	22587208	22587311	+	100.00	103M	2	1	2	1
Contig11066	268036	268137	chr20	22588952	22589053	+	100.00	101M	2	1	2	1
Contig11072	16464	16588	chr4	22264825	22264949	-	100.00	124M	2	1	2	1
Contig11078	84941	85069	chr21	23260406	23260534	-	100.00	128M	2	1	2	1
Contig11078	101913	102032	chr21	23239857	23239976	-	100.00	119M	2	1	2	1
Contig11078	91645	91795	chr21	23252900	23253050	-	100.00	150M	2	1	2	1
Contig11078	106085	106189	chr21	23231103	23231207	-	100.00	104M	2	1	2	1
Contig11078	102033	102153	chr21	23239736	23239856	-	100.00	120M	2	1	2	1
Contig11078	103500	103604	chr21	23238266	23238370	-	100.00	104M	2	1	2	1
Contig11084	44319	44451	chr20	30672077	30672209	+	100.00	132M	2	1	2	1
Contig11084	44457	44563	chr20	30672215	30672321	+	100.00	106M	2	1	2	1
Contig11084	32730	32869	chr20	30646680	30646819	+	100.00	139M	2	1	2	1
Contig11084	44211	44318	chr20	30671969	30672076	+	100.00	107M	2	1	2	1
Contig11084	43580	43741	chr20	30671316	30671477	+	100.00	161M	2	1	2	1
Contig11089	7313	7418	chr17	16731667	16731772	-	100.00	105M	1	1	2	1
Contig11089	7479	7590	chr17	16731470	16731581	-	100.00	111M	2	1	2	1
Contig11091	54386	54518	chr24	27661845	27661977	+	100.00	132M	2	1	2	1
Contig11092	35678	35797	chr14	46786173	46786292	+	100.00	119M	2	1	2	1
Contig11099	1883	2257	chr16	33281466	33281840	+	100.00	374M	3	1	3	1
Contig11102	23397	23513	chr8	5586042	5586158	-	100.00	116M	2	1	2	1
Contig11117	1652	1856	chr8	33977377	33977581	-	100.00	204M	1	1	1	1
Contig11130	12444	12567	chr15	27882744	27882867	-	100.00	123M	2	1	2	1
Contig11130	19099	19237	chr15	27873043	27873181	-	100.00	138M	2	1	2	1
Contig11130	13614	13835	chr15	27879907	27880128	-	100.00	221M	2	1	2	1
Contig11130	27618	27719	chr15	27858792	27858893	-	100.00	101M	2	1	2	1
Contig11130	25369	25582	chr15	27864818	27865031	-	100.00	213M	2	1	2	1
Contig11130	27515	27617	chr15	27858894	27858996	-	100.00	102M	2	1	2	1
Contig11130	32269	32385	chr15	27846200	27846316	-	100.00	116M	2	1	2	1
Contig11140	35829	35933	chr23	36590781	36590885	-	100.00	104M	2	1	2	1
Contig11140	15550	15650	chr23	36648192	36648292	-	100.00	100M	2	1	2	1
Contig11147	49304	49449	chr5	17039482	17039627	+	100.00	145M	2	1	2	1
Contig11147	9355	9484	chr5	16947277	16947406	+	100.00	129M	2	1	2	1
Contig11147	69545	69714	chr5	17080788	17080957	+	100.00	169M	2	1	2	1
Contig11147	82623	82757	chr5	17113258	17113392	+	100.00	134M	2	1	2	1
Contig11147	69253	69420	chr5	17080503	17080670	+	100.00	167M	2	1	2	1
Contig11147	33919	34022	chr5	17008247	17008350	+	100.00	103M	2	1	2	1
Contig11147	66270	66375	chr5	17074025	17074130	+	100.00	105M	2	1	2	1
Contig11147	60851	60958	chr5	17059827	17059934	+	100.00	107M	2	1	2	1
Contig11154	8337	8474	chr2	20475442	20475579	-	100.00	137M	2	1	2	1
Contig11154	4519	4645	chr2	20481966	20482092	-	100.00	126M	1	1	1	1
Contig11154	1324	1436	chr2	20487315	20487427	-	100.00	112M	2	1	2	1
Contig11154	14837	15126	chr2	20456082	20456371	-	100.00	289M	2	1	2	1
Contig11166	741	843	chr4	12672048	12672150	+	100.00	102M	3	1	3	1
Contig11167	85530	85653	chr4	12656919	12657042	-	100.00	123M	2	1	2	1
Contig11167	85405	85511	chr4	12657061	12657167	-	100.00	106M	2	1	2	1
Contig11167	24871	24997	chr4	12760224	12760350	-	100.00	126M	2	1	2	1
Contig11167	89144	89262	chr4	12649621	12649739	-	100.00	118M	1	1	1	1
Contig11167	57031	57136	chr4	12709092	12709197	-	100.00	105M	2	1	2	1
Contig11167	24730	24870	chr4	12760351	12760491	-	100.00	140M	2	1	2	1
Contig11185	7172	7317	chr10	27453808	27453953	-	100.00	145M	2	1	2	1
Contig11185	15836	15946	chr10	27439477	27439587	-	100.00	110M	2	1	2	1
Contig11185	3121	3262	chr10	27463154	27463295	-	100.00	141M	2	1	2	1
Contig11185	38264	38437	chr10	27388863	27389036	-	100.00	173M	1	1	2	1
Contig11185	42927	43049	chr10	27375471	27375593	-	100.00	122M	2	1	2	1
Contig1120	9977	10220	chr17	42281749	42281992	+	100.00	243M	3	1	3	1
Contig1120	19138	19256	chr17	42292581	42292699	+	100.00	118M	1	1	1	1
Contig1120	185666	185776	chr7	40422142	40422252	+	100.00	110M	2	1	2	1
Contig1120	153411	153582	chr7	40370522	40370693	+	100.00	171M	2	1	2	1
Contig1120	47659	47799	chr7	40204018	40204158	+	100.00	140M	2	1	2	1
Contig1120	131737	131902	chr7	40339451	40339616	+	100.00	165M	2	1	2	1
Contig1120	213829	213935	chr7	40482337	40482443	+	100.00	106M	2	1	2	1
Contig1120	124715	124838	chr7	40326655	40326778	+	100.00	123M	2	1	2	1
Contig11207	89527	89636	chr10	42455052	42455161	+	100.00	109M	1	1	1	1
Contig11218	14961	15062	chr8	18015936	18016037	+	100.00	101M	2	1	2	1
Contig11218	29807	29963	chr8	18051713	18051869	+	100.00	156M	2	1	2	1
Contig11218	38225	38349	chr8	18067136	18067260	+	100.00	124M	2	1	2	1
Contig11238	12656	12760	chr13	17051457	17051561	-	100.00	104M	1	1	1	1
Contig11238	65401	65547	chr13	16915217	16915363	-	100.00	146M	2	1	2	1
Contig11238	41248	41357	chr13	16990065	16990174	-	100.00	109M	2	1	2	1
Contig11238	49924	50066	chr13	16965461	16965603	-	100.00	142M	2	1	2	1
Contig11238	55457	55561	chr13	16952813	16952917	-	100.00	104M	2	1	2	1
Contig11238	30370	30481	chr13	17013234	17013345	-	100.00	111M	2	1	2	1
Contig11238	31734	31845	chr13	17011480	17011591	-	100.00	111M	2	1	2	1
Contig11238	51322	51441	chr13	16962295	16962414	-	100.00	119M	3	1	3	1
Contig11238	12486	12654	chr13	17051563	17051731	-	100.00	168M	1	1	2	1
Contig11238	51135	51321	chr13	16962415	16962601	-	100.00	186M	3	1	3	1
Contig11238	12977	13097	chr13	17051117	17051237	-	100.00	120M	2	1	2	1
Contig11238	14637	14745	chr13	17047154	17047262	-	100.00	108M	2	1	2	1
Contig11238	39982	40091	chr13	16994046	16994155	-	100.00	109M	1	1	2	1
Contig11238	32294	32398	chr13	17010904	17011008	-	100.00	104M	2	1	2	1
Contig11238	5054	5236	chr13	17062184	17062366	-	100.00	182M	2	1	2	1
Contig11238	52184	52482	chr13	16961236	16961534	-	100.00	298M	2	1	2	1
Contig11238	14822	15126	chr13	17046762	17047066	-	100.00	304M	2	1	2	1
Contig1124	224536	224670	chr3	52605907	52606041	-	100.00	134M	2	1	2	1
Contig1124	225730	225849	chr3	52602728	52602847	-	100.00	119M	2	1	2	1
Contig1124	181955	182059	chr3	52757397	52757501	-	100.00	104M	2	1	2	1
Contig1124	181683	181892	chr3	52757564	52757773	-	100.00	209M	2	1	2	1
Contig1124	171370	171479	chr3	52781655	52781764	-	100.00	109M	1	1	1	1
Contig11246	4023	4129	chr14	40022763	40022869	+	100.00	106M	2	1	2	1
Contig11248	5845	5945	chr14	40123597	40123697	-	100.00	100M	2	1	2	1
Contig11251	696	798	chr14	40104581	40104683	+	100.00	102M	2	1	2	1
Contig11261	16317	16417	chr7	53012337	53012437	-	100.00	100M	2	1	2	1
Contig11262	40182	40299	chr7	53092878	53092995	+	100.00	117M	2	1	2	1
Contig11262	41515	41618	chr7	53096571	53096674	+	100.00	103M	2	1	2	1
Contig11267	30625	30749	chr8	50568382	50568506	-	100.00	124M	2	1	2	1
Contig11267	31314	31414	chr8	50567696	50567796	-	100.00	100M	2	1	2	1
Contig11267	37621	37775	chr8	50560004	50560158	-	100.00	154M	2	1	2	1
Contig11286	22224	22332	chr19	42097246	42097354	+	100.00	108M	1	1	2	1
Contig11286	19114	19226	chr19	42091932	42092044	+	100.00	112M	2	1	2	1
Contig11286	3873	3977	chr19	42056833	42056937	+	100.00	104M	1	1	1	1
Contig11287	22631	22743	chr19	42085094	42085206	-	100.00	112M	2	1	2	1
Contig11287	32705	32926	chr19	42057828	42058049	-	100.00	221M	1	1	3	1
Contig11287	27075	27177	chr19	42069552	42069654	-	100.00	102M	2	1	2	1
Contig1130	223743	223855	chr21	17311157	17311269	+	100.00	112M	2	1	2	1
Contig1130	223469	223691	chr21	17310873	17311095	+	100.00	222M	1	1	2	1
Contig1130	188491	188615	chr21	17223983	17224107	+	100.00	124M	2	1	2	1
Contig11300	128543	128643	chr10	27950377	27950477	-	100.00	100M	2	1	2	1
Contig11300	121726	121849	chr10	27965382	27965505	-	100.00	123M	2	1	2	1
Contig11300	84481	84595	chr9	47041825	47041939	+	100.00	114M	2	1	2	1
Contig11300	84373	84477	chr9	47041716	47041820	+	100.00	104M	1	1	2	1
Contig11309	30570	30749	chr7	37196146	37196325	+	100.00	179M	2	1	2	1
Contig11309	31075	31176	chr7	37196644	37196745	+	100.00	101M	2	1	2	1
Contig11309	4345	4491	chr7	37141292	37141438	+	100.00	146M	2	1	2	1
Contig11309	22342	22477	chr7	37181254	37181389	+	100.00	135M	1	1	2	1
Contig11309	22478	22662	chr7	37181390	37181574	+	100.00	184M	1	1	1	1
Contig11309	24420	24529	chr7	37184805	37184914	+	100.00	109M	2	1	2	1
Contig11309	9223	9370	chr7	37151854	37152001	+	100.00	147M	1	1	2	1
Contig11309	27970	28079	chr7	37191214	37191323	+	100.00	109M	2	1	2	1
Contig11337	57566	57691	chr13	30328222	30328347	-	100.00	125M	2	1	2	1
Contig11337	53617	53737	chr13	30335648	30335768	-	100.00	120M	2	1	2	1
Contig11337	53225	53344	chr13	30336027	30336146	-	100.00	119M	2	1	2	1
Contig11337	16382	16503	chr13	30415844	30415965	-	100.00	121M	1	1	1	1
Contig11344	67035	67280	chr2	21897787	21898032	+	100.00	245M	2	1	2	1
Contig11344	48675	48777	chr2	21863263	21863365	+	100.00	102M	2	1	2	1
Contig11344	56912	57025	chr2	21877103	21877216	+	100.00	113M	2	1	2	1
Contig11344	58199	58312	chr2	21885612	21885725	+	100.00	113M	2	1	2	1
Contig11348	13588	13688	chr20	4957707	4957807	-	100.00	100M	2	1	2	1
Contig1135	5147	5257	chr10	10879136	10879246	-	100.00	110M	2	1	2	1
Contig11351	55182	55302	chr18	8176978	8177098	+	100.00	120M	2	1	2	1
Contig11354	86926	87050	chr5	43301904	43302028	+	100.00	124M	2	1	2	1
Contig1136	1617	1734	chr15	27818276	27818393	-	100.00	117M	2	1	2	1
Contig11378	60670	60788	chr22	20984396	20984514	-	100.00	118M	2	1	2	1
Contig11378	97397	97499	chr22	20944497	20944599	-	100.00	102M	2	1	2	1
Contig11378	41026	41132	chr22	21019258	21019364	-	100.00	106M	2	1	2	1
Contig11378	838	1007	chr22	21095052	21095221	-	100.00	169M	2	1	2	1
Contig11378	56738	56855	chr22	20989995	20990112	-	100.00	117M	2	1	2	1
Contig11378	46574	46678	chr22	21009927	21010031	-	100.00	104M	2	1	2	1
Contig11378	58609	58715	chr22	20986229	20986335	-	100.00	106M	2	1	2	1
Contig11378	11900	12014	chr22	21067310	21067424	-	100.00	114M	2	1	2	1
Contig11379	52887	52997	chr22	21019258	21019368	-	100.00	110M	2	1	2	1
Contig11379	19730	19949	chr22	21095002	21095221	-	100.00	219M	2	1	3	2
Contig11379	7386	7491	chr22	21113809	21113914	-	100.00	105M	2	1	2	1
Contig11379	66582	66730	chr22	20986083	20986231	-	100.00	148M	2	1	2	1
Contig11379	68765	68890	chr22	20984396	20984521	-	100.00	125M	2	1	2	1
Contig11393	52086	52199	chr17	13119391	13119504	-	100.00	113M	2	1	2	1
Contig11393	32160	32301	chr17	13173857	13173998	-	100.00	141M	2	1	2	1
Contig11398	11354	11467	chr23	25922189	25922302	-	100.00	113M	2	1	2	1
Contig114	115109	115212	chr8	28042345	28042448	-	100.00	103M	2	1	2	1
Contig114	115213	115343	chr8	28042214	28042344	-	100.00	130M	2	1	2	1
Contig114	72033	72181	chr8	28127505	28127653	-	100.00	148M	2	1	2	1
Contig11400	10197	10297	chr6	28667738	28667838	-	100.00	100M	2	1	2	1
Contig11401	96547	96658	chr7	44016567	44016678	-	100.00	111M	2	1	2	1
Contig11401	48577	48697	chr7	44093621	44093741	-	100.00	120M	2	1	2	1
Contig11401	81698	81798	chr7	44052338	44052438	-	100.00	100M	2	1	2	1
Contig11401	9965	10069	chr7	44143368	44143472	-	100.00	104M	2	1	2	1
Contig11406	25063	25185	chr1	16561596	16561718	+	100.00	122M	2	1	2	1
Contig11406	185373	185492	chr22	22722909	22723028	+	100.00	119M	2	1	2	1
Contig11411	13230	13331	chr3	51477254	51477355	-	100.00	101M	2	1	2	1
Contig11411	182932	183057	chrUn_KN150643v1	20151	20276	-	100.00	125M	1	1	2	1
Contig11411	184108	184226	chrUn_KN150643v1	18975	19093	-	100.00	118M	2	1	2	1
Contig11411	179742	179848	chrUn_KN150643v1	27312	27418	-	100.00	106M	1	1	1	1
Contig11429	11200	11301	chr24	9003732	9003833	+	100.00	101M	2	1	2	1
Contig11436	142147	142340	chr5	66836851	66837044	+	100.00	193M	1	1	1	1
Contig11436	141984	142085	chr5	66836706	66836807	+	100.00	101M	1	1	1	1
Contig11448	20563	20686	chr18	2041299	2041422	+	100.00	123M	3	1	3	1
Contig11453	21526	21637	chr24	11558141	11558252	+	100.00	111M	2	1	2	1
Contig1146	57395	57506	chr20	21096749	21096860	-	100.00	111M	2	1	2	1
Contig1146	64848	65004	chr20	21081389	21081545	-	100.00	156M	2	1	2	1
Contig11471	174519	174623	chr8	12010652	12010756	-	100.00	104M	1	1	2	1
Contig11471	207853	207967	chr8	11944565	11944679	-	100.00	114M	2	1	2	1
Contig11474	2192	2382	chr19	34900151	34900341	-	100.00	190M	2	1	2	1
Contig11474	12337	12485	chr19	34878984	34879132	-	100.00	148M	2	1	2	1
Contig11474	82225	82357	chr19	34729163	34729295	-	100.00	132M	2	1	2	1
Contig11489	80635	80741	chr25	33452414	33452520	-	100.00	106M	1	1	2	1
Contig11489	78300	78490	chr25	33455876	33456066	-	100.00	190M	2	1	2	1
Contig11489	72722	72835	chr25	33462492	33462605	-	100.00	113M	2	1	2	1
Contig11490	11261	11377	chr25	33398566	33398682	+	100.00	116M	2	1	2	1
Contig11490	27546	27646	chr25	33430072	33430172	+	100.00	100M	2	1	2	1
Contig11490	187	292	chr25	33374788	33374893	+	100.00	105M	2	1	2	1
Contig11491	192	402	chr25	33670832	33671042	-	100.00	210M	1	1	1	1
Contig11491	403	509	chr25	33670725	33670831	-	100.00	106M	1	1	1	1
Contig11496	4284	4396	chr10	21527045	21527157	-	100.00	112M	1	1	1	1
Contig11511	18702	18802	chr17	38136291	38136391	-	100.00	100M	2	1	2	1
Contig11511	43374	43479	chr17	38089915	38090020	-	100.00	105M	2	1	2	1
Contig11511	42466	42599	chr17	38090759	38090892	-	100.00	133M	2	1	2	1
Contig11516	40058	40163	chr8	19010739	19010844	+	100.00	105M	2	1	2	1
Contig11516	127846	127986	chr8	19222366	19222506	+	100.00	140M	2	1	2	1
Contig11541	117008	117123	chr13	27856323	27856438	-	100.00	115M	1	1	2	1
Contig11542	18338	18458	chr4	6011211	6011331	+	100.00	120M	2	1	2	1
Contig11542	78936	79062	chr4	6139301	6139427	+	100.00	126M	2	1	2	1
Contig11542	21190	21313	chr4	6015523	6015646	-	100.00	123M	1	1	1	1
Contig11542	80479	80605	chr4	6142980	6143106	+	100.00	126M	2	1	2	1
Contig1155	1498	1613	chr19	21252576	21252691	-	100.00	115M	2	1	2	1
Contig1155	4472	4623	chr19	21248111	21248262	-	100.00	151M	3	1	3	1
Contig11550	19675	19801	chr17	17195598	17195724	+	100.00	126M	2	1	2	1
Contig11550	19490	19607	chr17	17195407	17195524	+	100.00	117M	2	1	2	1
Contig11550	52689	52792	chr17	17259064	17259167	+	100.00	103M	2	1	2	1
Contig11550	13059	13171	chr17	17180394	17180506	+	100.00	112M	2	1	2	1
Contig11550	53801	53907	chr17	17260125	17260231	+	100.00	106M	2	1	3	1
Contig11550	112227	112345	chr17	17380045	17380163	+	100.00	118M	1	1	1	1
Contig11550	2074	2273	chr17	17155562	17155761	+	100.00	199M	1	1	1	1
Contig11550	15971	16089	chr17	17186650	17186768	+	100.00	118M	2	1	2	1
Contig11564	4803	5086	chr9	3700435	3700718	-	100.00	283M	3	1	3	1
Contig11569	1047	1167	chr17	52661514	52661634	+	100.00	120M	1	1	1	1
Contig11573	119617	119728	chr3	25563875	25563986	-	100.00	111M	2	1	2	1
Contig11584	111946	112047	chr4	17510809	17510910	+	100.00	101M	2	1	2	1
Contig11584	114534	114653	chr4	17515303	17515422	+	100.00	119M	2	1	2	1
Contig11584	41004	41179	chr4	17375499	17375674	+	100.00	175M	2	1	2	1
Contig11594	11474	11580	chr10	28116493	28116599	+	100.00	106M	2	2	2	2
Contig11609	7616	7723	chr17	46281185	46281292	+	100.00	107M	2	1	2	1
Contig11610	46494	46596	chr25	4504369	4504471	+	100.00	102M	2	1	2	1
Contig11611	10527	10637	chr9	10622156	10622266	+	100.00	110M	2	1	2	1
Contig11612	71680	71791	chr5	29837380	29837491	-	100.00	111M	2	1	2	1
Contig11612	88260	88377	chr5	29813312	29813429	-	100.00	117M	2	1	2	1
Contig1162	95762	95866	chr15	25334680	25334784	+	100.00	104M	2	1	2	1
Contig1162	339005	339108	chr15	25856462	25856565	+	100.00	103M	2	1	2	1
Contig11620	52656	52776	chr16	44682200	44682320	+	100.00	120M	2	1	4	3
Contig11626	44789	44896	chr17	44126185	44126292	+	100.00	107M	2	1	2	1
Contig11626	44187	44295	chr17	44125460	44125568	+	100.00	108M	2	1	2	1
Contig11626	30710	30826	chr17	44092489	44092605	+	100.00	116M	2	1	2	1
Contig11626	53472	53574	chr17	44134831	44134933	+	100.00	102M	1	1	1	1
Contig11626	36340	36445	chr17	44110994	44111099	+	100.00	105M	2	1	2	1
Contig11626	40310	40433	chr17	44120803	44120926	+	100.00	123M	2	1	2	1
Contig11627	3726	3838	chr17	44007880	44007992	+	100.00	112M	1	1	2	1
Contig11634	8770	8870	chr7	31663133	31663233	+	100.00	100M	2	1	2	1
Contig11634	13780	13882	chr7	31668066	31668168	+	100.00	102M	2	1	2	1
Contig11634	88677	88782	chr7	31810859	31810964	+	100.00	105M	2	1	2	1
Contig11634	80940	81042	chr7	31798470	31798572	+	100.00	102M	2	1	2	1
Contig11634	13508	13611	chr7	31667790	31667893	+	100.00	103M	1	1	1	1
Contig11634	80070	80199	chr7	31797633	31797762	+	100.00	129M	2	1	2	1
Contig11634	36488	36609	chr7	31711239	31711360	+	100.00	121M	2	1	2	1
Contig11634	46886	47019	chr7	31729573	31729706	+	100.00	133M	1	1	2	1
Contig11635	21539	21646	chr24	39144860	39144967	-	100.00	107M	2	1	2	1
Contig11647	81005	81107	chr20	44308086	44308188	+	100.00	102M	2	1	2	1
Contig11647	51031	51156	chr20	44234462	44234587	+	100.00	125M	2	1	2	1
Contig11652	39826	39943	chr5	25264553	25264670	-	100.00	117M	2	1	2	1
Contig11672	121979	122162	chr18	9083515	9083698	-	100.00	183M	2	1	2	1
Contig11672	110858	110961	chr18	9104307	9104410	-	100.00	103M	2	1	2	1
Contig11672	65020	65141	chr2	27344786	27344907	-	100.00	121M	2	1	2	1
Contig11672	60640	60757	chr2	27351575	27351692	-	100.00	117M	2	1	2	1
Contig11672	10802	10907	chr2	27439805	27439910	-	100.00	105M	1	1	2	1
Contig11672	9269	9430	chr2	27445314	27445475	-	100.00	161M	2	1	2	1
Contig11672	3064	3180	chr2	27461397	27461513	-	100.00	116M	2	1	2	1
Contig11680	12322	12427	chr9	29607658	29607763	+	100.00	105M	2	1	2	1
Contig11681	44706	44815	chr3	33385153	33385262	-	100.00	109M	2	1	2	1
Contig11684	173237	173350	chr5	48403962	48404075	+	100.00	113M	2	1	2	1
Contig11686	15591	15714	chr7	46827569	46827692	+	100.00	123M	2	1	3	1
Contig11686	2208	2311	chr7	46803527	46803630	+	100.00	103M	2	1	2	1
Contig11686	12920	13033	chr7	46823008	46823121	+	100.00	113M	2	1	2	1
Contig11686	6989	7120	chr7	46812947	46813078	+	100.00	131M	2	1	2	1
Contig11687	41721	41826	chr7	46701380	46701485	-	100.00	105M	2	1	2	1
Contig11687	20481	20602	chr7	46752257	46752378	-	100.00	121M	2	1	2	1
Contig11687	10999	11188	chr7	46775019	46775208	-	100.00	189M	2	1	2	1
Contig11687	20350	20479	chr7	46752380	46752509	-	100.00	129M	2	1	2	1
Contig11687	32412	32607	chr7	46727091	46727286	-	100.00	195M	2	1	2	1
Contig11687	19831	19933	chr7	46757387	46757489	-	100.00	102M	2	1	2	1
Contig11687	38549	38711	chr7	46709829	46709991	-	100.00	162M	2	1	2	1
Contig11687	35417	35574	chr7	46717866	46718023	-	100.00	157M	2	1	2	1
Contig11687	9255	9371	chr7	46781346	46781462	-	100.00	116M	2	1	2	1
Contig11687	29478	29609	chr7	46735950	46736081	-	100.00	131M	2	1	2	1
Contig11687	12623	12765	chr7	46768388	46768530	-	100.00	142M	2	1	2	1
Contig11687	32916	33061	chr7	46726634	46726779	-	100.00	145M	2	1	2	1
Contig11687	40311	40436	chr7	46706084	46706209	-	100.00	125M	2	1	2	1
Contig11687	23515	23689	chr7	46748187	46748361	-	100.00	174M	2	1	2	1
Contig11687	24191	24356	chr7	46747530	46747695	-	100.00	165M	2	1	2	1
Contig11699	89712	89828	chr15	26415453	26415569	-	100.00	116M	2	1	2	1
Contig11699	76522	76623	chr15	26441742	26441843	-	100.00	101M	2	1	2	1
Contig11705	12538	12659	chr20	1534856	1534977	-	100.00	121M	2	1	2	1
Contig11705	64193	64295	chr20	1451659	1451761	-	100.00	102M	3	1	3	1
Contig11707	25436	25557	chr13	10478329	10478450	+	100.00	121M	2	1	2	1
Contig11707	19316	19437	chr13	10467815	10467936	+	100.00	121M	2	1	2	1
Contig11707	18064	18255	chr13	10466561	10466752	+	100.00	191M	2	1	2	1
Contig11709	42860	42972	chr8	28919470	28919582	+	100.00	112M	1	1	2	1
Contig11709	63893	64007	chr8	28964334	28964448	+	100.00	114M	2	1	2	1
Contig11709	42755	42859	chr8	28919365	28919469	+	100.00	104M	2	1	2	1
Contig11709	187722	187823	chr8	29174256	29174357	+	100.00	101M	2	1	2	1
Contig11709	20524	20626	chr8	28883969	28884071	+	100.00	102M	2	1	2	1
Contig11709	19614	19719	chr8	28876022	28876127	+	100.00	105M	2	1	2	1
Contig11739	88606	88746	chr23	37558789	37558929	-	100.00	140M	2	1	2	1
Contig11739	79971	80085	chr23	37579440	37579554	-	100.00	114M	1	1	2	1
Contig11739	89568	89703	chr23	37556206	37556341	-	100.00	135M	2	1	2	1
Contig11739	43941	44044	chr23	37664163	37664266	-	100.00	103M	2	1	2	1
Contig11739	65380	65487	chr23	37621258	37621365	-	100.00	107M	2	1	2	1
Contig11739	30937	31040	chr23	37698719	37698822	-	100.00	103M	2	1	2	1
Contig1174	92428	92552	chr1	45377762	45377886	-	100.00	124M	1	1	1	1
Contig1174	106367	106500	chr1	45347576	45347709	-	100.00	133M	2	1	2	1
Contig1174	76346	76470	chr1	45426026	45426150	-	100.00	124M	2	1	2	1
Contig1174	106500	106609	chr1	45347466	45347575	-	100.00	109M	2	1	2	1
Contig1174	41887	42024	chr1	45507168	45507305	-	100.00	137M	2	1	5	2
Contig1174	40731	40851	chr1	45508879	45508999	-	100.00	120M	2	1	2	1
Contig11755	51021	51137	chr12	45815125	45815241	-	100.00	116M	2	1	2	1
Contig11755	32416	32556	chr12	45838970	45839110	-	100.00	140M	4	2	4	2
Contig11755	35352	35452	chr12	45830229	45830329	-	100.00	100M	2	1	2	1
Contig11755	47882	48023	chr12	45821225	45821366	-	100.00	141M	2	1	2	1
Contig11775	1142	1248	chr18	24177874	24177980	+	100.00	106M	2	1	2	1
Contig11775	27636	27756	chr18	24257561	24257681	+	100.00	120M	2	1	2	1
Contig11775	2019	2124	chr18	24181849	24181954	+	100.00	105M	2	1	2	1
Contig11775	25915	26056	chr18	24255884	24256025	+	100.00	141M	2	1	2	1
Contig11775	25732	25853	chr18	24255701	24255822	+	100.00	121M	2	1	2	1
Contig11775	1849	2018	chr18	24181679	24181848	+	100.00	169M	2	1	2	1
Contig11775	14049	14164	chr18	24220335	24220450	+	100.00	115M	3	1	3	1
Contig11775	12496	12644	chr18	24215939	24216087	+	100.00	148M	2	1	3	1
Contig11775	13804	13969	chr18	24220090	24220255	+	100.00	165M	2	1	3	1
Contig11777	17178	17287	chr4	15109911	15110020	+	100.00	109M	2	1	2	1
Contig11784	473800	473904	chr14	29204430	29204534	-	100.00	104M	2	1	2	1
Contig11784	457039	457172	chr14	29244543	29244676	-	100.00	133M	2	1	2	1
Contig11784	436021	436131	chr14	29286863	29286973	-	100.00	110M	2	1	2	1
Contig11784	480929	481068	chr14	29191867	29192006	-	100.00	139M	2	1	2	1
Contig11784	425975	426077	chr14	29312511	29312613	-	100.00	102M	2	1	2	1
Contig11784	407578	407700	chr14	29349683	29349805	-	100.00	122M	2	1	2	1
Contig11809	3207	3338	chr23	7872378	7872509	-	100.00	131M	2	1	2	1
Contig11809	10596	10748	chr23	7852560	7852712	-	100.00	152M	2	1	2	1
Contig11809	10908	11010	chr23	7852284	7852386	-	100.00	102M	2	1	2	1
Contig11809	12819	12975	chr23	7849038	7849194	-	100.00	156M	2	1	2	1
Contig11809	14132	14246	chr23	7844910	7845024	-	100.00	114M	2	1	2	1
Contig11810	40499	40629	chr12	25178942	25179072	+	100.00	130M	2	1	2	1
Contig11810	169313	169420	chr12	25405543	25405650	+	100.00	107M	2	1	2	1
Contig11812	2184	2292	chr1	9111096	9111204	+	100.00	108M	2	1	2	1
Contig11847	10767	10870	chr13	17489276	17489379	-	100.00	103M	2	1	2	1
Contig11847	3827	3949	chr13	17507429	17507551	-	100.00	122M	2	1	2	1
Contig11847	3227	3390	chr13	17507994	17508157	-	100.00	163M	2	1	2	1
Contig11848	3527	3634	chr13	17423090	17423197	+	100.00	107M	2	1	2	1
Contig11848	4656	4790	chr13	17428683	17428817	+	100.00	134M	1	1	1	1
Contig11848	587	691	chr13	17412133	17412237	+	100.00	104M	2	1	2	1
Contig11848	10697	10800	chr13	17438911	17439014	+	100.00	103M	2	1	2	1
Contig11851	47927	48029	chr18	40243279	40243381	+	100.00	102M	2	1	2	1
Contig11851	24083	24183	chr18	40192019	40192119	+	100.00	100M	2	1	2	1
Contig11855	9070	9191	chr18	17904285	17904406	+	100.00	121M	2	1	2	1
Contig11855	18886	18996	chr18	17917422	17917532	+	100.00	110M	2	1	2	1
Contig11855	41602	41785	chr18	17950940	17951123	+	100.00	183M	2	1	2	1
Contig11855	44050	44150	chr18	17953698	17953798	+	100.00	100M	2	1	2	1
Contig11855	36246	36348	chr18	17943177	17943279	+	100.00	102M	2	1	2	1
Contig11855	14366	14516	chr18	17914176	17914326	+	100.00	150M	2	1	2	1
Contig11855	25390	25601	chr18	17924431	17924642	+	100.00	211M	2	1	2	1
Contig11855	23847	23959	chr18	17922161	17922273	+	100.00	112M	2	1	2	1
Contig11858	9861	10000	chr14	41951650	41951789	-	100.00	139M	2	1	2	1
Contig11884	20209	20346	chr23	39031685	39031822	-	100.00	137M	2	1	2	1
Contig11887	5022	5123	chr17	30068790	30068891	+	100.00	101M	2	1	2	1
Contig11888	12019	12120	chr17	30042444	30042545	+	100.00	101M	2	1	2	1
Contig11892	160823	160995	chr15	28561370	28561542	+	100.00	172M	1	1	2	1
Contig11896	24821	24973	chr2	28542279	28542431	+	100.00	152M	2	1	2	1
Contig11906	8379	8489	chr3	34958912	34959022	-	100.00	110M	2	1	2	1
Contig11912	32019	32122	chr7	35319013	35319116	-	100.00	103M	2	1	2	1
Contig11912	34759	34880	chr7	35315428	35315549	-	100.00	121M	2	1	2	1
Contig11912	12514	12620	chr7	35342904	35343010	-	100.00	106M	2	1	2	1
Contig11912	50832	50977	chr7	35288249	35288394	-	100.00	145M	2	1	2	1
Contig11912	54431	54670	chr7	35278663	35278902	-	100.00	239M	1	1	2	2
Contig11912	55562	55670	chr7	35275015	35275123	-	100.00	108M	2	1	2	1
Contig11912	26203	26303	chr7	35324439	35324539	-	100.00	100M	2	1	2	1
Contig11912	5691	5811	chr7	35354799	35354919	-	100.00	120M	2	1	2	1
Contig11924	108614	108754	chr6	46062342	46062482	+	100.00	140M	2	1	2	1
Contig11926	20535	20645	chr4	20163362	20163472	-	100.00	110M	2	1	2	1
Contig11933	9834	9952	chr8	5126119	5126237	-	100.00	118M	2	1	2	1
Contig11934	50598	50721	chr1	43798815	43798938	+	100.00	123M	2	1	2	1
Contig11936	41306	41458	chr5	48874233	48874385	-	100.00	152M	2	1	2	1
Contig11936	39486	39589	chr5	48880615	48880718	-	100.00	103M	2	1	2	1
Contig11936	34738	34857	chr5	48888692	48888811	-	100.00	119M	2	1	2	1
Contig1194	227963	228077	chr7	61098138	61098252	+	100.00	114M	2	1	2	1
Contig11940	57203	57321	chr4	21511182	21511300	+	100.00	118M	2	1	2	1
Contig11940	48107	48207	chr4	21497825	21497925	+	100.00	100M	2	1	2	1
Contig11949	6839	6943	chr19	22696828	22696932	+	100.00	104M	2	1	2	1
Contig11951	78487	78703	chr20	32451496	32451712	+	100.00	216M	2	1	2	1
Contig11951	80558	80659	chr20	32468992	32469093	+	100.00	101M	2	1	2	1
Contig11965	15200	15312	chr7	26916536	26916648	-	100.00	112M	2	1	2	1
Contig11966	19337	19455	chr7	63745225	63745343	-	100.00	118M	2	1	2	1
Contig1197	10690	10802	chr5	58835950	58836062	-	100.00	112M	2	1	2	1
Contig11973	57369	57477	chr9	25789710	25789818	+	100.00	108M	2	1	2	1
Contig11973	56605	56711	chr9	25785942	25786048	+	100.00	106M	2	1	2	1
Contig11973	33506	33726	chr9	25742122	25742342	+	100.00	220M	2	1	2	1
Contig11973	62411	62513	chr9	25802767	25802869	+	100.00	102M	2	1	2	1
Contig11983	27356	27457	chr12	6502714	6502815	+	100.00	101M	2	1	2	1
Contig11985	3195	3328	chr4	23473276	23473409	-	100.00	133M	3	2	3	2
Contig11986	30128	30274	chr14	41039344	41039490	+	100.00	146M	2	1	2	1
Contig11986	33719	33831	chr14	41042775	41042887	+	100.00	112M	2	1	2	1
Contig11986	33160	33300	chr14	41042226	41042366	+	100.00	140M	2	1	2	1
Contig11987	14106	14217	chr21	23527060	23527171	-	100.00	111M	2	1	2	1
Contig11988	101142	101287	chr21	23924447	23924592	-	100.00	145M	2	1	2	1
Contig11988	113966	114070	chr21	23909743	23909847	-	100.00	104M	2	1	2	1
Contig11988	108894	109046	chr21	23915091	23915243	-	100.00	152M	2	1	2	1
Contig11988	139770	139947	chr21	23842990	23843167	-	100.00	177M	2	1	2	1
Contig1199	37395	37541	chr13	44222813	44222959	+	100.00	146M	2	1	2	1
Contig11996	10407	10521	chr20	24771090	24771204	+	100.00	114M	2	1	2	1
Contig11996	71565	71669	chr20	24880945	24881049	+	100.00	104M	2	1	2	1
Contig11996	50717	50836	chr20	24843868	24843987	+	100.00	119M	2	1	2	1
Contig11997	8834	8936	chr5	15335473	15335575	-	100.00	102M	2	1	2	1
Contig120	88984	89103	chr7	67160958	67161077	+	100.00	119M	2	1	2	1
Contig1200	55628	55753	chr13	43933838	43933963	-	100.00	125M	2	2	2	2
Contig1200	103607	103738	chr7	46415172	46415303	-	100.00	131M	1	1	1	1
Contig1200	85394	85570	chr7	46445024	46445200	-	100.00	176M	2	1	3	1
Contig1200	128893	128993	chr7	46359702	46359802	-	100.00	100M	2	1	2	1
Contig1200	128383	128524	chr7	46360160	46360301	-	100.00	141M	2	1	2	1
Contig1200	107969	108090	chr7	46409889	46410010	-	100.00	121M	2	1	2	1
Contig1200	126763	126906	chr7	46362853	46362996	-	100.00	143M	2	1	2	1
Contig1200	92521	92674	chr7	46433701	46433854	-	100.00	153M	2	1	4	2
Contig1200	89558	89765	chr7	46437426	46437633	-	100.00	207M	2	1	2	1
Contig1200	120791	120904	chr7	46376402	46376515	-	100.00	113M	2	1	2	1
Contig1200	135440	135650	chr7	46346113	46346323	-	100.00	210M	2	1	2	1
Contig1200	85244	85393	chr7	46445201	46445350	-	100.00	149M	2	1	2	1
Contig1200	137977	138086	chr7	46342601	46342710	-	100.00	109M	1	1	2	1
Contig1200	109733	109834	chr7	46408028	46408129	-	100.00	101M	2	1	2	1
Contig1200	102163	102401	chr7	46416460	46416698	-	100.00	238M	2	1	2	1
Contig1200	85625	85735	chr7	46444862	46444972	-	100.00	110M	2	1	2	1
Contig1200	87495	87646	chr7	46441081	46441232	-	100.00	151M	2	1	3	1
Contig1200	101831	101975	chr7	46416877	46417021	-	100.00	144M	2	1	2	1
Contig1200	84904	85005	chr7	46445592	46445693	-	100.00	101M	2	1	2	1
Contig1200	130742	130866	chr7	46356667	46356791	-	100.00	124M	2	1	2	1
Contig1200	88838	88950	chr7	46438226	46438338	-	100.00	112M	1	1	2	1
Contig1200	126225	126335	chr7	46363442	46363552	-	100.00	110M	2	1	2	1
Contig1200	132642	132742	chr7	46352984	46353084	-	100.00	100M	2	1	2	1
Contig12019	21305	21421	chr22	33364861	33364977	-	100.00	116M	1	1	1	1
Contig12019	4955	5057	chr22	33399266	33399368	-	100.00	102M	2	1	2	1
Contig12026	49572	49711	chr23	3019380	3019519	-	100.00	139M	1	1	1	1
Contig12028	19367	19511	chr16	27372273	27372417	-	100.00	144M	2	1	2	1
Contig12028	33632	33740	chr16	27333836	27333944	-	100.00	108M	2	1	2	1
Contig12028	4707	4811	chr16	27401517	27401621	-	100.00	104M	2	1	2	1
Contig12029	127381	127488	chr12	20064125	20064232	+	100.00	107M	2	1	2	1
Contig12029	32032	32154	chr12	19814532	19814654	+	100.00	122M	2	1	2	1
Contig12029	6059	6161	chr12	19746578	19746680	+	100.00	102M	2	1	2	1
Contig12042	4214	4368	chr13	10720939	10721093	+	100.00	154M	2	1	2	1
Contig12042	6944	7076	chr13	10723863	10723995	+	100.00	132M	2	1	2	1
Contig12042	7295	7405	chr13	10724214	10724324	+	100.00	110M	2	1	2	1
Contig12042	11797	11958	chr13	10734145	10734306	+	100.00	161M	2	1	2	1
Contig12044	23960	24072	chr23	29516200	29516312	+	100.00	112M	1	1	2	1
Contig12045	11901	12032	chr23	29369322	29369453	+	100.00	131M	2	1	2	1
Contig12045	10930	11091	chr23	29367224	29367385	+	100.00	161M	2	1	2	1
Contig12045	1127	1305	chr23	29349418	29349596	+	100.00	178M	1	1	1	1
Contig12045	13070	13177	chr23	29371888	29371995	+	100.00	107M	2	1	2	1
Contig12045	25479	25582	chr23	29400407	29400510	+	100.00	103M	1	1	1	1
Contig12050	13970	14070	chr14	34934887	34934987	+	100.00	100M	2	1	2	1
Contig12050	7	162	chr14	34894966	34895121	+	100.00	155M	1	1	1	1
Contig12050	3621	3754	chr14	34904850	34904983	+	100.00	133M	2	1	2	1
Contig12062	54195	54357	chr10	9453626	9453788	+	100.00	162M	2	1	3	1
Contig12062	136017	136128	chr10	9616325	9616436	+	100.00	111M	2	1	2	1
Contig12062	58531	58641	chr10	9465797	9465907	+	100.00	110M	2	1	2	1
Contig12062	94951	95056	chr10	9539704	9539809	+	100.00	105M	2	1	2	1
Contig12062	135760	135946	chr10	9616066	9616252	+	100.00	186M	2	1	2	1
Contig12062	110239	110353	chr10	9565291	9565405	+	100.00	114M	2	1	2	1
Contig12067	1126	1255	chr3	31185395	31185524	+	100.00	129M	1	1	1	1
Contig12075	212228	212366	chr5	34610866	34611004	-	100.00	138M	2	1	2	1
Contig12077	30319	30425	chr13	40984961	40985067	-	100.00	106M	2	1	2	1
Contig121	62542	62649	chr2	20501448	20501555	-	100.00	107M	2	1	2	1
Contig121	60056	60200	chr2	20510004	20510148	-	100.00	144M	2	1	2	1
Contig12109	9085	9187	chr15	20080337	20080439	-	100.00	102M	2	1	2	1
Contig12109	50336	50490	chr15	19952490	19952644	-	100.00	154M	2	1	2	1
Contig12109	50491	50664	chr15	19952316	19952489	-	100.00	173M	1	1	2	1
Contig1211	17273	17380	chr9	5005721	5005828	-	100.00	107M	2	1	2	1
Contig1211	1183	1294	chr9	5035568	5035679	-	100.00	111M	2	1	4	2
Contig12111	66284	66390	chr25	23699536	23699642	+	100.00	106M	2	1	2	1
Contig12113	4719	4841	chr2	58679935	58680057	-	100.00	122M	1	1	1	1
Contig12120	8074	8251	chr18	23829160	23829337	-	100.00	177M	2	1	2	1
Contig12120	5619	5728	chr18	23834777	23834886	-	100.00	109M	2	1	2	1
Contig12120	12784	12887	chr18	23824831	23824934	-	100.00	103M	2	1	2	1
Contig12120	4284	4384	chr18	23836029	23836129	-	100.00	100M	2	1	2	1
Contig12120	15749	15879	chr18	23821968	23822098	-	100.00	130M	2	1	2	1
Contig12120	15880	15984	chr18	23821863	23821967	-	100.00	104M	2	1	2	1
Contig12120	4385	4565	chr18	23835848	23836028	-	100.00	180M	2	1	2	1
Contig12120	3244	3355	chr18	23837057	23837168	-	100.00	111M	2	1	2	1
Contig12129	4411	4546	chr21	34721231	34721366	+	100.00	135M	1	1	1	1
Contig12129	18229	18366	chr21	34747141	34747278	+	100.00	137M	2	1	2	1
Contig12129	21104	21225	chr21	34753921	34754042	+	100.00	121M	1	1	1	1
Contig12129	21226	21327	chr21	34754043	34754144	+	100.00	101M	1	1	1	1
Contig12129	26557	26660	chr21	34771078	34771181	+	100.00	103M	2	1	2	1
Contig12147	1739	1843	chr7	35368838	35368942	-	100.00	104M	3	1	3	1
Contig12147	5772	5875	chr7	35361760	35361863	-	100.00	103M	1	1	1	1
Contig12151	38601	38710	chr21	23257713	23257822	+	100.00	109M	2	1	2	1
Contig12151	11974	12082	chr21	23217413	23217521	+	100.00	108M	2	1	2	1
Contig12151	9136	9336	chr21	23211905	23212105	+	100.00	200M	2	1	2	1
Contig12151	33292	33407	chr21	23253198	23253313	+	100.00	115M	2	1	2	1
Contig12151	3740	3889	chr21	23205750	23205899	+	100.00	149M	2	1	2	1
Contig12151	21403	21556	chr21	23231084	23231237	+	100.00	153M	2	1	2	1
Contig12151	20089	20236	chr21	23228226	23228373	+	100.00	147M	2	1	2	1
Contig12151	38721	38840	chr21	23257833	23257952	+	100.00	119M	2	1	2	1
Contig12151	35006	35162	chr21	23256151	23256307	+	100.00	156M	2	1	2	1
Contig12151	7477	7628	chr21	23210390	23210541	+	100.00	151M	2	1	2	1
Contig12151	48356	48490	chr21	23269384	23269518	+	100.00	134M	2	1	2	1
Contig12151	35616	35753	chr21	23256758	23256895	+	100.00	137M	2	1	2	1
Contig12151	46305	46448	chr21	23267330	23267473	+	100.00	143M	2	1	2	1
Contig12151	12126	12267	chr21	23217566	23217707	+	100.00	141M	2	1	2	1
Contig12151	40079	40182	chr21	23260406	23260509	+	100.00	103M	2	1	2	1
Contig12151	33036	33142	chr21	23252935	23253041	+	100.00	106M	2	1	2	1
Contig12151	3504	3654	chr21	23205514	23205664	+	100.00	150M	2	1	2	1
Contig12154	54825	54941	chr5	56148871	56148987	+	100.00	116M	2	1	2	1
Contig12154	28846	28983	chr5	56067485	56067622	+	100.00	137M	2	1	4	2
Contig1217	106531	106633	chr8	42064995	42065097	+	100.00	102M	2	1	2	1
Contig12179	13827	13992	chr19	15878963	15879128	+	100.00	165M	2	1	2	1
Contig12179	25451	25579	chr19	15888549	15888677	+	100.00	128M	2	1	5	2
Contig12188	128396	128522	chr3	53940583	53940709	+	100.00	126M	2	1	2	1
Contig12188	137945	138049	chr3	53971150	53971254	+	100.00	104M	2	1	2	1
Contig12201	34162	34304	chr6	35604491	35604633	-	100.00	142M	2	1	2	1
Contig12201	42848	43014	chr6	35581585	35581751	-	100.00	166M	2	1	2	1
Contig12201	74908	75022	chr6	35544263	35544377	-	100.00	114M	2	1	2	1
Contig1221	38358	38466	chr10	19788381	19788489	+	100.00	108M	2	1	2	1
Contig1221	62136	62294	chr10	19839712	19839870	+	100.00	158M	2	1	2	1
Contig12218	4388	4531	chr21	6471911	6472054	+	100.00	143M	2	1	2	1
Contig1222	61198	61329	chr19	31613846	31613977	-	100.00	131M	2	1	2	1
Contig1222	35563	35699	chr19	31656440	31656576	-	100.00	136M	2	1	2	1
Contig12223	37549	37650	chr9	32944223	32944324	-	100.00	101M	2	1	2	1
Contig12223	34958	35181	chr9	32950676	32950899	-	100.00	223M	1	1	2	1
Contig12234	63986	64141	chr5	20921814	20921969	+	100.00	155M	2	1	2	1
Contig12234	132805	132924	chr5	21071928	21072047	+	100.00	119M	2	1	2	1
Contig12234	106465	106567	chr5	20997154	20997256	+	100.00	102M	2	1	2	1
Contig12234	187048	187159	chr5	21174215	21174326	+	100.00	111M	2	1	2	1
Contig12235	60033	60177	chr11	21918874	21919018	-	100.00	144M	2	1	2	1
Contig12235	60303	60449	chr11	21918583	21918729	-	100.00	146M	1	1	1	1
Contig12235	66883	66995	chr11	21908443	21908555	-	100.00	112M	2	1	2	1
Contig1224	22764	22880	chr24	15378967	15379083	-	100.00	116M	2	1	3	1
Contig12242	36579	36747	chr7	44883604	44883772	+	100.00	168M	2	1	2	1
Contig12281	32391	32491	chr13	5258354	5258454	+	100.00	100M	2	1	2	1
Contig12283	149532	149637	chr13	43541630	43541735	+	100.00	105M	2	1	2	1
Contig12289	1951	2052	chr19	30103624	30103725	+	100.00	101M	2	1	2	1
Contig12290	62827	62939	chr6	40673659	40673771	+	100.00	112M	2	1	2	1
Contig12291	43120	43268	chr22	24139773	24139921	+	100.00	148M	2	1	2	1
Contig12291	58903	59013	chr22	24175875	24175985	+	100.00	110M	2	1	2	1
Contig12293	4772	4880	chr22	23983689	23983797	-	100.00	108M	2	1	2	1
Contig123	58084	58231	chr20	45065329	45065476	+	100.00	147M	2	1	2	1
Contig12300	4985	5095	chr7	35370324	35370434	+	100.00	110M	2	1	2	1
Contig12300	6074	6229	chr7	35371433	35371588	+	100.00	155M	2	1	2	1
Contig12315	105798	105935	chr14	37280353	37280490	+	100.00	137M	2	1	2	1
Contig12315	93212	93359	chr14	37259451	37259598	+	100.00	147M	1	1	1	1
Contig12315	4405	4516	chr14	37126398	37126509	+	100.00	111M	2	1	2	1
Contig12315	138408	138544	chr14	37344310	37344446	+	100.00	136M	2	1	2	1
Contig12315	49999	50106	chr14	37185343	37185450	+	100.00	107M	2	1	2	1
Contig12315	145403	145534	chr14	37356331	37356462	+	100.00	131M	2	1	2	1
Contig12315	51831	51978	chr14	37189132	37189279	+	100.00	147M	2	1	2	1
Contig12315	88458	88575	chr14	37251700	37251817	+	100.00	117M	2	1	2	1
Contig12315	88831	88966	chr14	37252070	37252205	+	100.00	135M	1	1	2	1
Contig12315	28595	28706	chr14	37148636	37148747	+	100.00	111M	2	1	2	1
Contig12328	19832	19951	chr6	25527500	25527619	+	100.00	119M	2	1	2	1
Contig12328	25132	25232	chr6	25532637	25532737	+	100.00	100M	1	1	1	1
Contig12328	15025	15145	chr6	25509149	25509269	+	100.00	120M	2	1	2	1
Contig12328	11453	11604	chr6	25494234	25494385	+	100.00	151M	1	1	1	1
Contig12328	30887	31016	chr6	25535578	25535707	+	100.00	129M	2	1	2	1
Contig12328	22028	22223	chr6	25529714	25529909	+	100.00	195M	2	1	2	1
Contig12328	20992	21104	chr6	25528685	25528797	+	100.00	112M	2	1	2	1
Contig12340	93908	94024	chr17	16573386	16573502	+	100.00	116M	2	1	2	1
Contig12340	80265	80366	chr17	16548048	16548149	+	100.00	101M	2	1	2	1
Contig12340	27182	27350	chr17	16437281	16437449	+	100.00	168M	2	1	2	1
Contig12340	41138	41247	chr17	16469228	16469337	+	100.00	109M	1	1	1	1
Contig12340	113935	114047	chr17	16621771	16621883	+	100.00	112M	2	1	2	1
Contig12340	36019	36208	chr17	16457821	16458010	+	100.00	189M	2	1	2	1
Contig12341	9306	9415	chr22	20307311	20307420	-	100.00	109M	2	1	2	1
Contig12341	190879	191006	chr22	19914440	19914567	-	100.00	127M	1	1	1	1
Contig12358	152763	152893	chr21	31261080	31261210	-	100.00	130M	2	1	2	1
Contig12358	149896	150042	chr21	31272055	31272201	-	100.00	146M	2	1	2	1
Contig12358	78464	78574	chr21	31453885	31453995	-	100.00	110M	2	1	2	1
Contig12358	132184	132327	chr21	31324775	31324918	-	100.00	143M	2	1	2	1
Contig12358	129030	129176	chr21	31329809	31329955	-	100.00	146M	2	1	2	1
Contig12383	123808	123944	chr17	27709228	27709364	-	100.00	136M	1	1	2	1
Contig12383	40424	40531	chr17	27832584	27832691	-	100.00	107M	2	1	2	1
Contig12387	60731	60860	chr15	28118213	28118342	-	100.00	129M	2	1	2	1
Contig12387	70369	70470	chr15	28103457	28103558	-	100.00	101M	2	1	2	1
Contig12387	59590	59717	chr15	28120825	28120952	-	100.00	127M	2	1	2	1
Contig12387	73243	73343	chr15	28098053	28098153	-	100.00	100M	2	1	2	1
Contig12387	80557	80668	chr15	28075883	28075994	-	100.00	111M	2	1	2	1
Contig1239	28871	28973	chr24	17016230	17016332	+	100.00	102M	2	1	2	1
Contig1239	61115	61241	chr24	17041403	17041529	+	100.00	126M	2	1	2	1
Contig1239	31560	31726	chr24	17020822	17020988	+	100.00	166M	2	1	2	1
Contig12395	48088	48190	chr20	49000328	49000430	+	100.00	102M	2	1	2	1
Contig12402	162103	162205	chr15	25692358	25692460	+	100.00	102M	2	1	2	1
Contig12404	263	416	chr7	27075588	27075741	-	100.00	153M	1	1	2	1
Contig12404	4933	5092	chr7	27067968	27068127	-	100.00	159M	2	1	2	1
Contig12404	23547	23686	chr7	27040694	27040833	-	100.00	139M	2	1	2	1
Contig12404	1829	1933	chr7	27073119	27073223	-	100.00	104M	1	1	1	1
Contig12404	20998	21107	chr7	27044889	27044998	-	100.00	109M	2	1	2	1
Contig12404	13979	14087	chr7	27056778	27056886	-	100.00	108M	2	1	2	1
Contig12404	23819	23929	chr7	27040457	27040567	-	100.00	110M	2	1	2	1
Contig12405	19026	19225	chr7	27100613	27100812	+	100.00	199M	1	1	1	1
Contig12405	8042	8182	chr7	27085767	27085907	+	100.00	140M	1	1	2	1
Contig12405	12415	12521	chr7	27091986	27092092	+	100.00	106M	2	1	2	1
Contig12405	3478	3607	chr7	27080243	27080372	+	100.00	129M	2	1	2	1
Contig12406	47929	48050	chr7	27171831	27171952	+	100.00	121M	2	1	2	1
Contig12406	11337	11525	chr7	27123578	27123766	+	100.00	188M	2	1	2	1
Contig12406	68105	68218	chr7	27207148	27207261	+	100.00	113M	2	1	2	1
Contig12406	121572	121674	chr7	27296395	27296497	+	100.00	102M	2	1	2	1
Contig12406	127378	127513	chr7	27311613	27311748	+	100.00	135M	1	1	2	1
Contig12406	64121	64238	chr7	27200958	27201075	+	100.00	117M	2	1	2	1
Contig12406	24714	24823	chr7	27141015	27141124	+	100.00	109M	2	1	2	1
Contig12406	2399	2646	chr7	27109924	27110171	+	100.00	247M	1	1	2	1
Contig12406	36676	36906	chr7	27158941	27159171	+	100.00	230M	2	1	2	1
Contig12406	7272	7410	chr7	27117863	27118001	+	100.00	138M	2	1	2	1
Contig12406	25795	25942	chr7	27143060	27143207	+	100.00	147M	1	1	2	1
Contig12406	8809	8925	chr7	27120239	27120355	+	100.00	116M	2	1	2	1
Contig12406	3787	3905	chr7	27112989	27113107	+	100.00	118M	2	1	2	1
Contig12406	116992	117151	chr7	27287270	27287429	+	100.00	159M	2	1	2	1
Contig12406	112021	112180	chr7	27277086	27277245	+	100.00	159M	2	1	2	1
Contig12406	110543	110647	chr7	27273816	27273920	+	100.00	104M	2	1	2	1
Contig12406	20981	21102	chr7	27136273	27136394	+	100.00	121M	2	1	2	1
Contig12406	22709	22819	chr7	27137980	27138090	+	100.00	110M	2	1	2	1
Contig12406	36944	37051	chr7	27159209	27159316	+	100.00	107M	2	1	2	1
Contig12406	93660	93833	chr7	27248429	27248602	+	100.00	173M	2	1	2	1
Contig12406	62290	62425	chr7	27196998	27197133	+	100.00	135M	2	1	2	1
Contig12406	62846	62951	chr7	27197565	27197670	+	100.00	105M	2	1	2	1
Contig12406	5533	5683	chr7	27115977	27116127	+	100.00	150M	1	1	1	1
Contig12406	30693	30823	chr7	27149733	27149863	+	100.00	130M	2	1	2	1
Contig12406	33504	33673	chr7	27154649	27154818	+	100.00	169M	2	1	2	1
Contig12406	48801	48985	chr7	27172671	27172855	+	100.00	184M	2	1	2	1
Contig12415	128439	128560	chr3	40283389	40283510	-	100.00	121M	2	1	2	1
Contig12415	121784	121906	chr3	40292517	40292639	-	100.00	122M	2	1	2	1
Contig12415	100702	100825	chr3	40319340	40319463	-	100.00	123M	2	1	2	1
Contig12417	30489	30591	chr2	38470286	38470388	-	100.00	102M	2	1	2	1
Contig12417	5467	5618	chr2	38513409	38513560	-	100.00	151M	1	1	2	1
Contig12424	1852	1952	chr1	35418416	35418516	+	100.00	100M	5	1	5	1
Contig12435	25211	25319	chr9	47685921	47686029	+	100.00	108M	2	1	2	1
Contig12450	255	367	chr7	54332043	54332155	-	100.00	112M	2	1	2	1
Contig12450	10519	10653	chr7	54313152	54313286	-	100.00	134M	2	1	2	1
Contig12450	778	933	chr7	54331546	54331701	-	100.00	155M	1	1	1	1
Contig12450	19245	19354	chr7	54282372	54282481	-	100.00	109M	2	1	2	1
Contig12450	12572	12736	chr7	54303515	54303679	-	100.00	164M	2	1	2	1
Contig12450	12737	12846	chr7	54303405	54303514	-	100.00	109M	2	1	2	1
Contig12452	62683	62794	chr25	23699531	23699642	+	100.00	111M	2	1	2	1
Contig12452	75321	75426	chr25	23729916	23730021	+	100.00	105M	1	1	2	1
Contig12452	61939	62051	chr25	23698762	23698874	+	100.00	112M	1	1	2	1
Contig12452	87219	87334	chr25	23748558	23748673	+	100.00	115M	2	1	2	1
Contig12454	56871	56987	chr9	41560389	41560505	-	100.00	116M	2	1	2	1
Contig12454	35172	35296	chr9	41608277	41608401	-	100.00	124M	2	1	2	1
Contig12454	39536	39688	chr9	41599869	41600021	-	100.00	152M	2	1	2	1
Contig12454	10570	10701	chr9	41669093	41669224	-	100.00	131M	2	1	2	1
Contig12464	26965	27066	chr13	10270951	10271052	+	100.00	101M	2	1	2	1
Contig12464	44396	44507	chr13	10328324	10328435	+	100.00	111M	2	1	2	1
Contig12464	3758	3868	chr13	10212712	10212822	+	100.00	110M	2	1	2	1
Contig12464	13871	14036	chr13	10242919	10243084	+	100.00	165M	2	1	2	1
Contig12464	53386	53504	chr13	10361293	10361411	+	100.00	118M	2	1	2	1
Contig12464	26048	26158	chr13	10270126	10270236	+	100.00	110M	2	1	2	1
Contig12475	45790	45976	chr6	58649303	58649489	-	100.00	186M	2	1	2	1
Contig12475	35364	35471	chr6	58692053	58692160	+	100.00	107M	2	1	4	1
Contig12478	21692	21813	chr17	30223941	30224062	+	100.00	121M	2	1	2	1
Contig12478	23096	23258	chr17	30232050	30232212	+	100.00	162M	2	1	2	1
Contig12478	7894	8084	chr17	30193888	30194078	+	100.00	190M	1	1	1	1
Contig12478	17234	17377	chr17	30217282	30217425	+	100.00	143M	2	1	2	1
Contig12478	19969	20114	chr17	30220659	30220804	+	100.00	145M	1	1	2	1
Contig12478	17589	17713	chr17	30217648	30217772	+	100.00	124M	2	1	2	1
Contig12478	12088	12373	chr17	30203480	30203765	+	100.00	285M	2	1	2	1
Contig12478	20793	21134	chr17	30221616	30221957	+	100.00	341M	2	1	2	1
Contig12484	115069	115278	chr3	52757564	52757773	-	100.00	209M	2	1	2	1
Contig12484	119294	119453	chr3	52752895	52753054	-	100.00	159M	2	1	2	1
Contig12484	115341	115445	chr3	52757397	52757501	-	100.00	104M	2	1	2	1
Contig12493	19125	19253	chr1	26323975	26324103	-	100.00	128M	2	1	2	1
Contig12493	7623	7791	chr1	26336507	26336675	-	100.00	168M	2	1	2	1
Contig12493	14250	14396	chr1	26330167	26330313	-	100.00	146M	2	1	2	1
Contig12493	7453	7583	chr1	26336709	26336839	-	100.00	130M	2	1	2	1
Contig12493	22504	22621	chr1	26318016	26318133	-	100.00	117M	2	1	2	1
Contig12493	15540	15644	chr1	26329220	26329324	-	100.00	104M	2	1	2	1
Contig12493	15384	15539	chr1	26329325	26329480	-	100.00	155M	2	1	2	1
Contig12494	22500	22604	chr1	26380409	26380513	+	100.00	104M	2	1	2	1
Contig12494	7229	7343	chr1	26347740	26347854	+	100.00	114M	2	1	2	1
Contig12494	17882	18004	chr1	26368911	26369033	+	100.00	122M	2	1	2	1
Contig12494	4686	4789	chr1	26345199	26345302	+	100.00	103M	2	1	2	1
Contig12501	53966	54079	chr4	10239394	10239507	-	100.00	113M	2	1	2	1
Contig12504	12604	12738	chr23	19639622	19639756	+	100.00	134M	2	1	2	1
Contig12512	8597	8758	chr6	24660207	24660368	+	100.00	161M	1	1	1	1
Contig12512	11742	11851	chr6	24666878	24666987	+	100.00	109M	1	1	1	1
Contig12512	796	914	chr6	24634982	24635100	+	100.00	118M	2	1	2	1
Contig12512	13034	13155	chr6	24668118	24668239	+	100.00	121M	2	1	2	1
Contig12512	1565	1783	chr6	24635752	24635970	+	100.00	218M	1	1	1	1
Contig12512	5889	5991	chr6	24651647	24651749	+	100.00	102M	2	1	2	1
Contig12525	87736	87838	chr13	31985161	31985263	-	100.00	102M	2	1	2	1
Contig12525	46687	46790	chr13	32071791	32071894	-	100.00	103M	2	1	2	1
Contig12525	88119	88286	chr13	31984750	31984917	-	100.00	167M	2	1	2	1
Contig12525	3824	3931	chr13	32158956	32159063	-	100.00	107M	2	1	2	1
Contig12525	103234	103337	chr13	31944631	31944734	-	100.00	103M	2	1	2	1
Contig12525	103741	103842	chr13	31944120	31944221	-	100.00	101M	2	1	2	1
Contig12525	2134	2256	chr13	32163975	32164097	-	100.00	122M	2	1	2	1
Contig12525	8142	8242	chr13	32148102	32148202	-	100.00	100M	2	1	2	1
Contig12529	20437	20597	chr5	38758164	38758324	-	100.00	160M	2	1	2	1
Contig12529	55478	55581	chr5	38701411	38701514	-	100.00	103M	2	1	2	1
Contig12529	29328	29458	chr5	38730593	38730723	-	100.00	130M	2	1	2	1
Contig12529	13317	13483	chr5	38775350	38775516	-	100.00	166M	2	1	2	1
Contig12529	49047	49203	chr5	38707135	38707291	-	100.00	156M	2	1	2	1
Contig12529	46357	46515	chr5	38712805	38712963	-	100.00	158M	2	1	2	1
Contig12534	11718	11819	chr11	8950308	8950409	-	100.00	101M	2	1	2	1
Contig12534	47928	48052	chr11	8843300	8843424	-	100.00	124M	2	1	2	1
Contig12546	65443	65583	chr10	27479711	27479851	+	100.00	140M	1	1	2	1
Contig12546	52644	52746	chr10	27458349	27458451	+	100.00	102M	2	1	2	1
Contig12546	3476	3578	chr10	27363754	27363856	+	100.00	102M	1	1	1	1
Contig12546	71975	72086	chr10	27488701	27488812	+	100.00	111M	2	1	2	1
Contig12546	10193	10301	chr10	27375470	27375578	+	100.00	108M	2	1	2	1
Contig12546	72106	72222	chr10	27488832	27488948	+	100.00	116M	2	1	2	1
Contig12546	14947	15101	chr10	27388877	27389031	+	100.00	154M	2	1	2	1
Contig12546	32017	32135	chr10	27413847	27413965	+	100.00	118M	1	1	3	1
Contig12546	3702	3828	chr10	27363979	27364105	+	100.00	126M	1	1	2	1
Contig12546	33974	34088	chr10	27425753	27425867	+	100.00	114M	2	1	2	1
Contig12557	35168	35280	chr15	8482185	8482297	-	100.00	112M	2	1	2	1
Contig12558	5124	5247	chr15	8587701	8587824	-	100.00	123M	2	1	2	1
Contig12570	132959	133077	chr8	9771682	9771800	+	100.00	118M	2	1	2	1
Contig12582	55741	55888	chr7	40279902	40280049	-	100.00	147M	2	1	2	1
Contig12582	99873	99981	chr7	40187569	40187677	-	100.00	108M	1	1	2	1
Contig12582	98409	98630	chr7	40189717	40189938	-	100.00	221M	2	1	2	1
Contig12582	87723	87847	chr7	40204035	40204159	-	100.00	124M	2	1	2	1
Contig12582	18582	18833	chr7	40339430	40339681	-	100.00	251M	2	1	2	1
Contig12582	143045	143189	chr7	40140415	40140559	-	100.00	144M	2	1	2	1
Contig12582	68406	68507	chr7	40243209	40243310	-	100.00	101M	2	1	2	1
Contig12582	100479	100600	chr7	40186902	40187023	-	100.00	121M	2	1	2	1
Contig12582	142863	142980	chr7	40140624	40140741	-	100.00	117M	2	1	2	1
Contig12586	38356	38459	chr10	3704439	3704542	+	100.00	103M	2	1	2	1
Contig12598	18134	18239	chr10	27295822	27295927	+	100.00	105M	2	1	2	1
Contig12602	46987	47093	chr18	24570789	24570895	+	100.00	106M	2	1	2	1
Contig12602	44634	44747	chr18	24565641	24565754	+	100.00	113M	2	1	2	1
Contig12602	16604	16704	chr18	24507033	24507133	+	100.00	100M	2	1	2	1
Contig12602	59124	59248	chr18	24601684	24601808	+	100.00	124M	2	1	2	1
Contig12602	4988	5142	chr18	24487097	24487251	+	100.00	154M	1	1	1	1
Contig12602	24315	24431	chr18	24529190	24529306	+	100.00	116M	2	1	2	1
Contig12602	19859	19968	chr18	24518846	24518955	+	100.00	109M	2	1	2	1
Contig12602	29861	29963	chr18	24547106	24547208	+	100.00	102M	2	1	2	1
Contig12602	5791	6029	chr18	24488706	24488944	+	100.00	238M	1	1	1	1
Contig12627	10541	10642	chr7	45762213	45762314	-	100.00	101M	2	1	2	1
Contig12627	6625	6786	chr7	45767755	45767916	-	100.00	161M	2	1	2	1
Contig12627	4046	4171	chr7	45773678	45773803	-	100.00	125M	2	1	2	1
Contig12650	5191	5359	chr14	47866683	47866851	+	100.00	168M	2	1	2	1
Contig12661	49219	49394	chr1	35637310	35637485	-	100.00	175M	2	1	2	1
Contig12661	49842	49951	chr1	35636728	35636837	-	100.00	109M	2	1	2	1
Contig12661	1851	1998	chr1	35709730	35709877	-	100.00	147M	2	1	2	1
Contig12661	80026	80182	chr1	35562303	35562459	-	100.00	156M	2	1	2	1
Contig12661	96422	96603	chr1	35520115	35520296	-	100.00	181M	2	1	2	1
Contig12661	135502	135602	chr1	35425815	35425915	-	100.00	100M	2	1	2	1
Contig12661	36	235	chr1	35711077	35711276	-	100.00	199M	1	1	1	1
Contig12661	135946	136097	chr1	35421531	35421682	-	100.00	151M	1	1	1	1
Contig12661	86652	86774	chr1	35549200	35549322	-	100.00	122M	2	1	2	1
Contig12661	8860	8966	chr1	35702745	35702851	-	100.00	106M	2	1	2	1
Contig12661	3230	3346	chr1	35708507	35708623	-	100.00	116M	2	1	2	1
Contig12661	290	451	chr1	35710860	35711021	-	100.00	161M	1	1	1	1
Contig12661	19064	19168	chr1	35686020	35686124	-	100.00	104M	2	1	2	1
Contig12663	62649	62759	chr1	35685631	35685741	+	100.00	110M	2	2	2	2
Contig12663	72206	72322	chr1	35701927	35702043	+	100.00	116M	2	1	2	1
Contig12663	15426	15536	chr1	35562136	35562246	+	100.00	110M	2	1	2	1
Contig12665	4340	4556	chr1	35708434	35708650	-	100.00	216M	2	1	2	1
Contig12666	38350	38454	chr13	34974921	34975025	+	100.00	104M	1	1	1	1
Contig12666	49464	49618	chr13	35003067	35003221	+	100.00	154M	2	1	2	1
Contig1267	115950	116065	chr24	4553605	4553720	-	100.00	115M	2	1	2	1
Contig1267	107224	107330	chr24	4568987	4569093	-	100.00	106M	2	1	2	1
Contig1267	106703	106855	chr24	4569465	4569617	-	100.00	152M	2	1	2	1
Contig1267	95520	95643	chr24	4589123	4589246	-	100.00	123M	2	1	2	1
Contig1267	10378	10523	chr9	25840248	25840393	+	100.00	145M	2	1	2	1
Contig1267	12317	12433	chr9	25843325	25843441	+	100.00	116M	1	1	2	1
Contig12680	34800	34906	chr18	24565644	24565750	-	100.00	106M	2	1	2	1
Contig12680	31960	32066	chr18	24570789	24570895	-	100.00	106M	2	1	2	1
Contig12681	52358	52459	chr9	21280097	21280198	+	100.00	101M	2	1	2	1
Contig12681	52962	53077	chr9	21280690	21280805	+	100.00	115M	2	1	2	1
Contig12682	22059	22171	chr9	21128053	21128165	+	100.00	112M	2	1	2	1
Contig12682	47239	47339	chr9	21184835	21184935	+	100.00	100M	2	1	2	1
Contig12682	17200	17314	chr9	21113519	21113633	+	100.00	114M	2	1	2	1
Contig12683	39001	39124	chr15	6477635	6477758	+	100.00	123M	2	1	2	1
Contig12690	52214	52314	chr20	26495977	26496077	-	100.00	100M	2	1	2	1
Contig12690	40661	40796	chr20	26512754	26512889	-	100.00	135M	2	1	2	1
Contig12693	24924	25034	chr6	43986511	43986621	+	100.00	110M	2	1	2	1
Contig12693	14909	15013	chr6	43967422	43967526	+	100.00	104M	2	1	2	1
Contig12693	21797	21946	chr6	43981795	43981944	+	100.00	149M	1	1	1	1
Contig12693	8598	8710	chr6	43953633	43953745	+	100.00	112M	2	1	2	1
Contig127	96347	96501	chr12	26159009	26159163	-	100.00	154M	2	1	2	1
Contig12710	34179	34373	chr21	15867980	15868174	+	100.00	194M	2	1	2	1
Contig12710	17790	17913	chr21	15831198	15831321	+	100.00	123M	2	1	2	1
Contig12710	12469	12628	chr21	15823558	15823717	+	100.00	159M	2	1	2	1
Contig12710	10485	10595	chr21	15818300	15818410	+	100.00	110M	2	1	2	1
Contig12711	49416	49539	chr21	16097129	16097252	+	100.00	123M	2	1	2	1
Contig12712	48652	48777	chr21	15875984	15876109	-	100.00	125M	1	1	2	1
Contig12712	46751	46851	chr21	15879922	15880022	-	100.00	100M	1	1	1	1
Contig12712	28380	28555	chr21	15918155	15918330	-	100.00	175M	2	1	2	1
Contig12712	7589	7690	chr21	15973704	15973805	-	100.00	101M	2	1	2	1
Contig12721	20215	20355	chr23	38821606	38821746	-	100.00	140M	2	1	2	1
Contig12721	12416	12559	chr23	38831948	38832091	-	100.00	143M	2	1	2	1
Contig12721	5970	6089	chr23	38847636	38847755	-	100.00	119M	2	1	2	1
Contig1273	105524	105646	chr6	19793343	19793465	+	100.00	122M	2	1	2	1
Contig12730	11913	12021	chr18	45282952	45283060	-	100.00	108M	2	1	2	1
Contig12730	30914	31025	chr18	45242248	45242359	-	100.00	111M	2	1	2	1
Contig12748	18419	18523	chr22	19585674	19585778	+	100.00	104M	2	1	2	1
Contig12748	86186	86360	chr22	19740362	19740536	+	100.00	174M	2	1	2	1
Contig12748	138643	138781	chr22	19848772	19848910	+	100.00	138M	2	1	2	1
Contig12748	27301	27419	chr22	19610734	19610852	+	100.00	118M	2	1	2	1
Contig12748	44740	44900	chr22	19641488	19641648	+	100.00	160M	2	1	2	1
Contig12748	176139	176269	chr22	19903184	19903314	+	100.00	130M	2	1	2	1
Contig12748	13044	13155	chr22	19573908	19574019	+	100.00	111M	2	1	2	1
Contig12748	172242	172395	chr22	19894764	19894917	+	100.00	153M	1	1	2	1
Contig12748	168628	168750	chr22	19889251	19889373	+	100.00	122M	2	1	2	1
Contig12748	131443	131569	chr22	19834362	19834488	+	100.00	126M	2	1	2	1
Contig12748	21386	21520	chr22	19594920	19595054	+	100.00	134M	2	1	2	1
Contig12748	107657	107790	chr22	19782048	19782181	+	100.00	133M	1	1	1	1
Contig12748	94383	94495	chr22	19753035	19753147	+	100.00	112M	2	1	2	1
Contig12751	114812	114941	chr1	34965966	34966095	+	100.00	129M	2	1	2	1
Contig12751	117009	117121	chr1	34970864	34970976	+	100.00	112M	2	1	2	1
Contig12755	16745	16871	chr17	36274493	36274619	-	100.00	126M	2	1	2	1
Contig12755	39488	39594	chr17	36215916	36216022	-	100.00	106M	1	1	1	1
Contig12758	76625	76727	chr4	5175337	5175439	+	100.00	102M	2	1	2	1
Contig12766	10809	10917	chr12	43029880	43029988	+	100.00	108M	2	1	2	1
Contig12766	5055	5221	chr12	43014334	43014500	+	100.00	166M	1	1	1	1
Contig12766	5338	5466	chr12	43014606	43014734	+	100.00	128M	2	1	2	1
Contig12766	3981	4082	chr12	43011314	43011415	+	100.00	101M	2	1	2	1
Contig12770	57699	57799	chr2	17674770	17674870	-	100.00	100M	2	1	2	1
Contig12781	23325	23444	chr1	46825086	46825205	+	100.00	119M	2	1	2	1
Contig12782	3431	3537	chr9	26893604	26893710	+	100.00	106M	2	1	2	1
Contig12785	13034	13140	chr14	47700609	47700715	+	100.00	106M	2	1	2	1
Contig12789	211364	211500	chr24	1214762	1214898	-	100.00	136M	2	1	2	1
Contig1279	60350	60491	chr9	10561107	10561248	-	100.00	141M	1	1	2	1
Contig12790	151760	151899	chr1	40156730	40156869	+	100.00	139M	2	1	2	1
Contig12790	141726	141831	chr1	40124893	40124998	+	100.00	105M	2	1	2	1
Contig12790	16319	16450	chr1	39801714	39801845	+	100.00	131M	2	1	2	1
Contig12805	59121	59248	chr13	16044473	16044600	-	100.00	127M	2	1	2	1
Contig12805	78137	78327	chr13	15972313	15972503	-	100.00	190M	2	1	2	1
Contig12805	56882	56985	chr13	16046972	16047075	-	100.00	103M	2	1	2	1
Contig12809	1108	1221	chr16	30165945	30166058	+	100.00	113M	2	1	2	1
Contig1281	16463	16610	chr13	16635845	16635992	-	100.00	147M	2	1	2	1
Contig12811	45112	45225	chr13	40107301	40107414	-	100.00	113M	2	1	2	1
Contig1282	33234	33356	chr24	30397537	30397659	+	100.00	122M	2	1	2	1
Contig12822	196244	196465	chr17	21791336	21791557	-	100.00	221M	1	1	1	1
Contig12822	196034	196179	chr17	21791622	21791767	-	100.00	145M	1	1	1	1
Contig12822	193376	193498	chr17	21795017	21795139	-	100.00	122M	2	1	2	1
Contig12822	194719	194893	chr17	21794033	21794207	-	100.00	174M	1	1	1	1
Contig12822	194938	195084	chr17	21793842	21793988	-	100.00	146M	1	1	1	1
Contig12826	95588	95727	chr15	39444834	39444973	+	100.00	139M	2	1	2	1
Contig12826	38364	38484	chr15	39313772	39313892	+	100.00	120M	2	1	2	1
Contig12831	63828	63952	chr18	48138974	48139098	-	100.00	124M	2	1	2	1
Contig12846	36591	36733	chr6	5856006	5856148	-	100.00	142M	2	1	2	1
Contig12846	10056	10168	chr6	5897140	5897252	-	100.00	112M	1	1	1	1
Contig12846	29336	29448	chr6	5867501	5867613	-	100.00	112M	2	1	2	1
Contig12846	33227	33343	chr6	5862884	5863000	-	100.00	116M	2	1	2	1
Contig12847	25723	25828	chr6	5968888	5968993	+	100.00	105M	1	1	1	1
Contig1285	21426	21530	chr17	34776036	34776140	-	100.00	104M	2	1	2	1
Contig1285	13174	13274	chr17	34793097	34793197	-	100.00	100M	2	1	2	1
Contig1285	9062	9175	chr17	34805001	34805114	-	100.00	113M	3	1	3	1
Contig12851	3417	3562	chr10	14851245	14851390	+	100.00	145M	2	1	2	1
Contig12856	616	770	chr22	16509032	16509186	+	100.00	154M	2	1	2	1
Contig12856	771	888	chr22	16509187	16509304	+	100.00	117M	2	1	2	1
Contig12858	11152	11258	chr13	7509816	7509922	+	100.00	106M	2	1	2	1
Contig12866	21261	21366	chr7	49495358	49495463	-	100.00	105M	2	1	2	1
Contig12866	25204	25315	chr7	49479442	49479553	-	100.00	111M	2	1	2	1
Contig12870	1230	1338	chr9	5035568	5035676	+	100.00	108M	2	1	4	2
Contig12876	12003	12123	chr7	55711833	55711953	+	100.00	120M	2	1	2	1
Contig1288	4678	4787	chr7	35777267	35777376	+	100.00	109M	2	1	2	1
Contig1288	21950	22114	chr7	35806268	35806432	+	100.00	164M	2	1	2	1
Contig1288	32359	32500	chr7	35828255	35828396	+	100.00	141M	2	1	2	1
Contig12883	25887	26057	chr16	43895873	43896043	-	100.00	170M	2	1	2	1
Contig12889	37847	37959	chr23	30550596	30550708	+	100.00	112M	2	1	2	1
Contig12889	41094	41205	chr23	30556921	30557032	+	100.00	111M	2	1	2	1
Contig12889	8440	8582	chr23	30490195	30490337	+	100.00	142M	2	1	2	1
Contig12889	49088	49209	chr23	30577831	30577952	+	100.00	121M	2	1	2	1
Contig12889	16817	16997	chr23	30505169	30505349	+	100.00	180M	2	1	2	1
Contig12889	23293	23399	chr23	30513962	30514068	+	100.00	106M	2	1	2	1
Contig12891	3672	3802	chr7	63519969	63520099	-	100.00	130M	2	1	2	1
Contig12891	16910	17010	chrUn_KN149963v1	25740	25840	+	100.00	100M	2	1	2	1
Contig12891	23195	23305	chrUn_KN149963v1	40028	40138	+	100.00	110M	1	1	1	1
Contig12891	12249	12389	chrUn_KN149963v1	9848	9988	+	100.00	140M	2	1	2	1
Contig12891	26190	26327	chrUn_KN149963v1	50753	50890	+	100.00	137M	2	1	2	1
Contig12893	60555	60672	chr3	37720344	37720461	+	100.00	117M	2	1	2	1
Contig12894	36577	36767	chr1	35520106	35520296	+	100.00	190M	2	1	2	1
Contig12894	9497	9620	chr1	35447896	35448019	+	100.00	123M	2	1	2	1
Contig12894	35130	35334	chr1	35516658	35516862	+	100.00	204M	2	1	2	1
Contig12894	14261	14378	chr1	35462041	35462158	+	100.00	117M	1	1	2	1
Contig12896	61562	61684	chr6	53976008	53976130	+	100.00	122M	2	1	2	1
Contig1290	107301	107430	chr18	34933844	34933973	+	100.00	129M	2	1	2	1
Contig12903	219729	219865	chr1	21049086	21049222	+	100.00	136M	2	1	2	1
Contig12903	230340	230483	chr1	21073055	21073198	+	100.00	143M	2	1	4	2
Contig12903	230983	231091	chr1	21073704	21073812	+	100.00	108M	2	1	2	1
Contig12903	250143	250256	chr1	21107665	21107778	+	100.00	113M	2	1	2	1
Contig12903	238532	238675	chr1	21090358	21090501	+	100.00	143M	2	1	2	1
Contig12903	80700	80801	chr19	6049542	6049643	+	100.00	101M	2	1	2	1
Contig12903	53245	53348	chr19	5983059	5983162	+	100.00	103M	2	1	2	1
Contig12903	197703	197804	chr19	6278037	6278138	+	100.00	101M	2	1	2	1
Contig12903	32253	32364	chr19	5939448	5939559	+	100.00	111M	2	1	2	1
Contig12903	194360	194470	chr19	6273226	6273336	+	100.00	110M	2	1	2	1
Contig12903	179028	179141	chr19	6234773	6234886	+	100.00	113M	2	1	2	1
Contig12906	178825	178967	chr7	23285669	23285811	-	100.00	142M	2	1	2	1
Contig12909	138408	138523	chr16	2644992	2645107	-	100.00	115M	2	1	2	1
Contig12917	145895	146027	chr17	28344697	28344829	+	100.00	132M	2	1	2	1
Contig12917	34881	34983	chr17	28156940	28157042	+	100.00	102M	1	1	2	1
Contig12918	21331	21438	chr21	31454158	31454265	+	100.00	107M	2	1	2	1
Contig12918	88383	88527	chr21	31654574	31654718	+	100.00	144M	2	1	2	1
Contig12918	79231	79363	chr21	31639160	31639292	+	100.00	132M	2	1	2	1
Contig1292	3620	3731	chr11	30724496	30724607	+	100.00	111M	2	1	2	1
Contig12920	23444	23559	chr4	11267979	11268094	-	100.00	115M	2	1	2	1
Contig12938	29585	29686	chr11	43528096	43528197	-	100.00	101M	2	1	2	1
Contig1294	199339	199459	chr20	39148728	39148848	-	100.00	120M	2	1	2	1
Contig1294	22025	22136	chr20	39683099	39683210	-	100.00	111M	2	1	2	1
Contig1294	12805	12989	chr20	39705987	39706171	-	100.00	184M	1	1	1	1
Contig1294	201479	201621	chr20	39146388	39146530	-	100.00	142M	2	1	2	1
Contig12945	54322	54427	chr21	26118452	26118557	+	100.00	105M	2	1	2	1
Contig12948	132967	133112	chr13	13487513	13487658	-	100.00	145M	2	1	2	1
Contig12948	193511	193612	chr13	13278480	13278581	-	100.00	101M	1	1	1	1
Contig12950	49969	50085	chr23	27231400	27231516	-	100.00	116M	2	1	2	1
Contig12950	10896	11007	chr23	27324858	27324969	-	100.00	111M	2	1	3	2
Contig12953	89082	89235	chr7	23815227	23815380	+	100.00	153M	2	1	2	1
Contig12969	19888	20086	chr10	9875194	9875392	-	100.00	198M	1	1	2	1
Contig12969	116963	117093	chr10	9827324	9827454	-	100.00	130M	2	1	2	1
Contig12969	24894	25006	chr10	9865072	9865184	-	100.00	112M	2	1	2	1
Contig12971	19224	19330	chr13	26106900	26107006	+	100.00	106M	2	1	2	1
Contig12971	10224	10563	chr13	26092239	26092578	+	100.00	339M	2	1	2	1
Contig12971	9628	9737	chr13	26091669	26091778	+	100.00	109M	2	1	2	1
Contig12971	7574	7706	chr13	26086995	26087127	+	100.00	132M	2	1	2	1
Contig12971	12835	12952	chr13	26096289	26096406	+	100.00	117M	2	1	2	1
Contig12971	6697	6806	chr13	26084876	26084985	+	100.00	109M	2	1	2	1
Contig12971	5105	5209	chr13	26079563	26079667	+	100.00	104M	2	1	2	1
Contig1298	29747	29853	chr13	1841985	1842091	-	100.00	106M	2	1	2	1
Contig12991	336285	336387	chr23	30258907	30259009	+	100.00	102M	2	1	2	1
Contig12991	378438	378541	chr23	30338736	30338839	+	100.00	103M	2	1	2	1
Contig12991	372374	372553	chr23	30326262	30326441	+	100.00	179M	2	1	2	1
Contig12991	383790	383947	chr23	30348833	30348990	+	100.00	157M	1	1	1	1
Contig12991	375439	375571	chr23	30332807	30332939	+	100.00	132M	2	1	3	1
Contig12991	391392	391505	chr23	30365289	30365402	+	100.00	113M	2	1	2	1
Contig12991	389471	389572	chr23	30361154	30361255	+	100.00	101M	2	1	2	1
Contig12991	285997	286119	chr23	30142326	30142448	+	100.00	122M	2	1	4	2
Contig12991	357941	358056	chr23	30301227	30301342	+	100.00	115M	2	1	4	2
Contig12991	379576	379684	chr23	30339864	30339972	+	100.00	108M	2	1	2	1
Contig12991	388040	388147	chr23	30358550	30358657	+	100.00	107M	2	1	2	1
Contig12991	392383	392483	chr23	30366282	30366382	+	100.00	100M	2	1	2	1
Contig12991	379163	379294	chr23	30339446	30339577	+	100.00	131M	2	1	2	1
Contig12991	379451	379574	chr23	30339739	30339862	+	100.00	123M	2	1	2	1
Contig13000	157592	157717	chr14	25566720	25566845	-	100.00	125M	2	1	2	1
Contig13000	162920	163032	chr14	25558223	25558335	-	100.00	112M	2	1	2	1
Contig13000	129288	129395	chr14	25614154	25614261	-	100.00	107M	2	1	2	1
Contig13000	189866	189984	chr14	25502962	25503080	-	100.00	118M	2	1	2	1
Contig13000	167387	167538	chr14	25542768	25542919	-	100.00	151M	2	1	2	1
Contig13001	94909	95029	chr6	30524611	30524731	+	100.00	120M	2	1	2	1
Contig13001	89285	89451	chr6	30515160	30515326	+	100.00	166M	2	1	2	1
Contig13003	90484	90611	chr2	26725183	26725310	-	100.00	127M	2	1	2	1
Contig13003	148708	148814	chr2	26592110	26592216	-	100.00	106M	2	1	2	1
Contig13003	105436	105544	chr2	26691045	26691153	-	100.00	108M	2	1	2	1
Contig13007	62753	62867	chr19	14491699	14491813	-	100.00	114M	2	1	3	2
Contig13007	92295	92395	chr19	14412844	14412944	-	100.00	100M	2	1	2	1
Contig13015	6607	6726	chr17	50208023	50208142	+	100.00	119M	2	1	2	1
Contig13015	6744	6872	chr17	50208162	50208290	+	100.00	128M	2	1	2	1
Contig1302	176021	176132	chr21	34410962	34411073	+	100.00	111M	1	1	1	1
Contig1302	161759	161907	chr21	34376432	34376580	+	100.00	148M	2	1	2	1
Contig1302	155118	155219	chr21	34363712	34363813	+	100.00	101M	2	1	2	1
Contig1302	176147	176288	chr21	34411088	34411229	+	100.00	141M	1	1	1	1
Contig1302	137720	137822	chr21	34316521	34316623	+	100.00	102M	2	1	2	1
Contig1302	127581	127700	chr21	34248557	34248676	+	100.00	119M	2	1	2	1
Contig13023	20605	20708	chr8	10715341	10715444	-	100.00	103M	2	1	2	1
Contig13023	24273	24375	chr8	10703385	10703487	-	100.00	102M	2	1	2	1
Contig1303	3260	3375	chr1	12422075	12422190	+	100.00	115M	2	1	2	1
Contig1303	5348	5482	chr1	12426544	12426678	+	100.00	134M	2	1	2	1
Contig1303	176057	176160	chr1	12768588	12768691	+	100.00	103M	2	1	2	1
Contig1303	127068	127209	chr1	12683780	12683921	+	100.00	141M	2	1	2	1
Contig1303	140394	140498	chr1	12708845	12708949	+	100.00	104M	2	1	2	1
Contig1303	94559	94673	chr1	12602556	12602670	+	100.00	114M	2	1	2	1
Contig1303	3524	3646	chr1	12422444	12422566	+	100.00	122M	2	1	2	1
Contig1303	198484	198652	chr1	12822904	12823072	+	100.00	168M	2	1	2	1
Contig1303	20501	20656	chr1	12465680	12465835	+	100.00	155M	2	1	2	1
Contig1303	15107	15223	chr1	12454628	12454744	+	100.00	116M	2	1	2	1
Contig13032	12739	12861	chr10	9204452	9204574	-	100.00	122M	2	1	2	1
Contig1307	30897	31003	chr7	55368977	55369083	+	100.00	106M	2	1	2	1
Contig1307	43424	43563	chr7	55384578	55384717	+	100.00	139M	1	1	2	1
Contig1307	55207	55313	chr7	55401148	55401254	+	100.00	106M	2	1	2	1
Contig1310	146507	146656	chr5	36031145	36031294	+	100.00	149M	2	1	2	1
Contig1310	145811	145945	chr5	36030460	36030594	+	100.00	134M	2	1	2	1
Contig1310	145249	145403	chr5	36029891	36030045	+	100.00	154M	1	1	1	1
Contig1310	142975	143081	chr5	36027567	36027673	+	100.00	106M	2	1	2	1
Contig1310	145955	146055	chr5	36030604	36030704	+	100.00	100M	2	1	2	1
Contig1310	145068	145209	chr5	36029710	36029851	+	100.00	141M	1	1	2	1
Contig1310	131402	131510	chr5	36014848	36014956	+	100.00	108M	2	1	2	1
Contig13102	3167	3341	chr23	28889089	28889263	-	100.00	174M	2	1	2	1
Contig13102	1332	1465	chr23	28891920	28892053	-	100.00	133M	2	1	2	1
Contig13102	764	991	chr23	28892442	28892669	-	100.00	227M	2	1	2	1
Contig13108	33947	34052	chr6	40609686	40609791	+	100.00	105M	2	1	2	1
Contig13108	66204	66308	chr6	40673626	40673730	+	100.00	104M	2	1	2	1
Contig13116	25936	26041	chr7	71866413	71866518	+	100.00	105M	2	1	2	1
Contig13119	40950	41060	chrUn_KN149716v1	16810	16920	+	100.00	110M	2	1	2	1
Contig13120	2066	2186	chrUn_KN150632v1	645	765	+	100.00	120M	1	1	2	1
Contig13121	544	658	chr8	33608905	33609019	+	100.00	114M	2	1	2	1
Contig13121	1037	1137	chr8	33609371	33609471	+	100.00	100M	2	1	2	1
Contig13124	43364	43506	chr19	21763397	21763539	+	100.00	142M	1	1	2	1
Contig13124	44600	44723	chr19	21766483	21766606	+	100.00	123M	2	1	2	1
Contig13124	28283	28383	chr19	21723314	21723414	+	100.00	100M	2	1	2	1
Contig13125	17730	17899	chr17	21795000	21795169	-	100.00	169M	2	1	2	1
Contig13125	18623	18780	chr17	21794252	21794409	-	100.00	157M	2	1	2	1
Contig1313	126384	126485	chr13	13089412	13089513	-	100.00	101M	1	1	1	1
Contig1313	74647	74759	chr13	13209597	13209709	-	100.00	112M	2	2	2	2
Contig1313	93167	93270	chr13	13160514	13160617	-	100.00	103M	2	1	2	1
Contig1313	80404	80504	chr13	13190678	13190778	-	100.00	100M	2	1	2	1
Contig13137	65266	65384	chr5	37912407	37912525	+	100.00	118M	2	1	2	1
Contig13137	66208	66359	chr5	37913338	37913489	+	100.00	151M	2	1	2	1
Contig13137	65385	65494	chr5	37912526	37912635	+	100.00	109M	2	1	2	1
Contig13140	58985	59114	chr24	13122435	13122564	+	100.00	129M	2	1	2	1
Contig13140	18618	18729	chr24	13030439	13030550	+	100.00	111M	2	1	2	1
Contig13140	19672	19774	chr24	13031261	13031363	+	100.00	102M	2	1	2	1
Contig13140	16663	16784	chr24	13024862	13024983	+	100.00	121M	1	1	2	1
Contig13142	20569	20743	chr1	35383892	35384066	-	100.00	174M	1	1	2	1
Contig13142	16212	16319	chr1	35389011	35389118	-	100.00	107M	2	1	2	1
Contig13142	294	409	chr1	35418423	35418538	-	100.00	115M	5	1	5	1
Contig13142	47472	47620	chr1	35316419	35316567	-	100.00	148M	1	1	1	1
Contig13142	29581	29715	chr1	35357377	35357511	-	100.00	134M	2	1	2	1
Contig13142	21276	21527	chr1	35381261	35381512	-	100.00	251M	2	1	2	1
Contig13142	3613	3716	chr1	35413076	35413179	-	100.00	103M	2	1	2	1
Contig13142	26801	26917	chr1	35360946	35361062	-	100.00	116M	2	1	2	1
Contig13142	11494	11678	chr1	35403118	35403302	-	100.00	184M	2	1	2	1
Contig13142	3928	4028	chr1	35412764	35412864	-	100.00	100M	2	1	2	1
Contig13142	11819	11964	chr1	35402813	35402958	-	100.00	145M	2	1	2	1
Contig13142	2561	2697	chr1	35415839	35415975	-	100.00	136M	3	1	4	1
Contig13147	107594	107706	chr3	57844555	57844667	+	100.00	112M	2	1	2	1
Contig13148	52866	52971	chr7	573406	573511	-	100.00	105M	2	1	7	3
Contig1316	60592	60715	chr5	69956037	69956160	+	100.00	123M	2	1	2	1
Contig13160	216237	216366	chr20	37639352	37639481	+	100.00	129M	2	1	2	1
Contig13160	208755	208864	chr20	37632384	37632493	+	100.00	109M	2	1	2	1
Contig13160	168125	168232	chr20	37570040	37570147	+	100.00	107M	2	1	2	1
Contig13160	231949	232051	chr20	37673825	37673927	+	100.00	102M	2	1	2	1
Contig13167	5490	5597	chr2	50933268	50933375	-	100.00	107M	2	1	4	2
Contig13167	8539	8706	chr2	50913142	50913309	-	100.00	167M	2	1	2	1
Contig13167	5851	5986	chr2	50932874	50933009	-	100.00	135M	2	1	2	1
Contig1317	65525	65632	chr12	36824092	36824199	+	100.00	107M	2	1	2	1
Contig13170	37977	38115	chr10	5509852	5509990	+	100.00	138M	2	1	2	1
Contig13184	17443	17557	chr12	26742344	26742458	-	100.00	114M	2	1	2	1
Contig13194	19467	19597	chr13	31152750	31152880	+	100.00	130M	2	1	2	1
Contig13194	37616	37736	chr13	31174948	31175068	+	100.00	120M	2	1	2	1
Contig13199	31432	31545	chr24	6360337	6360450	-	100.00	113M	2	1	2	1
Contig13214	18970	19199	chr15	35564565	35564794	-	100.00	229M	1	1	1	1
Contig13216	3694	3821	chr15	35619245	35619372	-	100.00	127M	2	1	2	1
Contig13231	2791	2909	chr3	10336812	10336930	-	100.00	118M	2	1	2	1
Contig1326	143125	143245	chr5	35717891	35718011	-	100.00	120M	2	1	2	1
Contig1326	112105	112206	chr5	35774887	35774988	-	100.00	101M	1	1	2	1
Contig13263	12833	12934	chr11	14293107	14293208	-	100.00	101M	2	1	2	1
Contig13282	30342	30449	chr9	39808840	39808947	-	100.00	107M	2	1	2	1
Contig13283	5065	5214	chr9	39782188	39782337	-	100.00	149M	2	1	2	1
Contig13286	48735	48848	chr15	38870666	38870779	-	100.00	113M	2	1	2	1
Contig13286	136843	136944	chr15	38659811	38659912	-	100.00	101M	2	1	2	1
Contig13286	66695	66818	chr15	38830096	38830219	-	100.00	123M	2	1	2	1
Contig13286	29147	29250	chr15	38912468	38912571	-	100.00	103M	2	1	2	1
Contig13286	72021	72164	chr15	38817977	38818120	-	100.00	143M	2	1	2	1
Contig13286	91180	91287	chr15	38776696	38776803	-	100.00	107M	2	1	2	1
Contig13289	21217	21350	chr3	24017052	24017185	-	100.00	133M	2	1	2	1
Contig1330	14959	15059	chr3	40988361	40988461	-	100.00	100M	2	1	2	1
Contig1330	30703	30805	chr3	40946779	40946881	-	100.00	102M	2	1	2	1
Contig1330	22274	22385	chr3	40966736	40966847	-	100.00	111M	2	1	2	1
Contig13317	0	107	chr23	7717083	7717190	+	100.00	107M	1	1	3	1
Contig13322	4235	4369	chr24	23187195	23187329	-	100.00	134M	2	1	2	1
Contig13340	6354	6455	chr1	45426026	45426127	-	100.00	101M	2	1	2	1
Contig13347	5499	5632	chr23	24551952	24552085	+	100.00	133M	2	1	2	1
Contig13347	139022	139122	chr23	24831365	24831465	+	100.00	100M	2	1	2	1
Contig13347	41720	41832	chr23	24641385	24641497	+	100.00	112M	2	1	2	1
Contig13347	95685	95851	chr23	24739128	24739294	+	100.00	166M	2	1	2	1
Contig13347	109628	109749	chr23	24764337	24764458	+	100.00	121M	1	1	2	1
Contig13347	120510	120649	chr23	24791079	24791218	+	100.00	139M	2	1	2	1
Contig13347	141348	141455	chr23	24834467	24834574	+	100.00	107M	2	1	2	1
Contig13349	205599	205741	chr5	38580019	38580161	+	100.00	142M	2	1	2	1
Contig13349	208479	208708	chr5	38589345	38589574	+	100.00	229M	2	1	2	1
Contig13349	209944	210050	chr5	38593446	38593552	+	100.00	106M	2	1	2	1
Contig13349	228633	228749	chr5	38650828	38650944	+	100.00	116M	2	1	2	1
Contig13349	232064	232164	chr5	38661510	38661610	+	100.00	100M	2	1	2	1
Contig13349	230102	230235	chr5	38657720	38657853	+	100.00	133M	2	1	2	1
Contig13349	252530	252650	chr5	38712793	38712913	+	100.00	120M	2	1	2	1
Contig13349	229988	230101	chr5	38657606	38657719	+	100.00	113M	2	1	2	1
Contig13349	257818	257937	chr5	38720112	38720231	+	100.00	119M	2	1	2	1
Contig13349	255493	255670	chr5	38715858	38716035	+	100.00	177M	2	1	2	1
Contig13349	205742	205913	chr5	38580162	38580333	+	100.00	171M	2	1	2	1
Contig13349	262353	262471	chr5	38735827	38735945	+	100.00	118M	2	1	2	1
Contig13349	234055	234158	chr5	38666031	38666134	+	100.00	103M	2	1	2	1
Contig13349	215705	215877	chr5	38612793	38612965	+	100.00	172M	2	1	2	1
Contig13349	213762	214056	chr5	38604464	38604758	+	100.00	294M	2	1	2	1
Contig13349	259344	259477	chr5	38726208	38726341	+	100.00	133M	2	1	2	1
Contig13349	211310	211447	chr5	38596348	38596485	+	100.00	137M	2	1	2	1
Contig13349	236571	236692	chr5	38670502	38670623	+	100.00	121M	2	1	2	1
Contig13349	201642	201747	chr5	38571172	38571277	+	100.00	105M	2	1	2	1
Contig13349	220053	220222	chr5	38620528	38620697	+	100.00	169M	2	1	2	1
Contig13349	257998	258193	chr5	38720292	38720487	+	100.00	195M	1	1	1	1
Contig13358	11423	11532	chr6	28565155	28565264	+	100.00	109M	2	1	2	1
Contig13358	28089	28204	chr6	28581024	28581139	+	100.00	115M	2	1	2	1
Contig13358	30085	30187	chr6	28585409	28585511	+	100.00	102M	2	1	2	1
Contig13360	116624	116737	chr16	40222550	40222663	+	100.00	113M	2	1	2	1
Contig13360	192932	193050	chr2	55054553	55054671	+	100.00	118M	2	1	2	1
Contig1338	68492	68610	chr12	9022470	9022588	+	100.00	118M	2	1	2	1
Contig1338	59091	59234	chr12	8998658	8998801	+	100.00	143M	2	1	2	1
Contig1338	32066	32205	chr12	8925889	8926028	+	100.00	139M	2	1	2	1
Contig1338	5835	5955	chr12	8861168	8861288	+	100.00	120M	2	1	2	1
Contig134	30382	30482	chr3	35363535	35363635	-	100.00	100M	2	1	2	1
Contig13410	27391	27521	chr19	21894645	21894775	-	100.00	130M	2	1	2	1
Contig13410	27212	27390	chr19	21894776	21894954	-	100.00	178M	2	1	2	1
Contig13410	30037	30153	chr19	21887718	21887834	-	100.00	116M	2	1	2	1
Contig13410	17614	17723	chr19	21922730	21922839	-	100.00	109M	2	1	2	1
Contig13410	23659	23760	chr19	21910448	21910549	+	100.00	101M	2	1	2	1
Contig13410	29676	29803	chr19	21888055	21888182	-	100.00	127M	2	1	2	1
Contig13410	26931	27038	chr19	21895128	21895235	-	100.00	107M	2	1	2	1
Contig13411	131459	131579	chr6	11641111	11641231	+	100.00	120M	1	1	2	1
Contig13411	119743	119909	chr6	11620475	11620641	+	100.00	166M	2	1	2	1
Contig13411	152353	152455	chr6	11695071	11695173	+	100.00	102M	2	1	2	1
Contig13411	128210	128340	chr6	11633497	11633627	+	100.00	130M	2	1	2	2
Contig13411	126744	126858	chr6	11631378	11631492	+	100.00	114M	2	1	2	1
Contig13411	103867	104040	chr6	11595248	11595421	+	100.00	173M	2	1	2	1
Contig13411	156902	157004	chr6	11709409	11709511	+	100.00	102M	2	1	2	1
Contig13411	150760	150872	chr6	11691380	11691492	+	100.00	112M	2	1	2	1
Contig13411	120935	121050	chr6	11623791	11623906	+	100.00	115M	2	1	2	1
Contig13411	146674	146797	chr6	11681325	11681448	+	100.00	123M	2	1	2	1
Contig13411	140680	140805	chr6	11665802	11665927	+	100.00	125M	2	1	2	1
Contig13414	57739	57841	chr13	36143894	36143996	-	100.00	102M	2	1	2	1
Contig13415	14939	15053	chr9	14775487	14775601	+	100.00	114M	3	1	3	1
Contig13416	96039	96152	chr9	14710115	14710228	+	100.00	113M	2	1	2	1
Contig13416	16949	17052	chr9	14533638	14533741	+	100.00	103M	2	1	2	1
Contig13416	59553	59684	chr9	14634446	14634577	+	100.00	131M	2	1	2	1
Contig13416	67517	67622	chr9	14656501	14656606	+	100.00	105M	2	1	2	1
Contig13417	33496	33606	chr5	48886411	48886521	-	100.00	110M	3	1	3	1
Contig13417	15618	15740	chr5	48918389	48918511	-	100.00	122M	2	1	2	1
Contig13417	20369	20473	chr5	48906129	48906233	-	100.00	104M	2	1	2	1
Contig13417	13814	13917	chr5	48922028	48922131	-	100.00	103M	2	1	2	1
Contig13417	11971	12072	chr5	48925015	48925116	-	100.00	101M	2	1	2	1
Contig13417	31683	31893	chr5	48888621	48888831	-	100.00	210M	2	1	3	1
Contig13417	814	942	chr5	48948544	48948672	-	100.00	128M	1	1	1	1
Contig13418	15458	15575	chr21	24075690	24075807	-	100.00	117M	2	1	2	1
Contig13418	18121	18289	chr21	24070839	24071007	-	100.00	168M	2	1	2	1
Contig13418	4712	4828	chr21	24087100	24087216	-	100.00	116M	1	1	2	1
Contig13418	25596	25713	chr21	24057488	24057605	-	100.00	117M	1	1	2	1
Contig13418	66508	66633	chr5	48906108	48906233	-	100.00	125M	2	1	2	1
Contig13418	55148	55248	chr5	48931295	48931395	-	100.00	100M	2	1	2	1
Contig1342	37417	37540	chr15	26316420	26316543	-	100.00	123M	2	1	2	1
Contig1342	81352	81467	chr15	26217474	26217589	-	100.00	115M	2	1	2	1
Contig13426	19467	19571	chr4	3205224	3205328	+	100.00	104M	2	1	2	1
Contig13429	6028	6139	chr7	45788227	45788338	-	100.00	111M	2	1	2	1
Contig13429	5039	5148	chr7	45789237	45789346	-	100.00	109M	2	1	2	1
Contig1343	11950	12079	chr5	66853789	66853918	+	100.00	129M	1	1	2	1
Contig13442	86326	86464	chr1	30798757	30798895	+	100.00	138M	2	1	2	1
Contig13442	106609	106750	chr1	30888706	30888847	+	100.00	141M	2	1	2	1
Contig13445	33545	33714	chr17	12887523	12887692	-	100.00	169M	2	1	2	1
Contig13451	10035	10170	chr4	23789330	23789465	+	100.00	135M	4	2	4	2
Contig13451	6939	7062	chr4	23629926	23630049	-	100.00	123M	4	2	4	2
Contig13451	6939	7062	chr4	23781769	23781892	+	100.00	123M	4	2	4	2
Contig13451	10035	10170	chr4	23623006	23623141	-	100.00	135M	4	2	4	2
Contig13455	30066	30172	chr6	48278208	48278314	+	100.00	106M	2	1	2	1
Contig13458	13978	14136	chr13	43808018	43808176	-	100.00	158M	1	1	1	1
Contig13463	20979	21102	chr23	38416019	38416142	+	100.00	123M	2	1	2	1
Contig13463	50372	50486	chr23	38397206	38397320	-	100.00	114M	2	1	2	1
Contig13463	48863	48980	chrUn_KN150697v1	11462	11579	+	100.00	117M	2	1	2	1
Contig13470	45552	45681	chr5	40583988	40584117	-	100.00	129M	2	1	2	1
Contig13470	62221	62360	chr5	40551246	40551385	-	100.00	139M	2	1	2	1
Contig13488	955	1055	chr5	47522352	47522452	+	100.00	100M	2	1	2	1
Contig13488	40135	40244	chr5	47598160	47598269	+	100.00	109M	2	1	2	1
Contig13488	40947	41049	chr5	47598974	47599076	+	100.00	102M	2	1	2	1
Contig13490	15825	15930	chr6	46292053	46292158	-	100.00	105M	1	1	1	1
Contig13500	178237	178352	chr21	40880894	40881009	+	100.00	115M	2	1	2	1
Contig13500	171075	171197	chr21	40858483	40858605	+	100.00	122M	2	1	2	1
Contig13505	13682	13873	chr17	9339865	9340056	+	100.00	191M	2	1	2	1
Contig13505	26888	27041	chr17	9369741	9369894	+	100.00	153M	2	1	2	1
Contig1351	97881	98017	chr13	13487513	13487649	-	100.00	136M	2	1	2	1
Contig13510	126040	126143	chr12	27955022	27955125	-	100.00	103M	2	1	2	1
Contig13510	141975	142112	chr12	27925587	27925724	-	100.00	137M	2	1	2	1
Contig13513	5017	5138	chr16	29599019	29599140	-	100.00	121M	2	1	2	1
Contig13513	10383	10493	chr16	29593702	29593812	-	100.00	110M	2	1	2	1
Contig13523	42773	42934	chr13	17008274	17008435	-	100.00	161M	2	1	2	1
Contig13523	26769	27040	chr13	17046724	17046995	-	100.00	271M	2	1	2	1
Contig13523	20402	20558	chr13	17057344	17057500	-	100.00	156M	2	1	2	1
Contig13523	58009	58155	chr13	16982242	16982388	-	100.00	146M	2	1	2	1
Contig13523	11949	12053	chr13	17068456	17068560	-	100.00	104M	1	1	1	1
Contig13523	62160	62316	chr13	16968973	16969129	-	100.00	156M	2	1	2	1
Contig13523	40240	40381	chr13	17013239	17013380	-	100.00	141M	2	1	2	1
Contig13523	37613	37727	chr13	17017084	17017198	-	100.00	114M	2	1	2	1
Contig13523	47413	47587	chr13	16997798	16997972	-	100.00	174M	2	1	2	1
Contig13523	64013	64113	chr13	16962905	16963005	-	100.00	100M	2	1	2	1
Contig13523	46262	46462	chr13	16998952	16999152	-	100.00	200M	1	1	1	1
Contig13523	64663	64782	chr13	16962295	16962414	-	100.00	119M	3	1	3	1
Contig13523	18603	18733	chr13	17059230	17059360	-	100.00	130M	2	1	2	1
Contig13523	64476	64662	chr13	16962415	16962601	-	100.00	186M	3	1	3	1
Contig13523	76141	76253	chr13	16925148	16925260	-	100.00	112M	2	1	2	1
Contig13523	33812	33956	chr13	17024537	17024681	-	100.00	144M	2	1	2	1
Contig13523	63000	63141	chr13	16965461	16965602	-	100.00	141M	2	1	2	1
Contig13523	65525	65849	chr13	16961210	16961534	-	100.00	324M	2	1	2	1
Contig13523	7435	7621	chr13	17078439	17078625	-	100.00	186M	2	1	2	1
Contig13523	41862	41998	chr13	17010872	17011008	-	100.00	136M	2	1	2	1
Contig13524	2260	2385	chr13	16919557	16919682	-	100.00	125M	2	1	2	1
Contig13524	3798	3944	chr13	16915217	16915363	-	100.00	146M	2	1	2	1
Contig13526	15950	16092	chr12	33091357	33091499	-	100.00	142M	2	1	2	1
Contig13526	14471	14592	chr12	33094227	33094348	-	100.00	121M	2	1	2	1
Contig13526	48354	48466	chr12	33015859	33015971	-	100.00	112M	2	1	2	1
Contig13526	63708	63822	chr12	32990450	32990564	-	100.00	114M	1	1	1	1
Contig13526	5773	5893	chr12	33111065	33111185	-	100.00	120M	1	1	1	1
Contig13526	70036	70167	chr12	32973703	32973834	-	100.00	131M	2	1	2	1
Contig13526	19089	19209	chr12	33086454	33086574	-	100.00	120M	1	1	2	1
Contig13526	16815	17023	chr12	33090437	33090645	-	100.00	208M	2	1	2	1
Contig13526	61400	61517	chr12	32993910	32994027	-	100.00	117M	2	1	4	1
Contig13526	89122	89260	chr12	32937213	32937351	-	100.00	138M	1	1	2	1
Contig13526	55982	56095	chr12	33006066	33006179	-	100.00	113M	2	1	2	1
Contig13526	5894	6028	chr12	33110930	33111064	-	100.00	134M	1	1	1	1
Contig13526	16106	16230	chr12	33091219	33091343	-	100.00	124M	2	1	2	1
Contig13526	71971	72106	chr12	32970744	32970879	-	100.00	135M	2	1	2	1
Contig13526	1734	1963	chr12	33119932	33120161	-	100.00	229M	2	1	4	2
Contig13526	25255	25401	chr12	33074020	33074166	-	100.00	146M	2	1	2	1
Contig1353	30203	30304	chr5	66983696	66983797	+	100.00	101M	2	1	2	1
Contig1353	11768	11906	chr5	66938371	66938509	+	100.00	138M	1	1	1	1
Contig13531	45974	46100	chr12	36569531	36569657	-	100.00	126M	2	1	2	1
Contig13532	12281	12386	chr12	36741544	36741649	+	100.00	105M	2	1	2	1
Contig13532	56132	56244	chr12	36824092	36824204	+	100.00	112M	2	1	2	1
Contig13532	17890	17991	chr12	36753075	36753176	+	100.00	101M	2	1	2	1
Contig13532	80029	80147	chr12	36876515	36876633	+	100.00	118M	2	1	2	1
Contig13538	43182	43307	chr17	10284760	10284885	-	100.00	125M	2	1	2	1
Contig13538	38221	38321	chr17	10295861	10295961	-	100.00	100M	2	1	2	1
Contig13548	21204	21306	chr17	25303680	25303782	+	100.00	102M	2	1	2	1
Contig1355	36117	36247	chr3	26284720	26284850	+	100.00	130M	2	1	2	1
Contig13550	3644	3748	chr18	37598513	37598617	+	100.00	104M	2	1	2	1
Contig13552	301931	302106	chr5	44367476	44367651	+	100.00	175M	2	1	2	1
Contig13552	297183	297290	chr5	44358465	44358572	+	100.00	107M	2	1	2	1
Contig13552	303904	304006	chr5	44375173	44375275	+	100.00	102M	2	1	2	1
Contig13552	140335	140435	chr5	44009678	44009778	+	100.00	100M	2	1	2	1
Contig13552	325365	325502	chr5	44399073	44399210	+	100.00	137M	3	1	3	1
Contig13552	312094	312218	chr5	44391436	44391560	+	100.00	124M	2	1	2	1
Contig13552	161190	161291	chr5	44067217	44067318	+	100.00	101M	1	1	2	1
Contig13552	133206	133315	chr5	43992115	43992224	+	100.00	109M	2	1	2	1
Contig13553	22701	22819	chr14	41891823	41891941	+	100.00	118M	2	1	2	1
Contig1357	10375	10501	chr25	29624004	29624130	-	100.00	126M	2	1	2	1
Contig1357	95226	95329	chr25	29333436	29333539	-	100.00	103M	2	1	2	1
Contig1357	33473	33595	chr25	29539480	29539602	-	100.00	122M	1	1	2	1
Contig1357	37902	38005	chr25	29533267	29533370	-	100.00	103M	2	1	2	1
Contig1357	82147	82299	chr25	29374922	29375074	-	100.00	152M	2	1	2	1
Contig1357	55635	55736	chr25	29469933	29470034	-	100.00	101M	1	1	2	1
Contig13587	97880	97998	chr3	41286434	41286552	-	100.00	118M	2	1	2	1
Contig13609	58849	58987	chr12	32871410	32871548	+	100.00	138M	2	1	2	1
Contig13609	66893	67004	chr12	32888403	32888514	+	100.00	111M	1	1	1	1
Contig13609	4588	4813	chr12	32783095	32783320	+	100.00	225M	2	1	2	1
Contig13609	82309	82427	chr12	32928125	32928243	+	100.00	118M	2	1	2	1
Contig13609	9107	9238	chr12	32789403	32789534	+	100.00	131M	2	1	2	1
Contig13609	85379	85495	chr12	32933000	32933116	+	100.00	116M	2	1	2	1
Contig13609	41776	41890	chr12	32848460	32848574	+	100.00	114M	2	1	2	1
Contig13609	47071	47216	chr12	32851359	32851504	+	100.00	145M	2	1	2	1
Contig13609	48451	48551	chr12	32854535	32854635	+	100.00	100M	2	1	2	1
Contig13609	7224	7332	chr12	32786602	32786710	+	100.00	108M	1	1	1	1
Contig1361	36912	37105	chr2	27839204	27839397	-	100.00	193M	2	1	2	1
Contig1361	35259	35415	chr2	27840852	27841008	-	100.00	156M	1	1	1	1
Contig1361	14459	14587	chr2	27870766	27870894	-	100.00	128M	2	1	2	1
Contig1361	6210	6315	chr2	27878997	27879102	-	100.00	105M	2	1	2	1
Contig1361	56964	57072	chr2	27789607	27789715	-	100.00	108M	2	1	2	1
Contig1361	29787	29887	chr2	27848455	27848555	-	100.00	100M	2	1	2	1
Contig1361	29672	29786	chr2	27848556	27848670	-	100.00	114M	2	1	2	1
Contig1361	21833	21939	chr2	27860960	27861066	-	100.00	106M	2	1	2	1
Contig1361	11536	11638	chr2	27873743	27873845	-	100.00	102M	2	1	2	1
Contig1361	14605	14723	chr2	27870616	27870734	-	100.00	118M	2	1	2	1
Contig1361	35508	35661	chr2	27840606	27840759	-	100.00	153M	1	1	2	1
Contig1361	18782	18892	chr2	27866199	27866309	-	100.00	110M	2	1	2	1
Contig13610	1644	1748	chr12	32757606	32757710	+	100.00	104M	1	1	1	1
Contig13611	5830	5939	chr12	32776244	32776353	+	100.00	109M	2	1	2	1
Contig13611	17174	17300	chr12	32797597	32797723	+	100.00	126M	2	1	2	1
Contig13611	4007	4161	chr12	32772369	32772523	+	100.00	154M	1	1	1	1
Contig13612	48082	48191	chr25	18231857	18231966	-	100.00	109M	2	1	2	1
Contig13621	33488	33611	chr7	52358719	52358842	-	100.00	123M	2	1	2	1
Contig13621	47506	47692	chr7	52328746	52328932	-	100.00	186M	2	1	2	1
Contig13621	26632	26741	chr7	52371411	52371520	-	100.00	109M	2	1	2	1
Contig13621	34193	34298	chr7	52358066	52358171	-	100.00	105M	2	1	2	1
Contig13621	8548	8721	chr7	52404706	52404879	-	100.00	173M	2	1	2	1
Contig13621	38353	38473	chr7	52345523	52345643	-	100.00	120M	2	1	2	1
Contig13621	42359	42474	chr7	52337725	52337840	-	100.00	115M	2	1	2	1
Contig13621	17695	17797	chr7	52385259	52385361	-	100.00	102M	2	1	2	1
Contig13621	46129	46286	chr7	52330968	52331125	-	100.00	157M	2	1	2	1
Contig13621	58489	58650	chr7	52309946	52310107	-	100.00	161M	2	1	2	1
Contig13621	5153	5270	chr7	52409030	52409147	-	100.00	117M	1	1	2	1
Contig13622	51549	51682	chr21	24162156	24162289	+	100.00	133M	2	1	2	1
Contig13622	50344	50512	chr21	24159591	24159759	+	100.00	168M	2	1	2	1
Contig13622	47016	47121	chr21	24156326	24156431	+	100.00	105M	2	1	2	1
Contig13622	45674	45775	chr21	24152887	24152988	+	100.00	101M	2	1	2	1
Contig13622	34277	34379	chr21	24138971	24139073	+	100.00	102M	2	1	2	1
Contig13633	11515	11633	chr18	15381901	15382019	-	100.00	118M	2	1	2	1
Contig13633	11734	11842	chr18	15381692	15381800	-	100.00	108M	2	1	2	1
Contig13633	229870	229994	chr18	14827668	14827792	-	100.00	124M	2	1	2	1
Contig13635	33414	33590	chr9	44479130	44479306	+	100.00	176M	2	1	2	1
Contig13635	34000	34105	chr9	44481716	44481821	+	100.00	105M	2	1	2	1
Contig13635	46098	46202	chr9	44499520	44499624	+	100.00	104M	2	1	2	1
Contig13635	25369	25469	chr9	44450769	44450869	+	100.00	100M	2	1	2	1
Contig13635	29848	29971	chr9	44467555	44467678	+	100.00	123M	2	1	2	1
Contig13635	16623	16782	chr9	44430099	44430258	+	100.00	159M	2	1	2	1
Contig13638	31751	31864	chr14	7328618	7328731	+	100.00	113M	2	1	2	1
Contig13640	19884	20054	chr11	19963394	19963564	-	100.00	170M	2	1	2	1
Contig13640	13554	13682	chr11	19984048	19984176	-	100.00	128M	2	1	2	1
Contig13652	79903	80003	chr14	38613565	38613665	-	100.00	100M	2	1	2	1
Contig13652	25803	25937	chr17	33000405	33000539	-	100.00	134M	2	1	2	1
Contig13652	516	648	chr17	33052686	33052818	-	100.00	132M	2	1	2	1
Contig13652	21118	21304	chr17	33009282	33009468	-	100.00	186M	2	1	2	1
Contig13652	0	264	chr17	33053047	33053311	-	100.00	264M	1	1	2	1
Contig13652	30105	30251	chr17	32991684	32991830	-	100.00	146M	2	1	2	1
Contig13652	20081	20291	chr17	33012736	33012946	-	100.00	210M	2	1	2	1
Contig13652	19795	19933	chr17	33013099	33013237	-	100.00	138M	2	1	2	1
Contig13652	15263	15370	chr17	33022918	33023025	-	100.00	107M	2	1	2	1
Contig13652	6379	6499	chr17	33037495	33037615	-	100.00	120M	2	1	2	1
Contig13652	24727	24829	chr17	33003275	33003377	-	100.00	102M	2	1	2	1
Contig13652	994	1104	chr17	33052259	33052369	-	100.00	110M	2	1	2	1
Contig13654	28095	28196	chr18	38455860	38455961	+	100.00	101M	1	1	2	1
Contig13654	53252	53355	chr18	38517333	38517436	+	100.00	103M	2	1	2	1
Contig13654	83588	83697	chr18	38589847	38589956	+	100.00	109M	2	1	2	1
Contig13659	25329	25451	chr9	32239798	32239920	+	100.00	122M	2	1	2	1
Contig13672	149985	150085	chr17	40699798	40699898	-	100.00	100M	2	1	2	1
Contig13680	2351	2454	chr3	47493973	47494076	+	100.00	103M	2	1	2	1
Contig13700	150852	150952	chr7	18822418	18822518	-	100.00	100M	2	1	2	1
Contig13701	2859	2974	chr16	6683345	6683460	-	100.00	115M	2	1	2	1
Contig13703	59766	59867	chr1	29840948	29841049	+	100.00	101M	2	1	2	1
Contig13703	87606	87715	chr1	29891608	29891717	+	100.00	109M	2	1	2	1
Contig13703	64792	64892	chr1	29853761	29853861	+	100.00	100M	1	1	1	1
Contig13703	24893	25009	chr1	29768212	29768328	+	100.00	116M	2	1	2	1
Contig13703	89190	89345	chr1	29893931	29894086	+	100.00	155M	1	1	2	1
Contig13703	82223	82325	chr1	29885460	29885562	+	100.00	102M	2	1	3	1
Contig13703	65168	65310	chr1	29854129	29854271	+	100.00	142M	1	1	5	3
Contig13727	128834	128939	chr22	23111275	23111380	+	100.00	105M	1	1	1	1
Contig13727	10408	10519	chr22	22809622	22809733	+	100.00	111M	2	1	2	1
Contig13727	241580	241687	chr22	23304068	23304175	+	100.00	107M	2	1	2	1
Contig13727	213449	213610	chr22	23246713	23246874	+	100.00	161M	2	1	2	1
Contig13727	113265	113369	chr22	23074957	23075061	+	100.00	104M	2	1	2	1
Contig13727	243572	243676	chr22	23308802	23308906	+	100.00	104M	2	1	2	1
Contig13727	239210	239310	chr22	23299357	23299457	+	100.00	100M	2	1	2	1
Contig13727	239313	239453	chr22	23299460	23299600	+	100.00	140M	2	1	2	1
Contig13727	34544	34694	chr22	22844657	22844807	+	100.00	150M	2	1	2	1
Contig13727	151423	151532	chr22	23148243	23148352	+	100.00	109M	2	1	2	1
Contig13727	175044	175155	chr22	23191914	23192025	+	100.00	111M	2	1	2	1
Contig13727	233481	233586	chr22	23291210	23291315	+	100.00	105M	1	1	1	1
Contig13727	113597	113697	chr22	23075289	23075389	+	100.00	100M	2	1	2	1
Contig13727	118656	118764	chr22	23083017	23083125	+	100.00	108M	2	1	2	1
Contig13727	206514	206656	chr22	23238733	23238875	+	100.00	142M	2	1	2	1
Contig13727	31449	31551	chr22	22840818	22840920	+	100.00	102M	2	1	2	1
Contig13727	192425	192529	chr22	23219197	23219301	+	100.00	104M	2	1	2	1
Contig13727	151308	151421	chr22	23148129	23148242	+	100.00	113M	2	1	2	1
Contig13727	74691	74821	chr22	22951257	22951387	+	100.00	130M	2	1	2	1
Contig13727	113020	113139	chr22	23074711	23074830	+	100.00	119M	2	1	2	1
Contig13739	27877	27984	chr22	21591636	21591743	-	100.00	107M	2	1	2	1
Contig13742	95297	95407	chr3	41768773	41768883	+	100.00	110M	2	1	2	1
Contig13742	178352	178455	chr3	33675249	33675352	-	100.00	103M	2	1	2	1
Contig13747	68962	69075	chr19	21797549	21797662	-	100.00	113M	2	1	3	2
Contig13747	47293	47417	chr19	21829993	21830117	-	100.00	124M	2	1	2	1
Contig13747	30178	30404	chr19	21876822	21877048	-	100.00	226M	2	1	2	1
Contig13747	30067	30177	chr19	21877049	21877159	-	100.00	110M	2	1	2	1
Contig13747	47675	47786	chr19	21829617	21829728	-	100.00	111M	2	1	2	1
Contig13747	38803	38925	chr19	21852019	21852141	-	100.00	122M	2	1	2	1
Contig13747	37109	37223	chr19	21856476	21856590	-	100.00	114M	2	1	2	1
Contig13747	58215	58343	chr19	21815596	21815724	-	100.00	128M	1	1	1	1
Contig13747	26669	26864	chr19	21891212	21891407	-	100.00	195M	2	1	2	1
Contig13747	52953	53070	chr19	21824267	21824384	-	100.00	117M	2	1	2	1
Contig13747	27155	27321	chr19	21888043	21888209	-	100.00	166M	2	1	2	1
Contig13747	36678	36842	chr19	21856859	21857023	-	100.00	164M	2	1	2	1
Contig13747	27537	27681	chr19	21887696	21887840	-	100.00	144M	2	1	2	1
Contig13747	40917	41050	chr19	21846966	21847099	-	100.00	133M	2	1	2	1
Contig13747	73359	73482	chr19	21792343	21792466	-	100.00	123M	2	1	2	1
Contig13747	75238	75382	chr19	21790435	21790579	-	100.00	144M	1	1	2	1
Contig13747	74652	74760	chr19	21791055	21791163	-	100.00	108M	2	1	2	1
Contig13747	23768	23926	chr19	21895316	21895474	-	100.00	158M	1	1	1	1
Contig13747	58360	58494	chr19	21815444	21815578	-	100.00	134M	2	1	2	1
Contig13747	78175	78437	chr19	21786411	21786673	-	100.00	262M	2	1	2	1
Contig13747	5203	5313	chr19	21955138	21955248	-	100.00	110M	2	1	2	1
Contig13747	34568	34764	chr19	21863169	21863365	-	100.00	196M	2	1	2	1
Contig13747	58562	58668	chr19	21815285	21815391	-	100.00	106M	1	1	1	1
Contig13747	29160	29276	chr19	21880380	21880496	+	100.00	116M	2	1	2	1
Contig13747	47524	47635	chr19	21829774	21829885	-	100.00	111M	2	1	2	1
Contig13748	10801	10901	chr19	22016917	22017017	-	100.00	100M	2	1	2	1
Contig13748	34744	34846	chr19	21970328	21970430	-	100.00	102M	2	1	2	1
Contig13748	1535	1706	chr19	22035399	22035570	-	100.00	171M	2	1	2	1
Contig13749	150876	151055	chr4	19060551	19060730	+	100.00	179M	2	1	4	2
Contig13758	39299	39413	chr1	13084913	13085027	-	100.00	114M	2	1	2	1
Contig13758	66052	66195	chr1	13010019	13010162	-	100.00	143M	2	1	2	1
Contig13758	20361	20526	chr1	13129748	13129913	-	100.00	165M	1	1	2	1
Contig13758	86546	86655	chr1	12969278	12969387	+	100.00	109M	2	1	2	1
Contig13758	85146	85263	chr1	12974386	12974503	-	100.00	117M	2	1	2	1
Contig13760	15074	15175	chr7	42822436	42822537	-	100.00	101M	2	1	2	1
Contig13760	27566	27670	chr7	42805120	42805224	-	100.00	104M	2	1	2	1
Contig13762	22751	22929	chr8	9407260	9407438	-	100.00	178M	1	1	1	1
Contig13762	55530	55650	chr8	9337140	9337260	-	100.00	120M	2	1	2	1
Contig13770	5681	5787	chr6	10192765	10192871	+	100.00	106M	2	1	2	1
Contig13770	6456	6599	chr6	10193550	10193693	+	100.00	143M	2	1	2	1
Contig13770	65737	65845	chr6	10347279	10347387	+	100.00	108M	2	1	2	1
Contig13770	111921	112044	chr6	10491793	10491916	+	100.00	123M	1	1	1	1
Contig13785	9584	9699	chr9	46936082	46936197	+	100.00	115M	1	1	2	1
Contig1379	26827	26933	chr25	29721724	29721830	-	100.00	106M	2	1	2	1
Contig13791	1216	1349	chr10	30025840	30025973	+	100.00	133M	1	1	1	1
Contig13791	5026	5285	chr10	30032542	30032801	+	100.00	259M	2	1	2	1
Contig13791	4613	4715	chr10	30032053	30032155	+	100.00	102M	2	1	2	1
Contig13792	168626	168795	chr5	23898218	23898387	+	100.00	169M	2	1	2	1
Contig13792	126926	127119	chr5	23825578	23825771	+	100.00	193M	2	1	2	1
Contig13792	193243	193427	chr5	23953089	23953273	+	100.00	184M	2	1	2	1
Contig13792	138423	138538	chr5	23838042	23838157	+	100.00	115M	2	1	2	1
Contig13792	47713	47892	chr5	23693977	23694156	+	100.00	179M	1	1	2	1
Contig13792	183087	183203	chr5	23933464	23933580	+	100.00	116M	1	1	2	1
Contig13792	54610	54728	chr5	23702295	23702413	+	100.00	118M	2	1	2	1
Contig13792	152614	152719	chr5	23862560	23862665	+	100.00	105M	1	1	2	1
Contig13792	122783	122885	chr5	23819245	23819347	+	100.00	102M	2	1	2	1
Contig13792	119577	119766	chr5	23813580	23813769	+	100.00	189M	2	1	2	1
Contig13792	144319	144493	chr5	23846729	23846903	+	100.00	174M	2	1	2	1
Contig13792	179994	180178	chr5	23926934	23927118	+	100.00	184M	1	1	1	1
Contig13792	170337	170568	chr5	23904177	23904408	+	100.00	231M	2	1	2	1
Contig13792	118824	119040	chr5	23812835	23813051	+	100.00	216M	2	1	2	1
Contig13792	145956	146065	chr5	23850104	23850213	+	100.00	109M	2	1	2	1
Contig13792	168977	169169	chr5	23898569	23898761	+	100.00	192M	2	1	2	1
Contig13792	147618	147740	chr5	23852526	23852648	+	100.00	122M	1	1	2	1
Contig13792	132167	132309	chr5	23831480	23831622	+	100.00	142M	1	1	2	1
Contig13792	134048	134179	chr5	23833332	23833463	+	100.00	131M	2	1	2	1
Contig13792	154795	154982	chr5	23867290	23867477	+	100.00	187M	2	1	3	1
Contig13792	203362	203482	chr5	23977489	23977609	+	100.00	120M	2	1	2	1
Contig13804	174909	175022	chr20	31934592	31934705	-	100.00	113M	2	1	2	1
Contig13805	69701	69801	chr17	17717010	17717110	+	100.00	100M	2	1	2	1
Contig13805	51399	51542	chr17	17639265	17639408	+	100.00	143M	2	1	2	1
Contig13805	18296	18408	chr17	17557132	17557244	+	100.00	112M	2	1	2	1
Contig13805	22332	22448	chr17	17566490	17566606	+	100.00	116M	2	1	2	1
Contig13805	26745	26863	chr17	17577482	17577600	+	100.00	118M	2	1	2	1
Contig13807	50957	51114	chr16	12657101	12657258	+	100.00	157M	1	1	1	1
Contig13807	94643	94751	chr16	12765523	12765631	+	100.00	108M	2	1	2	1
Contig13807	59923	60030	chr16	12680836	12680943	+	100.00	107M	2	1	2	1
Contig13807	75957	76075	chr16	12720504	12720622	+	100.00	118M	2	1	2	1
Contig13807	76212	76334	chr16	12720760	12720882	+	100.00	122M	2	1	2	1
Contig13807	86291	86392	chr16	12736101	12736202	+	100.00	101M	1	1	1	1
Contig13813	104452	104578	chr6	43187127	43187253	-	100.00	126M	2	1	2	1
Contig13814	6158	6396	chr8	33622897	33623135	-	100.00	238M	2	1	2	1
Contig13814	3698	3819	chr8	33626397	33626518	-	100.00	121M	2	1	2	1
Contig13814	5923	6031	chr8	33623259	33623367	-	100.00	108M	2	1	2	1
Contig13814	970	1076	chr8	33635588	33635694	-	100.00	106M	2	1	2	1
Contig13818	58649	58781	chr22	31295251	31295383	+	100.00	132M	2	1	2	1
Contig13827	1864	1968	chr14	37042746	37042850	-	100.00	104M	2	1	2	1
Contig13833	51960	52068	chr16	24986406	24986514	+	100.00	108M	2	1	2	1
Contig1384	10896	10996	chr5	67030527	67030627	-	100.00	100M	2	1	2	1
Contig13841	37398	37692	chr17	18400811	18401105	+	100.00	294M	1	1	1	1
Contig13841	20937	21079	chr17	18367841	18367983	+	100.00	142M	2	1	2	1
Contig13841	23360	23478	chr17	18371962	18372080	+	100.00	118M	2	1	2	1
Contig13841	23529	23720	chr17	18372131	18372322	+	100.00	191M	2	1	2	1
Contig13841	10126	10313	chr17	18345017	18345204	+	100.00	187M	2	1	2	1
Contig13841	27056	27215	chr17	18384914	18385073	+	100.00	159M	2	1	2	1
Contig13841	25511	25634	chr17	18381167	18381290	+	100.00	123M	1	1	1	1
Contig13841	1572	1746	chr17	18312634	18312808	+	100.00	174M	2	1	2	1
Contig13841	16784	16899	chr17	18359313	18359428	+	100.00	115M	2	1	2	1
Contig13841	27241	27350	chr17	18385099	18385208	+	100.00	109M	2	1	2	1
Contig13851	125909	126037	chr3	55340201	55340329	+	100.00	128M	2	1	2	1
Contig13851	115094	115236	chr3	55323101	55323243	+	100.00	142M	2	1	2	1
Contig13857	1242	1432	chr20	4654301	4654491	+	100.00	190M	2	1	3	2
Contig13859	4965	5158	chr20	4643902	4644095	-	100.00	193M	2	1	2	1
Contig13868	121732	121898	chr8	10350542	10350708	-	100.00	166M	3	1	3	1
Contig13868	48003	48113	chr8	10508462	10508572	-	100.00	110M	2	1	2	1
Contig13868	14477	14612	chr8	10638174	10638309	-	100.00	135M	2	1	2	1
Contig13870	52119	52257	chr4	5628621	5628759	+	100.00	138M	2	1	2	1
Contig13876	59921	60031	chr10	22376790	22376900	+	100.00	110M	2	1	2	1
Contig13876	45647	45767	chr10	22357508	22357628	+	100.00	120M	2	1	2	1
Contig13876	14252	14352	chr10	22288631	22288731	+	100.00	100M	2	1	2	1
Contig13876	62517	62668	chr10	22380152	22380303	-	100.00	151M	2	1	2	1
Contig13877	47039	47190	chr17	19036513	19036664	-	100.00	151M	2	1	2	1
Contig13877	10399	10533	chr17	19108943	19109077	-	100.00	134M	2	1	2	1
Contig13878	88629	88761	chr2	29372256	29372388	+	100.00	132M	2	1	2	1
Contig13881	243965	244069	chr13	22353922	22354026	-	100.00	104M	2	1	2	1
Contig13881	303884	303987	chr13	22188929	22189032	-	100.00	103M	2	1	2	1
Contig13891	135079	135186	chr18	26151962	26152069	+	100.00	107M	2	1	2	1
Contig13899	35478	35579	chr8	17248221	17248322	+	100.00	101M	1	1	2	1
Contig13902	37825	37984	chr15	19314843	19315002	+	100.00	159M	2	1	2	1
Contig13902	106499	106626	chr15	19488844	19488971	+	100.00	127M	2	1	2	1
Contig13902	10730	10831	chr15	19271594	19271695	+	100.00	101M	1	1	2	1
Contig13903	24447	24565	chr16	34153553	34153671	+	100.00	118M	2	1	2	1
Contig13936	31298	31411	chr7	56061956	56062069	-	100.00	113M	2	1	2	1
Contig13939	1240	1342	chr17	17563147	17563249	-	100.00	102M	3	1	3	1
Contig13947	16964	17085	chr17	31818485	31818606	+	100.00	121M	2	1	2	1
Contig13948	58076	58184	chr1	16690200	16690308	-	100.00	108M	2	1	2	1
Contig13950	79942	80047	chr5	26832699	26832804	-	100.00	105M	2	1	2	1
Contig13950	326459	326574	chr5	26303757	26303872	-	100.00	115M	2	1	2	1
Contig13950	18211	18337	chr5	26954103	26954229	-	100.00	126M	2	1	2	1
Contig13950	328890	329008	chr5	26301328	26301446	-	100.00	118M	2	1	2	1
Contig13955	73006	73109	chr3	2014877	2014980	-	100.00	103M	2	1	2	1
Contig13955	76887	76992	chr3	2010686	2010791	-	100.00	105M	2	1	2	1
Contig13955	76998	77136	chr3	2010533	2010671	-	100.00	138M	2	1	2	1
Contig13956	12365	12557	chr6	32061891	32062083	+	100.00	192M	1	1	2	1
Contig13960	56588	56708	chr18	13790942	13791062	+	100.00	120M	2	1	2	1
Contig13985	81358	81471	chr13	7239337	7239450	-	100.00	113M	2	1	2	1
Contig13985	81257	81357	chr13	7239451	7239551	-	100.00	100M	2	1	2	1
Contig13985	48956	49061	chr13	7301323	7301428	-	100.00	105M	2	1	2	1
Contig13985	36360	36460	chr13	7326114	7326214	-	100.00	100M	2	1	2	1
Contig13992	27154	27256	chr21	1710014	1710116	+	100.00	102M	2	1	2	1
Contig13992	30579	30707	chr21	1717464	1717592	+	100.00	128M	2	1	2	1
Contig13998	200924	201029	chr1	36322586	36322691	+	100.00	105M	2	1	2	1
Contig13998	193217	193328	chr1	36294497	36294608	+	100.00	111M	2	1	2	1
Contig13998	11266	11432	chr11	40686093	40686259	+	100.00	166M	2	1	2	1
Contig13998	20531	20633	chr11	40704206	40704308	+	100.00	102M	2	1	2	1
Contig13998	13989	14095	chr11	40691106	40691212	+	100.00	106M	2	1	2	1
Contig13998	15369	15485	chr11	40693192	40693308	+	100.00	116M	2	1	2	1
Contig13998	7239	7370	chr11	40675094	40675225	+	100.00	131M	2	1	2	1
Contig13998	49583	49711	chr11	40787081	40787209	+	100.00	128M	2	1	2	1
Contig13998	13838	13938	chr11	40690947	40691047	+	100.00	100M	2	1	2	1
Contig13998	27008	27117	chr11	40719742	40719851	+	100.00	109M	2	1	3	2
Contig13998	27208	27360	chr11	40719947	40720099	+	100.00	152M	2	1	2	1
Contig14	3101	3202	chr6	26402959	26403060	-	100.00	101M	2	1	2	1
Contig14	10923	11024	chr6	26384623	26384724	-	100.00	101M	2	1	2	1
Contig14022	22625	22728	chr7	63283072	63283175	-	100.00	103M	2	1	2	1
Contig14022	3107	3284	chr7	63322813	63322990	-	100.00	177M	2	1	2	1
Contig14024	89677	89822	chr24	38853481	38853626	+	100.00	145M	2	1	2	1
Contig14025	41798	41904	chr24	5547624	5547730	-	100.00	106M	2	1	2	1
Contig14034	54384	54554	chr10	17699399	17699569	+	100.00	170M	2	1	2	1
Contig14039	39976	40088	chr14	2703497	2703609	+	100.00	112M	2	1	2	1
[truncated: 15,271 more rows]
