# Supplementary material for: CNEr: A toolkit for exploring extreme noncoding conservation
Source: PLoS Comput Biol. 2019 Aug 26;15(8):e1006940. doi: 10.1371/journal.pcbi.1006940 (PMC6730951; doi:10.1371/journal.pcbi.1006940)
Supplement: S1 Code — (ZIP) [file pcbi.1006940.s013.zip › S1Code/package/inst/extdata/cne2wBf_danRer10_hg38_45_50]

chr1	4624163	4624215	chr13	79936282	79936334	-	90.38	52M	2	1	2	1
chr1	45347471	45347522	chr13	111410838	111410888	+	90.20	25M1I25M	1	1	1	1
chr1	2053140	2053269	chr13	97356665	97356795	+	96.15	59M1D70M	1	1	2	2
chr1	29885618	29885689	chr13	72094961	72095033	+	88.89	55M1D16M	2	1	2	1
chr1	29811443	29811519	chr13	71547040	71547116	+	89.47	76M	1	1	1	1
chr1	4557474	4557534	chr13	80341335	80341395	-	88.33	60M	1	1	1	1
chr1	29854133	29854271	chr13	71727109	71727247	+	94.93	138M	1	1	3	1
chr1	29782186	29782244	chr13	71464603	71464661	+	91.38	58M	1	1	1	1
chr1	45483686	45483755	chr13	111977114	111977184	+	88.57	1M1D68M	1	1	1	1
chr1	45347629	45347726	chr13	111410972	111411069	+	91.75	97M	1	1	2	1
