# Supplementary material for: CNEr: A toolkit for exploring extreme noncoding conservation
Source: PLoS Comput Biol. 2019 Aug 26;15(8):e1006940. doi: 10.1371/journal.pcbi.1006940 (PMC6730951; doi:10.1371/journal.pcbi.1006940)
Supplement: S1 Code — (ZIP) [file pcbi.1006940.s013.zip › S1Code/package/inst/extdata/danRer10.hg38.net.axt]

0 chr6 24000620 24001357 chr7 146767015 146767753 - -4315
GCGGATTTATGTAGAAAGATTTTTGGGAGTATCATAAATAAAATAATATATATTAAATGTTATATATTAAA------TTTAAAAATATTATAAGTTATAATTAACATATGTTGTCATGATTTATTGACCATATAGTGTTCAAACCATTACAATAAATTTT-------GTTGGTATGAATTGATGTGTGTAGGTAAATGATGTTTCCTGGTAAA---------TAATATTTTTCACTTG-------------ACCAAA----ATCATTTTAGATTTTTAGGTTTGCAGTTTTCACAGTTTCCAGCCTTTCATCAGCAAAAATAA--ATAAATAAATAAATAAAATATGGTGTGCCAGCTG----TTTGATAATCATCGTTTTGTATATAAACCTACTACTGAGTAAATCACAAGATGTATACACAATAAAGAACTGCTTTGTCCAGATCATCAAAG---------------------AAAGCATCATGAAAGCAATTTCAGTTCTTCTGCAAACCCACTTGACCAGATCAAAAGAGAAATTTATTTGTTTTTCTGGTGCTTTGCATGCTAAATCTAAACAGTAAAACTTGACTTTTCAAAAATT--ACCAAAGATAT-----ACATTTTTCAAATATATTAATTATATTTTTCAGCATTTTTACACACACCTTTTTAAATAGCACTGGGAATGTAAGATAACTAACTGGGTTAAGG----TTATGTTTAAGGATAGGTTACTTAAAGCATGTGTGTGCAAAATAGGACTGTAAAATATAGAGCCACAATTCTCATTCAGCTATGTGTAGGGTTATT
GAGGGCCAGTCTGGAAAGCTAACTAGGAGGATGCCAAAAAAAAAAAAAAACCT-----GTCCTATACTGAAGGCTGCCTTAAAGGGATAGAACCATTTAACTA------TTTGTTCTTGTTTATT-----TTCAGAAGTAAAGCCAATTGATCAGTGTTTCAGACCAGTGTGCATAAATTG-TGTATGTGCGTGTGTGTAGTTTACCTGCAGAATTTTAAGCTCAAAATTTTCATCTGCATCCCTTCTAAGATCAAACCACACTATTTTGGAAATACATGTATA-GTTCTTTACAGTTACTAAAATT---------ATAATTATTATAAATACTGTATTAATATATTCCAGAACAACTGAGATTTTGAAGGCTTAGGTTACTTGCAGAAACTTC------AGAGATTTTCTAGA-ATAGCAAAAATGAAAACTTTTAAGACCCAAATTACCAAAATTTAAATGTTGAAATAGCTACAAAATATTACAAAGGTA--------TCTTGTGAAGACACAACTGAA-AGCTCTTTTAAAAAATTAACCTAT---------------CAAATTAAATTTTCACAATA----------TTTCACATATTGTACCACACATTTCACAAACATTTATTGAACACCTACTTTGTATCCAGCAGGTACTGGGGATATATCCATGAACAAAACA----GATTAAAACAAAAGCAAATAAAACAAAAACCCCTGCCCTCAACGAACTGTCATTC----TATGAAGACAGGAGGTATGGATGGACAAGAGGAGAAAGGGATTCATAATGGAAACTGAGGGAGCTGCTT

1 chr6 24001358 24001524 chr9 17091651 17091817 - 8118
ACCTTGTATTTAATTCCAGTTTTAAAATAGCCAAGGAAGGTGACAGACTCATTGTTCTGAACCTCTCGGTACTGGACAGGTGCTCCACCCAGATGATCATCCAGCTGCATAGCAAAGATGGCAGCAGCTCCACTTTCATCCTGAGAACACTCATTACCTGCAGTTCA
ACCTTGTACTTCAGGCCAGACTTGAAGTAGCCTAGGAAGGTGGCCGACTCGAAGCCCTGGACCTCACGGTGCTGCACGGCCCGGCCGTTCAGGTAGTCATCCAGCTGCACGGTAAAGATGGCGGCCGCCCCGCTCTCATCCTGGCTGCACTCATTGCCTACGGGACA

2 chr6 24001525 24001683 chr7 146767937 146768119 - -142
AACA------GACACAGAGTATTG----CCAATATCTCAAATAAATACCACCAAAGTGTGTTTCTTCTTCTAATTATTTATATATA---------TTTAAAGACAAAATGATTGGCC---GTCCTGTGAAATTTAAATTATTTTGC------ACAGTACTTCTGTCAGTCTTATTTCTTTTATTTTG
ATTATCAAGCAAGAGAAAGGATTAAGGCAGAATTTCTGATATGAAAGAAGTCAGA----AATTTTCATTTCAATTATGTATCAATCCAACAGTCTTCTACACAAAGATCTTTTAGCTAAAATACTGTATGTAATACATTATTTTGCTAATAATTAACAATTTTTTTAGTCTATTTTTTTTTTTTTTG

3 chr6 24001998 24002188 chr9 17092546 17092748 - 5826
CTCACCCAGCCACATATGGACATTATAGGACGGAG----------CAGGTGAGGTGAA--AAGGACAACATAGGCATCTCCGGTGAAGAAGTTTCCATGGAGCTGTTTAGGGACCAGTTTCAGGTCCATCTTCTCTATCCTCCAAATCTGCAGACCAGGCTCCTTACCTGCATTCTGGAACTCCTTGTGAAAAACCATGATTC
CTCACCCAGCCAGTAGTGGAGGTCATACTGCAGATTTCCGTTCCTCAGCTGCACTGTCTTCAGGATGACGTAGGCGTCGCCCGTGAAGAAGTCTCCATAAAGGTTGGTGGGCACGGGCACCAGATCGAACTTCTCCACACGCCAGATCTGCAGGCCAGGCTCCTTCCCTGCCTTGAGGAACTCGGGGTGTTCCACCACCATGC

4 chr6 24052977 24053618 chr1 156772050 156772641 - 15004
AACAAAAGGAAGAAAGGGATAACCCTGTCCAG---TTCTGCCGTCAGTGATGCGTCTCCAGCTCAACAATGGTCCACTCGCCCTGCGGAGAAGCAGCATCTTCAGGAGAGAAGCTGGTCACAGTGATGCTGGTGGTGGAGTCCTCCAGTGGAGAAATAAGCTCGGCCCAGCGCTTAAATGTCTCCTTTTCATGATACAAGTAGTCCTGTTCATTCAAGCAGTCTCGAGACAAGGACAGCGTCTGCTTGATCAGATACTGTGCCAGGTTTAAATCTTCTGGGACTGAGTTTATGATGCCCAGATTGGACTCTTGTTCAGACATTAGCTGTCGAAGCAGACTCCAGTCTCTCTCTGCAAACTTACTGCCTTTATTGTTCATGTCTTCCGCCTCTACTCCTCTATCATCCTGAAGAGAATGGTCCTGTAGGTGATCATTGCTCTTGTCCGCATCCAAACTTTGTTCGAGGGCTTCTCCAACGTCCATCTCATAAATGGGGGACAGGGCTTTAGACGATCGCCGCTCATGTGTGCAGGTTTGATCCAATGTGTCACAAGCATCAAAATCCCCTAAAAATAATTGACAATACTGCACAATGACCAAGT-----GTTTATCCTTATGTGGGCTTAAAAAAAAAAAACACACTGGAA
AAAAAATAAAGGAGTGGCATAAATTTTTCCAAAATGTTAACACTTAATGCTGAGTTTCCAGTTCCAGAATTGTCCACTCGCCTTGAGGCGAACAA---TCTTCAGAGGAAAAACTAGCCATGGTGATGCTCGCTGAGGAATCA---AGTGGAGATGTTAGTTCACTCCATCTGTTCAAAGTGTCAATAT-GTGTTATA-----CCCTGAGGTTTTGAGCTATCTCGTGCTAAAAGTAGTGTCTGATTGATTAGATACTGTGCTAAACTTAAGTCTTCAGGAACGGAATTTGTAACATCTAAGTTTGAATCCTGTTCAGAGAGCAGTTGCTTTAGTAGTGTCCAATCTTGTTTTGCAAAA----------TGTTGGTCA--TCTTCAAAATCCATATCTGTAACAT----------------------GTG-----------TTTCTGATTCCACTTTCTGCTCAAATGCTTCTATTACATCCATCTCATATATTGGAGACAGGGTTTTTGAAGGCCGATGGTCATACATGCGGGTTTGTGCCAGTGTGTCACAATCATCTATGTCTCCT-GAAATAATTCATAATACTACACAATGTAAAAATTGCACGTTGGTACCCTCAGAGTTTTGTAGAATATTAACACAATATAA

5 chr6 24055638 24056460 chr1 156774256 156775058 - 15589
TTCCCTTTACTGTGCTTGTGAATTGCTGGGA--ACAGTTGTCTGTCTTGTTATTGTAAGGTTCGCTGTCGAAAACATCACCATGTGTGATAGAATCACCAGACTCTTGTGTTGGAGTCTGGGCACCTCCTTCTTCGCATCCGAGCTCCTCACACTCATCCACAGATAGTAAAACAGAGCGCCGAAAGTTGGAAGCTGACTGGTACTCTGGTTGCTCATTCTCTTGGTCTGCTTGATCTTCAAATGCAAGGTTGACAATACCCTGAAACTGTGGAGGTGGCTCTGCGATTGGAGGAGCTATACCTCTTGGTAGCACCTCAACTTCCGATCTTTCATCTTCAGTCTCTTCTTCTTC------CTCCTCCTCTTCTTCCTCTTCCTCAGAGGAGAAAAGTTGGTGGTCAGGTACACTCTTTAAGTTTTTTAATGTGGCATCCATTTCACAAGGTTCATCCTCCATTGGCACTTCATCCTTTCTGATCCACGATCGTGGTCTTTGTCGCCCTACCTCTTCTTCACTTGTAGTCTCTGCCT------------------CCCGTCCTCTGAGCCGTACCTCAACACGTAGTCCAGCACCACTCTCATAAATTTTGAGCTCCTCAGGTGTGCTGGTGTCACTGCTGCTCCGCCCCAGAAAGTCAGGGCAGCGCATAGTCCCACATTTTGAAGCACCTCGCTCATTGGAGCAACAGTCATCATCCTGTGAGCCACCAGCATCATAATCTTCTGATCGTGGCTTTATATCATCAGAAGACGTTGTGGCACTGCCAGTCTCTGACTCTGGGCTAACCTGAGGATGAAG------------CCCATTCCATGAGTCTTCTAAGGGTGTTTC
TTATCTTCACTTT-CTCGTGAGAATCTGGAATAGCAGGTCCTTCCATGATGTTCATGAGAAATGCCATCAAAAACATCAGAAGGTGAAAAAGAATCTACAGAAGCCTGAAAGGGAGTATGGACTTCTCCTTCATCTGATCCCAGCTCTTCACATTCATCGACTGAAAGTAAAACTGACCTTTTAAACTTTTTAGTTGCAGAAAATTCACGACATTCATTTTCA------GTTGCATCTTCAAAAGCTAAATTAATTATTCCCTGAAACTGCTGAGGAG---CTGGGTTAGATATAGAGAAATTTTCTGCAACGTTTTCAGCTTCAGATCTTTCATCTTCTGTTTCATCTGCTGAAGAAGATACCTGATCTATTTCCT-----------GAGCAAACTGG----------ACACT------GCCTCGTGGAATATTTTCTCTTTCCCTAGAGT------------GAACTATTGCAGATCGAGACCAAATTTCTGGCCTTTTCCTAGGGATTTCATCATCACTCGTTGAATTAACTTGGAAAAGATCATTATTACTTTGCTTTTTCATTTTTACTTCAATTCTTAA------ATTACTATCATAAATTTTTAATTCTTCAGGAGTACTGGTATCACTGCTACTTCTTCCAAGAAAATCATGGCACAGCATAGTGCCACATTTAGAGATACCTCTGTCATTTGACCCA---TCATCATCCTGAGACCCTCCAGCATCATAGTCTTCAGATCTGGGCTTTATGTCATCGGAGGAGGTGGTAGCACTGCCAGTGTCAGATTCAGGACTCTCTCGCTGATGCAGAACACCAGTACTCAAATTCCAGTGACCCACAAATGGAGTTTC

6 chr6 24060368 24060556 chr1 156784852 156785043 - 3421
TATTTTTAATGGATGATAAACAGTATAAGAGCACTTATGT--TGTGCAATAATTACCCTAAAA------ATTATATATTT-ATCTGTTAATGCAAATCTTAAACTGATTACCTGAGAGCTGGAGAGCACAGGTTTTTTTCCAAGCCGTCTGCAGTCTCCTTTATCAAGAGCAGCTAGGTTGGTGGAGGGAGGAAGAAA
TAGCTTCAATTAATGAATAGATTTTTAAAACTTTTTCTGAAATATAAAATAATAAGCTTTAAATAATTTGTTATCTTTTTCATTTGTACCTATAAAATTTAGAAAGTTTACCTGCGAGCTACTGAATATAGGCTTTTTGCCAAGTCTTCGATCATCACCTTTGTCAAATGCAGCT------GTAGAAAGAAACAGCAA

7 chr6 24061577 24061721 chr19 7870170 7870321 + 1254
GAAGCAGGAAGGTCCAGAGCCTCGTGCGCAGCAAACACAGCTCACGCCTG----AATGGCT--ACCGAAGG-GACAGAATGAGTGAGAGAGGGTGAGCGAGTCAGAGGGAAAAAAAAGAGGGAAGGAGGGAGGGTGGAAACAACAGCAGGAG
GGAGAGGGAAGGGCCTGCAGAGGAGGTGTGGCCAGAGCAGGTGGGGCCTGTGGAGGGGGCTTAGCCAAAGGAGACATTGGGAGTGAGGCAGGGGGAGAGGGCGGGACCTGCAGAGGAGGAGCGGCAAGAAGGGGTGGGACCCGTGGAGGGGG

8 chr6 24064392 24064669 chr1 156808520 156808793 - 4500
CACAACCCATCCCATTAATGCATTGT-TGTTTATGTTATGACCAGTGAAGGAAACATTCAAGGAAACATATATGAATGTCTTAATTAGGAAGAAATAAATAAAATACTATAAAT----TACATACCATGTTTTTGGTGACAGTATTAAGGCAATCTCTCTGCAGCTCGGGAGGAAGAAGGGCAAAATTTCTTTCAGACCAGCACTTCACAAAGTGCTCAGCTACCCATCTGTGATTTTAAACACACATCA-GTGAGAGTATGCTTTAGTCCTTTTTAAGTACAA
CACGCCTCTTGCTTTTACAATATTTTACATTTATATTTCAACCACTGAAAGTACTATACAA----AATTGAATAAACTTTTTAAT----GGCAAACACACAAAAGAGTATTCAGGTTATACTTACTAAGGACTGAATCAACATATTAAGACAACTTTTCTGAATCTCAGGAGGTATATTTGCAAAGCTTCTCTCAGACCAAAACCTTGCAAAATGCTTTACAATCCACCTGTTAAAATAAAAGAATACCACGTTAAAGAA--ATTAAGATGTTTTTCATTATAA

9 chr6 24070812 24071047 chr1 156809070 156809302 - 1399
AACTCTGAAAG---CAGTACAATCAGGAAAGAAGGATGAGTCATTTTAAAAGCCATTAACAAAAGAGGTATCATCTACAGAGAACAGCAGAAGTGTCTCACCTAACACAGGAGAGGTAGAGATCGTGCAGGCCTATCGAGTGTGTAATGGCGAGGCACTCCAGGATGGATCTCTGAACTCCATCAACAGGCTGCA-------GAAAATGACATATGGAT---ATGACTATATAAAAACTCTCTAGATAT
AACTCTAAAGTTCCCCACAAAATTAGAAGAACAGAAAAA-------CAAAATCCCTAAATTAATA--GTATCAGCACTACTTAACA-------TAACTTACTTCATGCAGTCAGCAAAAAGACTTTCCACTCCAACTGAATGAGCAATAATCAGGCATTCTAGTATAGACGTCAATGTTCTGGGAACAGGCTAAAATTGATGGAAAACACCATATTTATTCCTTTTCAATTTACAAAGCCTAAAAATAT

10 chr6 24074193 24074255 chr1 156812459 156812521 - 2144
AATATTTAAAAATTATTAGCATGAAAAAATGTATCTACAGAGAAGCATGTTGATGAATATAAA
AAAAGTTCAAAATTATATATATTCAAAAGTATATTTATAAAAATATACATTAAGAAATATAAA

11 chr6 24211721 24211945 chr13 41582497 41582730 - 7147
ATGTTGAAGTCCAAAACATTTGTAAAAAAGACCCGTTCTGGCGGAGTGTTGAAAATCGTACGGGAACATTATCTCCGAGATGACATCTGGTG---------TGGAAGTGAAGTTTGT-AAGGAGTGCA--AAGATGAAGCTCCGGTGCTGCAA--GAAGAAACTTGTATAGAAAGCAACCTCTGCCCATATCCTCACTATTTAATCCCAGACACCAATGTGGTTTTACATCAGGTACAT
ATGCTCAAGTCCAAGACGTTCTTAAAAAAGACCCGGGCGGGCGGCGTGATGAAGATCGTGCGCGAGCACTACCTGCGAGACGACATCGGCTGCGGTGCGCCCGGGTGCGCAGCGTGTGGAGGGGCGCACGAGGGGCCGGCCCTGGAGCCGCAGCCCCAGGACC-----CGGCGAGCAGCGTCTGCCCGCAACCGCACTACTTGCTGCCCGACACTAATGTGTTACTGCACCAGGTGCGT

12 chr6 24216703 24218141 chr16 80489337 80490773 - -123
TATATATATATATATATATA-----------TATATATATATATATATA-------------TATATATATATATATATATAAACAGGAT----------TAAAAATATTAAGACCATTATGAATTAAATTTTCATAAAGGGCTAAAGGT---TTTTAAATGGCCCAG-ATAGAAAAGATTTTTTTTTTTGCCCTATCAAAAAATATTA------TTATTTAATACATTTGATAATGCAATAATAAATTAATAATAAAAATTCTCCCTTGAGAACACAGACCCACAAAATTCTCTTTTGTGAGTGTAGAGACAAACATGACACTCCACTGTGTCATTTTGATGGCTTCTGATAGCAACACACTCTGATACGGGTCTGGCTTTCTAATCC------TGCTGCTCTAAATTGGAAAAAAAAACTGGACTGTTTCAGTTCACAGCATGTCTTTTAATATTGGTGAAGTCATTAAGGTGTAGATTTTAAGA-TGTAGATTATACATATTTTAACA-----AAAGTATCATATGGCCAAAGAGAGC-ACCATCACTCATTCTACAAGCACTTTCAG------------------TGATTTAATTCTGGAACTG--GCCTTGCTTTATCAA---ACATTAAATTTGTCGT-CTTTGCCCTACAAAAATTATCAAATCATCATTTAGTAC----------------ATTAAAGGTGTAGTAGTAACCATGTTTATTTATTCATTAGTGTATTGATTGCAATTTGTATA-ACCACACCTTTACA---------------------AATATGCTGTTTTAACATTAAATACACATTTGCATACAGTACCTAGAAAATTACATAAAATGCTAT-----GAAATAGTATAA----------TTAACATACTTAAAATATTGAATATATT---------------------------AAATAAATAGCTAATT----GTTTAATGTATATAAAATATATTTAATTGTTAAAATATATTAAACTTAGCAATAAATTCAAATGTAAA----TATTTATATTTCTATATTATACATTTACATGTCATCTGAAATTGAAAAAGAAATATCTATACAAATCATGATATATATATATATATATATATATATATATATATATATATATATATATATTTATATATATATATATATATATATATTTTTTTTTTTTTAACAATCTGCACATTAAACCTCTGAGA--ATAATTGACAGTCTC-------TTGTGTTACTCACTGTATTTTGAGGT-AGTGGTTGCCATTTTACTTTACAATGGGATGTTTTAGAATTGATTATTTATTTAATTGACTTTTTTTATGTGTAATTTAAATAAACAGACTAATAAATGTTTACTGTGCTACAGTGTGTCTTTGTGTACAAATCAATCCCATGGCAAAGGTGACTAAGAACTTGAAAAAGTAGAAAAAAATGCATCAAAATATTAAAAGATAAAAAACTTTAAGTTTGCGCACTTAGTATGTAGTAAGTTACTGTTAATTTGTATTTATATTGTTATGTGAGTAAAGTTCTGATGTTAACTATTTTGTAATACATGTTTAATTTGTTGTGAATGTATTGAAAGATGTTAACATTT
TATATATTTAAATATATAAAACAGTGTATTTTATATATTTAAATATATAAAACAGTGTATTTTATATATTTAAATATATA-AAACAGTGTATTTTATATATTTAAATATATAAAACAGTGTATTTTATATATTTAAATATATAAAACAGTGTATTTTATATATTTAAATATATAAAACAGTGTATTTTATA---TATTTAAATATATAAAACAGTGTATTTTATATATTTAAATATATAA---------AACAGTGTATTTTATATATTTAAAATAT---TATAAAACAGTGTATTTTATATATTTAAAATATTATAAAACAGTGTATTTTATATATTTAAAATATTATAA----AACATA-TATTTTATGTAT-TAAATATATAAAACACCATATGTTTTTATATATTAAAAATATAAAAGATCATATATTTTTATACA---------TTAAAATATGTAAAA-CATCATATTTTATACATTAAAAATATAAAACAT-CGTATTTTTATATATTAAAAATA-CATATGGTTGGACACAGTGATTCACATCTATAATCTCAGCACTTTGGGAGGCCAAGCTGGGCAGATTACTTGAGGTCAGGAGTTGAAGACCAGCCTAGGCAACATGGCTAAACCCTGTCTTTCTTAAAAGTACAAAAATTAGCCAGCTATGGTGGTGGGCGCCTGTGATCCCAGCTACTCAGGAGGCTGAAGCATGAGAATCACTTGAATCTGGGAGGTGGAGGTTGCAATAAGTCGAGATCGAGCCACTACACTCCAGCCTAGGCAACAGAGTGAGACTCTGACTCAAAAATAAATAAATAAATGAAAATAGAAATATATAAACATTATACATTTTTATATATTGAGATA-TATAAAACATATATTTTTACATATTTTATATATAAACTATTTTTATATATAAACTATATGTTTATAGATAAAATATATAGTTAATGTACAAGTTTATATATAAAATATATATTTATATGTTAAAATATATAAAACATTTTCATATATTAACATATAGAAACCAATATATTTTTATATATTAAAAATATATAAACCAT-----------------ATATTT-------TCATGTTAAACATATATA-ACATATATATTTTTATATATATATA-----------------AAACATATAAAAATAAGGCCTGTTTTGGTTTGGA------GAAAATTTTATCAATGAGGTCACAAATGTCAGCCTCTTTGAAGTTGAAATCCTGAATACATCATGGAATAAATAAATATGCCCCTACTGT---------TATGTTAGAAATGTATA-------AAACGTATGTTTTTATATGT--TAAAAATGTATAAAACATTATATATT-------------------TTTATGTG---------------------------------TTAAAAATATATAAAACATTACATATTTTTGTTAAAAAATATAAAACATATATTTT----------TATGTGTTAAAAATATATAAA-----ACATATATTTTTATGTGTTAAAAAT----ATATAAAACATTATATA------TTTTTATGTGTTAAAAATATAT---AAAACATTAATTTTT

13 chr6 24229821 24230539 chr1 156892716 156893425 - 5376
GTTATAGAGAGTAGCAAAACTCATGATACAAATGGCTCACAACCCAGAGCTCTGTCTCAGA--------AAAACATGGCACATCT--TTTATGTTGCAAAATGGTATGTCAAAAGGCACCACACAATAC--AATTTACAGACATTTTGCAACACACTTTTAAACACTATCACCAAG----------------------AAACCTTAAGGCGAATGTC---ATGTGCAAACTTGAGAGAAAAAAAAAAAAAACTGATTGAACACACTACTCTCTATTCAACCCCTCCAATTAAAATGTGCTTTTATTCTGTTCCTCTTCACTGAAGGTTGAATCATCTCTATATCTTAGATGTATCAAATTTAAAACGACGATTGC--ATTAAACATTACATTGGTTTGTG-----TTCACAGGCATT-TCTCTGGTCCCCTCTGTAGACGAGCTCTAGAGGGAGAAGGACCCCATTATAAGTTCCTGTAGTTTTTCCGGCCTTCTCCCTCCTTGATGAAAGTCCATATGAGTTTATTGACGATGTCGGGCTGGTCCTGCTGAAGCCAGTGACTGGCTCCAGAGATGATGTTGAGGCGGAAAAGGTTTCTGATGTACAGACGGCAGGCTTCGGCCATGTCCTGCTCCAGGAACGCGTCTCTTTCTCCCCATAACAGCAATACTGGAGACTTCACTTCACTGTGACTCAGTGGGAGGACACTGCAGGATATAAATAAACACATCACATTGGGAATATGTGCA-----TTAGCTGACATTTT
GTTAAAAATAGTAAAAAGAATTTTTGAACAATAGAATGAAAATTTATA---TTATTTCAGGTTTGCCTTATAATATGGCACAGCTAATCTTTAATATACATTTGTA-----AAAGGCACCATATGTTAACAGAGTAAAAAAAAGCAAGAAACCAAAATGGAAGCACTTACTCCAAACTTCCTTTTTGTACAAGTGTATATATTTTAAGGCAGATGCTTGTCTGTGCAAAATACACCAGAAGAAAATCAACATTG-----------TATTATATGTTCACATGATCTCA---------GATTTTTTTCAATACCATTTGTCAGGATATTTATTTAT------------GATAAAGCACATTAAAACAGTTTTTTTCTAATAAAACAT-AAAGAAGTTGATGAACAATTTTTAAAAATTATTTAGAGATTTCATTACAGACCCTTCATAGAAGATAAAGAA---------AAGTC-----AATCTTTTTTTCTTGTTTCTTCTTTTAGAAATGTCCATATCAATTTGTTCACTATGTCAGGTTGGTCTTGCTGAAGCCAATGACTGGCTTCTGACAAAATAGTTAGCCTGAAATAGTTTTTAACATAAATCTTTGTGACTTCAGCCATCTCAACCTCCATGAATGCGTCATTCTCTCCCCACAGTAGTAGTGTTGGAGTGGTCACCATGTGATGTTTGAGAGGCAGGCAGCTATA----AAAACAAAATACATGGGCTTGAGATTCACTGTCAAAGTTAAAATGACATTTT

14 chr6 24238585 24238787 chr1 156903729 156903940 - 6951
AATATTTTTTTTTTA--AATAAGACACAGTTAATACCTGAAGACATTTCTGAAGTAGTTAAGAGCCCCAGTGAGGGCCCCTGGCTGTGAGAGGGCATACAGGTATGCTTCAAGGTCTTCTGTGGTGAGCCAGCGGCCCTTACAACTGATGCCTGTGCTGCGGCTGGTGAATAGACTCTTCAGTGCCT-------GTGAAAACACATTAGTGA
AATATTTTTATTTAACTAAAAAGAAATTATACTTACCTGAAGATATTTCGGTAATGGTTAATTGGGCCACTTAATGCTCCAGGCTGAGAAAAGACATAAATATAAGCTTCAAGATCCTCTGTTGTTAATTGGCATCCTTTTCTTCCAATGCCAGTGCTGTGACTGGTAAACAGATGTTTCAAAACCTAATTTAAGTGAGAAAACAATAATTA

15 chr6 24240647 24240912 chr1 156905829 156906108 - 5296
TAAATACAT---------TTAATAAAATAAAGGTGATTTTTGGTTTGTTTTTGA--CCATAGTAACTGTCAATTGCTTGCTGTCAATTTTCATCATTATGAATCTGTATACTGAA---TAAAAGAAAACATATTAAAAAACAAACAACTTTGTAACATATTAAATCGAT----CTTACCTTAAAATCATTGATGGAAAGCATTAGCTCTGGGAAATATGGCAACTGGAAGAAAAAGTAGTAACTTGACTTGAGCATCTGACTTGGGTGTCGAAGGGCATAATCT
TAAATACATAAACAGAGACTATGAAAATAAGCAAGACTATAGTTAAGTTCTTAAAACCAT-TTAAGTTATAATAATTTCCTTTCATTTTTCATTATTCT---TCTTAAACGTGGACTTTAAAATATTTTTCATTAATAATAATAATAATACATTATTTGTTTGATTTGTTTGGCTTACCTTGAAATCATTTATTGAGAACATAAATTCTGGGAACCATGGTATTTGGAAGAAGTAATAATAACTGGATTTCAACAGCTGAGCAGGGTGTCGTAAAATATATTCT

16 chr6 24245328 24245476 chr1 156910755 156910903 - 6583
GCACTTACCAGTGAATACACAGGGGTGAGGGCTGTTTAGCACTATGAGTTTTGTCACCATTTCTGGGTAGTGAATTGCACAGAGCCATGCGATGATGCCACCCCAGTCATGGCCCACGAGAAAACATCTGTTGTATCCTGAGGAAAGGA
GAACTCACCTGTAAATACATTTGGATGAGGGAAGTTAATAACAATAAGCTTCATCACCATTTCAGGATAACAGATGGCAATTAGCCAAGCAATCATGCCCCCCCAGTCATGGCCAATAAGAACACATTTGCTATACCCTGTAAACAAGA

17 chr6 24249377 24249560 chr1 156913438 156913626 - 7108
CTTACCCAGATACTCCACAATGTCCTTGATGTCGGTGACAAGGTAGTCCAGTCTGTAGCTCT--CAGTGGACGAGGGCAGGTCAGACTCACCGTAGCCTCGCATATCCACTGCTACCACGCGAAACTCACTCTTAAATTCCCTGAGCTGGTGACGCCATGAGAACCT-----AACAAAAAAATCAATTAAA
CCTACCTAAAGAATCTAAAATATCCTTTATATCTGTAATTAGACAATCCAATTTATAATTCTGTCGATGAATGGGAGCA--TCTGTTTCTCCATAACCTCTCAAATCCAGTGCTACAACTCGATATTCACTTTTAAATTCTCTCAGTTGGTAACGCCAAGAATACCTGCAGGAAAAAAGGAAGCATTTAAA

18 chr6 24255595 24255728 chr1 156923791 156923929 - 6591
CCAAGTGTTTGTGTA--------TGCGAGTGTGTTTAAGTCTCACCAAAACTCTGGGAATCCATGCAGAAACAGCATAAGCGGTTTGCCTCGTTCCCCAGCAGCAACATAGTGAAATCGGAGTCCAGACTCCTAAAAGCATA
CCAAGTTTTAATGTAACAATAAATGTTAGTTGGT---AAGCTTACCAGAATTCTGGAAATCCATGAAGCAGCAGCATAAGTGGTTTGCCTCTTTCTCCAGCAGCAACATAGTGAAATCTTAACCCTGAATCCTGAAAGTAGA

19 chr6 24258349 24258620 chr1 156926101 156926360 - 6766
GCAATTTCTTACCTTGATTCTAACATAACAGTGGGTTCCCAAGGACGTGTCATTCAGGCACGAGGGGGGAATCTCACGAACCGTCCACTGAAAGGTTGTTGACGGTCGCAGGATGATATTCCAGCCAAGTTTGATCAGCGCTACGCCCGTGCATAACGCGCAGTAACCGTAGATGAGAGACCAGTATCCCATCACTCTGATCTTCAGCGTCAGCCCGACTGTCAACAACAGCAAGTTATGGAGCAGTCTCGCCATCTTTACATTACTGCGGG
GCGGCCCTTCACCTTGATCCGCACGTAGCAGTGGGTGCCCAAGGAGGGGTCGCTCAGGCACGCGGGAGGGTGCTCCCGGGCGGGCCGCCGGAAGGTCTGCGCCGGCCCCTTGCCGAGGCTCCACAAAAGTTTGAGCAGGTGGATGGAGGCGCAGAGCCCGCAGTAGCAGTAGACCAGGGACCAGAAGAGCAGGGACCGGAGCGTGAGCATCAGGCGG------------GGCAGGCAATCCCGCAGCCTCGCCATTGGGAGGCGGCGGCGGG

20 chr6 24258680 24258766 chr1 156926402 156926497 - 1310
GCGCATCATAATAGCC--CCGACGCATCGTCACGAGCGCATCCC---GACCGGGGAGGAT----CCCTGTGTAGACGGTACGGAGTCGCGCTTACG
GCGCGCCAGGCCAGCCCGCCGTCGCCTCTCGACGCGCGCCTCCCCCGGCCCGGGGCGGCCGGCGTTCCGTGTCACCGCGGCGGCTCCGCACACGCG

21 chr6 24282142 24282150 chr1 156974644 156974652 - 388
GGTATGTGT
GGTACATTT

22 chr6 24282168 24282239 chr9 134033594 134033665 + 3197
TCAGAGTCACAGCTATCAGAGGAGCTAGAGTCACTA---CTACTGCTGTCAGAGCTGGACGAGCTGCTGCTGCTG
TCTGAGTCACTGCTGTCAGAG---CTGGACCCGCTGGAGCTGCTGCTCCCAGACTCGGAGGAGCTGCTGCTGCTG

23 chr6 24284582 24284854 chr9 134036037 134036312 + 10075
GGTTTCTTTAGTTTTTTTCCGGAGACAACCCACAACATAGCACTCAAGAGCTCGAAGAGTTGATGGTTTGAGAGTCTCAAAGTCGATTTCGATCTCTTCAGGGTCTGTGTCCCTTAACAGGGGTTCTCGTGCCTTGATGATGTTCACTACTTTCCCAAGTTTGTCTCCAGGAAGCTTGTTAATGTCTAGACTTAGTTGGCGTTTCTCTTCATAAGACATAGGTAAAGTGTTCATCTCCTCCTCAGAGTCACATG----CTCTACTCTCTTTCCGCCT
GGTTTCCTTTGCTTTTT-CTGTAAACAAGACTTGACATATCTCTCCAGTTCCCGCAAAGTGGTGGGTTTCAGAGTCTCAAAGTCAATTTCTATCTCGTCGGGGTTGGAGTCCCTGAGCGAGGGCTCCCGAGATTGGATGATGTGCACTACCCGGCCCAGCTTCTCCCCGGGCAGCCGGTTGATGTCCAGGCTAAGCTGGCGCTTTTCATCGTAGCTCATGGGCAGGCCCTCCTCCTCTTCCTCTGAGTCGTAGGAGGCAGATGCCTGCTTGCCGCCT

24 chr6 24285012 24285154 chr9 134040135 134040280 + 4364
CTTCATTT----CTTCACCTTTTCGTTTACTGGACTCCCTCTCTTTCTTTTTCTTCTTCTTGGATTTTTCTTTTTTCTTTGGTTTCAATAGAGGTGTCTGGGTCAGTAACTGCAGCTGCTCTCGTACTGCTTTCAGCTGACAAATAG
CTTCACTTTGTGCTTCTCCTTCTCCTTCTCCTTG-TCCTTCTTCTTCTTCTCCTTCTCCTTCTTCTCCTTCTTCTTCTTTGGTTTGTTTACTGGGGCCTGAGACAGGGCGGCCAGCTGCTCGTGCACGGCCTTCAGCTGGAAAAGAG

25 chr6 24285155 24285226 chr1 156975791 156975886 - 519
AAAATAAA--------------------TAAATAAATAAAAAATAGCATTATATAAGAATAAAT--------ATGTCAACACTGACTGTTATACTATTAA
AAAAAAAATCTGTAAACATTCATGTCTCTAAATAATTAAAGAA----ACTAGAAAAAAATCAAGCCACTCCAAAGTCAAGAATGTCTTTTGTGAAATTCA

26 chr6 24285715 24286030 chr1 156976343 156976649 - -525
AACATTTGCTTGATTTTGCATTAAATTCAGTGATTGCAGAAT-----------CATGAAATAATGGAGGGTCTGTTTGGGTGTTTCCACATTGCTACAAAAAAAAAAAATTCATTTAATTATTGTACACAAAACATTTTCTTTTATCTAGTCCAACAAATTACATAATTTTATAAATGCCATTTTTATGTTGGCTAAGAACATCGAGGACT-----TTTTCCACTG------TAAAGTATAGATAACGAAACTACTAAAAGAGATCATAAAATTAAAGCTTTTTAGAGA---TGTTGACACATCAGGAGATATGATGCCATTAAGCAGCAAATGTGTGTAT
AACAGTTTAACATTTTATCATAAAAAGCAGTTAATGTTGAATAAGACCTCATCCATAAAATATC------TCTATTTCATAAAT----CATTTCAATGAGAATCAACCACTCAT--GATTAG-GAATAGATAACATAATTTTTTA-----------AAATAACAGATTTTTATGATAATAAATATTTGATTAGGAAAAACTATTAAACATTACAAATTTGCCAATAAGTAAATAAAGCCACAGTTATGAAGCGATTTAACTATA--ACAGCTTTAAATCTGCAGAAAAAATTTCCTGATAGATTAGCAGCT-------CATAGATTATCAAA-ATTTGTAT

27 chr6 24286034 24286282 chr9 134041738 134041966 + 2849
ACTCAAGCACTGCAAAAGTTACCTGTTCTTCCAGACTGGCAAGCCTGTGCGCTCTCTCCTCTTC---ATCCTCCTCTTCAGTGTCAGAGGAGTTTTCAGGAGACGATGATTCACTGTCACTGCTTTCAGAGCTGGATGGACTGCGTGCTCTTTCTTTCTTTA-----CTCTGTTGTGACTAGAGACTGGGTTTGCATTCTTCGGCTCATCAGGAATCTTGGAGAAGCGAAACTCAAAAACATCCTG-GGCAAAAAAAA
ACCCAAGCATGCCAGTGCCCACCTGCTCCTGCAGCTCCGCCAGCCTGGTGGCCCGCTCCTCCTCCGAGTCCGAGCTGCCTGAGTCCGAAGAGCTCTC------------CTCACTGCTACGGCT-------------GCTCTCAGCGCCCTTGCTCACCATGGGGGCCGCGGGGGCAGGCAGCGCCGG----TGCCTCCACGGGCTCATCTGGCATCTTGGCAAACCTCATCTCAAACACGTCCTGCGGCAGAACAGA

28 chr6 24287428 24287570 chr9 134045291 134045433 + 7672
ACCTGGAGTTTCCTTGCCATGCTCACTACCTCATGGCCGGGTGGATTGTATTTGTAGCAGTTTGAGAACATGAGCCGCATATCTGCAGCAAACTGCAGTGCATCTGTGTATTCGCGAGCTTCCATTTTTTTCTGTAAAAAAAA
ACCTGGAGCTTCCGGGCCATGGCCACAACCTCGTGGTCTGGGGGATTGTATTTGTAGCAATTCGAGAACATCAGCCGGACATCAGCAGCAAAGCCCTGTGCGTCTGGGTACTCTCGGCCATCCATCTTCCTCTGCAACACACA

29 chr6 24287630 24288018 chr9 134048074 134048471 + 10706
GCTACTAACTTTGATGGTGCTCATATCCATGGGTTGGTGGATGATTTCATGATAATCAAGAAGACCAAGTGTCTCAGCATCCACAGGTTTATAAAAGGGCCAGGCATAAGCTGAATGCTTTTTGGAAAACATCTCTTTTAGGATGGCATTGCAGTATTTGAGTCTCTCTGAGAGTTTGGTCCTTCGGCCCACCTGATGCTGTGGTGGGGATTCAGGAAGGTCTTTGCATGGAGGTTTGATGGGTCGTCCACTGC---CTCGTCTGGAGAATAACTTAAGGACTTTTGGTTCTGTTACACAAGATGACGACTC------GCAGCTGGGGATGGAAGAGGCAGAAGGTGTCGTAGTGTCTGCTTTTCTTTTCACGCCATTTTTTAACTATAAGAGAACAA
GCCACGTACTTTCACGGTGCTGAGGTCCATCGGGTGCTTGATGATGTCGTGGTAGTCGTGCAGCTCCAGGGCCTCGGCATCCACTGGCTTGTAGAAGGGCCAGGCGTAGGCCGCGTGCTTCTTGGATAGCATCTCCCTGAGGATGCTGTCGCAGTAGCGTAGGTGCTCCGACAGCTTGCCCTTCTTGCCTGCGTGCTGGGGCACCTCGCCGTCCTCCAGGTCCTTCTTGGGAGGCTTGATGGGGCGGCCACCACTCTCCCGCCGGGCCACCACTTTGGCCTGCTTGGGGTCTGACAACGGCGGGGGCGACTCACTCCGGCTGGCAGTGATGGCCGACGTCGTGGGAGTGGTTGTGTCTGCTTTCCGCTTCACGCCCTTTTTCTGCGACAGTGAAATAA

30 chr6 24288021 24288571 chr1 156979400 156979955 - -2276
CCATAAATTAATATGCAAGTTG--------------GCCCTGTGATGGTTAAAAAAAATTTTGATTTCTCTCATTTACTCATGGCAAGCCCGTTCACATTGTTCATCAATTTA-ACACAGTAGGATATAT-----TATGAAAAACTGCAATCAGTCACTTTCATAGTATTTGCTTTTCTTACTGCAGCAGTCAATAGTTACAGATTTTAAGCTTTCTTCA----AAATATCTTCTTTTGTAATC-------------AACAGAAGAAACTTTTTTTTTTGCCTAAGCATTCCACCCTTAGCATACACCTTTCAATAACTATGTTTC--CATCCATCTATTGTTATGCGCATAAAAAAAAA------AAAAAAAAAACTGTTGATGGTAACGC---CAAGATGTGCATACAATTTGAAAATGCGCATAAAAAACATATACACATAACGGAGTAGGATAAACTT-----TATTTGATAAGAAAAAGATGTGCATAAACTCCAATGGAAACACTTTTACTGAACAAAGTCCAGTATG-----TGCATTAAAAAAGGTCATTTG-----------------ATTTTTTTATAAGAGATCATGTGATGATAAAAAAAAA---AATGTGAAAATG
CAACAAAAATATATTTGAGATGATATTCAGAGCATAGTTCCTTATCAGTTAAAAGAAAAAAAGGGAAAGATTATTGGCAC----CAAGTC--TTCATATAGAT----AATTTACACATATTGTTGTCAATCCATGTATTAAATATTGCTAAAGGTTAATTTC-------------CTTTTGTAGGCAAACTAAATAGTT--CGAATATTATCTTCCCACATACCAAAGAATGTCTTGTGCAAACCTTAAGATGAATGAAAAGTAAAAAAT-----------CAAAGTCATATACC---AAAAAAAGTTTCTGAACACCTGAAAATCAGCAAGAATATATGATTTT-----TAAAAGAAAACTATATAGGTGAACAACTTCTGATATTAATACTATCAAGATACCCAAACAGTAC-AAATTCTACCTAAGAAATATCTAAA--------ATTTGGCTAGCCTCTTAGGTGTCTATTCATAAAA-----TGCATAGA--GAGGCGGAAACAGTATTATTT--CAGATTGCTAGATGCTAAATGAATTAAAAAAGAAAAATTGCTAGACGCTGAAGACTAATTTTCCTATAA-----------ATGGAAAAAAAAAATCCAGTGTTAAAAAG

31 chr6 24289714 24289897 chr9 134051592 134051789 + 4118
GACCTTTAGTTGTCAGAGCAG------AAATCTCATACTCCTCCTCAGGCATCTCTGCCACCTTCTCCAAAAAAAGCTTCTCAAGCACTTGAGCCATCAGAACAATGTCATCCCCAGGCTGGAATCACACACATGCACAAAATAATGTCAAGACACCAAGTGCATTCT--------AATTTTTTAATTGAAACCCCAA
GACCTTTGCCCTTTGGAGCAGGGGGTAATAATTCAACTTCCTCTTGGGGCATCTGGGCCACTTTTTGTAGAAAAATTTTCTCTAAAGCTTGGGCCATTAGCACTATGTCATCTGTGGGCTGAAGACACAGAGAGTCCAGGTCACGTGTCAGGAAAGGAGCTGTGTGCTTGCAAAGGACATTATTAGTTGTAGCTCAAA

32 chr6 24289937 24290146 chr9 134052301 134052501 + 7786
CTAACCCGATTGTAGACATAACAATTTGTAAACATGGTGTTAAAGTCTTCAACACACTCCATCGCTTTCCAGTAGTAATTGTTCTCAAGACGCTTTCTAATGGTGGTCAAATCCATTGGGTTTTTGATGATTGTATAATAATCCTAAAAATCAAAGTAGAAATCCTGAGATCACAGATAATTTTCAGCATATT----ATTATTGTTTTTAAAGT
CTTACCTTGTTATAAATGTAACAATTTGTAAACATGGTGTTGAAGTCCTGCATACATTCGCTTGCACTCCAATAATAATTATTTTCTAGTCTCTTCTTAATAGTCCCCATATCCATTGGGTTTTTAATTATTTTATGATAATCCTAGGAA-------AGAGATTTTCAGA------GGCATTACCAGAAGATTCTACATAATTATTTTCACAAT

33 chr6 24290216 24290382 chr9 134053258 134053424 + 7719
TACTTACTGGCAAATTGAGTCTGACCGCATCCACTGGCTGTCTGAATGGCCAGGAGAAATGATGTTTCCACAGGGCCCTAATCACCACTTTTTCTATATATTGCAAATGATTGGTGAGGCGGCCAGGCTTTTTGGGGTTCTTGAACTCTGGGGGAGGGGGATTCCCA
TACGCACCGGCAGGTTCAATTTGATTGCGTCCACGGGCTGGTAGAAGGGCCAGGCGAACTGGTGTTTCCAGAGCGTCTTCACCACCACATTCTGCATGTACTGCAGCTGGTTGGTCTTGCGGCCGGGCTTGCTGGGGTTGGAGACCTCCGGGGGGGGTGGGTTCACA

34 chr6 24290383 24290389 chr1 156993637 156993643 - 105
TTCATGG
ATAATAG

35 chr6 24369450 24369700 chr1 157158896 157159141 - 5731
TGTGGCAGAAATGTGTGTTCATTTAGGATGTTCACGCTATGTTTTT--TTTTATTTGCAGGTCCATTGTCTCGGAGCCCTTGTGAACTTTTGCCAGTTGGTGTGGGTCACCCGGTTCAGGCAATGTTAAAGAGTTTTACCGCCCTCTCAGGCTGCGCAAGCAGAGGAACTACCAGCCACCCTCAGGAGGTGCACATCATCAACCTACGAAAAGGCAGTGCA---CAAGGAGCCAGAGAGAAAATGGCAGAGGTAAG
TGGGGCAGAATTAATTGCTGTTTCTGAGTGGCT----TGTGTTTGTGATTCCCTTGGCAGGTCCAGAGCCTGGTGCACTGTGTGAACTGTCACCTGTCAGTGCCTCCCATCCTGTCCAGGCCTTGATGGAGAGCTTCACTGTTTTGTCAGGCTGTGCCAGCAGAGGCACAACTGGGCTGCCACAGGAGGTGCATGTCCTGAATCTCC------GCACTGCAGGCCAGGGGCCTGGCCAGCTACAGAGAGAGGTAGG

36 chr6 24416476 24418115 chr10 72822250 72823761 - -3003
ATATATATATATATATATATATATATATATATATATACATACATACATGTATTTATGTATATATTTAA-----------GATACATTCTTTCTTTAAATATAGTATGCAGTATATTATGAAGTACTGTCTGAATAAAG-ACTTTCTTAGATGCTGCT-TTCTCACCACTGTCATTTTTTGTGTTTATTTTGTACTTTGTTGAATGTGTACAGCACTAAGTACCCATGAAACTTCCAAATAGACTAAACAGAATAAAGTCTGTATCTATTCTTAATCTGAATGTATTCAACCTCATAAATCCACTCATCC------ATGTTGTTCGGCTCTCTTCTCCTCTAACTCACTTTCACTATCACCATCTTTTTGAACAAAAGAGCCTGTGTGTGAAAGTTCAAATACCAGCGAAGCCACATATTGTGGCCTTCCAAAGAAAAACACGGCTTTCTC-------------AGTCACTGTGTGATTATCAGCGGGTGGAGACATAAATAGCACAAACTCTGATAAGAAGTAACAGGCATCCACAGTGCTGTTGTAGTCATGTTTTTGGCAGAATGCAGGCGAAGGAGGGATGCAATGAGAAAAGAAGACAGGAGAGATGT--TAGGATCAGAAATGATGAATGGGAGGTTGCTATGACACTGAGGTTCTCCATGTTGGGGTCACAGCTTCACTTTGGTTCATCA----TAAATGCAAATGGATTGCATGGGAACTGCATGCTATTTATGATTTAAATAAAAACATACATTTTATTGCTGTGGGGTAATGACATACTGCATTTGAAATATGTCTGTTTTCTATGCTTGATACAGTCACACCATAGGAAAGTTTTGAGATTTCACTCAAAAATGTAAGAAAATATATAATAACACAGCAGAGGTCCATGGAAGACAAAGCCATATTTAACCATTTACTGCATT----TTAAATGCTAATTTAAATACTAATATAATAATATAAATA----AATACTAATTATGTTCATTGTTTGTCAAGT-------------TTGAC--AGTGAAAACGCAAAATTGCATCGACAACCCGTTTCTATATTTTAATATTGGTTGAATATTTTATTGACTTGCAGGCAGTTGCACAGTAGATTTATTTTCCTGTAGATTATTTAAAAATGGAATTAAAGAAAGTAAAAGACGACTGTTAGGAAAAAAAAAAATAAAAAACTTAATGGTTTAAA-------------------AAAAAATCATAATTATTTTCTAAAAATGTAAGATG-TAAATGTATAACAGTTTATATAAAAAAAATAATAAATTGT-ATGATTTTTCTAGTTTATCTAGTTTTACCAAATAATCAAATTATTTTAATTAGGATTTTTTC-------TTGATTGGACAGATGCTGGATATCCAAAAAGTTTATCTGATATCCCTGTTTAATTTAATTTAATTTAATTTAATTTAA-----------TTTAATTTAATTTAATTTAATTTAATTTAATTTAATTTAATTTAATTTA-------ATTTAATTTAA---TTTAATTTTTTTCTTTGCTTTGCTTAAGACCAAAAAGGCCAGAAAGGGTGTGAGAATTCATTCTAGCAGCTGAAGCTTGAGTTCGGAGCCCCATGTGTCCTTCCTG-TCTTTACTGAAAGTCCTCATTGTCTTCAACACTCTGTGCATTTCTTTTTCACTTCCCTTCTCACTCTT---GCTCTCATTTGACCTCTTTTTTTTTTTTTTTTTTTTCCTG
ATATACCTGGATTTATATCTATATCTATACCTTTAGAGAAAAATACAGCAATCAGTCAATATAGTTCATTAGCTTGATGGACATATTTTTATTGTAAAT--------TAGTATATT--GGCATGCTGCTATAAGGAAGCATTTTAATTAATGTGGTTGTTATCAATGAGGTCATTTT--AAGATCATACAGCTCTCAGCCACACATACAGAGGTAGAAGTTCC------ATTTCTG-------------GAACAAGAGATGAGTCATTTCTTATTC-ACATTTGCTTA---TAAAAAATACAGTCATCCCCATACATGCCATCACGATGCCTTCTC---TACCCCAC---------------------AGAAAAGAGAACTAATGTTTGTAAG---AAATTACAGT-------CAGTTTACCACTATCCTCAGAGAAATAAAGTCTCTTCTGCAGGTTCCTGCAACCAGTAAGTAATTA-------GAGGTGACATTAA-------AACTCAGTTC-----TGACAGACGTCC---TTTCAACTAAACTTGTGTCTCTGTCTAGAATCAACTGCTAGCAACATGCCCTGACTAGGAGAAACAGATGAGATTTCTTTGGCTGCTAGAGAATAAA----------------CACTGA------TCATATTGG----------TTACTTCCTCTAAACAAGTCTAAACTCAAATCCCATGCCCAAGAAATGGGTGTTCTGTAC--------TGACCCCCCAATCTCGATGGATGTGTAGAAA----------------AACCTTGTCTAATCATTTAGCTATGTATATT---------------TTTTGGAGTCTGATTTTAAAATGAATGACAA-ACACAAAGGCATTTT----GTTCATAGTGAAC----------TTAAGTATTCATTGTATTCTCCTTATCTTGAAATTTGAAAAACAAAGAGAAACTATAGTTATTTTATCAAGCAGTTTGATAGTTGTCTTTCATGTCTATTTATATCTCTTGATTTAGTCAGAGTATGTAATTAGTCATGAACCCAGTTTCCAT-TATTACGTTTTGTCAATTGAAATATTGTTTTGTTTCCAAGTATACATTTATATTATTTACCTGCAACTAATTTGAAAATGGTTTTAAATATATGTATTTGAAACTGCTGGAAAGAGGGGTGACAACACTCTTAACTGATTATAGACTTAGTGATGCACAGGTAAAATATTTTAGATTTGCACCACACACTTTAGATATTAGGAGTATTATATTTCATGTTATGGAGATAGAAAATTCTGATGACTATTTT-----------TTATCCTAAAGAATAACA-GACACCAAATGGCATTTATTCAGTCATTTTGATTTAGT------------TTAATAAGGTCATTCTTCCATCTTCAGGTAAACT-ATTTGGCCTAAACTACTTCAAACATTAGAACCTTTACTTTGAGAAAAGATCATC--GTCAAAGATAAAATTGTATCACCTACATCGGGAGCTCATTTCAGTGTTTAGTGTCCCTCCTCACTTTG---AAGA-------------------------AATTCTTCCTAACA--TATAACTCAAGTCAG--CCCCCAAATGGCCCATATGTTCTCTTCTGCAAGT----AATGTAATAAATACTTAAT-TATTTTGCTTATTCTTGATTTTTCATCCTTTTAATGCTCAGTTTGAATCTATGTTCTTTTCCCATTATCCCAG

37 chr6 24443694 24443961 chr1 157221449 157221720 - 5313
TTGTTGTTTTCTTAGGTTGCAGAGGGATCTGAAGTGCACTTTGAGGTTGGGAATTTCTCAAAGTCGTGTGAAGTGAAGGTGGAAACTCTTCCTCATGGCAATGAGCATCTGCTTAATTGGGCTCATCACCGCTACACTGCAGTTACATCTTTCAGTGAGCTCAGGATGGCCCATGACATCTACATCAAGGTTGGAGAAGGTA---TGTAAGCGCAATTTATTTTTATTTGCTTTTTTGTACAAAA-TGTTTGTGTTCCTCAAAACAATTGGT
TTCTCTTTCCTCTAGGTGTCTGAGGGTTCTGTGGTCCAGTTTTCATCAGCAAACTTCTCCTTGACAGCAGAAACAGAAGAAAGGAACTTCCCCCATGGAAATGAACATCTGTTAAATTGGGCCCGAAAAGAGTATGGAGCAGTTACTTCATTCACCGAACTCAAGATAGCAAGAAACATTTATATTAAAGTGGGGGAAGGTAAATTTTATGTGGCTTCAGTTAATGACTGATTTATGACAGGCAATTGTTTTCTTTTCTGAAACCAGGTGGT

38 chr6 24452257 24452486 chr1 157226391 157226610 - 3353
TTTGTATTTGTCAATTCAACATTTCTGTGTTCCAAACATCCTCACCTTTGAATCTCTCATTTGTTTCAGACCCTGTGTTCTCTGAGACCTGTAAAATCGATAACAAATTCCTGTCTCTGAACTATCTGGCCAGCTACATCGAGCCCCAGCCATCCACAGGCTGTGTTCTCTCAGGTCCTGATCATGAGCAGGAGGTTCATATCATTGAGCTTCAGGCACCAAACTCCAGC
TTTGAATCTGGTTACCGAGTACCTCAGTGGTTTGA-CAGATTGTCCTGTGCCTCT---------TTCAGATCAAGTGTTCCCTCCAAAGTGCAACATAGGGAAGAATTTTCTCTCACTCAATTACCTTGCTGAGTACCTTCAACCCAAAGCAGCAGAAGGGTGTGTGATGTCCAGCCAGCCCCAGAATGAGGAAGTACACATCATCGAGCTAATCACCCCCAACTCTAAC

39 chr6 24453725 24453803 chr1 157228468 157228540 - 2833
TCTGTTTCACATGTGTCCAGGGTTGTTTTCTAGGAATCAATCCAGATTTTTAATCAATTGGCCAGACAAAGAATGCATG
TCTGTTTTGCACATGTCATTGGC------CTGGGATCAACTCCAGCTTTTTAATCAACTGGCCAGACACTAGAAACATG

40 chr6 24459910 24460155 chr1 157234253 157234498 - 3027
GAGTGAATATGTTGTCTTGTTCTTCTTAGACATCAGATACGGTCAGTCTGAGTGAAGACACAGAACGGCTGATGCAGGTGTCAAAGACGGTCAAACAGAAACTGCCCGCGGGGTCGCAGGCTCTCATCCAGTGGGCCGAAGAAAACGGATTCAATCCCGTCACTTCATACACCAACACTCCTGTTGCCAATCACTTCAATCTGCGCCTCAGAGAACAAGGCAAGTGAAA---TATTTGAATAATATAAA
GAGTGATTTTTTTGCTATATCTTC---AGGCTCCTAACAGTATTGGCTTTGGAAAAGAGAGTGAAAGATCTATGACAATGACCAAATCAATAAGAGATGACATTCCTTCAACCCAAGGGAATCTGGTGAAGTGGGCTTTGGACAATGGCTATAGTCCAATAACTTCATACACAATGGCTCCTGTGGCTAATAGATTTCATCTTCGGCTTGAAAATAATGGTAAGTTAGAAGTTTTTTAAGTTATGTAAA

41 chr6 24461289 24463371 chr3 112928074 112930095 - -6634
TTTGTGCCTGTTATGCTCAAAGCTGCAAA----AAATACAGGAGTAAACAATAATACAGTGGAATTTCAT-TAGAATTTTACATGCTTGCTTTTAGTTTTATTACATTTACATATAACATTCATTACATTGTTATATTGCATTGCTTTTTAGGTTTATACCTGTAGTCATTACTCCACCAGGCTTCAAT-GTCATAAAATCATTC----------------AGAAATAATAGCTGTGTGCTGACTTG--ATAAATAA--GTCAAAT--GTGTTAAATAAATT---GCTTTTATCATATGAATGTTTACAAAA---GCTGCTTAATTGTTTTGGAAACTGGGTA---ACACTTTATAATA-ACTACACACTATAA-ATCATTTATTAAG--CATTAGCAAATAG------TGAATTCATTATCTGTTCAG---CATTAACTCTACATTATTAGACA----------TTAGTAAGCAGTTTATAAATACAGCAAAAAATTCTGTA--------TTTTTGACTTGTAAGCACATATTTAATATGATTAATTATTATATTTTATACTTCATTACTTATTAATTTTTTAGTACGAAATTCAGTATTGCATTATTTACGAACCATTTGTATCATTCAAAGTGAGAATCATGCAAAGTCTGATAGTAAATGATTAAACTATTCAAATGAACATTTATATATTTTATTATTCAGGCACATAGTAATGGTTACAATGCATGTTAATATATGCTTTATTAACT--CAACTTTATCCAGTTA------------AAGATAAACAATTGATCTAAAGTGACAACTATTT------ATGCTTTATAAATCCCTTATAAATGACAATTAATG------GTTCAGTATCAAATGAAGAATAAATGTTTGCAATCTTATCTAACAAATA-----AAATCACCGTAAACTTTAAACATTGCCAAATAACATGAGTGTCAAACTGCAATTATAAATAAATGCATTTAAATAAAATCAGATGAAACAACAACA-ATATAATAATTTAACAATATATTATGATACAACATTTTAAAGTTATT----TAACAATGTTCAAACTCTGCATTCATTTGACTTTAGATAAGATTGAAAATATTTATTTTTTCATTTGATACAGTTTTATTTGTGTATCTTCAAATAAATAGAA-ATGAATAAAGTTTTTTATGTTCTGTTTGTTTTCCTGTTTATAATGTAACTGAGCCTTTAATTGTCATTTAGAATGGATTTCTAAAGCATAGTTCTCACTTTAGATT------AGGTCATAAAACTGGATGAAGTTGAATAAA----------TAAAGTGTTTATTAACATACAAATTAACTATTAGTATATATGAATGTTGATGTGAATAGTTTATTATTAATTT-ACTTATG-------CATTCTGAA--TTATCTTAAAATAGCATCAACTATTCCTAAATAACTAGTTTGTAAATAAGGCAACACTTAATTAATAAAAAAATAATTATTAACTAAGTATGAAATTACAATAATTAAGCACATTATAAATGTAAAAAATAGCATTTATTGTATTTAAAAACTGTTTAATAACTTCTATTAATGTAGAGTAAATACTTAAGAGATAATAAATTTACTATTTGCTAATGCCTAATAGATAATTTATAGTGTGTAGTTGTTATAAAGTGTAATAGTTTTTTTTTTTTTCAATTATGGTGTTCACATTAAATGCGAAGATAAAACAAATCTTGTCTCTTGCTTAAGATTACA---CACAGAATGTTTTTCCTCTTATGCTAACTTTCAACTTGAGTTGAACTTCT-----ATGGAAGACATCATTTTGGCAAATATTGTGCGTTCAATGTAA-AATTTGCACAGTCCAGTGGAAAGTCATCTTTATTTGCATGTGTGCATTGATTTTTTCATTGACTTTGCATTAGATTTGAACCTCGCTTTTGATGAAAATGAAGTTCAAAAACATGGATTTTGTAAGAGATTTTTAAAACTATTTCACTTATTATTTTTAATGCATCAGTAAT-----GCATCCAGATCTGT--TTTAAATCAGATGACATAAATAAAAATCACAAAAGACCAGCATAGGCCTTTTGACTTTGGTCTATTTTTCTCCAGTTTATGAACTACTGAGTCAAAACTACTTGTGTAAAAGTATCTATAAGTTTAAAAGTTATCTATCTATAAGTTATTAAAGTGTTAAAAAGAACAAAATAAGT
TTTTTGATCTTAAGACTCCAAGCAGTGAACGGCAATTGCAAAATAATGTCTTAATATTGTGGAAGCACATAGAGAGGGTGATTTATCTAGCCTTGGTATTATTGCATTTCTAAGTAAAATTCTGTAGCCCAGGAGGCTGGATTCTATTTCGTTTGCATTCCTTCTGTATTTAA--CAGTAGTGTCAGATAGGTACAAAATAAATATTTATGGAACTGAAAAAGACATTTTACTTGTGTGTTGGTTAGCAATAAATAAATGTTGACTTAGGTTTATATAAGTTTAGATTTATATTA-ATGGTTTTTCAAATAACATGCTACTAAAATTATTTCATCAGAGGGTATATGAATATTAAAATATATTATCAATTTTGATATTATATATCAAAACCGATAATTAATTGGACACATCAATTTATGGTATGTTTTTATTCTTTGACACAGAAATATTTGAGAAATATTTATTTGAGAAATCAGTTAAAATACATTTCAGAACACTATGCAAGAAAAAGCCAATGACATAGCTGTGTTAACTAATAATTTTTAATTTAGTTGATTCAATGTTCATTTCAAATAAGAGCACTAATAGAAGATTAAA------ACTATTTTCTTCATACCTCTATCATTATATATGCTATTTGGTAAAAATCAAATATTCAGTAATGAA----TACAAAGAAACATAAA---AGATTGACATAAAATTATACAGTGAGAATATTAATTAAAAATTATATGTCATTCATTGAGTGACAGATTTAGTATTTTAGATTTCGGCATTAATATTAAAATTGTTTCTTAAAAAACAGGTATTTCAAGTCATTTAAAACAAATGCTACTAGAAAGTTAGTTTATTAATTTTGTTCA-TGTTAATTATTATACAAGCACTTAGAGTCTTATTTATGCAATATTGTGACTTCTCCCCTGTGGTTAAATTTTTCCTGATAA----------AAGCC----TTAAAAATCTCTCCTTTCAAAGATTAT-AAATGAAAAATTACCACAAATAACAAGCC---------TCACAAAACAACATTCTGACTGCATTGTCATATTTATTATAAAACACTTGGTTCACTGCATTTTGGC----ATTTTATACAACTGCTTCTGACAGTGAT-TAACATGGTTTGGGCTTCTGCAGTTTCACCCAAGAGAAATAAAACACCAAAATCTCCG--------CAGGTGTGTAATGGGCCAGAG------------ATTTACAATCTGTTCT----GCATAGT-CAGACTTCAAAGACTTAAAAAATCCTAAAGTTGGCAATGCCTCAATCATCACTTTTATTTAAGGTATTTTTCCATATTTCAAAAGACACTCTGTGGCTATT--------TGCAAAAATTATATCTCTAATTTGACTTCTGTGCAGGTCTTTCAGAAGCTAATTTTCATGATACATCTGCACATTCCAGATGAACAG------------ACAGCACCTATGTAAAGCAGCAA-----ACTAAATCATTAAGTATTTAC--------------TTGTACTTCTAAGAAG----ACTTCACTTACTTGAAGTATGTTGCATCACTTA-ACTGATGCTAAG-GAGTAGTTGGGAAGTACCAAGGTAATTACTAAATGACAATCAGACAGCAGCACCTGGGCTATGGCAGCCCCA--GGACAAGTGCTCATAATTGCTTCCATGATTGCGT--------GGTGTGAACCTAATATAAAACTTGCCC---AATTAGGGTCAGAATGCACATGATAATTT--CAATTATAGGAATGTTCATCTTCCTGAGAGCTTCTCACAGAGGAAAAAGTTCAATTT---------------TTAAATGTGAGAATTTACACATTTTAGTGGATATTCAGGTCTGTCTGCATGTGTGC-------------------TTGAAATAGA-GTGAAAATTACTCCATTTTAAAAT-AATTTTTCATTTATGTATTTTAAGTGTCATCTCTGTAGC--CTACCTTTCTACAGGTAAATGAACAACTAACAAACAACACAGAGGCTTGTCATTTTAATGATATGACATACATAAAAA---------ATCAGGAGTGGATTACTTTCTTTAAACTTGAATTCT---GTCCATG-----------------CATTTCAGTGAAAGCACCCAGTAATCTCTCTGTCAACCA-----AGGCTATTA-----CTAACAGAAATAAAATAAAT

42 chr6 24463793 24463905 chr1 157236948 157237060 - 2092
TGTCCTCATAGGCCAATGGGTTTGGAAAACCCAATATAACTCTTCAGGACTCACAATGCAAAGCAACCTCAAACGCCACCCATTATATACTGGAGACGCCTCTGTCTGGCTGC
TGTTGTTTTAGGCCAGTGGCTACTCGGGGATGGACGTCACCCTGTTGGATCCTACCTGCAAGGCCAAGATGAATGGCACACACTTTGTTTTGGAGTCTCCTCTGAATGGCTGC

43 chr6 24464817 24464926 chr1 157239698 157239807 - 2822
CTGTCTTTGATTAACAGATTGTTATTAGCCAATCAGAGCAGAAAGATGGAAGTGGCTGGCCTGTTGATGATGAAGATATGGAGCCTGGAGAAGTTTTATTACCTGGAGAT
CTTTCTTTGCCTTTTAGATTGTGATACAGGTTCCAGCCCTTGGGGACAGTAGTGGTTGGCCAGATGGTTATGAAGATCTGGAGTCAGGTGATAATGGATTTCCGGGAGAT

44 chr6 24465489 24465592 chr1 157240089 157240192 - 2962
AATGTAACCTTCAACATGGAGCTTTATAACAACCACTTC----CAGTTCCCCAACAGCCAGCCGTTTCTCACAGTCACTGAGAACAGACCTGTCTTTGTGGAGGTAAG
AACATCACCTTCAACATGGAGCTATACAACACTGACCTCTTTTTGGTGCCCTCCCAGGGCGTCTTCTCT----GTGCCAGAGAATGGACACGTTTATGTTGAGGTGAG

45 chr6 24468265 24468545 chr1 157243868 157244151 - 9233
TGTTTCTCTGCAGATTGCAGCCACAAAAGCTGACCCCAACCTTGGCTTCATGATCCAGACCTGCTTCATATCTCCAGACTCCAATCCTGCCGTGCAGTCGGAGTATGTTGTCATAGAGAACATCTGTCCCAAGGATGACTCTGTGG---TCTACTACCCTCAGCGAGGAGATTTCCCCATTCCTCATGCTCAGATGGACAAAAAACGCTTCAGCTTCACCTACAGATCAAAGTTCAATGTGTCATTGCTCTTCCTGCACTGTGAGATGTCGCTCTGCTCCAGAA
TGTTCTTTCATAGGTATCTGTTACTAAGGCTGAACAAGAACTGGGATTTGCCATCCAAACGTGCTTTATCTCTCCATATTCGAACCCTGATAGGATGTCTCATTACACCATTATTGAGAATATTTGTCCTAAAGATGAATCTGTGAAATTCTACAGTCCCAAGAGAGTGCACTTTCCTATCCCGCAAGCTGACATGGATAAGAAGCGATTCAGCTTTGTCTTCAAGCCTGTCTTCAACACCTCACTGCTCTTTCTACAGTGTGAGCTGACGCTGTGTACGAAGA

46 chr6 24473362 24473746 chr1 157247602 157248004 - 2131
TGGATCTTGTTCTGACGTTCCTGCTTTTCTCTTTGTAGTGTATGTTACCGGATGAAGCCTGCACTTCCCTCAGTATAGAGAGCATCCTACTCATCATGATGAACACAAAGACCTTGACCAAACCAATAGTGGTCAT---------------ATCTGACGACATGCC-----AGTCACTATTAAGGTCCCTCGGGAGGAAAGTCCACCACGTCAAGGTAATACACCCAATACTGATCTATACACTACCGGTCAAAAT-CGCCTTGATGAACAAAATAAT---------------TTTCTTTAAAAAAACATTT------AAAAAAATGCTTTTTTAAACTTTATTTTATCTGGCCAAAAAAAAAAAAAAAATTGCTGCATACATATATAAAAACTTTTCA-----GATTTCAT-----AAAAGAAAGAGATCTAAACT
TGGCCCCTGATTCTGTGCTTTGTTCTGCCTGTCTGCAGTGTGTGCCTCCTGACGAAGCCTGCACCTCGCTGGACGCCTCGATAATCTGGGCCATGATGCAGAATAAGAAGACGTTCACTAAGCCCCTTGCTGTGATCCACCATGAAGCAGAATCTAAAGGTGTGCTTTGGGAGGCACGATCAGAG---CATGGGGCCTGAGCTCTGCTTGTTAAGA----AGACCCAATAGTG------------TAAATCAAAGTCCAGCTTTATTCACAAGATAACTAAAGGGCCAGTTAGTTACTTTAGAAGACCATTTTTTGCCCGAAGAGTCTTTTCTTTAGCTGGTTCTCTTACAGCC---------------ATTATGGCTTAGTTGTAAGTAATCTATTTGAAAATGATTTCCTCTGTAAAAAGAATCAGGTCTAGGTT

47 chr6 24484794 24485107 chr1 157260440 157260756 - 6005
TTTTGGGACATACTAATTCTATTTTTGAATGCTAGATAGGATGGATAGTATGCAAATTGGGATGCAGCACTAGTAAAAGCTTGATTAGCCAGCCCAGGT-------GTGTCTGATCTGCAGGACACAGGACCTCCAAGACCGATATTGAG----AATCCCTGATGTAGA-TGGTTAATAGGCATCATTTAACATATTATATTTCTTCTTGCAGGCATCATATATGTTTTGGACACCCCAACTGTGGTGGGCATCGCGTTTGCTGCCTTTGTAATTGGAGCCCTTCTGACTGGAGCTCTATGGTTTATCTACTCGCATACAGGTAAG
TTTGGAAACCTGATAATTTCATTT--AACCTTTGAAAAAAATTTGCAAGTTACAAAATACAGTGTATT-TTATTGGAATCTTCATT-GCATTCTCCGATTTTATTAGTGCTCAACCTTTATGACA--GTGCTTGTGAAACAAATATAAAATTGCAATGCATGATGCAGACTAACCAAAAAGTTGTGTGTATCGGTTTCTCTCCTTTATAGCA---ATTTTCCATGGTCTGGACACCCTAACCGTGATGGGCATTGCGTTTGCAGCCTTTGTGATCGGAGCACTCCTGACGGGGGCCTTGTGGTACATCTATTCTCACACAGGTTAG

48 chr6 24498694 24498839 chr1 157272545 157272690 - 6982
CCTCTTTCTCAATGTTTTCAGGTGGCACAGCTGCAGGACAGCAGGTGCCGAGTTGTCCGCCAGTGTCTGAAAACAGCAGCGCGGCTCACAGTATCGGCAGCACACAGAGCACACCGTGTTCAAGCAGCAGCAACGCGTAGAACAGC
CCTTTTCTTTATTAACTGCAGGGGAGACAGCAGGAAGGCAGCAAGTCCCCACCTCCCCGCCAGCCTCGGAAAACAGCAGTGCTGCCCACAGCATCGGCAGCACGCAGAGCACGCCTTGCTCCAGCAGCAGCACGGCCTAGCCCAAC

49 chr6 24499310 24499552 chr1 157280162 157280425 - 834
ATAACTT--TAGTGAAAATGCAATCTTTAAAAATTGTGTCATTCAGCATTATCATTTACA-------TTGTAAAAAATGCTGGC-TTCCAGACAATTCATTTGTGTTAGG-------------------AAAACATGA-----AGGAATTAAGTTAACTTGTTAGTTTTTTTTCAAATGTAT-GTAGATTGAACTTAAAACAATTAAGTTTCCCCCTAAAAAAC----TCAAGAACTG-TGTTGTTTAATGTCAATTTAAATACGTAGTTTTATCAAAAAGCA
ATGACTTCCTAGTAAAAATGCAATGTTGCAAAACTATTTCAAGAAGCAATAAAAATTGAAAATAAATCTTTAATAAATCTTTACATTTAAGAAAAGTAAGATCTAGGAGGCTTATGGGAAAAATAAAATAAAAAATAAAAAGTAAAAACTAAATTAA------AATCTACTCACAACAAAATAGAACACAAAATTTAAAACAAACAAA--------CAAAAAACACCACCAAGCCCAGCTGGTTTTACAGGTAAATTCTACCAAGTAG-----TCAAAGAACA

50 chr6 24529758 24531204 chr8 139022677 139024193 - -2431
AATCAAAAAGTGTCTGCAAAAAGTGCTAGCCATTTCCTTGTGCAGATGTCTGTTGGTTTTTGTGAGTAGGACGCTGGCATTGCTCTGAATTTGTTTTGCCAGCTGGTATTTGCGCAAAAGGGCAGTGCTGCTGGCACTTGCTAAAATAATGGCTGAATTCTTGTGGCTTGTTACCTTAAAGTTTCCCTGAGGAGTCTTAAAGGTACTTCCTGCTCTGTCAATAACAGAATAGCAGACG-TCCAGTTTGTTTTGCACTTAGGTCAGTCCTGGCAGAGTT---TGTGTCTCCTTTCTACCAATATGTCATTCTCTTTTACTCCTCCA------CTTTAATAGGCACAAATAGAAACAG--------------------------AAAAACAAGTTTCTGTT----TTTAGGGAATAAA---------------------------TAAGGGATGATATACAGTACATCTAGATGGATGTTCTTGGAGAAAAGAAGC-------CCAACATTTTTTTTTTTTTTCAGTG---GTGGACTG-------------------TTGTGTAAAACTAAAGGTGTTTATTCTGTGAAAAAAACATCCTTCCAACTTGCC-------------------ATAAAAGTAAACAATTA--CACTCAAAACATTTATCTGA---GTAGTTTACTAACTCTTTAGTA----------AAATGTAAAGCTTGCAGAAAGAAATACAAATGAC--------TGCAGCCTACACTAAGTATGTATTATTATTCAGTCACAATAGTGTGCCAAACAGTCAAGAACAGCGGTGTACACATATAACTATGTATATGAATGTACTTATCGTCATTTAAGTTGATTCAAATTATACAGGTGAGCCTCTGTTTTCAGCAGTTGT-TATCTGGCATTATTACACAGCTCTCTGGAATGCTTGATTCTGATTGGTCAGTTGCAACATTCCAAGGTATGT--TATTTAGAGATAACAACCACTGTATAACACAGCCTCATTCGGATACTTTGAA-----TCATTCACATTGATATACTGTATAGCCTGAGCATGTCTATCTCCGTCAGGGTTTTTGACTGTTCTTGAGACTGAGTAACCAGCTTAATCTCACAAGGAA-------ACATAAATGCAAATTTTGCTAAAACAACCGCCTGAATGTAATT-TATCCCCTACA-----TTACATACCGTGCAATGTCATGATTGACCAATCCTAATCAAATATTTCAAAGGGCCATGTAAC-----AATG-----ACAATTGAGAATTTCTTTTTATTGCCGTGGTTGTGTTAACACTTCGTTTTACATTTTATTGGCTACAAATAACTTTGCAAGCATATATATATATATATATA------TATATATATATAT-ATATATATATATATATATA------TATATATATATACATACATATTTATATACATACACTTGCAAAGT-TATTGAGAGAAGATTTTTTCAACACATTTCTAAACA-------------TAATACATAATAGTTTAAATAACT-CATCTCTAATAACAGATTTATTTTATCTTTGCCATGATGACAGTAAATAATATTTGACTAGATATTTTTCA------AGGCACTTCTATACAGCTAAAGTGACATTTCA
AATCCAGAAGCGACTGCAAATGATAGCATTCAGTTCCTTCCTCACTTTTCTGTCGGCTTCTGTGGGCATG-------------------TTTTTTTT------TAGGAT----GCCCTAGGGCATTACAAATGACTCTTAACACAATAG---------------------------------------GAGAAGTC--ACGGGTAC---------------AAACAGCACAGCCCTGGCTACTGTCTCTCAGATGCTTAAACCAG-CCTGATAGAGATGAATGGGGCT-GTTTCAACCCAGGTCCTATTATTTTCCAATGTTCTAGGGCTGATCCAAGAGGTTCAGGCTGAAACAACTGATTCTCAGCCACATGACAAGAGTGTAAACCAATCACTCCTGGGGTTTGGCCAAGCAATCCTAATGCCATATTCCTTCCGGGTTGTATAGGGTGGTAGACTGCAAAGGCAG--GGATTGACTCTGGCAATGGTTGCACTGTTACCAACATTCACTCTTCCCCTCTGTGAGCATGGACTGCAGATGCTGTGTTTTACATTTCTGTGAGACCG-----GCTTCTCATTTGGAAATTAGGTGTATTTAACATTCCTTATTAGGCTGTTGGGAAGATCAAAGTACTTAATGAATTACCTTATATATATATATAATATATAATCTATAAAATATACAATATATAATATATAAAAATATATTATACAGTGTATAATATATATTACATATATTATATATTATATATTAAACATATATTATATGTTAAGTACCATA---TATTATATACTTAAGCTATGTAATATATAAATATATGT-TATATAT-AACATATTTATATAAATATATATTTATATAATATATTCATATAAA-ATATATTTATATAACATATAAATATACAATAAATATATAAGTGTATAAAATATATAAT---------------------ATATAAAATATGTAATATATACACATAAAAATTA-TATATACTATAAAATATATATTATAATATAAATATATTTATATATATTTATATATTAGATATCTTAAGTATAT-TATAT-----ATGGTACTTAA---TTTTATATATAGTTTAAGATACATAAAATTATATAGAATATATTTATGTAATTATACAATATATAAATATATTATATATTATATAATTCTATAATATATAAATGTATATATAATATATAATTATATGATATATAAATGTATATATAATATATTATATAATTATATGATATATAAATGTATATATAATATATAATTATATGATATATAAATGTATATA-TAATATATAATTATATGATATATTATATAAAAGTATATATAATATATTATATAAAAGTATATATAATATATTATATAATTATATGATATATAAATGTATATATAATATATTATAAAATTATATA-ATATATTTATATAAATGTATATATAATATATAATTATATAATATATTATTTATATATTTATATAAATATATTATTTATGTAATATATAATATATTATATAATTATATAATATATTATATAATTATATAATATATTATATAATTATATTATATAATCTATAATTATATAATATATATTATATAATCTATAATATATTTATATAATGATATATTA

51 chr6 24531244 24531682 chr8 139024240 139024723 - 431
GGGTAATTAGGCTAGTTATTGTACAACGAT----------------GGTTTGGAGAAAATAGCTTAAAGGGGCTA---------ATGATATTGACCTTA---AAATGGTGTTTAAA-AAATTAAATGCTTTTATTTTAGCCAAAATAAAACAAATAAGACTTTCTCCACTAAAAGTATTA-----TTAGACATACTGTGAAAAT------------TTCCTTGCTCTGTTAAATATATTAT-----TTTTTTATATATATTATTCATTTATTTATTCATTTTTGAAAAATCATATTCTCTATTGCATCTTTAC---TTTTTAAATAGTAATGAGGGTTAGTTAAAAAGTTACATTATCACACTTGCCATTTTTTAAAAGTAAATAAATAAATAAATATAGAATGAATGAATA------AAAAGATTAAGCCAAAAAGAAAATGAATGA-ATGAATGAATAAATGAATGAATG------ATTGAATGAATGTTGATTCAATATTAAT
ATATGATATACTTAGATAATATATAAATATTTATATATTATCTAAATATTTAGATAATATA---TAAAGATATTATATTTATATATTATATT-ACATTATTTAGATATTATCTAAATATATCATATATTTAGATATTATCT-AAATATATTATATAATTATATATTATCTAAATATATGATATATTTAGATATTATCTAAATATATATTCATATAATATCTAAATATCTAGTATATATTATATAAATATATATTATATAATATGTAAATATATATTCATATAACATAAATATATATTTCTATTATATATTAATATATATTTATATGTTA------------TATAAATATATATTTATATATTTA-TATATTATATAAATATATATTTATATATTTATATATTATATAAATATATATTTATATATTTATATAATATGTAAATATATGATATAGTTTTATAAATGTATATATACTATATATTATATAAAT----ATATAGTATTGAT

52 chr6 24579230 24579439 chr1 158010690 158010888 - 6080
AAAAAGTTGATGACACCAAAGTGGAACATAGCAAGAAGACTGTATTCTCCTATGATTAATAAATATCCAAGAAAAGTTTACCTTCTGGGGTTCCAGAATAATGTGTAATGATAATATGCAATTATCACCTCTTATTTTTTCAGCAGTAACCTCAAGATGAGGTGCAACTCGAGTGTTAGAACAAGTGCTGATGGAAAGAATAGGGACCGA
AGAAAGTGGACAGCATAGATTTG----ATGACAGAAAGGTTGTATCTAATCTGAATTACTGAGTGACCTAGGAA-GCTTGCTCAGAGGGATTACAGAATAATT----ATGTTAATATGCAATTATCACCTC--ATTTCTTCTGTAGTAACCTCAAGATGTAGTGTAGTGAGGGTGTTATAGCAAGTGCTGATAGTTTGCAAAAATACTGA

53 chr6 24579854 24580148 chr1 158012136 158012424 - 13169
GCTAATGAGGCCTGTAAATTTAAAGCTGAAATCATATTCTGAGGCTTTGCCACCCTGCTGTTTAGGGGTTTGCAGTGAAGTTCGTTTTTAAATGCAGAGCGTCTGTTCTCCCTCCGAAAGCCCCTCACACCCCAACAGATGGAGAGAATATGGAGCTCGGAAGGTTT-ACCTAGGAGGTGGTAACAGTGAAGCCACTCATTAACACTGAATTTAACACTTCGTTAGCAACGCGGCTTCCTGTTGAGAGCAGCTAGTGCTCAATGTCAAATCCTCAGAGCATACACTGTGGTCTAGC
GGTAATGAGGA-TGCAGTCTCCAAGCTGACATGATGTTCTCATAGTTTGTCACCCTGCTGTTCAGGGGGTACCAATGAAGTT--GCTTTAAATGGGAAGCGTCTGTTCCATCTCTAAA--CCTCTAACACCAGAACAGATGGGTGGAACATAGAACATGGAAGGTTTTACCTCTGAGGTGGTAACAGTGAAGCCACTCATTAACACTGAATTTACCACTTCGTTAGCAACATTGCTTCCTGTTGAGAAAAACTAATATAGGCTTTCAAATTGACTTAGCATATAT--TTGTCCACC

54 chr6 24580178 24580538 chr1 158012461 158012814 - 1716
CACAGCCTTTAAACACAG--TCCTGTTGTCC--CACAGGTTTGCTGGTGTCGAGCTGTTGAAAA------------CCATCAAATATAATTAGATTGGCTGATGACACCTGAGGTATATTTCTCTGGCTAGT----CATGAACGGAAGCGTTTCTACCTGAATGTATGTGTGTGTCACTCAGTCACTCAGTCACTCTGTGTATGTGTGTGCAGTGTGCCAATTTGTCAGGTTTG---AAGCAACA-ACAGTCTCGTGCTGGGATGCGCTTTGGCACCATCAGAGAGTGATAAGACAGAATAATATGATCTTATTGGCGGTGTG-CTTTGTTCCCATGGAAATTGGTCAATTTT--AGCAGGCGGCTGAGAACTTTGGTGGGAGAAACA
AACTGTCTTTCAAGCTAGTTTTTTGTCGTTCGTTTCAGATTTATGAGATTGTTGCTATTGAAGCGTTTTATGTTTTCTACCTAATTTAATGAGA---------AATATCAGGAATGAAT-------GGTAGTGTAGCATTAAGGCTTGCTTTTCTTTCCCTTGACATTTGCACACCCTTTCCTAACACA-------TGTTTATGTGC--------TGCCCATTTTTAACTTCTGTGTATGTGATGTAGAGACTCCTGCTGGGTGATGCATTAGCACCATTTTGGAGTGATATCATTA---AATGTGATCTTATTGGAAGTCTATTTTTATTACCACAGAAGTTTGCCAATCTCAAAACAGAATTCTAAAACCTACGAGGGGTGGAAAA

55 chr6 24580783 24581236 chr1 158015006 158015509 - 4250
AAAAAATAAAAAATAAACATTTTAAAAATG---ATTTTCATTTGACCGTTGTAACTAGTCATATGGAGGTACTGATTGATTTAAAACTGATTGATTGTCTCTTTTTTTACAGACT----GTGTTGTCTCTGTTATGGCGGCAGTAAAAGAGAGT-GCAGAGGAAGACAAAGA-----GGT-----AGAATGTTCCTCTGATGACA----------CTCAA------------GAGCTGACAAGC--------------ACATCTTCTCCCAACAACAACAATAACAGCTTGGATCCACCAGAGCCCCTGCCCTTGGACAGTCACCAAAACCCTTTAAATGGAGTCCAGCCGAACCCATTTGTCTGTGGTAGCGTCCCTGCTGCCCCTAGCACAAACGACTCATTGCCTTCAGGAGCACTTGTTAATGGAGCTGCTTCACACTGTACCTCAGAGGAGTCCAGCGTCCACAACAAAGACA-TGTCCCCTCTGCC-CGGGACAGAC-----ACCAGCC
AAAGAGTAGAAAATTAAACTAATAAAAATATGTACTTTCAACTCTCCATACATTCTAATAGTATT----TTTTCTTTCATGCAAATCTAAATTTTTTTTTTCCATTTTCTAGACTAAATGTGTTAAATGGGCT-TGCCAACAATATGGATGATTTGAAGATAAACACCGATATTACTGGTGCTAAAGAAGAACTCCTAGATGACAACAATTTTATCTCAGACAAAGAGAGCGGAGTTCATAAGCCAAAAGATTGTCAAACATCATTTC------AGAAAAATAATACGTTGACTCTGCCTGAAGAACTGTCAAAGGACAAATCTGAAAACGCCTTAAGTGGAGGCCAGTCTAGTCTATTTATACATGCTGGTGCTCCTACTGTTTCTAGTGAAAACTTTATCTTGCCTAAAGGAGCTGCTGTTAATGGACCAGTTTCACACTCCTCCTTAACTAAGACTTCCAATATGAATAAAGGCAGTGTTTCATTAACCACTGGACAGCCTGTGGATCAGCC

56 chr6 24581259 24582365 chr1 158015546 158016712 - 9808
TGAGCTTCAATCAGACACCCGGCAGAAAGCAG---------AAG----------------------GGTGCGCCCTAAAAGTGCGGTCCGC-----------ACGGGCCTCATCTGAATCAAACTACAGTGACGGTGAGGCCCCCTTAGATGTGCTGGTGGGGGAAGGCTTGGATAACAGGCCAATCAGCCGACT----GTTGTCTAGAAAGGGAA-------TCAAAGCAGGGTGCTTATGGGACTTTGATTCTGAGTTGTCAGAGAGTTCTTCTGATGACTGTG---------------ATGGTCTGAACTGGGGCCTGCAGGAGAAGTTCATGCGGATACTGTTGAACAGCAGCGTAGCAGGTGATGGGGTAAGAACAAAGGTGGAGATTGATGGAACTCCACCTGCCAACCGAAGACGG--------------AGAATGCGCAAAAATTGTGCCATGGAGAGGGCTGACAATGAAGTAGAGGTTTATGATGGCTTTGATTATGCATCCCAGATTTCC-----------------CTTACTG--ACAAAGAGTCTGATTCTGAGTCGTCCATTAACAAAGAACATGCCTTTAGGAAAGAGCCGGAAAGTTTGAA--AGCATATGCCGGCTTGCGCCTGGAGAAATTCTGCGACAAGTCAGCTGCCATGAAGGAGCTAATTTCAAGCGAGAAGGAAGAGAGATGTGATGAAGGCGGCAGCGACGTAGAAACAAACACCT-------ACATGGGTGAAAAATTGGCACGGTTAAAGACAGAGACAAAAACA---------------GGCGAGGAGCTGTCCTTTTTCCCATGTTCAAAGTGCAATGAGACTTTCAAGGAGAAGAGGCATTTGCATAGGCATATGATGTATCATTTAGATAGGAATAATAAGGTGAGACAAGAACACGTTCCCCGACCCTTTATATGTAGAGAGTGTGGGCGTTCATTCCGAGACCTAACCTCTCTGCAAAAGCACATGATAATCCACCAGGTGCGGAGGGAAAGGCTGATGGAAGAGATTAAAGGTTTCAGTAAGATAGATGTCGAGGGAAGAAGAGCTTGCCTTCAGTGTCCCCAGTGCGTGTTTGGAACGAAATGCCCCAAAACTTTCATCCGTTGTGGCAAAACTAATGAGAAGGAGAA---GCCTTACTGTTTTGAGGATTGTCATCACA------TGACTAAATCCGAAGTGGAGGCGCATGAGTGCACAGCTCA
TGATCTTCAGCTGTCTACACCACAGAAAGCAAGTCAACACCAAGTTTTATTTTTGTTATCAGATGTAGCACATGCTAAGAATCCCACCCATTCCAATAAAAAACTACCTACCTCTGCTTCAGTTGGTTGTGACATTCAGAATTCAGTAGGGA-----GTAATATAAAG-TCAGATGGCACTTTAATAAATCAAGTAGAGGTGGGTGAGGATGGTGAAGATTTATTGGTGAAAGATGATTGTG-----TCAATACAG---TAACGGGAATTTCCTCAGGTACAGATGGATTTAGGTCAGAAAATGATACAAACTGGGATCCCCAAAAAGAGTTCATTCAATTTCTTATGACTA---------------ATGAGGAAACAGTA------------GATAAAGCTCCACCT--CATTCTAAAATAGGTCTAGAAAAAAAAAGAAAGCGAAAAATGGATGTAAGCAAGATAACTCGTTATACCGAGGATTGCTTTAGTGATTCTAATTGTGTACCCAATAAATCAAAAATGCAAGAAGTAGACTTTCTAGAACAAAATGAAGAGCTACAAGCAGTAGACTCACAGA-AATATGCATTATCAAAAGTG-----AAGCCTGAATCAACTGATGAAGACTT----------AGAATCTGTG--------GATGCCTTCCAACATCTAATTT------ATAACCCAGATAAGTGTGGAGAAGAGAGTTCACCTGTTCATACTAGCACTTTTCTTTCAAATACCTTAAAAAA-GAAATGTGAAGAGAGTGATTCTGAGTCACCTGCTACTTTCAGTACCGAAGAGCCATCATTCTACCCCTGTACAAAGTGCAATGTGAATTTTAGGGAGAAGAAGCACCTCCACAGGCATATGATGTATCATTTAGATGGGAATAGTCACTTTCGCCATCTTAATGTCCCAAGGCCATATGCTTGTAGAGAATGTGGACGGACATTTCGAGATCGCAATTCACTTCTAAAACATATGATTATTCACCAGGAGAGAAGACAGAAGTTGATGGAGGAAATTCGTGAATTGAAAGAACTTCAGGATGAAGGAAGAAGTGCACGATTACAGTGTCCTCAGTGTGTGTTTGGTACCAATTGCCCTAAAACATTTGTGCAACATGCTAAAACCCATGAAAAAGATAAAAGGTACTACTGCTGTGAAGAGTGTAACTTCATGGCAGTGACAGAAAATGAATTGGAATGCCATCGAGGCATTGCACA

57 chr6 24582741 24584215 chr1 158017251 158018804 - 4936
GAGAAGTGACAAGCCAAGCAAATTATCCCCTCTGCCTACAGAGAAAATAGACGTGACAACAGGTCTCCCGTATGTCGAAGAAGACAATCAAGAATATGAAAGCAC---TGTCTCCGAAAAGAGGACAAAATATCTTTCCAGCTTTGACGCACATCTTA-----CAGCGAAAACAGAGATCGTGAGTAAAGCAGCCTGTCTGAACCCTGGCACTGAGAGCCGTCCCAAAGATCCTTCAACCAGCAGTACTTTAGCTCTGCAAACG-------------CTAAGGCACAAAATACCCTCCAAAAGAAAAATGTCAATCCCTTATCGCAACACCCATGCCGATATTCCTCATGTGAGTCTTCCAGAATGTGAGTCTGAATCTCCACAATGGGACTCCAGTACACCACAAGAGGGAGATGACTATGAAGGTGCTCAGGATTTCAGCAAATGCACCAAAGAGTCTCCGGATTGGTTTCAAAGCAATACCCCCAGTGATTATTTCATCCCTTTCAACAACAACATTCCTGACTATGCCAGTCATTCTAATCCAGAAGATAGCATAGAAG---AGGACAGCGATGAGATTCGTAC----ATTTATAATAAAAGAGGAG---TGTATTGAAAGTACAATAAGTGAGGATAACCCTGATGAATCTGTTTATCAGCAAAGTGACCCTTA--------------CGGACAGTATGTTGTCAGTCC---------TTTTTCAGTGG-------------TGGGCAGGAAGTGCTGTCCCTATTGCCCTGCGGTGTTTGAATCTGGGGTGGGTTTGTCAAATCATGTGAGAGGACACCTATACAGGGTGGGGCTGAGTTATGATGCTCGGCACGTGGTGTCACCCGAACAAGTGGCATCTCAGGACCGC---CAGCCTCGCATACG------CAGAAAAATACCCTCAGTGAATCGCAGAATCAGAAAAGGTGATTATTGCTCACCTTTCCTTGTCATTGTGATTTTAGATAAT--------GCTCTCAAGCTAAAATCACACATGCATAACCTATATTTATGTATGTGTTCAAA-CATTTCTTCGTGT-----AACTTATTCATTTCA------------------AGTAATTATG----------------TGCTTTCATCATGGCAGATAAGCCAGAGTCTAAAACCGAGCACACCTGTCCGCTGTGCCTGGGCTGGTTTGACACTAAGACTGGCCTCTCCAATCATGTGCGGGGCCACCTGAAGCGGATTGGCAAGCCTATTTCGGGTGCTAGCAAGTCACCTCTCAGCATTCTGTCTGAACTTCTTCAGGATGAAACGGAGTACAAGAACATTATGAGGGTGTTTGGTTCCAGACCACA-ATTAT--CTAAACCTTTTGTCTCCCGAAAGTTTGCCAGCTGCGATGGCCT-----------GTTTCTTACATCCTCCGGCATTCC--------------CATGAAGATCCATCA-TGGCACTAGCAAACCGGATGAAGGGC----------ACTGGACAATGATCAGACCCCCCCAGG--TTGACAGGGAGAGGAAGAAGACCGATAAGGTCCAGTCTAGCACTTTAGAGGATCTGCTGGGAAATAGGGAAGTGGAGCAGGAAATGGA
GAAAAGTCTAATGCCAAGGCAAATAGCCACTATTTGTATAGACACAA---ATATGAAAAC--------TATAGGATGATCAAAA-AATCAGGTGAATCATATCCTGTGCATTTCAAAAAAGAAGAAGCTAGTTCATTAAATTCTTTACACCTGTTTTCATCATCAAGTAATTCTCACAACAATTTTATTTCAGACCCTCATAAGCCTGACGCCAAAAG--GCCTGAAAGCTTCAAAGATCA-CAGACGTGTAGCTGTAAAGAGAGTAATTAAGGAATCTAAGAAGGAAAGTTCTGTTGGAGGGGAAGACTTGGATAGCT-ATCCAGATTTTTTGCATAAAATGACTGTTGTCGTTTTGCAAAAACTTAATTCTG---CTGAAAAGAAAGATAGTTATGAAACAGAAGATGAAAGTTCCTGGGATAATGTT---GAGTTAGGAGACTACACTACACAGGCCATAGA---------AGATGAAACCTATAGTGATA-----------TTAATCAAGAGCATGTAAATTTATTCCCTTTATTTAAGAGCAAAG-------TGGAAGGTCAGGAGCCTGGAGAAAATGCTACTCTTAGTTATGACCAAAACGATGGCTTTTATTTTGAATACTATGAA-GATACTGGAAGTAACAACTTTTTGCATGAGATACATGATCCTCAGCATTTAGAAACTGCAGATGCTTCATTGTCAAAGCATAGTTCTGTTTTTCATTGGACTGATTTGTCTCTTGAGAAGAAATCGTGTCCTTACTGCCCAGCAACATTTGAAACAGGTGTTGGGTTATCAAATCATGTCAGGGGGCATCTTCACAGAGCAGGATTAAGCTATGAAGCCCGTCATGTTGTATCACCAGAACAAATAGCCACAAGTGACAAAATGCAGCATTTCAAAAGAACTGGCACAGGAACACCT---GTTAAACG---AGTTAGAAAAGGTAAGT------------TCTCCATGGGGATGATTTGGGCTGATAGGTCTGTGTTCTAATTCTGAAGATTTAAAAGTTTTTTTTGAATTTA-GTCTTTATTAGAATCATAATTTTATGTTTCAGAATTAACTCATTTTAGGGTGGTCAGTTTATATAAGAAAGTCTGATATTACTCTTAAAAATTTTTTTCTAGCTATAGAGAAGTCTGAAACCACTTCTGAACACACTTGTCAGCTCTGTGGTGGTTGGTTTGATACTAAAATTGGATTATCAAATCATGTTAGAGGCCACTTGAAAAGACTTGGAAAGACGAAATGGGATGCTCACAAATCTCCAATCTGTGTTCTGAATGAGATGATGCAAAATGAAGAAAAATATGAAAAAATCTTAAAGGCATTGAA---CAGTCGTCGTATTATTCCCAGACCATTTGTAGCTCAAAAACTTGCATCAAGTGATGACTTTATATCTCAAAATGTTATACCTCTTGAAGCATACCGTAATGGCCTAAAGACTGAAGCTCTGTCAGTGTCTGCATCAGA--AGAAGAAGGGCTGAATTTCTTAAATGAATATGATGAAACAAAACCAGAACTGCCCAGTGGGAAAAAGAA------------TCAGTCTCTTACACTCATAGAACTTCTTAAAAATAAAAGGATGGGAGAAGAAAGGAA

58 chr6 24591046 24591174 chr1 158020875 158020991 - 3988
TTTTATTTTATTTTATGTGTAATCCAGAGAAATTTGCAGCCAACAAGAATACATGCATCCACTGCAACATGACGTTCCACAGTGGCGTAAGCCTGTCCAATCATCTGCGAGCATATGCACGACGAAAGA
TTTTCTTTTGAATGATAGGTATGCCTGTGAAGCTTAGA------------ACATGTGTGCATTGCAATACGACGTTTACAAGTGCTGTTAGCCTGTCCAACCACTTACGCGCTTATGCACGAAAGAAGA

59 chr6 24591453 24591603 chr1 158039419 158039569 - 5799
TTCTTTCCCCCCAGGTTCTGCGATCTGATCTTCCAGGGTCCTCAGTCAATTCAGGAAGACTGGATCAAGCACTTGCAGAGGCATCTTATGCACACGAGTATCCCCGGCGTGGGTGCAGGTATGGTGGAGGTTTCAGCGCTGTGTAAAGAGC
TTATCTTTCTGTAGGTTTTGTGGCCTAGTCTTTCGAGGACCCTTGTCTGTTCAGGAAGACTGGATTAAGCACTTACAACGACATATTGTAAACGCTAATCTTCCACGGACTGGAGCTGGCATGGTGGAAGTCACGTCACTACTTAAAAAGC

60 chr6 24599630 24599974 chr1 158099552 158099890 - 10442
GAGAACAAAAAAATCAATAGGTTTCCATTATCTGGTTGGGCAGTGTCACTGGCCTGTCAATGATCCCGCTACAGTCCCGGCACAAGGGTGAGACGAGCCCCCAGTCAATCGCCACTGACAAGAGGAAAACATGCTGACAGCAACCAGGAACAAGTCAGAACACAGATTTGCACTTCAAGCGCTCGTCCGAAGGGGCGGTGTGAGGGGCCACCAAACGGCGAGGGGCCAAGCTC------GGGCTGAGAGGGGGAATGGTAGAAGGGGCTCTGGCCGGGTTTTCACCCCCTTGTCTGAATGTCTCACTCCCCCTCACAAACGCTT------TTATCCTCGCATCAATTATTTACCTCT
GAGCCCACAAAAATCAATAGTTTTCCATTATCAGGTCCAGCTGGGTCACTAGTCTGTCAATGAG-CTGTTACAATTGCTGTACAGGGGTGAGCCTGA---CCAGTCAATTGCTGCTGACAAGAGGAAAACATGCTGACAGCCA-CGGGAACAAGTCAGAACACAGATTTGCACTTCAGTTTGCCATCCAAAGAGGCTCAGAGCAAGGCCATTTTCAAGACACAGGGCATACTCCCTGGGAGGTGGGGGTGGGGGGTAGTGGCGGGTGTGGAGGGAGGACTACCACCCCCGGGTTTTGTAG-------------CACAAGTGCCTAAGGGCCTGTCCTGGCTCCAGCCAACCATCTCT

61 chr6 24600457 24601036 chr1 158101160 158101735 - 4045
ATTTTGGTGCTCCAAAAATATGC-TTTAGCCCTTGTCACATTCAATTA-GATCTGTATGGCTTGTCTGAGGTTCACCACAGTCAGCTTTTCTGGAGCAGGAAATCCATTCCTC--TGTCTCTGTGTTTATTACTGTATTTCTTGCATGATATGATTTCATATGCCATTTATTCTGAAACTAAAGGTGAAACTGCAACTGTATCGTCCCTAATTATGTGGAACTAGGTCTTATAA----------CAAAGGTTA----------ATGAG-----AAATTAGCTCGCTCA--------TTCGCTCTAAATTATTTCTAATGGACGGTTTTTACTAAAGGCTTCAAGCTCTCGGGGCATCATCTGACATGCGGTATAGAGCCTA-----TTAATTAATGCGCTTTCCCGCCAATTGTTTTTCAATTAGTCCGCCTCCTTTTTTTCCCCGAGTTCCCTTTCCTTGTCTAGTGCACTAATTCGGTATAGTGGATGACTGCAGGGAATTCAGGTTAATATGTTGACAAGCCTCGAACAATAGCGAGTCATGTCGCTGTGCACGCTCGGCTGGTTCGGTTCATTTCAGCAGCTGACAGCAGGTCCTAATCATCAGCTGCCCTAAAGACA
ACTTAAGAGCTCAAAAGATAAATATTTTGAATTTATTTCAAT--ATTATGATTTGTAATGTTCGACTTTTATTAACATCTTTCAAGTATTAAATTGTAGTATTTTTTCCCCTCAATGCCTCCAGTCTTGGGTTTGAATCTTTTGGAAGTCAACATTCACT------TGTGTTCCATCATCAAAGCTGGTAAT-CAACTGTATTACTGGAAGCTAACTAGGGCTTTTTTTTTTTAATGCTACCCCCAAAAATTATTTTATTTAAATGAGTAAAAAAAGTAGTTTTTACAAGAACAAATTTGCTAGTAATTA-----GATGAACCAGTCTTAC----GTCTTCCAGCACTTGGAA----ACGTGAAATTCACCAGAACTCTCACAGCATTAATTAAAATGAATTTA-------TGTTTTTTTAAAAAAATGCTTCATGTTTTAGC------------TCCTTCATTCTTCCACCAAATGTGATTATGTGGGGGCTGAAGGGAATTCAGGTTAATATGTTGACACACTT--AACAATGCAGGGTCATGTTGCACAATACGCTTCACTGGTTTGGTTCAGTACACCCCCTGA---CAGGGCCTAATCATCCCCTGCCCTAAAGGCA

62 chr6 24602072 24602214 chr1 158104436 158104574 - 3144
AAATGCAAGATGTCTCTTCTGTAATAAAATGCGGCGCCAATTTGATCTTCCCAGCTCCGTTTGCGAGTGTTAATTGATCGTTTCAGACCAATGAAAATGTAGAGTG---TTGGGCCAATGAAATAAGATCGCGTATGCTGAATTTG
AAATATATGATAACCATCCTGTAATAGAGAGTG-TGACAATTTA--CTTCACAG-TGCGTTTCGGGCTGCTAATTGATCGTTTCAGTCCAGGGACGATTTGGAATAAATTATAGCCATCAAAAGGATATCACA---GCTCATTTTG

63 chr6 24603033 24603254 chr1 158113387 158113670 - 2349
AGAAATGTGTCAGGCGACACGTGAATATATAGAGCAAATGACAGAAACAGAGGGGGAATAAGTGAC-AGTAGAAAGACACACGCAGCA-GTACAAAGGCG-----------------CGCAGAGCTTTGAG-----AGCGCA------GTTTGTTTTAGCGCACATCTCCCGGGCT---------------------------GAAGAAAGAAACTAACACACC------CTGTTTAAGAAACAAACATGCAGATTAGATAGGGGT-TTGACAGACACTCTTTACT
AGAAAGATGT-ACATGAAAGAAGATTGTGTGCAGTGGTTGACAAACACAGAAAGAAGATAAGTGACTAAGAAAAAGGTAGGCCCTGCAAGGTTAGAGGCAAAGCCAGCTGGCTTAGTCCCAGTGCTTCGAGCAGGAGGAGCAAGGAGTGTTCATTTCATTTCTTGTCTCCTGAGTTTATTTAAATCATCTGCTGGGAGGGGGGAAGGAAAGAAAGCATGATGTTATAAGGCTGATTAAGATGCAAACATGCAGATTATATCAGGCTACTGGCAGTC-CTTTTCACT

64 chr6 24605499 24606628 chr1 158114992 158116097 - 38101
CGCCCGCTTCCAGACGCTGTCCAATG--------TTGTTCTAATCACTAGATCAACAACTCAAATCTACGGGAGAACAAATAATGGAGATGAAATGAACAAATGATTAGCATACTGTGAAAAGTACAATGTGTTTCTTATTTAGCATTTAGATAACTGTCTGTCCCAAAGAGCAAAGCTTCAAAGTTGAACCCAGTTTAGGCGAAGGGAATTAATTCTCTCTCCTTCATGCTTCATTGAATCTCTCATTACCAAACTTTGTCTGTATTGATGTTAGATTTGATTGAAGATTAGAGCATTTAGCAAATCTTGCTTTTGCGCATGTATCAGGT-TTTTCAAGC------------GCCCGCTGGTCAATACCCTCACTTTTATCCTGTGTCTGCTTCATTTAAACTTCATCAACTCCATCAATGAACTGGAACAGAGAAACGTCCCCGTGGTAC-AATGCTGCTCTTTTGTTAGATAATTCTCTACTGCCTGTCTCTTTCTCTCTTTTGCTCTCTCTTTCTCTCTCTCAACCACTAAACCTAAAATCACGCTATGATGAA--TTATTTCAATCAATATGGTAATGAATAGC-AGCCTGAGCTTTCAGTTTG--TCTGGCTTAACAATGTATATG------ACAACAGTGATGCTCTCTCCTGATGTGCATGTCAAACCCTATTCCACTTTTTTACAGCCTCA------TATTTTCACTGACAGTGAAAATTGTTCATATAATAGAAAATGATGTATTCTCACTTGGGAGATATACTTCCTATGGAGAAA--AAAAAGTCACGGATGCCTGCTATGTTTTCGCTCTGTATGGCTTACAGCCCACTGTAAATTATGAGCAATGCAAATATGCAAGACAGCTAGTAAACCA--TACCATTGTGTGGAATAGATCATTCATGATAGGGTGGCCTAGGTGTTATTCGTCCCCTGTAGTGCGTACCTGGTTGCTTTGACTTTGTGCCTCTATAAAGTGAGACGTGA-AGCAGTGCATCATATTTATATGGCCATCCGAAGAGCCATTTCCGAAGTATGTGCGGGGAATATGTACGTCCCCATCTGTTGCCATACTAATGAATGTTCTGCCGTCTGAGCCCATTCAATGGTAATCATATCTTTAATGATCAAGTGGCAAGTGATATACACCTTTCCATAAAGT
CGCCGGCTTCTCACCACCATCCCCCGAGCATGGCTAGATATCATCACCA---TGACAACTGCAATCTATGAGCATACACATAATAGAGATGAAATAGACAAAAGATTAGCATGCCATGAAAAGTACAATAAGTTTCTTATTTAGCATTTAGATAACTGTCTTTCCTTCGGAGCAA-GCTTCAAAGTTGAAGCCAGTTTAGACCAAGAGGATTAATTCTTTCTCCCGCATGCTTCATTGAATCTCTCATTACCAAACTTTGTCTGTATTGATGTAAGATTTGATTGAAGATTAGAGCATTTAGCAAATCTTGCTTTTCTGCATGTATCAGGTCCTTTCAAGCACGGATCTCGGTGCCCAGTGGTCAATACCCTTACTTTTATCCAGTGTCTGCTTCATTTAAACTTAATCAACTCCATCAATGAACTGGAACAGGGAAACGTCCCTGTGGTAAGAATGTTGTGCTTTTGTGGGATAATTCTTTGC------TCTTTCCCGATCTGTTG---------------------GCGTTAAACCTAAAATTGCACTATGACGAACTTTTTTTTAATCAATATGATAATGACAATTGGGTCTGAAAGCTCTGGTGGGACTTGGAGTAGAGCGGGATCTGTCCCCCATTACCAAAATAACTTCTCGTTCTGCGATAGTCGAACTC-------CTTTTGTGTGGCTTTAATACCTTTTCTTCCCTGACATTGAATATTGCTCAAGC--TGGAAAATGATGCAT-----CTTTGTAGGGAAGGCTCGTATGTCACAGCCAGAAAGTGAAGCAGACCGATTGGTTGTGTGAATTATCTGACTTGCTGCA----GTGAATTATTTGCACTGTTTCCCTAC-------CTAGTCAACAAGTTCCTGAGGTATAGTAGAGATCAATCAAAAC-TGACAGCCCGCGTGTGA---AGGCTTTACTGTGTAAATCTGG-CGCACTCATCCTGGCCAT-------GCCGGCCCTGGCATCTGTATATCATTTTTATACTGCTACCAGTAGAGCAATTTCAAAAGTATTTGCAAGGAAAATGCGTGTCCCCATCTGTTCCTGGAAGCATAAATGTGCCACCTTCAGAGGGTTTTCACTGGTAATCATATCTTTAATGATCAACAGACTAGTGATATATACCTTTCCATAAAAT

65 chr6 24611097 24611132 chr1 158119144 158119179 - 2039
AAAAGTCATTTGAATGGAAAAACATGTTCTGTTAAT
AAAAGCTATCTATATGTAAGAACATATTTTGTTAAT

66 chr6 24632742 24633267 chr1 158121189 158121747 - 5393
TCTACTAACGTATCTATCCAGATCGTGTAGATGTAAATAGCTCAAGCTAGCATCATTTGTCCTACAGGAAGGAGAAATAAGGGATGTGACATGCACACATACGCTGCATCACAAAGTAGAGTAAATCACCTGAG-TAACAGCAGCACAATGACTGGTTTGTGTTTTCACATTGATTGAATGATAACAAAATGCACGAGTTACAAGCATCTCCTCATTTAACGACCCATTGGAGAGAAAGAGAGAGAGAGAGAAAGGCAGGAACGAGTGGCAGGGCCCGGCGAACAGCTTGGCTCACCTCATTAAAAGCTTGTTGACGTCTTGTAAATTTTCGAGGAGAACGGGCTGGTAAAAATCAGCCGCCAAACTTGCTCGTAAGGGGAGAGGAAAGATCCAGTCCCCGCCCATCAG--------------------------GACCGAGCGATGGGCGAGAGGCAGAACAGGCATC--------------------TGTGGAGAAGAAAGAGATGCAAACAGAGATAGAGACAAAGAGAGAGA---------------------------------------TAGAGATGAGAGGGAAGCACC-CAGACATACAGTACAC
TCTAATAAGCTGCTCAGTCAGATCGTGTAAATGCAAATTAC--AAGCTGGTTCCCATCTTCCCGCCAGGGGATTGAACAAGCCACAGCAATTGCTT-CATCCACTGCG---------ATTGTAAATCAACTAAAATAATGGCTGGATAATGACCAGTTTGCGGTTTCAAGCAGATTGAATGATAACAAACTGCGTGTGTCGCAC-CAGCTTTTCATTTAGCATCTCATCATGGAGCGAGCA--------------------------------GCCCGCCTAACAGCTTGGCTC-CCTCATTAGGTTGTTGTCTGCAGCTTGTAAATTCACACTGCAGCCAG-------CAGATTACCTGACAAACTTCTTGATAGGAAAAGCTAGACAATTCAATCCG-GCCCATCAATCCCTCCCTGCGAAGGCAGGCACATTGATCTATTGCTGAGCGCTGCGGCGAATTGATAACAATATGATGCCTCCTAATGTGGTGGAGGAAATATGTACGCATGTATACATGCAGAAATATATAGGGAAGCACACTCATGGGTACGCACGCGAACAAGAGCCGTGTGTGCAGGAGAGAGGGGTGCGCCACAGACACGCCGCCCAC

67 chr6 24633291 24633973 chr1 158121802 158122414 - 17389
TATAAATTGCCTCGTTTTCTTGTTTTGGGTGATGTCGATTTAGCTGCTAATTGGTGACAGAAACTGTCAAACGGGTGGCAGCTAGTGATTGCAGTGGCTTCTGTCAGGATTAGGTGAGAGGA-------AAAGAAGGGGAAAAAAATGCTTTTTATCTGAAAAGAGAATGAGAGATATGCTGGCAGCTTCCTCCCATCTCCTCCCGTTGTCTGATATTTACCCAAAACACATTAAAAACACAAGGCAAAGAGAGCAAAAGAAACAATAAGCTTGGCATTATAGGCCCCAGTTCTCTCGCTGTCTCTCAGACTGATCAGTGTGTTTGTTTGTAGAATCTTTGTTTGTTTGCTTGCAGGAAGGAACTGAACACACAAACACCCGTGTTAACCTATTCAGAGTAGGAGAGATAGCGAGAGAGGGAGAAAGATTGAGAAAAAGGCTGACTGACTGGTCTCCTGGGGCCGTCTCCTCCAAACCCTGCCTTGACTCCCCCTCTGTCCCGGGGAATATTGAGATGAGCAGTAATTAGGCTTTGATACTCTGGCAAATGAACAGTAATTAGAGGCTGCGAGTGAGGCTCCTCTGTCTGAGCTGCTCATCCAATATTCACATCATTATTGAACATTAGGATTAGCTCTCTTCCATGCACAAA----TAGCATGGCACAA-ACACTGCCCGCGCAGATGGCGACG
TGTAAGCATCTTCACTTTTTGTTTTTTGCTGATGTTGATTTAGTTGCTAATTGGTGACAGAAATTGTCAAATAGGTGGCAGATAGCGACTGCGGAAACTTCCGTT-GAAGGAGGTGAGAAAATCCTTTCAAAGATG-------AACTGC----CGCCTGAAAAGGGA-------------TGGC-----TCACTAAATTTCTCCCA------GATATTTATT--GCTCGTATTAAAAAGATAAATCAGAAAAGAGGAGCGAAGGCATAAACCAGGTATTACAAATGCCA-TCTACTCTTTATTTAGAACATAGATCACGGTGTTTGTTTGTGGAATC------TGTTTGCTTCTAGGATGTAATTTAACATACTAACACTC-----AACCTATTTAAA----------------------CAGAAAGAC--AGATAAAGGCTTACTGG--GGATCTCTGGGGGCGGCTGCAC--AACCCTGCTTTGACTTCGCCTTTCCTCAGGAGCATA---AAATGAACAGTAATTAGGCTTTGATACTCTGGCAAATGAACAGTAATTAGAATCTGCTACCTCAAGTCCT-TAACTCCACTCCTCATAGAATATTCACACCATTATTGAACATTTAGATTAGGCAGCTTCTATTCCCACAAACGTGGCTTGCCACAGCCCACAGATGGCCCAGGGAAAGAAG

68 chr6 24634105 24634842 chr1 158122415 158123032 - 11964
AGAGATAGGTCACCCGTGTCTGGCCGTCTCTCAGAGGGGATTTTCTGGTTATTAGAGCAGCGCCAGATCATGGGCCAATTATACAGAAAACTGTCAGTCAAGATTGTGTGGCTACGTGATTAGAGCAAAAGGACAAAATCAGGTGAGGAGTGTGAATCTATCCGGGGCAGCTTTGATTTGCTAATGAGGGGAAGAGGGGAGTGGACCGGGGCCACCGTCCCCAGCTGTAGCCCCGCTCGCCTGCCTTCATTTTCGCTCTGACCTTCTTAGTGGATGCTGCTTTTGATGCAGGAATGAGACAAAGAGACAGAAAACTAGAGAACGGCGGATGACTCTCTCCGGGAGCACCGGGACCCTGGCCCTCAACGGTGCGTGCGCATGTGCTGCAGGTCATGGTCCGTAAATGAGACTGGCGCACCCTGCTAGCACTGAGAGGGCCAACAGTAATCAAAGTCAAGTCCCTCTCTATTACAGCATGGGCCAAAGGGTCCTTAATTACCCTTAATAGCTTTAAACATGGTAATTCCATCCAGCTACCCCCTCACGTGATGCAAAAAAAAAAAAAAAAAAACACACACAAGTGGAGAGGAGGAGTTTAAAGGAAGGAGGTACGGAACATAAGCCGTCTCCTCCCAGGACACTTCTGGCCTCCGTTAGTCCTCTCATTTTCAAAAAGAAAGAGCTGACGGTGGCTCCCAATTTAGTGGCTACCATTTGGGGGCTGACACCAAGAGGCGT
AGAGACGATTCGCCAGAGCCTT-TGGACCCACAGAGGGGATTTTCTGGTTATTAGAACCCTACTAGATCA-GGGCCAATTATAAAGAAAACTGTCAGTCAAGAGAAAATTGCTACATGATTAGTGAAAAGGACAAAAATCAGGTGAAAAGTGTGAATCATTC--AGGCAGCTTTGATTTGCTAATCAGGGGAAG----GAAAAGAACAGG---AAAGTCCCCAGCTGTATCCCTGGTTTACTCTTTTCATTTT-ATCATGACCTTCTTAGCAGTTACTGATATAATCTCTGCGA----AAAAAGAAACAAGCAAC---------------------CCTCATAAGCACAGAGACCC-AGCTCCCA-------GTGAGCAGGGG----AGGTCATGCAGTGTAAATGAGATGAGGAGACCCCGATAACAATGACGGGAGCATGAATAATCAAGGCTTGGGTCTCTGTAGTTACAA----GGGCAGGAGATTCCTAATTATG-TTAATAGTTTTTAATAGACTAATTCCCACTGAAAAGCCTTT---GTGG---------------AGAGACACTGCCTTCTCTGGAGAGAACCATGTTAAGGAACAGCAGGAATGA--------------------------------------------TGTTTATTTTTTTAACCACATTTCTGGGGGAAGCTTC----TGGATGGCTTTCTGGTGGAGTATGACATTGAAGGGTGT

69 chr6 24634884 24635222 chr1 158123080 158123387 - 6537
AAGCGAAGACAGGGTGTACGGCAGCCCTGCAGAAGCGCTCGGCAGGGGATTGTAATGAATGGAGAGTGGGGACGGGGAGGGGATGACAGCTCTGGCAGCTGATGCATGAGCTCCATGCTAATTCCTCAGCCTGGCCGTGATGGATCCTGAAATCTTGACCAGACGTCCCATTAGCCCCTGTCCATGACAGCCCCAATAAAGATATTATCAAAATCCACTGAAACCTTTGAGGGAAGGCTAGGTGCTTGTGGCAGAGGTACAGAGAGCAGGGTCGAAGCCAAAGAGTCT-------ATCGG--ATGGCTTC------TTCTCCTTCCAAAAGTTATTGATGAGTTAACCTCTTGG
GAGAAAAGACAGGTAGCAC-----------------------CAGAGAAGTATA--TAATGAAGATCAGAGACTAG-AGATTGTGACAGCTCTGGCAGCTGATGTATTGGGTCCATGCTAATTTTAGACAGAGGCATTGATGGATCCCAAAATCTTGACCACACATCCCATTAGCCTCTGTCTATGACAG-TGGGAGAAAGATATTAAAAAACAGTACAAGTGCC-AAAAAAAAAAGCTGACTG--------AAAGGTGCGGA----------GCAGTCAAAAAGCCTCAATAAAATCTGAAATAGCTTCAAAAAATATTTCCCTGATATCTTACTATTAAGTTAACCTTGTGG

70 chr6 24635368 24636069 chr1 158123742 158124414 - 19236
GATTATTCATGAACGCCAGCCAG--TGAAATAGAAGTATGTGCATATGCTGATGAG---CATGCTTCTTGTGGTTAAAGACAGGAAGTAGTTGCTCA--GCTCAGCGAA-CCTGTGAATGCTTCGCCGTGACCCTCATTTCAATGCGCTGCCGTAATTCGGATACAAAGTCTGGCATCCTTAGTTACCAC---------AGGACCCAGTCCAGGTGTGTTTACCATGAATCTTTTATCTTCCGCAGCGCATCAGGCTAATATTTTTGACAAGCGGCACAGGGGATATAAATGACCCAGGCTTCGGACAAATAGGAAAACTGGTGCCTTGGCGTGCGGC----GTCGGAGCGAGGGCGTTGGGAAAGCCACATGATTCCCGCGGTTGACAAATAGGGTGGGGAGAGCCGGGTAGGAAACGGAGAGAGAGGTTACAGTGACAGACAAGGAGCACAATTATCACACCATGATGAAAGAGCGGCGGCCGGCGAGCTCCACACCGTTAATTACACTCCTTTTTCCACAGGACTCTAATGTGAGGAAAAACACGCAATGACAAGTGTGTAAAAGAGCAAGCAGTAAATTACTGTCAGGAAAAATAAACGGAGGAGCGTGCGGCCTGCTCAATGATTTACGGGGGCAATTAGTCACCGCCCCACGGAGATGCTGAGGACAGCAGCGAAGCGAGAGTGTCAGAGAGAGAGAGAGAACGAAGGAGGAGGGGC
GATTATTCAAAAGAGCAAGCTGGAAGGAAATTTCGGCATTGGCATTAGAGAAAGGGTCCCTTTCTTTTTAAGCTAGAGAGCATGAGATATTTGGTGGTTGCTCTGGAAAGTCTCAGAATGCGC-------ACCCTC-TCTCTCTGCATCCCCCTAAC----ACTCCTAATCCCGCATCCTCAGAACCCACCAATAATGAAGAACCCAAGT---GTATCTTTTTTATGACTCTTTCGTCTTATTGTGCGGATCAGGCTAAAATTTTTGACACATTGCCTAAA--ATATAAATGATCTCCTCTTTGGACAAATAGGAAAGCTGGTTGGAAGTAGCTCAGTTCCAGTCAAAACGGTATCCTCAG---------------TTTAAAGTTGACAAATAATGCTGCATGAAGC---TTAGAAACTGAGAG----GTTACCTTGACAGACAAGGAGCACAATTATCACAATATGATGAAAGAGCTTCCATGAGTATGTATTGCACCGTTAATTACTGTCCTTTTTCTACAGGCTTCTAATGTGAGGAAAAACACGGAATGACAAGTGTGGGAAAGAGCAAGCACTAAATTACTGTCA-GAAAAATAAACGGAGTAGCACA-GTGCTGCTCGGTGATTTACGGGGGCAATTAGTCACCACCCCACGGCGCTGCTGAGGACAGCACGGCAGCAGACAAGTCAG---------GCCCATGAGGAAGAAGAGGC

71 chr6 24650881 24651286 chr1 158127263 158127662 - 20469
CCATGAATCAATCTGTGTAATAGGGGGAAGGCCAAATGTAATAAATAATACAATTACAAGCC-AAACTAATGAGCCGTTGCCAAGGTGAATTTCACAGAATAGTCCCCCTGTACAAAACCCCACTAATAATCCAGGGGAGCCAGCGGATGATAAAGCGGCGCCATAAGGCAACACCTGCGCAATTAAAACAGAGGATTCTTTCCCAACGTTACATTAATTTCAGCCTTTTGTAAAGGCCCAATGAGCACGCTAATAATCTAGTCTACTTGACTCCGTGTCTAGCCAAAACAGGGTGTCTAATTAGGTAAAGGTAATTAATTAGAGATAAACGGAGCTAATCAAGAGCCGTTAGCGCTCTGTCTGTCTCGTCATTAAGACACACAGGCAT-CTTGTTCTCTCATTGGCT
CCATGAATCAATCTAGATAAT--GGGGAAGGCTGACTGTAATAAATAATACAGTAACAACCCTAAACTAATGAGCTGTTGCTAAGGTACATTTCATAGGCTCATCCTG-TATATAAAAAGTCACTAATAACCCCTTGGTGTAATCAGATGATAAAGCTTTGCCATAAGGCAACACCTGTGCAATTAGAACTGCAGATTCTTTTGCA-CGTTTCATTAATTTCAGGATTTTGTAAAGGCACAATGACTACACTAATAATCTAGTCTACTTGACTCCATGTCTACTGGAAACAAAGTGTCTAATTAGATAAAGGTAATTAATTAGAGATAAATGGAGCTAATCAGGCTCAGTTAACAC----TAATTCTCTGAATTAAGACATTTTGGGACACCTACTATCCCGCTGACT

72 chr6 24652272 24652470 chr1 158135403 158135587 - 4711
TCCTACAAGGAGGCAGGCCGTTCCCTCGACACGCATCATTAGAGGGTTTTTTACAAGCGACAAGCAGGCTATTTGGCTGTCATTGGGATTGTTTGAAGAGAATATGTTTATCTGCCGTTTACTCTAGGGGGGCTGGCATCACAGAGAAAGGCAAGCAGATAACCA-TGAGCACTTGACACCACTGTTATGCATTTGTCAA
TTCTGTCAGATCATGGGCCTCTCCCTTGGTGCACATTATTAGAGTCTTTTT----AGAGACAAGCAAGCAATTTTGCTGTCACTGGTCTTGTTCAACTAGAGTATGTTTATCTATGCAATACTCTTGGGAAAA-GGTGTCA---AAAAAG-------GATCACCAGTTAGCAGCTGACATAGCTCCTGCATACACGCCGA

73 chr6 24695929 24696425 chr1 158196395 158196864 - 15224
AGATCTCTATTTGCATCCTAGGATGCCAGTTTTTCAGGCTGGCACCACTGTGCCCAGTGAGGGGAAGAGCC-CATCTAATTAATCCTCCTGGTTCCATGTCATGTGATTAAAT-TAAAGAAGCCCCCCTCGCCACAACCCCATGAGCCCGCCCTGCTACAAACACTTCCAATAATCATCTGTTTTGCTTTCCTATTTAAGCCTGTTTCAGCTC--TCTGATGAGGAGATAATTACCGCCACGGTCTCGCTTGCGCTTCCCTTACGTCCAATGTTCATTAATAACAAAAAGAGGTTGAGGGTTAAAAACTCATTTAATTGCCTTTATGTTAATGACATTATGAATAGCCACAGAGGCAGAGATTCTAATTCTGGCCAGTATTTGGCTCTAACGCCGGGCCCCCTAGAGGGCTGCTCATTTTGCTAGCATTACAGATGTGCTGCTCAGCTCTCCTCTCTGTGCAGGTGGGTTT-----CAAAGACAGAATTAATGTTCGTAGCGCTTT
AAATTTACATTTACGTTTGCTGATTCCA---TATTAAACTGA-ACAACCAGGCACATAGAAGGAAAAACCCTCTTTTAATTAACCCTCTTGGTGTGGGCCCATGTGATTAAATATGATGGAGCTGCTCCTG------------GGGTTTCTGCTACTGAAAATACTAACAATAATCATTTGTTTTGTTTTTATATTTAAACACATTATTGCATAGCTTGGTGCAGAGATAATTACCA--ATTTTATCTCCTGTGTTTTTCT-------AATGTTCATTAATAACAATAAAGGGTTGTAGGTTAAAAACTCATTTAATTGCCTTTATGTTAATGACATTATGAATAGCCCTAGCTACA-AGATTCTAATTCTGTCCAGTATCCTCCT-TCTCAGTGGAGCCCCAGGAGGGCTGCTCATTTTATCAGCATTACTGAT-------TCAGAGTT--TTTCCTTGCAGGTGGGTTTTTGTACATAATCAGAATTAATGCACAACACATTTT

74 chr6 24698280 24698865 chr1 158205390 158205907 - 17742
GAAGGAAAGCCAGGAGCATGTGGAAGTTGTTAGTTTACAGCCATCTCCA-GGCAGAAACCAGGCCAAGGGGGTGATGATGAATGAGT--------CCATCTCCCCAAGCAAAAGAATGACCTGGATCCCCCTCTCCTCTCCTCTACTCCTCCTCTCGCTTCCTCGCTCCACCGCCAAGTGGGCCAACATTTTTCA-AGCGCCTCGCTTTTAGCCGAAGACA-------GGCCCTCCTTCCGGTAGCCCTGACCCGCCGCGACCCCTCCTCCTCCCTCTCCGCTTCTCGCTTCTTCTCTTCTTTCTTTCCCCTGAAGAACAGTAATCCCTTTCGCCAGGTCCCTAGTAATTTGATCAAATAGCATGCGCCCTTCCTTACCACTTATTGGCCAATTAAGTCAAGTTCTCATGCAGGGGGTCCGGCTGCTAGCGTGTTATCTGTGGATGAATTGATTGAAGCCATTCGGCAATCGCTGAACCCTGCTTTAATGATCTAGGTGATAATACTTGTAATTCTTCTCAGTCAGGGG-ACCGGCGGGCGCAGCTGTTGGCACGGTAATCCCTGTCCTGATACACTGAAGTACCAGAGAGGCACTAATCTGTC
GACAGAAAACCAGGCA-ACGGCAGAGTGGTTAGTGTGGGACTATTACCAAGGCAGAAATGAGGCCAAAGAG---ATGATAAATGTGTGCCTCTTGCCCACTCCATCAGCTGAAGCCTGACCTGGATCCTCTTTTCCA----------------------TCTGAGCTCCAT------GCAAGCCACCATTTTTCACAGCA----GCACTTAATAGTGGACATTAACTTAGCCCTCC--CCGAAAGGGCTGACCTGCAG----------TCTACCGTCGGTGCTTCTC---------------------------CAAACTGTAACCACTTGCTCA-----CTCGGTAATTTTATCAAATAGCATGCACCTTTTTCAGCCACTTATTGGCCAATTAAGTCAAGTTCTCACTGAGGGGGTCCAGCTGGCTTCAAGTTATCT-TAGATGAATTGATTGAAGACATTCTGCAATCTATGAACCCAG-TTTAATGATCTAGGTGATAATACTTGTAATTCTTCTCAGTCAGGGGAATTTGCTGCAGCTGTTGTCGGCA----AATCCATGTTCTGATACATTGAAGTACCAGAAAAGCATTAATCCGCC

75 chr6 24702939 24704008 chr1 158224207 158225241 - 43262
TGTTATTAGCATGTCTTATTTTGGTCAAGGCTGCATATGTTTCCCTCTGCCTGCTGGA-------GTCTGATTATCATTCCAATCAGTAGAGGCGGGCAGAGTCACATTAATTTGTAGTAATTAATAGCACTGAGGCATCTGACAGCGCATGTTAACGAGAGCCTTTGATTGTTTGGATCACTAACTGCCGCTCCTCTTGTTTGCATCACCTCCAAGGAATTTGTAATATCAAAGCGTAGCGCTATCTGATACTTGTCAAAATGCAATTTATAAAAGTTTAATTCTTTTATTGATTTAGTTTGGGTTTGATGCCTGCAGTGTCAGCTCCCCTGGTAGAACTTAGTGGATTCAAATGCTTGTCACCAGCACAGCCTCCTTTTTACTGAGAACAATTGCCATAGGCCAGCCCAACAGGCATGGTTTAATTGCCATTAATTAAAAGCATAAATCTTTTTTTTTTCTTCGCTGGCTCTGCTCTTAAACAGGGCTTTACGTAGCTGCTACCCCCCGTCCCCCCCACACGCGCTTGTCAGAATCCCTTCTGGCTAGTGAAGGTTAACCCCCCTCCTGATTCCCTCCACCTCCCTCTACTCACCAGACGTTTCTGAAATCATCTTTTTAGCGTGCTCCTCTGCGTGATATGATGTGAAGTGTGAGTGGTGCAGTGATATTTAGTAAACCGGCTTCTTGCTTTATTGCGGTATAATGAGGTCAAATGAATCCCC-------TTGTACGCATGCTTAGATGCCTCCTCATTTCAAATGCCTTCTGACAGCTAGTAAAACAGCCGGCAAACACAACACCGGCTCCC--------AGAGAGAGTGGACATTAGGAAAACAT----TGCTGAGACAAAAAAAGTGCAAATTCACTTCCTTTTCTTTTCTCT-------CCCTTTTAGAAGATTTTTTATGCATTACCTGCCCTGGTTACAGCATACTATCCATTCTTCAATTTTCTAAATTGCTTGTCCTAGGGCACAGGGAT--GCTGAAGACTTCCCAAATAACTCAGACTGTAAGCAAGGCAGTTATTATCACTGAGTATGCATTTTAGTTTTGAATTAGAAGTTAA--TATGTAGTTTGAAAGAG
TGTTTTTAAAACTTATTCTTTTTGGCAGGGTTGCATATGTT-CTCTGTGCTCATTCCACGAATCTGGCTGATTATTATTCCAATCACCAGAGGAAGAGAGAGTCACATTAATTTGTAGTAATTAATAGCACTGATGCATTTGACAGCGCATGTTAACAAGCCTCTTTGATTGTTTGGATCTCTAACTGCGGCCCTTCTTGTTTGCATCACCTCCAAGGAATTCATAATATCAAAGCTTAACGGTATCTGATACTTGTCAAAATGCAATTTATAAAAGTTTAATTCTTTTATTGATTTAGTTTGGTTTTGATGCCTGCAGAGTCAGCTCCCTTGACAGAACTTAGCGGATTCAAATGCTTGTCACCAGCTCGGCCTCCTTTTTGCAGGGAACAATTGCCATAGGCCAAGCCAACAGGCATGGTTTAATTGCCATTAATTAAAAGCATAAATC--TCTTTTTTCTTCAGTTGCTCTGCTCTTAAAGGGGGCTGCACATATCT-------------CTCTTTTCCTGTGTTTGTCAGAACACCTTCTGGCAAGC-AAAGTTAACCC--------ATTC------CATCTTTCTAAGCAC------TTTCTGGAATAATCTTTTGAA-GCATTGCTCT-TATGATCTGATGTGAAATGCATGCGGTTCGGTGATATTTAACAAACTGGATTTCTTCTTTATTGCAGTATAATGAGGTCAAATGAATCCCTCCATGGGTTGTATACATGCTTAAATG-GTTTTTGCATCAAATTCTTTTTGACAGCAAATAAAACAGCAGCCAAACAAAACACTAGCTACTTAAAATTGGAAGAGAGGGGGAATTGGATGAAAATGAGCTTTTAAAACAAAAA-----CACATGTATGCCTTTTAACATTAGGTGCAAGTAACCTTCCAGCAAAATACTTCTGCCTGGTC------ATTTTCAGATTGGAAGCAATTAGTGAGATT---------CTTGCGATAAGGGGAAGTGCTGAGCTTAACAGAGCCCAAATGA-TTATACAGTAAATA------TTATTCCAGCTCCGTTTACCTTCTAGT-----ATTATCATTAAATCTATTTCATTTAGAAGAG

76 chr6 24706483 24706927 chr1 158225375 158225832 - 1341
AGATGATCAACCACCA---------------TTGTCATGTCAAAACACATTTTGTCCCCCTTTGA----AAGCTTACTGACGTCGCCCTTGGCTGTTAACGGAGATTCAGACACAAATGTC-CTGTCATCTCATCACCGTCCGTCGAGCCGTTTACGCATGTTAGTCACTGCCACATCTGGTGGCTTTCGCAGTTATTTCCTGAACAAGAGGGTCCTGCACAGCCCCTGGTGCTGGATTAAAAACAG-----------CGACATCAACTAAAGGCCAGCTCCAGGACACCAGGACAAGCTTA-------AAAATGCAGCAGATGCACTGTCCGGTGGTCAGTTTAGCCAGA-----TCAATATTAGCCCACATCTACACTAAACAGACGTCTT-AAGCCGATGCACTATTGCTTAATTGGGAGCTTTGCAGAGTAGACTCAGGCACATCCGTACGCATGATTAAGTCCCTGGAAACCACCCGTGAGGTT
AAATGATTATCCACCAGGCTTTGCTATTCAATGGCAGTGTCAAAACA-ATTCGGTTTCCCCTGGCTGCCAAGCGCCTTCTCTTTCCCCCTCAGTCCTGCCGCCGTTCGGGG---AAGTGTCGCTGTAAGCAGATTATTG--CTTTAAAGCATTTACACATATTAGTT-TTGCTGCATCTGCCAGCTTTAGCAGG-ACTGCCGAGCCGCGGAAGTCCTCCTC----------GCTTTATTTAAAAGAAGAAGAAGAAGAAGAAAAAAAAAAAAGTTCCGCGCTGGGCTGCTCGG-CGTGCTCAGCGCATGAATATGTTATGCATCTGTTTTCACCGGGTCAGGCTAGGGAGAGTGATTGATTTTTGGCCCCAGTGCACTTTTTGCGAAAATCTTTAAGCGAATACGGTGTTGTTTAATTGGAAGCGTT-------CGAACTAGACGTGCTGCTGCCAGTGCTGGAATTTCTGGAAATT-----CGAGGCT

77 chr6 24707083 24707467 chr1 158225983 158226363 - 18422
GGCAAGGGCTCATTTTTGTCTTATT-----CTCGCAGTTGCTATGAAGTGGAGAGGAAGTTCCAATTAGAATTAAAATAAGCTCCTTTAACGGGCTCTTAAATTGACAACTGAACAATGATTTTCGTATTGGTATCTGTCAGAGGTCTGGGAAAATCCTCAGTTGATAAGGCCCAATGCTTCCAATTAGGAGCTGAGCAGGACCTTATCCAGTAATGATTTCCAGCTCCCTAAAGATGTGGTGTGGACACTTATTGCAAATTACTGACAAAAAGCTACGCTGTATTGATGAGAAGGAGAACAGCCAGCTCTCCATGTTCCCATCTGG-AAAGCGAATAACGAGGAGAAACCGTAGGAGAGGCCTGCTCCTTTTTTCTATCTCTCCTTCTTT
GGGGAGAGTTTTTTTTTTTTTTCTTTTAAGCCTGTAGTTG-------GAAGGGAGGAGGTTCCAATTAAAACCAAAATAAGCTGCTTTAATGGTCTTTTAAATTGACACGTGAACAATGATTTTAGTATTGGTATCTGTCAAAGGTCCTAGGAAATCCTCAGCTGATAAGGCCCAATGCTTCCAATTAGGAACCGTGCAGATCTGCAGCCAATAATGATTTCTGGGTCCCTGCAGAAATGCTGCAGACACTTATTGCAAATTACTGACAAAAAGCTCTGCTGTATTGATGAGAGGAAGTACAGGCGGCTTTCGGTGTCCCCGTCAGGTATACCTCATAATGA-GAGAGCTTGAAGTTTTGACTTA--GCCTTTTTCCTTCCCTCCACCCTT

78 chr6 24711301 24712533 chr1 158227103 158228402 - 55583
TTCATCTATACGTCCACTCAGTCCAGCCCATCTTCTCATCACTCCCTCT-----------------TTCTTGCTGGAGGTAAAACGTCTGACCCTTGTGGTCAGTGCCATGATGGCTTCCT-CTGGTCGCAGCTCTGTGTTTTGTTTCAAAAAGGCA---GTGCAGTGCGGGCGAGTGAGTGCCCTGCAGTGGCAAGCCTGGGGCCATGTCAGCCTCAGCTGCTCCATCACCAGGAGACTGGCCTAACATCTCTTGACTGCACTTTGCTGTGTTTCCCTGATATGGTCATATCACATCTGCCCACTCTCCTGTGACAGAAGCAGCACTTCCAACTTTAAACATTTTGCAGCTATCTCCACCTTTCCAGTTTTCAGCTGTATATGA--ACGATGTTTGG---------ACATATTTCCCACAGCCGAT-GTAAGTTGATATTACATACCACAGCCTATTATA--------ACTCCTGGTTTCTTTTCTTTTTTCCGTCTTCATTGGCGAAA-----------------------ATGTGGCCTGCAGTCCTCCCCCCCAACATC-------CCTTCATCTTCCTCCTCCTCCTCACTATTGCATTTGAATTTCCAGATAATAGGCTTTGACTTCTGGCTGCACGTTTATAGGTCTTTTCATGTTATCTGCTTAGCTCATAGCATGGAGCTCAAGAACACAGACTCCCTGTGACAGGCCAGCCAGTCAGCCAGGCAGGCCTGTCAGGAGCTCTCATACACTAATGATTTCCCTTTAGTCTATTTTCTGTCTCATTGGCCGTTTCCTTCAAAAACAAAATTGCTCATTTAAATTCTCATGCCTGGGGCATTTTGGTCTTCAAATATTGTTGGAAAGTGAAAGGATTAGGCAAAATATGGTTTTTTAAAATGTTAATATATTTTCTGGTTCACTTTCTCCTCTGAGGCCAATTAGAGAATTTCTGCTGGCTGCATTAATGTCAAACTGACATTCCCAGCTATAATTACACTGTGCTTGAAACCTAACTTTCACTTGTAGGTAGATGAGTGTGCTTGGCAGTGACATGGAGACTCACTCTGCCAGCTTTTGATCATTTAATCATTGCTTTGCTTTCCCCCCTCTTTTTTCACCCCTGCTCCTGCTCATTGATGATTTCACCTTTATTTTCGGTGTTGCAAAATGCGGTGTTATCTCTCATTACTCGCGCCAGTGTTTTGCCGCGGTTCATTAGTGACGTTCGTTCTGC--------------------------TCCCTTCAGGTGCAGCAGCCATATGCACACTGTTTACCCGCTTGATTCTCAATTTACATTG
TTTATTTATTTATTTATTTTTTCCTGGCTATCTGCTAATTACCCGTTCCAGTTCTGAATGTTCAGATCTTCGCTGAAAGCTCCTGTCTTGCTCCTGACCCTAAGCGCGATTCGGTTTTCCTGCAGCTCCCCTATTTCTATTTCATTTCAAAAGGGCAAAAGTCTTGGTCGTGAGCGTTCG-GCCCCGGAGTC-CATGCCACGGGCGATGTGTGCCTCAGCTGTTCCATCAA-AAGCCACTGTACTAACAGATCCTGACTGCACTTAGCTTTGTTTCCCTGATACGGTCATATCACATCAACCCGGACGCATGTGA----AATTACATCCGCAACTTTAAGCATTTTGTTGCTATCTTCAGTTCGAACAATGTTGTCGATTCGGGACTACATTTTTTGGCAGTCCATAGCACATTTATGACAGATAATAGCTTATTATTGTTCTCTGATATGGCCGATTTTATGCCAAAGAATGAGGGCTTCTTTTCTCCTCCTCCTCCTCCTTTCCCTCCTCCCCTTCCTCCTCCTCCTCCTCCCTCGATGCACACCTCTCCCTCCCAACCTCGCCGATGCCTTC-TCTGCCACCCCCTCCCC----TTGCATTTGAATTTCCAGATAATAGGCTGTGACTTCTGGCTGCACGTTTATGGGTCTTTTCATGTTATCAACTTAGCTCATAGCGTGGAACTAAAGAACACAGACTGCAAGTGACAGGCCAGCCAGTCAGCAAGGCAAGCCTGTCAGTATCTCTCATCCACTAATGATTTCCCTTTAGTCTATTTTCTGTCTCATTGGCCGTTTCCTTCAAAAACAAAATTGCTCATTTAAATTCTTATGCCTGGGGCATTTTGGTCTTCAAATATTGTTCGAAAGTGAAAGGATTAGGCAAAATATGCTTTTTTAAAATGTTAATATATTTTCTGGTTCACTTTCTCCTCTGAGGCCAATTAGGAAATTTCTGCTGGCTGCATTAATGTCAAACTGACAACCCCAGCTATAATTACACTGTGCTTGAAACCTAACTTTCACTTGTGGGTAGATGGCTGCGTCTGGCAGTGACATTGA-ATTCACTCTGCCAGCTTTTGATCATTTAATCATTGCTCGCTTTCTTTTCCTCTT----------------TGCTAGCTGATTATTTCACCTTTATTCTTTCTGTTGCAAAATGCAGTGTTGTCTTTCATTATTCACAGTTGCATTTTG-CAAGGCTCATTAGTGCCATTGTTTCTTCAATTTGCTGTGCATGAGAATGGATGGTTCCTTCAAGTGCAGCAACCATATGTAAGTTGTTTACCTACTTGATTCGCCACATACATTG

79 chr6 24713117 24713776 chr1 158229700 158230387 - 18972
AGCGTATACATTGTTTTGTCAGACCTGGTTTGAAAACTGAGTCTGCCAATGGTGCCGAGCTAAATTTGGATGACAGCAGTGA-----AAACCTCCAGCAAACACACAGATAGGCCTATCCCTGATTTAGCCTCCAAACATTCTGTCAGTGCTGATGCCTATCACTGTAATAACGTGCGAACGGTTTTAAATCTGACTAAAGCAG-TGCTGGACAATCTCAATCTGGCTTTTGTTGCTTTGAAAGGAAATCATTTTCGCGTCTTGCTCAATTGCTCGCTCGCCCCTTGAGCAATGCGC----------CGTGTTCACACCCTC----CACCCCTCACTCTCCCCCTCTTCT---GTCTTATTTCCTCGTGTTTTTTGCGGTTTTAGACTTCAGGTAATAGGAAATGGCATTGACCCCTCCTGATCCCCCGATTACCTTTGTGAAGCGTGCACGCGCCACAGAATCACACGTCATGAG-------GCGGCT------CGATGCCATCAGCACGGATCAATCACGCGCTCAGCCGCGCGCAGGAATGCAGCTCGCGGACACGGTCGGAGCAGCCGCGGCCCGCGCTGATTGACAGCTCTGGTAATTAGGTGATTGTAAAGACCCTTCTGACTGCTAGAACAACGTTGTCAGGGCCGGTCTGTGGCCGGAGC--GCACAAATCAATGTGCTT-----TCCTTGAGCA
AGCATATTTATTGGATTGGCATTTCTCTTAACAGAGCTC--TTCGCTAATGATATTTACTTAACTGTATTTGACAGCAGTTACGAACACATCTCCGGTAAACA-------GGATCTATACTC--CTTGCGCCTAAAACTGCCTGTCAGTTCCTAAGCCAATCGCAGTAATAACCGCTGGATCATTTTAAATGTGGCTAAAACCGACGTTGGACAAAATCAATCTGCCATATGCTGGCTCTGAAGGAAATCACTTGCACAGTTTGACGAATTGCTTGC-AGTCCCTCCAGCAATCCATAACTCGCTTTCTTCTTCCCTCTCTCTCTGCACCCCCATCTCTCCCGTTTTCCTCGGAGCTCCTTCCCCCATTTTACCCTTTCTCGCAGATTCCAGGTAATCCGAAATGGCACTGACCCTTC-TCATTCTCCGATTACCTCTCTGAAGCATGAACTTGGGATAAAATCACACATCAGAAAATTCGCCGTAATTATTTTGCGGTGCTATCAGCACCGATCAATCACGCGCGCGGCCCAGTGCTGGAATGCCTAGCGCAGCCCGGGACGCGG-ATCCGCGTCCCGC-CTGACTGACAGTTTTGGTAATTAAGTGATTGTATAGACCTCTCCGGCTGTTCTAACAACCTTGTCAGGGCCTGTCTGTGGACAGAACAAGCTGAAATCAATGTGCTTCCTGCTCTCTGAGCA

80 chr6 24715453 24715682 chr1 158232814 158233042 - 3958
CCTGGCCGATCGGATGATACCCTGGCTGGTTGTATTCAATTTGTTCCAGCAGCGTCCTTAAACCTAATAAAGCAATTGATTGAGGCTCAATGAGCTGCTGCAATTAGTGAACTGTTAATGAACAT-GCTGCTGGAGTCTCATGAGATTGACTGGCGTGTTCTACCATTGCTTTGA---------TTTTCTTCAACGGAAAGACATACATTGCCAATAGATCGTTTTCACATATCTTCAGG
CCTGCACCAAAGGCAGAAAACGGGGCGGGGAGGTTTCAATTTGTTCCAGTGATGGCTGTAA-CTTAATAAGGCGATTGATTAGCACTCAAAGTGCCGTTTTAATTAGCCGCTTGTTAATTAACATCGCAAATGAATTTCTCTTTCTCTGATTGGCATCTTTGCTCAGCGCTCTGAGGTTTTGGTTTCTCTTCTGCCTTGGCCCCTACATTCCC----------TCTTACTTAGCCTCAGG

81 chr6 24715689 24715723 chr1 158234346 158234380 - 1970
AAATTTTCAGTCCCCTAACTCAATTAGTTAGTACA
AAACTTTCATTCCCCTAGAACAATTAGTAATTACA

82 chr6 24718192 24718999 chr1 158239011 158239857 - 22557
TTTCTCTTTTTTTCTTTGCTTAAGTGCAAGGATTTTGTTTTTGTTTTGTTTTTTGTTTGCGCGTACGAAATGTTTATTTTGCACTTTTTCGGGGCTTTTTTGCTGCGCTAATTGTTTAGTTCT-------GGTATTTTTGTTTGTTCCGTTTAAGTTTTTTTTTTTTTTTTGGTTGTTGCCGTTGTCTTTTCTTTTTTATTGTACAGGAAAGTTGTTATGAAGACGACTTGAGTGCTCATCCTTTTCTTAT-ACTATGGAAGGATCCAGTGGGGCTAGTTTCGGAATAGACACTATTTTGTCCACAACCAATTCTGGCACCTCAGTACTGATGAACGGAGATTTTCGTC---TCGGTGACAGTAGCAGAACAGCGGATTTCAGGAGCCAGGCGACCCCATCACCATGTTCGGAGATAGACACTGTGGGAACAGCCCCCTCATCCCCGATTTCGGTCACGATGGAGCATCCCGAACCGCATCTTGTCCAAGACAGCCTTCAGCATCACCATCACCATCATCATCACAGTCA---------------------------GGCTCAGAGTTTGCAGCTTTCACCTCAG------------------------------------------CCTCATCTGCTCGGTCAGGCTGGTTGTGCCCCCAGGACTGCCACCTCCTCCTTTCTAATCAAAGACATTTTGGGCGACAGTAAACCGCTTGCAGCGTGCGCTCCTTACAGCACCAGTGTACCATCTCCACACCACAGCCCCAAAACAGAGAGCGGAACCGCCCCGGACGGCATCAGGCCCAAACTAGAACAAGATGAAAACAGAAGCAAACTGGACAAAAGAGATGATATCCAGAGTGATTTGAAATGTTTGAACGGTAAG
TTCCACCCCTACTTTTTGCATAAAAGAAAAAAAGTTGTGTCGAAAGTATCCACAGATTGC--------------CACTTCCCAATTACCCTTCCTTCTCTCCCCGCCCCACTTTTTTTTTTTTAAGCGGCGGCAACATTGTTTGGT---------GTTTATTTTGTTTTACGATCGATAGC---------TTTCTTCGCTGGTTCGGGGCGGCTGCTGAACGGCGGAGTGGCGTGGACCTCATGTAGCAATGACAATGGAAGGGGCCAGCGGGTCGAGTTTTGGAATAGACACGATTTTGTCCAGTGCCAGTTCAGGCAGCCCAGGCATGATGAATGGAGATTTCCGCCCGCTCGGTGA---GGCCAGGACCGCGGATTTTAGGAGTCAGGCCACCCCATCTCCCTGTTCGGAGATTGATACCGTAGGGACGGCGCCTTCTTCTCCTATCTCAGTCACCATGGAGCCCCCGGAGCCGCATCTGGTAGCAGACGCGACCCAGCAT---CATCACCACCTCCACCACAGCCAGCAGCCGCCGCCGCCGGCCGCGGCCCCGACGCAAAGTTTGCAGCCTTTGCCCCAACAGCAGCAGCCGCTGCCGCCACAGCAGCCGCCGCCGCCGCCCCCCCAGCAGCTGGGCTCGGCCGCCTCGGCCCCCAGGACTTCCACGTCTTCTTTTTTAATTAAGGACATCTTGGGCGACAGCAAACCTCTGGCGGCATGTGCACCCTACAGCACCAGCGTATCCTCTCCCCACCACACCCCGAAGCAGGAGAGCAACGCAGTGCACGAGAGCTTCAGGCCAAAGCTCGAGCAGGAGGACAGCAAGACCAAACTCGACAAGCGGGAGGATTCCCAGAGCGACATCAAATGCC---ACGGTGAG

83 chr6 24719642 24719937 chr1 158240674 158240970 - 7298
AGATTTTTAAATATTATTAAAAATATATCGTACTACATTAAATACAAATTAAAGTCTTTGTTTATTTTTGTCTGTATTTTCATTACGAACCAGTATTACAATATAATAAC---AATGTTGGTAGCCTGTCACCGAGGTTATTCTCAGA-TATTAGCATAA------------CAGATGTAAAGGCTGGT-----GAATTTTGCCCGGTGTGGGATCCTCCCTAGTGAGTCAATTAGAGAGATTATTGTTCTTCCTTGAGGGGGGATCACGGAGCCCTGCAAAAACTGCTACAAATAGAGATAGATTGACATATCGAT
AAGTTTTAACATACCAGGAGAGCTTTTTCTTCCT---TTACAGACACATTG-----TTTATTATTATTGATCCTTGTTTTT--------CTGGTAAAGAAATGTACTGACTGGAAGGTAGGATGTTGGCTCCTCATTTTACTATTATAGCATTAGCATAATAGTGTCCAAAACAGATGTACAGTCTGGTCTGGCGATTTTTT----GTGCACCAACCTCCCCAGTGGGTCAATTAGAGAGATTATTGTTCTTCCTGCAGGGAAGATCAAGGAGCACTGCACAAACGGGTACAAACAGGGAGGGATTGACATATCGAT

84 chr6 24720277 24720512 chr1 158241664 158241899 - 13084
TAGGAACAAAAGAAGAGGGCGATCGGGAAATTTCTAGTTCCAGAGACAGTCCACCAGTCCGTTCTAAAAAACCTCGCAAAGCGCGGACGGCCTTCTCCGACCATCAACTTAACCAGCTGGAGCGCAGTTTTGAGAGACAGAAATACCTCAGTGTACAGGACCGAATGGACCTGGCAGCAGCCCTAAACCTCACAGACACACAAGTAAAGACTTGGTATCAAAACCGACGGTAAGTG
TAGGGACAAAGGAGGAAGGAGACCGGGAGATTACGAGTAGCCGTGAGAGTCCCCCTGTGAGAGCCAAGAAGCCTCGAAAAGCAAGGACAGCTTTTTCCGACCACCAGCTCAATCAACTGGAGCGTAGCTTTGAGCGGCAGAAGTACCTGAGCGTGCAGGATCGCATGGACCTGGCTGCAGCGCTCAACCTCACTGACACCCAAGTCAAGACCTGGTACCAGAACCGCAGGTAAGGG

85 chr6 24721334 24721667 chr1 158243793 158244133 - 17580
TTACAGGACGAAATGGAAGAGGCAGACGGCTGTCGGATTAGAACTGCTGGCTGAAGCTGGAAATTATTCGGCCTTACAGAGAATGTTTCCTTCCCCGTATTTCTATCATCCGAGTTTATTAGGAACCGTGGACAGCACGACAGCGGCCGCAGCCGCCGCTGCCATGTACAGCAGCATGTACCGGACTCCGTCCACACCGCATCCGTCTCTCCAGAGACCGCTCGTCCCCAGAGTGCTTATTCACGGCCTGGGGCCCGGGGGACAACCGGCACTAAACCCCATACCAAACCCAATTCCGGGCACACCGCATGCTCGGTAAAACAA-------GAAGACACTG
TTTCAGGACCAAGTGGAAGCGGCAGACAGCGGTGGGCCTGGAGTTGCTGGCCGAGGCAGGGAACTACTCGGCGCTGCAGAGGATGTTTCCATCGCCTTATTTCTATCACCCAAGCCTGCTGGGCAGCATGGACAGCACTACGGCGGCGGCGGCTGCCGCTGCCATGTACAGCAGCATGTACCGGACTCCTCCAGCACCCCATCCCCAGCTGCAGCGGCCCCTGGTGCCCCGTGTGCTCATCCACGGCCTAGGGCCTGGGGGACAGCCAGCCCTTAATCCATTGTCCAGCCCCATCCCAGGCACCCCACACCCCCGGTGAAAACATTGCAGCGAAGGCACTG

86 chr6 24723194 24723245 chr1 158252182 158252236 - 2135
ATGCTTTTC---TTTTTTTTTTCTTTTTGGGAATGATAACATCCCCTGGAGGACC
ATGTTTTACGGGCTTTTCTTTTCTTCTCGTGAATGATCTAGTCCCTTAGAGGAAC

87 chr6 24724458 24725301 chr1 158254033 158254866 - 16812
ATGTTGTTGGTTTGCAAATG-CTTAATTTGCTGTGGCCTTCTGGCCAAGATCTTTTTTT---ATTTAACTTATGGTTAAAACCAAAGGGCGGAAATGAGGGGAGCCTGGCACTGCGTAACGAGCTAGGTGAGAGGAGGGGTGTTGA-------AATTAAAAGAGGATGTTCAGACCTTTCATTTACATGACACACATTATACGGA--ACAGATTGCTGCAAGGAATTGGTTTGTTCTTGTTGCTTCCAGTAGCCCAAGTAAGGCTTTGTAATTGCCACATTTTCCAGCTGATGTCATGTTAGGGATGTCTTACTTATTATCCTAATGAGGGAAAGGCA--CCAGCTCTCAGAGGCCCGCTCATTACCACATTACTTGCTCACACTTAACGCA--------TCATCTTTCATACGCAAACTGCAGGGACACAT-----CCAGTCGAACTTCTAGAAGATGGTCACGTTGCAAGGTCACTCACCGTATCGTCGAAAGGCGACAATCAGTCGTGTGGGATTTAAATGATGCACTCAATGCCCGAGTCATCGCAGTGCCTTGCAAAACAG--CAAGGAAGCGCACATTAAGCGTCTGGGTGTCCCTTAATTATCGTGGGTTGGATTCTTAATCTTGCCCTGTGGTGATGGCGAGGTGTCAGGATGATGAATTTTAAGATGGTAGGTTGTCAACGTGTACATTTTCAAAGCTGACTGAATTGGAGGAACGGTTGTAACAAGGTTAGAATCGTTTAAAGTGTGAAAGGGGATTTCTGCCAGGAGGCAGGGATGGTTGACAGGCATCTTTATGTATCTCTGTATTAA---CAGCAA--GTTTTAGAAATTTTAGTGAAGGTGTGAAATGGACTA--ATCTATCTTTTA
ATTCTGTGGGTAAGTAGAGGGCTCTAGCTTCTGGGGGTTGTCAATCTAGCACCTTTCATGAGAGCTAAATTCAGGTTAAAGAAAAAAA----AAAAGAACCATAACTGACAAAGAAATTTGAG---GGTGAGGGTAGGGGGTTTGAGGAAAAGAATTAAATAGCAATAGTCTACCCTTTCATTTACATGACACACATTAACCGTACTACAGAAGTTCCAAGAGAACTGTCTTGTTCTC-TTGTCTCCAGGAGCCCATGTAGGGCGCTTTAATTGCCACATTTTCAAACTGATATAATAGTGGGGATGTCTTAGTAATTACCTTAATGAGATAACACCTTTCCTTCCCTCAA---CCTACTCATTATCACGCCTCTTGTTCAAATTTCAACTACAAAGAACTCTACTTGTAAAAAAAAAAGTCTGAAATGTATTGTTCCAGGTCTCATACCCTTAAAATAATCACACTGCA-----------CATATCTTAAAAATATGAAAG-----------------AAATAGTACACACAG-------GCAATTCAAATATATTAAAGGAAAGGCTTGAGATAAGTAAACTAAACATCTGGGTGCCCTTTAATTATTCTTGGTTGGATTCTTTATCTTGACCTATAGTGATGCTAAGGTGCCAAAGTGATGAATTTTAAGATGTTGGGCTGTGAAGACGTGCAGCTGCAACACTGA-TGGATTTAGGAAGGGATGGTAACAAGGTTAGCTGCATGTGAAGTGTGAATTGAGATTTTTGCAAAGAGACTGTGATTGCAGATGGGCATAATGTTGTACCCTTGCATGAAATCTTGCTATTATTGTATAATGGTCAGACAGAGTGTGAAATGACTTATTACTTTTCTTTTA

88 chr6 24727748 24728310 chr1 158264204 158264773 - -21
ATCCTTTGAACTGATTGTTTGTTTAACCGCTGTTGGGAACGTAGAATCCCTGAGGTCTGAGCA-AGTGTTGATCTAAGATTGGATTTAAAATCGTCTAATGAGGAACTCTTTGGATAATTAGCACAGGCTGAAATGCTTGTGGATAATTTGAGTACCTCGCTACGCAGTTCAGGGGAAGGGGGGCTAGATGAAAGAACACCGAGTCCAGGGTTAATGAAAATTATCACATCAACTTGGTCTCTACCTTTTGGTGTTATCCTTT-----------GTTCTGTTTTGACTGCGTCATTA---------------GGGGAGCAATGGAACAATTAGCTGTGTAGTTCACCAAGAGGCTAGGAGATATGCTGGTGT---GGCTTTAGCTTCATAGTGGTAATTAGACACTTGGAAGTGTGGCTCAGTGAAGTCCGATAGGAAATGAGGCGGTGGCACCTTGCCCG--TAAGGGAAC------GATTGA-------TGTACGTAAACCTTGAGCTGTGGGAAAGCACAAACAAGAGCTGTGCCCGTTTTCGATAACCGTACAAGTCATGACTGGCTTTCCATAGAGTAGAAGTGATTTTATCATTGGTGTTTC
ATTCTTTCATTTCTCTGTTTATACTATTTCTGATGGGAACTATGGCCAGAAGATGTTATGGTACAATGTTAAGATAAGCTTGGCTTAACAATTATTAGAGAAAACGCCTTATAGTTTGCTAATTT---CCAGAACTTTTGTGG-TAATTAGAATAGTCCTCCACCAAGAAAGGAGAAAGG-----TATACAAGTAAAAATCTATTCTG------------CTTCTCCCCCAGGTGTGGGCCTTTTTTTTCTCTGCTATCTCTTTGGAATCCTAAGGAATGACTTGA-TACTTCATCACATGCCTGGGGGTGGTGAGGGCTCAGAAAGGGTGAGGTGAGTGGT----------GCTTGTGGCTACATTTCTGTATTGAATTTAATTTTTCATTGATAATTAGACTCTTGAAGCCACCTGATATTTTTGACCAGCAGGAAACAAAA-----GCCCACTGATTGACTCAGGGGATACACAGGAGTGGCCCCCACTGTGCTCACACAGCAGCTCCACAAAGACTAAAAACAAGAGCTGTGGCAAATTG-GATCACCATACAAGTTTCAACTGGCCCATTGTGTACAAGTAGTAAATTGGGAGCTGATATTTC

89 chr6 24733546 24733765 chr1 158284307 158284533 - 8723
ACTGTAAACACACAAACGCATGCAAACCTCTCCACATGTACATCCTTCCGGCAACAAC---AATGGAGGCAGGA-TGCGGGAGACGAACATCTGATTTGTCACATTTGAAACGCTAATGTTTAAACCAAAAGGAAGAGCACACAGTAATGTGTTCATTCATCTGCATAAACACCACCTGTCCCAGCACAGACAGCTCCTCAAGCACCGAAAGT---TTAGTGGCAGC
ATTCTCAAGAAAAAAACAAAAGCAAAAAGCTAAGCCAGCACATCGTCTAATTCTCAATGTAAAATAATGCAGAAGTGCGGAAGATGAACATCTGATTTGTCACATCTGATACACTAATGTTTTATCCAAAAGGAAGAACACATTGTAACTTGCTCAGTCATCTGCATAAACACCACCTGGCCCTTTACAGGCACCTACTCAAGTAACAAGAGTCAACGAATGGCAGC

90 chr6 24738225 24738417 chr1 158294046 158294236 - 3238
GACTCTTCTTTCAAG---------AGAAGCTTTCAGAGACACAATTGCGGACAAAGTCA--TTCAACAGCCACAGATATCATACAGAGGATACAGGAGGAAGAAAGAAACAATTAGAGATCATTTGCTGAAAGAGGCTTTCCATTGCTTTCAATCCAAAGGCCTTTGT-CTTTTGTTGACCCCTCT-AAGAGCAGAGTGAAAGGAA
GGCTCTTCTTCCAGGGTGCATGATAAATGCTTCCTCAGGACACAGTGTTGGCTTCTTCAGTTTCAACAGCTGTGATTACTGT----------CTTTGGGAACAAAGAAATAATTGGAGATCACTTGTAATAAAAGCCTTCTCTCTTTT-----TCTAAGAGCCTTCATATTTTTGTTGACCTCTTTGAAAATTAGAGAGAAAATAA

91 chr6 24753336 24754410 chr1 158332601 158333738 - 35445
GCGATAAGAGTGAGAAAAACCTCCTGATTAAGACTCTTAGAGG---CTCTCCACACTGTGTTGTGCTCAATACTTTAGCACTGATTATAACCTATTGAAGCAGAAAACCTGATCGAATATAACCTCTTTTGAATTCCTTGTTCCCTCAATGGAGTGTCAAAAA-GAGCATTCAGAAGTTCGTGTAACAAAATGGCAGCCTGTCTAAATCGTTCGCTTTTCCTTCTTTGCATATGGTGCGCAAGAGAAAATTTCAGCAGCCTTTATGTTGGAGTA---TAATGCTTTGATTCGGGAGCCAGTGTCATAACGGGCAGCAATAGGGAACTTATATCTTATTCTTCTTTTCAGTGTACATAAAAAATCCCAGCTTAGTCCTCTTT-GTCTTTTGAATGCTTTGAACTCTTTTCAGCC----TTAAAGGGCACTTTTTGTGCTTTAGTCTGTGGTGTGCATTCACTGTAAAAGCACTCAATACCACAAGAAGACCACAAGCAAAACTGTGAGTGTCTTCGGCC-AGACCACACATCT----TAAGCATTTGCATAATTTAAGGAATAAAAAGAAAGAGAG-----AAAGAGAGAGAG------------------------------------ATACTTCCATCAGCCTAAAGGGTTAACCGG--TGCAAGTTTCGGTCAAATTGTGCCAACGA---CGTCTTGGAATCCAGACCTTTG-AGAAAGGGTTGGGCTCTTTTGTCATTGTCTGCGCTCAGCTAAGACATCATAGATGGAGGAGAAGAAAAGCGTCATGGGCTCATGCAAGTGCAGGATCTGGGGATAATATCTCGTTTGAAGGGCCAGCAGAAAGGAGAGCAGAAGGCGCAGAA---GAAGAGGCCAAGAAGATGTTGAAAGAGAGCAAGTCCAAAGCTGAACTGCTCAGTTCATTTTCCAGCTCACTGGCCTTCGTAATCCATCTGGGCCAGCTGCTAACAAGATTGGGTCTGAAGTTTACCTCCACAATGACTTAATCAGATTAAGAGCCACAAAGATCAAATAATGACCCCGCTTTGGGGCAAGTTCACTTGGCCCTTGATTACGTTGTGTGGTCCTTGAGATTT-ATTAA---------------------------------------GGAAATGTGTGTGG-TTGATTATTTTTAAAAAAGTAT
GTAATAATAGCCAGCAAAACCCACCCTGTGCAGCCTTGAGAGCAGCCCCACTACTCTGAGGAGTACTCAGTTCTTCGGGGCTGATTATGGCTTATTGAGGCAGAAAACTTCTTCGAGTTCAAACTCTTT-GAATTCCTTGTTCACTCAATAGTGTGTCAAAAAAGAGCATTCAATGTTTCATGTCACAAAATCACCGCCGGCCTAAATTGTTC-CTATTTCTCTTTTGCATATGGTGCGCAAGA-AAATTTTCAACA-CTCTTCCGTCGGAGCACCGTAATGCTTTGATATGGGTAACATTGCCATAACAGCCTGCATTAAGGAACTTATATTTTATTCTTCTTTTCAGTGTACATAAAAA-TCCCAGCTTAGTCCTTTTTTGTCTTTTAGATCCTTTGAACTCTTTCAAGCTATGTTTCAAG---ACTTTCTGGGCTTT-GACGGGGCTGGGCATTCACTGTAAAAGCAGTCAATGCCTCAGTGAGACCACAAGCAAAACTGTAAGTGTCTTAAGCAGAGACCACACAACTCTTGTGAGTATTTGCATAATTTAGCAACTCTGTTGAGTGTGAATCTCAAAGCAAAGAATGCTGCTCATTAATTTCCTTCATTAAGTATCTTGGGCCATATCCCTTTCTGACCAGAGCATTACCTGTATTGGATGCTCTGGAGCTGGTATGCATATGAATACACACTGGAATATAGGTGTATGTATGTGAGGATGTGCT-GTGTATCAGAGTCCTAGCTC------GACATTATCATTAGAGAA------------TATGTTTACACTGCGGTGCGAAATTCTAGAATAAAGTGCTGATTCAGACGC-----------------AAAAGTGTATACCCTGAAGTAGCCAACTGTGGGCTCAAAGAGAGCAAGGCCAAAGCTGGACTGCTCAGTTCATTTTCCAGTTCAGTAGCTGTAGTAATCCAGCTTCGCCAGCTGCTAACAAGATTGGGTCTGAAGTTTACCTCCACAATGAGATAATCAGATTACCAGCCACAAAGATCAAATAATGACCCAGCTTTCGAGCAAGTTCAGCAGGCCCTTGATAACACTGTGTGGTCCTTGAGGCTTGATTAAAAAATTAAATGGCTAAACTTTGCCTCAATATTTTGCATTGGGATTTTGAGTGACTTGATGATTCTTTTCAAGGTGC

92 chr6 24754482 24755148 chr1 158333809 158334465 - 15325
ACTCTCGAGCAGG---TTAAAAGATGCACACTGAATAAGACATGTTTGGAGGCATCTTGCAGTAATTACCACACAGTAATTTCAGAG-----CTCTAGCACCCAAAGCAGCATTTCAGGAGAAATGGCTTCTTGTGCAGAGTTGATGCTAAATGCCTCACATGACTGTGATTTGCTGGATCCCACTGTTTTGTTTTCTGAGTTTATCTCTCTCTCGCACTCTCTC------------TTTCACTTTTCCCCGCTCCC------CTGTTCTTAAAGGGGGTAACGGGATTATTGGCCGAGGCATAGAAACGTGATTGTCTCACAGCAGATGGTGCGCACTGCTTCACCTTTGAGAAAAGTTAATTAAGCCCGCCATATTGTGCCCATCCAGGGGAAAAATGTAGATGAATATTGAGCAATCGAACTCTCTGTCTCC--TTTTCAAGCCCTTTCTGTGGAATGGAGGAACCCATTGAGGGAGAATTATGTACAGAGCCAAACTAATTCAAGGCCAGGCCCCCCAATCCCTTCCCACGTTTGCACCAGCCAGCCCACTATAGGCCCAAAAATGGTTTGCTCTGTGGTAAG----------CATGGCGTCCACCAAATTAAACCAAGCCGTTCACAACAATCTGGTGTGCGAATGCAGATGGGGATTTGGGGAAGGAATGGAGTTTATTCAGATCCTAACATCAAATCT
GTTCTTGAGCTGGGCTTTAAATGAAGCATGTAGAATTTTTAA--TTTGGTGGTGTAGGGAAG--------ACAAGGTAAATTCAAAATCATCCGCGAGCA--AGGAGTTGGGCTGTAACAAAAACAACCT-TTGCGTCTGCTGAATGT----TGTTTCCCAGCACTGTGCCT--CTGGACCAGAATG-----------GATTTGGTCTTTCTCTCCCAGGCCAAAAATGTTTGAAAGTTTTGGTTTTGGCTACTATATGATAGCTGTTTTCA---GTAGTAAAGGGATTATTCTGAGAGGCATACAAATGTGATTGTCTCACAGCAGATGGTGCGCACTGCTTCACCTTTGAGAAAAGTTAATTAAGCCAAGCATATTGTGCCCATAGAGAGG-AAAATGTAGATGAATATTGAGCAATCAAACTCAGTGTCTCCTTTTTTCATGCCTTTGCAATGGGACACAGAATCCCATTGAAAAAGAATTATGTACAGAATCAAATTAATTCACATCCAA---CTTTACTCTCTTCCCACGTTTTAACAGGGGTGCACAC--CAGGCTCTTCAGAAGTTTTGTCCACAATCAATGAGCCACACTGCGGTGTCCACTAAATTAAATGAACCAGTGCAGAAGAATCTCTTGTG-------AGATATTAAAAGGGTGAAAGGCTG--TTTAATTCAAATCCTTCCGTAGAGTCT

93 chr6 24755618 24755662 chr1 158378509 158378553 - 1820
ACTTTCTCTTTCTCTTTCATTTTTTCTTCTTTATTTTCCAAAGTC
ACTCTCATCTTGCTTTTTTTTTTTTCTTCTTGCCTATCCAAACTC

94 chr6 24758802 24759230 chr1 158388283 158388721 - 9601
TCATTAGAGCGCGGAAAGGCCCAGCCAGGGCAGATTTAGCGCAGAGGCCAGAGCCAGAGGTGTTACCTCA--------TCAGCCACAAATTGACAACAAGATTTACCCGCATCCATAATTGTAGTTCCTCTTATCCACAGTTACGCCAACTAATGACAGCAAAAACTTGAAGGCCTTCCTTGGCTAGTTTTAATGAGACCCCCTTCTTTTAAAGACCACAAAATGCCACCAATTTAAGTTCTGCCAATTTTCTCCACTTCTACTTGAGAACCACCCTGGGAG----------------------AGGAGAAATCATCATACTGGTCAGCAGCAGCGACACTTAAA-GAGGAAGTCAGCATGGGTCTACTTTCCCTGAATGACCAGGACCAGATTAAAATTCAGGAAATAATGGCTTTCTGTCATGTGCTCATCATGATGTCCCCACTAACTTTTAATTAA
TCATTAAAACAAAGAAAGGTTAAG---GGAAAAAAATAACCTATATA--------AAATGAGGTAACTCACTTGTCTTTCAGCTATAAATTGACAATAGGGTTTATATAAATCCGTAATTGTA-TCTCTTTTACCTGCAGTTAGGCTAGTTAATGATGAAAAAAGTATACAGCTGATCATG---TGGCTTTAATGAGGATTCTTT-TTACAGAGTTAAAAAAAT-CCACCAAATTAAATTCTGCCAATTTACTTCATTGCAAATTGAGCACCACCCTGTGAGCAAAAAAAAAAAAAAAAGAAAAGAAAAAAATCATCA-AGTAGCTTAAATCAGTTACAGCTAAATGTGTAAGTCAGCATGTGCTT--TAGCCTTTAGTCATGAAGAATATATTAGATTTTAAAAATAAATGGCTTTCTGCTGAGTCTTCATTGCGGTGGCTTT-CTGACTTTTAATTAA

95 chr6 24759398 24759467 chr1 158389499 158389556 - 1846
ATTTTTTTTAACAGTGTTCCTTTTAATACACAAGGTAATTTACAAAGACATAACTTTTTATTTAAGATAA
ATTGTTTTAAACAGTGACATTCTTAAAACACAAGGCTGTTT------------CTCCTAATTAAAGAGAA

96 chr6 24759494 24759767 chr1 158389589 158389845 - 174
CATGTCAAGA---TAACCTTTTTTAGTTTGGATAATTTCATTGATTTTAATGATCTTTGATTT------TTAAATGTTTTTAAATGATTTTTAAATAACCAGAGATGGGCAGTATTTATGATACATGTATTTCAAATACATGTATT---TCATGTATGATGCATATATTTTTAAGTAATTTATTTTGTAATTTGTATTTG----ATAGGGCTGATGTAACT--GGCTTAATATTTTGTTTAAAAAAACTGAAGTGTCTTGTCTTATCTTGTCTGTTTTGTATTTTTAAAATA
AAAGTCAAAAAGCTAAGGGCTACTAATCTAAATGATAAGA-TGATTT-----AGCTCTGATTTGCAGAATTAGATGCCCATGAGCAA-GTTAGAATAATTGGGGAT-CCCAGCATTTA---------AATTTTTAGGACCTTTATTAACTAAAGTATAATGTGCCTAAACTGCA--AACTCCTTTGGAGAATATTGTTAGGAAAGTGAGGCTGCTATGACTTCGACTTTGTGGTTTTTT----------------TTTTTTGTTTTTGTTTTTGTTTTTTTTTTTTCAGACA

97 chr6 24778491 24779379 chr1 158417829 158418694 - 20341
TCTTTAGCTCATTTTCATGTG-----ATTTTTCAGAGCCATAGACCCTGTGTTTAATCA--GTTTAACTCAACTTAAGTTGGTGGCGTTGACGCCTCTGTGCTTTAAAGCAGGGATTTCTTTGCGTCCCCACAGAATCCCTTTTCACATAACTTAATATGCCATCTTGCTCTCTCAGGGCTAATAATTGAATCCAGGCCGAGTTTAAATAGCTTAAAGGACAGGGAATACAGATGGGCATTGGCGTGATTAGCGCAAACTCCGGCCCATGGCCTCTGTGTTGGCTGCAGGATTAAGACATTACGAAGAGAATGACAGGGCTTTTTTAACACTTTATTCCCTCTCAATAACATTCTTTCACATATTAATA----CCACCCCTAGGTAGCTACTTTATCATGCAGAAGAACTTAATCCACTGGTGTTGAGTCCATCTCACTCTGGCTTTGATGCGGCCCCCACCCCTCTGCTTTAACACTGCTGCTGGAAGCTCTGTGTAAGACAAAGCACCCGTGACAGAGACAATCAGAAACAGC--TCAGGCCCAAAAAATGGGCTTCAGCCTTTGGAGAGCAGAGAAGAGAAGAGCCATCGTTGAAATA-------------ACATTAAGCCAAAGAGA-AAACATCAAAAGGGGCAGAAGTAGACAATATGAAC-TCCTGAAGAAGAACCTTTACAGCTCACATTGTGCCCGAGAAATGTATCATTTTCACTCTTTTCTTCGCCTCTGATTTGAGTCAGAGGGTTAGGCCCTAGTGATCTTCTTGTATGCCCCTTTATCTGAGGAGCACCTCTGACCTCTGCTTGAAAGGCCCTGGATACCACGATGGGTGTAAGC---TGGGGGGTGCATGTCTGATGTGGGATTGCCACTAT---TGCTGGCATTTAGCTGTAGCGGTGGTGGCCAGT
TTTTTAGCCAGATGTCATCTATGCAACTTTTTCATGTTCTAAGAATTAGCATTTAATCTCTTTTTGGCTGAAATTTAGTTAGTGATGTTGACACCTCTGCATTTTAACACTGGGATTTCTTTGTGGG---ACACAATTCCTTT-CAATCAACTTAGTATCCCATCTTGGTCTCTAAGAGACAATAATTGAGTTTAGGTTAGTTTTAAATAGCGATAAGGACAGGGAACACAGATGGGTATTTCATTGATTAACACTAACCCTGGCCTAAGGCCCCAGTGTCAGGCATTAGATTAGGACATTACGAAGAGAATGACGGAG---TTTTGGTACTTTATTCC-TCTCAATAACATTCTTTCACATATTAAGTTTATCCCCCCCTAGGTAGCTACTTTATCATGCAGAAGGCCTTAATCCACTGATG-TGACTCTCTCT-GCTCTCACTTTGATGAAGCCTCTG----TTTACAAGAGTAATGCAGC--------CTGTGTAAGACAAAGTACTTGGGACAAGGACAACTGAATAAGGCTTTTAGATGCACA----GTGATCCGACCT-------AAAAACAAAACAAAACCCACTTTGCACACACACTTGCACACACACACAAATCCACAGACACACACACACATACACACAAACACCAACAAAACAGACTTTTTGGAAATGCAGTTATGACGCTTGCAT----CCTGAAGAATCAGACGT-------------------TAGGATTTCATCAAGAAGACCCTATGTTACTGATCTCCTTGTTTGGCACTTTATCTTTTCTTCACCTTTGACCTTCCTTTCAGGCCCTCTTCAAGGCATCGTGAACGTAAGCCCTTGTGGTGTTC-TTTTAGAAGTAGGATTGCTGCCATCCCCTCTGGTGAATATAAGCAGCTGCCGGAATCAGT

98 chr6 24780014 24780733 chr1 158421031 158421715 - 18308
TGTCTTCATTTTGCCTAATGAATTCAGTCACCTGTTTAAACTTAAGATGTCCATTTCAT--TGTCAGAACTGGT-------------------------GAGAGCTTTGAAGGGTTTTGGTCCTGCTAGTGCTAACAGATGGTTGGTGTGACTAGATCCAGGCTGGGAATAGCTACCCAAACTCCCACTGAAGGGTTGATGGGCTAAATCCTCTGTTGCTGGCCCTAAGAAGACCATAAGCTTGAGCAGAGCAAAAGAAAGGGTCTGCTACTGGTGCTAATTACCCAGAAACCACACAGAAAGTGCCCACTGTCACCCACTGAAGAGGTT-CACATCCCTTCCTCCACAGATAAAAGGCGTAGTATGAAAACATTTCGCCATGGACAAAGGGGGGAAGATTAACATAATCTTTGGGTTTGTATCCCCTGTAAGCTGTCCATGTGTGAGCCTCTGCCTCTTTCTGTTTTCTCCTCTCTCGCACACTCATTTCTTTTCTTTCACTTTCCTCGTCTTATACCTCCTAAAGTCTGTGTTTTAAGGAATAGGCACGACAGTAAAAGGCTTTGTCGCTTAAGCCTGACAGTTGTGTTTTTCCCGCCTCTTTGTGATCCTCTCTGCAGATAGAAGTCTGATGTTTGGGCTAAACAGACAATAGTGGGCAAAAACGAGGTGTCATGCTGCTGACATACAGTTCTTCATGTTATGTCGATGGTAATTCAGAGCCCACGGCCTTCTCTATTTAACTTT
TGGCTTGAATTCCTCTGTTAGATTTTTTTTTTTTTTTAATAATAATTTGCTCATCTCATGCTGGTGGATTTGGTCTCTTGCATTCTCTGGCAGTCAAGGAAAAGTTAGCTCAAGTTTTGCTCCCTCTGCCATTAACAGATGGCACGCAGATCTAAGCATAAGCTGTGGCT-----CCCGGGCCACAGGCAAAGGGTGA--GGGCTGC-TCCCCTGTGGACA-CCCTCAAAAGGCCCTAAGCTTGAGTAGCACAAATGAAAAGGTCTAGTGCTGGTGTTAATTACGCAGAAACCACACAGAAAGTGCTGGCTGTTACTGAGTTGAGAGGTTGGGCATCTCTTCTTCCCCAGATAAAAGGCTTGATATGAAAACATTTTGCAGAGGACAATGAAGTGAAGATTAGCATAATCTTCTG--CAGTATCCTCAGTAAGCTATCCATGAGTGAG---------------------------------------TTGCTTTTTTCTCA-TTCCTTCGGCT--------CTAATGTCTG-GATTTAAGGAATGGTATTGTTAAGAGCAGGCTTTGTCCTTGGAGCCTGACAGTTGTGTTTTTCCCGCCTTCATGTGATCATCCCAGTTGCTAGTCTCCTGCTCTTCGGG-GAGGCAGACAATGGAAGG-AAAAATGAAGTGTCAGTTCATTGACA-AAACCTCTCTGTGCTATGTTATTCTTAATCCAGACTCTTCAGGGTTTTTTTCTTTTCTTT

99 chr6 24806590 24807121 chr1 158475545 158476042 - 19454
TGGATGGGGAGGTAGAGAGAGAGAGAGAGAG---------------AGAAGGTTCAGGTTGATATGTCAAGAAAAACTGGGGTGAAGTGCTGACACGTCGACGTCTTAGCTGATAACGCTTAAATCATTTTTCCTCCAAAACTTCAGTCACCGGGCTTCAAAGAGATATAGCCATAATACAAATTTTTGGAGTAAGTAGTGGTGTTTGAAGTTATTTTATGGGATTTTGCTGTAAGGCCCAGAATTGATTTGCAGAGGGGATAAAAGGAAGATACTTTATCTTTGGAGCTTTGTCGGAAAAAGCTTAGCATCCATTGGTGGTTCCGCCAATATGCCTGCAGGGCAAGGGCTGGGTGGGGGGGGGGTGGTGGTGGGGGGTGGGGGTGCTTGGTTAGCTGGCATTGACATTATATACCAGAATGGATTGTGCTGAGTGTACACCTCCTGCTGCTTATGAGCTGCTCTTTCATAATCTTTCATGAACCATACAATGTTTTATTTAATG--TACTGGGTCAGAGAAAAAACTTGAGAAAAAACATATTAATAA
TGGGTTAGGTGGTTAAAAGCAAGAAAAAAAAGTCCTAAAAACATACAGTGGGTAGCAGTTTATGTGTCAAGAAAAACTGAGA-GAATTTTTGAAGCTCTGATGTCT-AGCAGATAGCACTTAAATCATTTTTCTCC--AAAGTTCAGTCATAGTACTTCAAAGAGTTATAGCCATAATACAAATTTTTAGACTAAGAAGTGGTGTTTGAAGTTATTTTATAGGATTTTGCTGTAAGGGCTCCAATTGATTTGTAG-TAAGATAAAAGAAGAAAACTTTATTTTCGAAGCTTTGTCAGAAAAAGCTTACCTCCCATTGGTTGTTCTGCCAATATGCCTGCAGGGCA--------------------TGATGATGTA----------------------GACACTGATATTATATGCTTATATGAACTGAGCTGGGTGTACACCTCCTGCTGTTTGTGTTATG----GTTAAAACCTGTCACAAAACTGGTGGTGATTTATTAAATGTTTAATGAAGTAAGACAAAAACTTCAATAACTACAAACAGAAAA

100 chr6 24814651 24815079 chr6 67128089 67128498 + 330
AATTTATTTATTTTTTTTGCTCATTTTGTGCACCTTT--------------TCCCAATGAAATATTTT---AGTAATCCACATTATTTGA-ATTCCTATAATCTAATTAGGTTTT---TAAAATGTTTATAATTGGTAATGGTAATTTTATTTCTATACGCCAAATTGCAACTCTAACCTCACTGTCAGGGAGGGAATATTTGACATTACCTATCAAAAGTGAGTAAACACATTGCTTTAAAATTAATAAGCAAAATAATGGTGAACATAATTATAAAAAAAAAAATAATAATAAAATAAGTCAACAGTTGCAAGTTACATAGGCTTTACTCACTTTTTAAACAC-TAACTAACTAATCCTTTTGCT---GTGTTTATCTGAAGGTGATTT-------TCTGAAGGGTTTATATTGCATAACATTTTTGTT---AGCAATTTAGTTTTTTAATTATATGGTATT
AATTAATTTAATATTAATGTTTAAGTTCTTCACATCTGGAGAAATTATAAATACCAGTAACAAATTATTAAGATGTTTTATACTTTTTACTATTTCTTTAATGTTATGCAATATTATTTAACATTATTATAAT--GCAGTACTGATTTTAATTTT-----CTAAATTTTACTTTTA-------TGTTTGTACTATACTATAAGAATTTATTTCTAAAGTGTTAG----------GCCTTAAATTTCAT-----------CTTTTCACAGATTTATAAGACAATCAA--------AAATCTTCCATCAGTTTC--------CGTGTTCTGGTATTGTTTAAAACATAGAATTATCTGTTCTTGGAACTCAGATATAAAACTGACTGGAATTTAAATAATTTTGAAACTTCTATTTTTCATTATATTTCTATTTTAGACAATT---TTTTTCAATTATATTCTACT

101 chr6 24816604 24816891 chr1 158481257 158481555 - 3539
TCACGCCACTATATAATTAACTTGCTGCCAC----TGCAGAGTTGTGGAAATTAGAAGGTTAATTAGACACAAATGAAAGACATGGATCAGGTTAGCAGATGCTTTAGCGCAATAGCCTT--CTTCACCAGGTCCTCATGAGAAAGTGTT--AAATCGAATCCTTCGCAAGCTAATACAGACCGA-CATACCTTCAACGTAATTATTGCTGAACAACTTCATCTGCTTCCTACCAATCCACAAATG-GAGATTTGAGTCCAGATTAAA----------TGTCCACTCATGTTAGTTAAATGAAGCTTA
TTAAACCAATATCTAACATAATTATGGACACAAACTCTTATGATGTGGCTATTAGTAGGTTAATTAGGTAATAATGAATAAGATGCCATAGCTTAGCATA-GAGTTAGCACAATGGGATTTGTTTCAGCATG---AAATGAAGTTGTGTTAAAAATTTAAT-CTTTATGTGCTAATATGCACAAAGCATACCTT---GTTAATTATTGCCAAAGGATTCTTTCTACTTCTGAGCACT-AACAAATGAGTCATTCAGAAACAGATCACGTTTTGTAATCTGTACATGCAGATTAGTTTGACAAAGTCTA

102 chr6 24817667 24817791 chr4 107306246 107306364 + 1580
ACAGGAAGAGTTTGGGGCTGTAAGCCGCT--------CTTCAGAGGCCTCGGTCGCCACATATAAAATGATTAGCATTCTGTGATATGATTACAGGCTCTGCTTTTAAAATCTAATTTTGAAAAAAAAAAAGG
ATGGAAGGAATTTGTGTCTGTCTCTTTCTATAACCTACCACAAAGGCAAAGGT------ATATACAATAG--------CTGTCTTGTTATACACAGCATTATTTTTAAAATCCAACTACCAAAAAAAAAAAAG

103 chr6 24817792 24817950 chr4 64867837 64867990 + -761
TTTATAAAATTCTTTAAGTGTTCTCTCAGTCCTCATTATCGAGACTTTAGACTCCTTTTATGAGGGATTTAAATGGGGGAGAAAGAAAGGTTACCTCAATTACATCTGTTGAAAAGTGGCTTTGCAGGAATTTAAGAGTCAGAAAGAGATA---------TGAAAGAG
TATTTGAACGTCTTGAAATATCCTATTAATCGTTAGTGCTGTGCACTATTACTATTGTTATATTCAATT---ATCAGTTTATTAGAATAGTTTC--CAAATAC-TGTACTATAAAG----CCCAGAGGATC----GGGTCAAAGCGAGGAAGCCAGTGGTTAGAGGAG

104 chr6 24817951 24818274 chr2 49508695 49509033 - 1026
CAAGAGATGAGAAGATTGGAAGGGAAAACATTATGTGGATTTCTTGAGTTTGTAATC--TTGTGGATTTTGAGTGACGTCAAGTA------AAATTAGGTTCTACTGCTCTTTGAATTGTGCTAAATTTGTTAGGTTGCATAGGGGACATTTTAATTTTTAAATATTATATGTAATTTTTATCTACACTCAAAAAATGATGTTTGCCGTTTG----TTCAAACTACTATTTAAAATAAGCTGAAACAACAGGATTCT-----------TGAGTTTTTTGGCAGAACTTAATTGTTTTATGTTCAGTTCACAT--AAATTTGTAAAAAAT----TAATAAGTTAACTTAATTCA
CAAGAGAAGAGAGGAGTTATAAAACAGACAAGAATTGGTATT-----ATTTATAGTCAATAGAAGACTAAAAATGTAGCTAAAAATTAAATACATAAGATTGTTCTATTAATTAAAATGCACTAAATTTGGGGCTTTGTAAACAGGACATTTCATTTATTATAAATCATTAAAAAT---------CACTTTAAAAAGAAATTATGCACTGGGCAAATCAAAACCTCAATGTATCATAAATGACAATGGCAATTTTTTCTATAATGCAGTAAGCTATATTTTGATAATAAAATACTAAATGTGAAGTCCACTTGAAAAATTATAATAGCTAGAATGATGATAAAATTACATTTA

105 chr6 24818352 24818490 chr2 49509125 49509282 - 700
GAACTTGTTCTACAATTA-AAATGAGCTGAAATAATGCAATTCTTAAGATTTCATTGGGACAACTTATTATTTT--TTTTATGTTCATAAATTT--------GTTAAAAGTGTTGTTTA---------CTTAATGAATTTCTGTAACCCAACCAAAAGT
AAATTTAACATAGAATTATGAATATATTTGAATAAATCAGTTATAAAGA-AAAATTAGAATATGTTATAATTCTTATATCAAGATAGTAAATCTCCAGAGTAGTTTCATGAGTAAGTTACATCTGGGCCTTGACGAGTTTAAACAAACAAACAAAAATT

106 chr6 24819321 24819520 chr5 107705858 107706048 + 924
ACATATATCAGCATATGCATTTGACAA-----------CTGAAACA-GCAATGGCAGGCACAGACACATATGCTGTTTCTTTGGAAGGTGACATTTCCAACTACTTGCATAATGCAGCAATTTTTTAAAAAAAATGTTTTGC----ATTTTCTGTGAGCATTTTAATTTTCGGCTACACAT-GATTCTCTATCAAAAGTGCAAAGACAGTCTTTCCA
ACGAATATTTGCATATGCATACAACAAACATACATACATTCACACACGTATTCACATGCATACGCACACAA---------TTAGAAAATGTTAT--------GCAGCCACAATGTG--ATTTTTTTAAGAAAAGTTTTATGAGAAAAATTAATAAAGGCCCCTAACTTTTAGATCATTCATTGATTTTTTA--AAAATCACAAAAACA-----TCAA

107 chr6 24819795 24820074 chr1 222131549 222131835 + -222
AAGAGCATTAGAAAAGTAAGATAAGTAGAT-TATGTTGACACACTTGCAAAGTGATTGTAAGCAGTTAGAATGT-----CGGTAGAATGTCTTTTTAGTAATGATCAAAACAAT------GTGTTAACTTATTAAGTAAAATACATAAAAAATGG-----AATTACAGTATATTGAGATTTAGAGT--------------AAAAACAA-----------AATCTATCAAATCTTTTATCATT--TTAAAAGTTAACATTAGTTAATGCCATTAATTACAATCAACATTACTGTATGTAACAGCATTTATTAAACTGTGTTATCA
AAGTGCCCTGGGAGAGAAGGGAGTGCAGGGATATGTCTA--------------------AAGCAGTTGTAATTTTTCTCCTGAGGAATAACCTCTAATCCAGGCCTCAAAAAATAGCCACAGGTGAAATTCCAAAAGAAGATAAATATCATATGGTCAAAACACACAAGGAAATAAGGCCCGGGGTTGATACCCAACAGAAAAAATAATCAGCACAGTCAAACTACCAAAACTTTTTTAATTGGGCATAACTAGACATAGAGTA-----------------CAAAATAATTGTGTTTAATATTTTTAATTAAATGGTCCTTTTA

108 chr6 24821164 24821367 chr11 97733583 97733760 - 1667
TCTGCAAATATCAGCGCTCTGGTATCTTCCATCTGTGCACACCTTGGGTACTCAGTGGGATTTTGTTTTACAAATGTTTATGTGTAATAATATTTTTATGTTTTCTGTGAGCTGTTTTTTGAAGGCA--GATGTTTATTAAAGGCAGATTCTGGTTGAACCAGACCAAAAGGGATAAGATAGAAGTTTGAATTTTTTTAACATAAT
TTTATCAACACCAGTGCAGTGCTGCCGTGCAAATGT------------CACTCAATGAGATTACCATATATATTTGGCTGTACATAAAAATGTTTTTATGTGCTTTGTGA----TTATCCGACATTATGGAAATGTAGCAACGAAA-------GTTAAAACAAATAAGAAAACTTTAGGAAGGAG-----AATTTTTTCCTATAAT

109 chr6 24821368 24821615 chr9 126983922 126984136 - 296
TTCTGGTTGCATGCTGTTGTTGATTCAATAACAGTACTACAGCATGATAATATAATTATTATTTTTTTTTCTATCACTACTACTTCTACTTATAATAATAATAATATTAATGATAATATATTTTAAAATGAAAAGTCCAAAAAAAATTAGCATTTTCAAATTATGTTAACTTCTTTAACTTTTTTAATAATGT----TTAATAATTAAAAATGTTTTTAAAATAACTCAATCATTCATTCATTTTACTTTGG
C--------CATACTGT---------AAAATGCATACTAGGTGGTCATTAAATAATGAAAAGATTAGATTTTAACCATATTGTTAGAATGGAGGTCCAAAATAATAAGGTTGA------GTTATAAGATGAGAATTATATTCTTATACATACTTCTTAAATTATGCAAATTTTAAAGACTATTCTAATACTTTCATCTTAAGGATTTACAATGT--------------GATCATTTATTTTCTTTATTTTGG

110 chr6 24822779 24822943 chr4 9823208 9823364 - -852
TTTGTTTCAGAAAGCTCTAATCTTGTCATATGGAATAAAGGCAAGCTGGAAACACTTGAGAGTTTA--TGTAATGAAAAAAACATCAGTC-ACATTATGGACGCTGAA-ATTGGTGTGGGGTTTAAAATTGACCTAATTTCCGGGCAAAGGGAAACAGTAAACAGTGTA
TTTATTCCAAAAAGGTA-------GTTATATTCAATAA--TTATGTTGGATATA-TAGAGAATACAGCTCTAA-GAAACATATATTATTTTGCTTAATGTTTGCTTAATATTTATTTAGGGATTAGTATTAATATGCTTATATTTATCAGTTTTATA-TATACATTTGC

111 chr6 24822944 24823145 chr4 107307532 107307690 + 2182
ATACATGTGTGCGCACACATATTTGGATATACGTATGCATGCTCACACATACACATGTGTGGTCTGTCAATACAATAGAGCCAAAGGTACA-GTACAGTGGATGCAGTACTGTATGTTTTGCTTGGATTGACACATATTCAGGTAAAAAAATTTTTAGATTTTCTGGAAGTTTTGTTTAAAAAATATATATATA-ATAGACAAA
ACACATATATACACATACATATGTGTGTATATATACACATATATACACATACATATGTGTG---TATATATACA-------CATATATACACATACA---------------TATG-TGTGTATATATACACATATATACACATACATATGTGTGTATAT-------------------ATACACATATATACACATACACACA

112 chr6 24823206 24823411 chr4 107307931 107308136 + 5473
TATACAATTATAAATATAACTTAAGAAATCATATGCATGCATATAAATATAACTTAAGAAAT-CATATGCATGCATATATATATATATATATATATATATATATATATATATATATATATATATATATATATATATATATATATATATATAT---------CCTAACTGTAGATGTATTGGCATTTACCTGGAT-TTTATACCATAGTCTCTACACA
TACACATATATACACATA-----------CATATGTGTGTATATATACACATATATACACATACATATGTGTGTATATATACACATATATACACATACATGTGTGTATATATACACATATATACGCATACATGTGTGTATATATACACATATATACGCATACATATGTGTGTATATATACACATATATACGCATACATATGTGTGTATATATACACA

113 chr6 24823521 24824024 chr4 107308137 107308582 + -1030
CATATAAGCATA-ACAAGTCTATAAATACAAGCATAACCCACTAATTAATACTCATAAATCAGTGTATAATGTGTTATGACCACATATAT-TGAAAAATTAAATGCATCACTAATAAGTATTAAT-TACACTTCTCTAGATGTAGTTATAAAACTGTCATTGTA---ATACATAATAGATTATGCTGTACACCTTTATA---AAATTGTTATGCTTGATTATAAATAACTACAAGCATATGTATAATTAATTATGAACATGGGCTTCATAGAGAGTTGCCAAACATTTTTTTTTCTTTTTCATTTTTTTTTTTTTACAAATTGTGAGAGCAGACATCACGATTAACAAATGCA---ATTTAAAAGTATAAATAAACAGACA-ATTTATCTATTTGTAAAAATGAAAATTGCCATATATAAAATAAATTATTAATAATGAAATTTTATTAGTCATTATACATGTTTAT-TATAT-------TAT-------TATATTGAATTTTATTCATGTAAAAATAATGATATATAAACA
TATATACGCATACATATGTGTGTATATATACACATA-----------TATACGCATACATATGTGTGTA------TATATACACATATATACGCATACATATGTGTGT-----ATATATACACATATATACGCATACATATGTGTGTATATATACACATATATACGCATACATATGTGTGTATA-TATACACATATATACGCATACATATGTGTGTATATATACACATATATACGCATACATATGTGTGTATATATACA-------CATATATA-----------------------------------------------------CGCATACATATGTGTGTATATATACACATATATACACATACACATATATATACACATATATACATATATATACACACATATATACATATAT---GTATATACATATATATGTATTTTTATATATACGTATATATACACATATATATACACACATATGCGTATATATACACGTTTGTATACATGTGTATATACACATATATACACA

114 chr6 24824040 24825338 chr4 107308943 107310081 + -5475
ACAGCTATGACCTTTCGGTGGGAG-TTTTCTAACGGCCGTTATGAATGACCAGTTTAATTGAATGTGATGACGTGAGTCAGGGACACCACAC-------------TGTTCAGGCAGACAAACAGCTCCAATAAGCATTATCGCTCTCTTT-ATTTCTCTCTTTTACGTGGAGCGAGAGCTATAGT----------AGACACTTTGTTTTCATACAATTGCCCAAAACGTGTCGCCTCCTTGGCTACACTAAAAAAAAAAAAAAAAAAAAAAAGCTCCCATGACAAACAAATGACTGTTCTTTTTTTCCCACCCTTATATTTCCAACA--------TAGTGCCT--GTGGAAGAAAAAAAAAATAATTAAAACGGAGTGACTGAATTGTGTACATGGTGGACCCTCTGTTCAGTAAGCCACTTTTATTTGAGAAAAGCCTTTTTTGGAAATAATATGTTCTGCGCTGCTTAAGTCTGAGATCAAATGCTCTCTCATAACGCCGGGGTAAT--TAGATTTCACTATGTAAATGGCCTTTGGAGGCCGCAAAGAGCGAGTGGAAGAAAGGAGAAGGCAAAAGCAGCTTCTTGTTTGTTCACTGCTGCCTCCCTCAGGACATTTAGGATTCTGTCGTTTGACA---ACTTATAGTCAGCACCACTACCAAAGA-----AACTGTTGCGATAAATAAATAAATAAATAAATAAATAAATAAATAAATAAATAAATAAATAAATAAATAAATAAATAAATAAATAAATAAATAAATAAAAATAAATATATAAAAACTGCGACTATATTATTAATATTAATTTATTTT---TATAATATCTAAAT-TAATATGATGATTATTATTGTTGTTGTTCTTGTTGTTGTTATTAT-TAAATATAAATAAATATAACTTAGGACAGCAAATACACACACGTACGTACGTATGTACATACATACATACATACATACATACATACATACATACATACATACATACATACACTGTAAAAAACATTCTGTTCATTAAATTTAATAT--GTACACTTCATTTAATAAAATTCATTTCCTGTTTTAGGCCATTTTTACACATTGAAATCACTTAAA--AATGTCTGTAATAAAATCTAATAAGTTTTATTATAAT-----TATTTAGCTATCATTTTCTGTTACAGTGATCAATATATAA----ATCAATAACTTTGATTAAAATTGGCTAATTATTTAAGTACTGTTCACAGTTACTTATTTTAAATGACTAATTACAATAAGCCAATTTAATTAATTGTTACTCACTCCATATTTGTTAAAT---TTATTTAATAATTTTGCTTGTAATCTGTACCTCAGTAAGGTATTATTTTTTTATAA
ACAGCAAT-ATTTTATGCTAGGAGACAATACAGCACTAGCTATAAA-----ATTCTGAGGGAAAGT------TTGACACAAGAATATTATACTTAGCTTAAATGGTGTTTATGTATGAAGGCAA--TAAGTAGGCA--ATCATTCTCTTGAATTTGTTGCTCTT--------TGAAATTTATATTTTAATTCCAAAAACATTTTGTTT--------TTACCCTCAATATTTTA--TATTTGAATTTCCT-------------------------TTCTACGCTATTCTAATGCTTTATTATTTGTTTTTAAGCTTTTATGATCTAGAATTTATGTTATTACCTCACTGTAAAAATATAAAA-----CAAGATGGA-----------GAATACACAATCCATGAGCCTTTCAAAAAACTAC------TTGACAAATATATCTACTCAAAACA------------------AATCTCAAAATAAGGAACTCAGGAATAACGATGCCCTGATGGTAATTTAAAATATGGAATTAATTTTT---------AAAACACTAGGAGAAGTATGATTATTGCAACAAATGGGTCTTGATTGCC-----CTGACAACGAAGAAAAACTATAGATTTTTCACAATGATATTGGCTTATGACCAACTCTTTTACTGAAGAGAACCAACTGCTACTGTCTGAAATTGAACCAAATACT--ATAGTTAGAAAATTTGAAAAAC------------------------------ACAAATACTTCAACTTCTTTATAT------------TCTATTCTGTTTACCTATTTTCCTTAAGTATTTTAGCAGAATCTTTTAGGAAGAATATTGCTTGTGATGAAGATATACACATTACGATATAACTGTAGACATCTGTA-----------TACATGTTTATACATAAATATGTATATACGTAC-------------------TGTGGGTGTATATATATCCATATACATGAAGTTTTAAGATTTATCTTTAGATTCAGTTTGATTTTCTTATGTTTAATTGATTCAAATT------------------ATATATAAACTT-----TTATTTAAAGTAACATCTACAACATAATCCAAT---TTTTATAAAAGTATTTATATCTCTTTATCTTTCTTCTCTATATTTATGTGAATAAAAAGATATCTGTAATGTTGTTTACAAAATGCTAATGATGTTGG----GTTTTGGGTGGTAGAAGTAGTAGAATTTTTTAAAATCTTTAAATTTTA-CATTTCCTGTGCTATTTGAATTTGTAGTATGAGTTACACAACAATTT--CATAAAACCTATACCATGAT------TTATTTTTTGTTAA

115 chr6 24827354 24827695 chr7 19504944 19505242 + -963
CAAACAAATCGATGTTTGAAATAATTTACCTTTGAGCACACATAGTGTTTTTATGTATCTACCATGCTTATGTAAATAAATGTATAAAAAAAATAAAAATAAAAATAAAAATAAATAAATAAATAAATATTTTCTTTAATGCAGTTTACAACT-AATACTTTCAAAAGCAAGAA-GGTAGTAGTGTGCAAAGGTGGATCATCACAGGCATAAAACAAAAGGCACAAATAACTTTTCACATTTTGATTCACTGTTCATTGGTGGTGAAGTCCTCTAAACCATATTCAGTACACAACCCTTGCTATAATATAATATA---ATATATTATAATATAATATAATATAATAT
CCAAAATATCAAAACTTAAATCATTTAAACCTTAAGGACAAATTCTTTTTTTATGCATTTGTAA-----ATGCGAATTGATGT------------------CAACTCAGGAGAATTG---AAACTCACATCTTCTGAACT----TTGACAAGTCAATTGTGCAGAAAACAGTAATAGTAATTACTGGCAATATTTACTGACCTCTTACATATCACACA--GTAGGTTATATCCTTCACA---TAGTTTAATATTTATTA-------------CTCAAACAACCCTAGTATTAACTGAGGGTTATGCTGTTATAAAAATATGGATGGAGATCTAAAGTCAGGCAGTAT

116 chr6 24827696 24828167 chr1 26818909 26819342 - 1368
AATGGATATTAAAAAATAATGATTGCTCCCAATTTTTAGTTTTTTTCTTCCATTTCTCAGAGTTTTAGCTTTTTT---------AAACAATGTCAGAAATGTATTTATTTATTTAATTATTTATTTATTTATTTATTATTTTTTATTATTTTTTTATGCAAGAATTTTTGTTCATGTA----TATTTGCCTTGTCATCATGGTGAATCTTTCATTAAA---TTGCTCATTTGTAAACTGCTTTGGA----TTAAAAAATATAATAATAATCTGGTAAATTAATAAATCAAAAAGTCAGGACTACTTTTTACCATTATTTTACCATAAAAAACAACAACAACAATAACATTAATCTTATTTTTTTTCTTTTTTTACCAAGCTTTTGCATGAC-AACTGCTGAAAATGTACAACGTTGACAGCGCAATTT-TTTGAAAACATTGTGAGCGTACTGTATATTACGTTATAAACAAATACTTGACAATAGAAACTGAG
AAAGAAGATTATACTGTACTGATTTCTCTGGATCT--AATTGTTCTCTTGAGTGCTGGTGAATTTGACTTTTTCTTTTCCTCATATATACTTGTAAAAATGCATAGAATT-TTTAATATTTTATATGTAAAT-----AATGCTTCTTTTTGTCTGACTGAAGACATTATCAGCTTGAAATGCTAATTTTTTTGT-ATCACAGCAATTCAGTAACTAGAAGATTTCTTATCTGAAAGCAGTTTTTAGCCTCTCAAGAAAGAAA------------CAGGTTAGTAGAAGAAACAGGCTATGCTTATTTTCTCCACTA---------GAAGAGCA----------------------------TTTTCCATTTGTATTAAGATTACATAAAACTAACCATTAAAA--GTAGCTTATTTAAAAAGCAATTTATTTAAAAAGACAGTTAGTGTAGTCTGTGCCAACATAAACTCAAATAATTGACTCAGTTAACTGAG

117 chr6 24831817 24832038 chr9 126988612 126988801 - 495
ATTATTAATATTATACACA----ATATTTATTATTTTTCCACTGCACC--ATGACTTTATATTCTATACTTTATTTCTGTTAAGTCACAAGGCTGTTGTCTAGGCAAAGTCACACTTTACTGTCC-----TAATTTAATAATTAAACATCAAGGCATGATCATATTTTATTCTGTAAAGTGTATTTTCTATTGCTCTCTTTTCCCTCTCTTTACAGTCAGATACAATTTATTG
ATTGTCAGCATTAAAAAAATAGTATATTTTATGTCTTGCTGTTAAAAAGAATGATTATATACTGTTTA-TCTACTTGTACCAGTCCTGA------TTGCCTGAGTAAATTC----TCTAATGTTTATATATAGTTTAGATTTTAAACA-----ATATTTTAATATTTTA----ATAGTGTGTACTTTTT------------------TCTTTA-----AAATAATATTTTTTA

118 chr6 24832039 24832412 chr5 107710728 107711145 + 1018
ATAAATTTATTCAT------TTACAATAATAATATATTAGTCTATAA-----------AATTT---------AATCAAAATAAAACTTTTAGCAATTCATTTGTAATTTTTTTT---AAATAAAGTGAACTAAGATTGATTCAAACTTCCGAATTATTATTCAC--TGTAGCTCTTG----CTAACTTAACTAGAAAGCTAATAT---TAAATACTACTTCATTCAGAGTAACTATTTTTCATAAAACTGCTTTTACTCTCTTT---CCCCCTCTTTGCATTCACTTTAATATATTTAGTTTAACGAATTAAGCACAATTTGTGCTAAATATAAATAAAACAAGAAAGACCAAAGAGAT----------------GAAGCAATCAATAAAATGTGCCTGTCACAATGACACTTCAG-ACAGAGGCAGTCATT
ATATACTCATTCATCACACTTCATAACAACTATTTCTTCACCTATAATTGGCCACTATAATTTTTTGAACAAAATTGAGAAAACATATTCATTAACTTTTACATACTTTTATTTGGTAGATGAAGTTTCAAAAGATGGTCT---ATTTGAGAAAGAACATAAAAAATATGGTCCTTGGTGGTTAACAAAAATAAAATGGTAAGAGAAGTGGGAATAGTTTGACCCAGA----CCTTTTGATATGTCACAGTACTTATTATCATTTAACCCTCTGTATTGATCCATTTTAAAATATTGCATGTTATCATTTCAAAATCAATTCTGCTCATCTTAAATAAATCATTGTACATTATAAAAATTTGGATAATATGGTAAGACACAGAGAAAAAAAT-------CAACCATGATTCTTCAGCACAGAGATGATTACT

119 chr6 24832718 24833033 chr5 107716100 107716416 + 405
ATGTACTGAAAATATGCAGCATCTGAAAGTAAATAAAAAAAATGTAATGCATCCTTGCTTAATAATTTAAATGATTTATTCATAAAA--CACAAATCACACTGCCACCATATGTTTAAACAGTATTGTATATTATGTGCAATGTTGCTTTTTATGAAAGAGTAATATTTTTTTGATTTGTAGCAT-ACCGTCACCTTAGAATTATAAGGTTC------TATCTGACATTTTTGT--------------------CAAAATTGA-----GTTATTGACATAGTCTTATTAAATGACAACTTATTAACAATATGGGATTATTTTTATTTTTTTAGACTTTTTATAAAAATAA
ATGCACTGAAATGCTATATAATTTGCATGTTAATGAAATGAATCCAACTGTACATCAGCTGGAAAGAAAAAAGATACATTTATAAAATCCTCCTGTCACAGTG-----ATAAGTCCCTATA--AGCATATTACATCTGCAA-------TCAAAAGAAAGAGTTAGGCCTCTGTGTTATTAGCCATCATAGTCACC--AGGATGTAAAAATACACATGAAATTTAGCAGCTTTGCAAGTACATGTTTTAGGACTACAAGACTGATAAATGTTCTTCACTTACCTTTAATAAATAAAAAC-----------------ATGACCTTCTTCCCTTAAACGTTATCTAGAGACAA

120 chr6 24833034 24833430 chr6 108854667 108855069 - -678
AAAAAT--------AAATGTTACACACATACTGTTTGCTATGAAATGCAAAAACTTTGAAACTCAATATCTCAAAATCATTCAGAACGTAGATAGAACCTT----------ATAATTCCAATGTGACGATACTTATAC---AAACAAATTTATCTGTTTTGAACAAATTTAACAAAATGATCATCATTTTAATTTAAAATTTAATGTTATTAAAAATGTGACTGTATATTTCCTAAGAAACAATAGAAAATATTAT-TATTAC-------AATAGATTACTGATTACATGGATTTCTTGGATAGTTTCAATGTCATCTCACAATGTCTGCCACAATTGCATATACAGTATAAAAATCCT---GATTTATGTACTGCATTTATTTTATTTTTATTTTTTTTGTGTTTCAGATTGTGCAAGTTAATACACA
AGAATTTCTTCTCCAAAGAGAATTTACTTCCTTTTTGC----ACATGGAGCCATTTGTCAATCTCAAGTCT---ACCTTTTTAGAGCAGCAAAGACACCTTTTCTCTAGTAATTGTCTTGGTGTGACAA-ATCTGCACCTTATACAGGTTCATTGACATCACACAAAGTT-------------TCTTTCTTACTCATTCTTACCCATTTTTGAAATATTGAAAGTAT-----TTATAGAACCATAGAATGTTCTATCTATTTCTGCATAGAACAGAACAGATATAACATGAAATTTGCAGCCAATCTCCATTCCATCTCATGCCTCATGCTTCCCTGGAAGGAAAAATATAAAAGTCATACAGCTTAGCTCTCAGCATTTATGTATGCCTGAGATATTTGTTACTTCCATCATCCCAAATTTGTACATA

121 chr6 24834536 24835871 chr1 158568211 158569419 - 39073
AGTGCTTTTCATCCAAGAAGCTAGAAAAGAAAAAAAAAACTAAGGCAACAAAGTGTTTCACCATCCTCTCTCCACA--------CAGAGTTTCTTCTTGGATTCCCCGACACAAAGAAGTCATTGTTAGATGAGCTATTACCAGCAGTATGCACTGTGCCAAGGAGCGTATAGCTTAAGGGAATCATCTATAGAT---ACAAAACATGCTCATCAGACCCATCTCAGCTGACCTGTTCCGCTTCGAAGGACGCCCGCATCGACACA--------GTATAGACAGATTTTGCCAATGTTTTGGAATCTGTTTGGTGACCGAGAGTGTGAGCGTGTTTGTCTGAGAAAGAAAAAGAGCCTGAGAGAAAGAGAGAGAGGAACATAATGCTCCTTGAAATGGATTTGACCTATGAACGTTAAGTGGTGTGATGCCCATTTCTTCAGAAAGATGACATTAAAGGACCTTTTTTATTGATGGTTGTGAAGAAAGGGAAAAAGAGTGC---------TCATAATTAAGAATCAATTGAAGGAGCAAGGAATTGAGTCAGGGGAAAATGTTAGC----TGTTAGCCCCATAGCTTCCAGGCTTTTCATTTTGAGAACATAAAAGGAAGAAAGAGAGTGCAGTGTTCCTTCTTAAATCCCTTTCTTTTCTCCATTCTCTCTCTCTCTCTCTCTCTCTCTGTGTATCTCGCTATCCTGTTTTTCCTCTTCCCCACAAATGGTAGCTGT-TCCCCCTCTTGGAATAGATGTATTACTTATGACATCCCAGTTTTCATCCGTTCACAATTTTTACATTAGAGTTAAATCTCTGCAGCTGAATTCTTACGGCTGAGTTAGCCAGAGCCCATCAAATATTGAAGCGTTCAGAGCCACTGGCAGGCAGGTTGAGGGGAGTTCACGTCCAAAAGCCAAGCTGTAGATTCACAGACATCCCAATAGGAGTGTACAACAGAAAAGAGCACTGATAAAAATTTCATTAAAATGAGACGGGTATATTGCTAGCATTCTCTCCAGCATCACTATGAAAACTTAATCTGAGTTAATGGAAAAGATATGAAAGCCTTTCTCAATTCAAAACACAAGCAGTGCATAATTTATAAATTATTGTCAGAAAAGTGATCCCGCTCTGAGATTTACTCGGCGCGAGATGGAAGACGGGGCTGCGGAGATGGGAGGGGAAGAGAAAAAAAAAAAAAACATTGCTCTTTTTGACCTTTGATGCCAGCAGATTTTACACTAGAGCTGTCGATATTATCAAGTAAACTGGTCATTTCACGAAAGCTTCAGCAA------------GTGCACTCACGTCGAGTAAATATCAAC-------AGAAGGTAACCTACAGATCCACTCTGAGGAAAAAAGAATGAA
AATGTTTAATGGCAAAGCACATAATGAAGAAATAAATGAGTACAAAAAATGATTTTTTTGTTGTTGTTGCTGGCCAGTCTACTCCAGCTCTTCCCCCTGGATTCTTTCACACAAAGAACACGTTGTTATTGGAGCCATTACAGAGCTCCTCGGCTTTGCTAGGCTCTGCGGGGCTCGAGGGAAATGGCTACAGATTGCAGCAGAAAAGTCCATCAGACAGATCACATGTGACCC-CACTGTTTCCAGGAAAGAATGCACTGGAACACTTCAGCTGAATAGACAGATTTTCCAAATGTTTTA-AATCAGTTTTGAGAC------------------------AAAAAGAGGAAGATGCTAAGA-------------------------------AATGGGTTTGGCCTATACACATTCGACCACGCAGTGTCCATTTCTCTGGAATGCAGACATTAGGGG--CTTTCATGTGGATGGGAGGACCTTAAGGGGAAAAAACCCCAGCCCACCACAACAATTAAGCAACAATTGAAGAAA----------AGCAGGGAAGAAAAGATGGCCCTGTGTTAGTACAATAGCTCAGGGGCTTTTCATTTTGGGG-CATAAAGACAGAACAGAGAATGTTGT-TTTCTTTTTAAAGCCCTTTT--------------------------------------------------------------------AAAAATGGTAACTGCATCCTGCTCTTG---TAGATGTATTACTTATGACATCCCAGTTTTCATCCGTTCATGATTTT-ACATTAGAGTTAAATCTCTGCAGCTTGAATCTCACGGCTGAGTTAGCCAGAGCCCATAAAATATTGAAACCTTTAGAGCAGCAGCCAGCCAGGTTGAGAGAAGTTCATGTCCAAA-GCTGAGCTTTAGATTCTGAGACATCCCAATTGGAGTGTAGTACAGAAAAAAGCACTGATAAAATTTTCATAAAAATGAGCTAAGGATATTGCTAGCATGCTTCTCAGCATCTATATGAAAACTTAATCTGAGCTAATGGAAAGGATATGAAAGCCTTTCTCAATTC-AAACATAGTCAATGCATGATTCATAAATTATTGTCAGAGAAGTGATTCAGCTCCCAGATTTATTCTCTTTTGGGTGGA-----------------------------AGCAACCAGAGGAAAACTGGGTTTTTTTTGACCTTTAATGCCAGCAAATTTTACAGTAGAGCTGTCAGTATAACCAAGTAAAGTGGTCATTTCTCCAAA----CAGCAACAAAATACCCACATATACCCAGTGCGAGCTAATATTAACTTGGCCTACTAGGTTACTGGCAG-TACATTCAGAGCAGCAAATACCAAA

122 chr6 24840876 24841298 chr1 158571911 158572302 - 4952
AGAGAAAGCTTGGAGTCCC--TCAGAGTAGATGAGTTAAGGAGAGTAAAAGCTACCTTTACCCTGGCCAGGGGGAAACGGGAGGGAGGGTTCATGTGTGTATGTGTGAAGAAGAAGCGATGTGCAATGGGAGCAATTTCCCGACCTTCTGGCAAGCACTGGGGGTGATGTTGTTCATCTTTGGAAGGCTGCATATGTCAGAGCGAGCCC--GGCCAAGACGCTCTGGGATTTACTGTGTTCTCTGGGTGTCCAGCAGCGGACAAAAAAGCTGTGGAGACGTCCCCGAACTGGATATGCTCACTCACTCAGC--------GTTACTTTACAATTCCCCTTCAGAGCCCTGGGGCTTAGCACTCACTACCTCACTTCCCTTGTCTCCTTTCTCTATTTCTCCCTCTGCCGATTTCACAATACCACATTTTTAAAAAT
AAAGGAGGCAAAGAATACCATTACGGCTGGCCAAGTTAACATACATAAATGGCCCTGTTAT-------ATGGAGAGGCTGTAATAAG---TCATGTGATAGAGAGCAAAGGCAGCCCAGCGTGCAAAGGGAGCAATTTTCTGCCCCGCAAACA-GCACTTCAGGTGCTGTCGTTCATCTTTCTGTGACTTGCTCTGTCAAAGTCCGCCCAGAGCAGAGGTGTTCAGGGACCCAACAGG--CCGTAAGTGTCCAGCTG------AAAAACCTG-GGAGATATCCCCAGGCCCTAGGAGTTCACTTTTTCAGTTGCACTGATTTACTTCAGAATGCTCCTTCAGGG------------------AATTTCTGCCTTCCATTGCTTTACTTTCCCATTTCCTTTCTTGTCATCTTTAAAAATCCA-----TTAAAGAT

123 chr6 24850963 24851508 chr4 125385495 125386086 - 1323
TTGTAATTATTATATAATTATATAATAATAATAATAATAATAATTATGATTATTATTATTATTATTATTTAGTAATAATAATTATTA---TATTTTA---ATATTATATTATATTTTATTTATATTTATATATTTTAATTATATA---------------TTTATAAT----TATTAATTAT-------TATACAATTAATAATTAATAATAATAATAATAAT------AATAATAATAATTATTA-----------------TTATTATTATTCGTTGTTACTGTTGTTGATGTTATCTTCTTAAAATTTAAATGACACTTTTTAAGCCGATAGTTGGGTTATCCA---CATATGTGCAACTCATA-AGTTCTGGGTAGCAACAACTTTGCTAATTTTAAGTAAAAGTACATAGAAAGTATAAAAAAAAAGTTCAAAATCTCAAACAGAACAAGCAGAAATGTTCCATATTTTAGTTGCTATATTAAAAAAAAAAACAAGCAAAAAAGTAGTTCTGGTCACCACCTAAAAGGTTAGTCTTAGCAAATGGCAAGCAGTTTCAATTACAAACTTTTACTTTGGCTGTACTGACA-TTGTAATTACAT
TTATCATCCTGTCAAAATGAT-TAATAATAATATCAGTAAAAAGTGC----ATAACTAATGATAATAACTAATAATCAATATTGATAGACCATTTTAGGTACATTATAA-ATATTTCATGCATATCAATTTATTTAATTCTTATAATAATCCTAAAGTGTCTTATAATACTGTCTCCATTATGCAGACTTTTACAAATTAAGGTGCACAAAAATCAGATAAGTTTTGCAAAAAACACGAGCTAATAAGTGGAAGAGCCGGAATTTAAAGATAGTTATTTCTGATCATTTTGCTGAAATCTTAGCCAGTATTCTGGGATACATTATCAATAGCATTCTGAGTGTTTTAAGTCCTATATAGAAAAAATAGAGGTCCAATGATTATGAGCTTCATAAATTTATAAATAACACATTTAAATATTGGATAAAATATGTT-GGGATGACAAAGAAAAGCATTTTATATGCATGGTACTTTAGCAATTATTGTAACAACTATTATTAAAAGAAAAAAA-------TCCTAATTTGAACTAAGAGCCTTATCATATGAAAAGCAATTTCAACTATAAATATTTCCCTTGGTCAAACCTACACTTGAAATTTCCT

124 chr6 24851610 24852447 chr4 125386196 125387036 - -1838
AAAATAATATTTATAAATCTATGTT-TTGT-------ATTCTGCATGTATAGTATTTGGTTATTTATAGTTATATTTATATATATGGA-GGATATATATAAATAGTACACATGTAATTACAAACGTA--ATTACTTTCTCATTACATTGTAATTACATTACTTTTACATTATATATGCATCCAAGATAATATTTCTGAACCTAAATGTTTCTTTGTATAATTAATGCGCATTATATTTTCATTTATACAAATATATGCAGTACATATGTAATTACAAATCTTTGTTTAGGCTGTAATTACATTATTTACATCATCAAAACATGGTAATTACGTTGTTACAACATTAGAAGTACATTGTTCTAACAATGTA-ATAACATGTATAATCGTATTGTAAATGTGTTTTGTAT---ATTTCATGTACAGTATATATGTATAATAGTTAT---------------TATTAT--TATTATA---------ACAATTATTATTTTAACAATTATTGTGTCATTACATTGTAGCTTTCTTTGTCACTTTGC----CAGACTGCT-----CTGTTGACAGCGGGAAACACCAGAAAGAAACTCAAAATCAGAGTCGACTAAATAATACCACTCTACACAAAATTCAGAAGTAACCCGAAACTGA-AAAGGTGTGGAAATGTGATG------ATTTAGAAATGTTTGTTTGTTGAGA--------TGAAATGAA---AAATTTTAC----ATTGTTGAAAAAGAAACAGTTATTAAAAACGTAAAATATTAAATGTTTATTTTTTTTTATTTGTGTATATATAGCCAGT-----CAAACATTTTC--------AGTGTTTATTAAACTCATTTGCTTATTGTCTGT-TTTCTTTTAAAATCTTTAAA----TATGATATTTAGCCTTGAAGGGCAAATA
AAAGCAATTCTCATTGATCTTCATTGCTGTCACAACAATTGTTCAAGCTCAG--GTTAATTCTATAGAGTATTTTTAAACTATAAAGAGGGAGAAAGGGAGAGAGGACAAAGAGCAATAGAGAGAAAGGGTTACCTTTATCTGAAAGACTAGTCAAGTTGCTGTAATACCACAATCACTACTTTTATAACTCATCTGACC---------TTTCTGTATAACTA---TATTTTTTAATTTTATTTTTGAAATT--------TACATTGACATTGAC---TCCTAGAGGAAACTTTAATT---------------------TATAGTAATTATATTG---CAACAATAAAAGTAAAATG-----AAAATATACATTATATATGACAATATATGCTACATGTGTTAGGGATTCAATTTTATATGTAACATATATATTAAATGAATACATATTGCACACTATATATTATACCATTATATGCCTATATATAAGTAGTTTTTAAATTATATATATAAAATTTAAATGTTAAGTAGTCTATAATGAGGCATAACAAGATGTTGCAGGCAGTTGACAGCAGTGAACGTCA---------TCCTTCTCTGTGTGAACGA---------GTTCTTCCCTTATTTAGTCAATAACCTTTATTTCATAAAGTTTCTGATACATATTGCTTAAAATCTTGAAAGCTGTCTTAATTCACAAGCATGTCTGGAATGCATGCAATTTTTATAAAAATTACCTATAGAGAATTAAATACAATAATAGAAAAG----AAAGTTTTCTGTTTTTTTGTTAATAGCTATGCATTTGTTTGTTCTAAATAATGCCAACAAGAAAATATTTATTAA-----------TATAGTATTTGTTTCTGTGATGCTCCCCAAGACACTATGATAATGATTTATGAAGACCAAATA

125 chr6 24853213 24853428 chr1 158614585 158614796 - 6273
ACCAAATAGAATGATCACCCCCTGCACCAAAACAAAGAGAACCTTCC--TGGAAGTCTGTTTTGATACAGGTTACCATAGAAATGAATCAGTGTTGCTCTCTTCTGAGAGCTTGTTATGTGCCGTATCAGTGATGTGTTTTTTCCTCTGGCCCCAGTTCATCTGTCAAACCGGGTTTTT-CTCCTTCAAAATAATGATGGCGCGCAGAGCACAGGGCCC
ACTATAAACAATCATCAT----TGCATTGTAAAACTAGAAACCCTCCACTAAAATAGTGTTTTGATCTGGGTTGCCATAGTAATAAGTGTATGCTCCCCTCTTTGGAGGCCTTGTTATATGAAGTATCTGTGATTTG---CTCAGAATGGCCCCAGTTCATCTGTCAAAATGGGTTTTTCCTTTTTTAAAATAATGATCTAGAAAATCCCACAGTGGCC

126 chr6 24854064 24854413 chr4 125390903 125391278 - 472
TTGTTTTTAGTCTAAATAAAAAAAAAAAAATCTTTATTGTGGTGAAGAAAAAAATACATTCTCAAAAAGTTATTTATTTATTTATTTATTTATTTGTTTATTATTATTATTATTAT-TATTTGCAATAGGTAAAACATAGATTTTTAATATATATTTAGATATT----------------TATTTTTATAAT----ATAAAATT---------ATAGTTTTA-ACTTATA-AATTTTATATTA--ATTAAAATATTTATTGTGCCCCAGAAAAAAAAAAAC--------ATTA-----CATCCACTCAAAAGTTTGTATTCATTCATTTATTTATTTATTTATTTATTTATTTATTTATTTATTTATTTATTTATTTATTTAT--TTATTTATTTATTT
TTTTTTTTCGGCTAATTTCAAAAGAAAAAAACAT----------AAAACATAAAAATATTTTTTAAATATTATGAAAATAAAAATTT-------TACTTAAAGTGAA-ATTAGGATACATTTTTAATATGTAA--TATTAATATATAATATGAATTAAGGTCCTCCAAATGACCTCATTCTCTTTTTGTGGTCCTTATAAAATTTTCCTAGCCAGAATTGTACAATTGTACAATTTCATATAACCATTGTAATATTTCTAGTTAAGAATTAAGAGGGAAACTGCTTTTCAATATCCAGCATTTATGCCAAACTTTGAAGGCAAT-GTCAGAGTGCTCACTATTTTATTG--TGACTCATATATACATTGATGTCATTTTTTCTCATTCTTTAGGTATTA

127 chr6 24854481 24854947 chr4 125391355 125391847 - -627
ATACTTGATTTCTTTTGTTTTCTTACTTGATTTT-TGACTTTGTATGC--ATTTG-----TAACTTTCTC---AACAA--------------TATAAAAGCAAACTGACATTTCTGTCTGACATTTTATTTATTTTTTTA-----TTGAGTTACTGACATATTTCTATTAAATGACAACTCAT-----TTAAATTATGGA-----------------GTGTTTTTGTATACAAGTTGTTTACATTTT--------AAGGC--TTTTTATTTAAAAAGACAAAATTTATTTATTTTTATTTATTTAATTTATTTTTGCAATGGGTAAAACATTGTTCTTACTAATACATCAAAGTAAAATTTACTTTTGATCAACCTCAGAAAATACTGTAAATGTTACAGCTACAATTATGTATTCATTTTCTCAAATTATATATTAACGTGTAATTTTATAATTATTTATAATAATTTAAATACTTATTTTGCCCCAGGAGAAAAAAAAAAAGAATCAAGAAGACTC------AAGAATCAATA
ATATTAGAAATATTTTGTTCATGCATTGTATACGATGACTCAGTGAGCTAATTCAGAAAATAACTATTTCTTAAACAAAGCTTTGATTTAATTACATAGGCAAACTAATGTAAATTAAGAAAAAGGTATTAAATTCGTCAGAATTTTGTAGAAACCAGAAAGATCTATTAAACCCTAATTAACACCTAGTAAATTATAAATATAATATTAGTGGATGGTAAAATTTCACACAACTGATATACTTTGTTCTTTAGAAAGGTAATTTTCACTGGAAGAGGCGAGATAAGTCTATGTTAACTAAAA------ATTTTATCAA-----AAAACATTTTACTGCC-----------ATTAAATTTTATTTTTTAATTAAATCCAAACATA----AATTTTTAAGGTTG---------------TTAAGCCAAGAACACAGTAA-ATGTAATATATTTATTTTATGCATCTTTTTCAAGGCTTATTTGCATGGAGGAAAGAAAAAAAGAAACTAAGTGAAACTAAATTGGAAGAATGAATA

128 chr6 24854948 24855920 chr9 73687278 73688217 + -2435
TTCTACCTTGTGAGCAAGAAGTGATTTCATGTGGTCACGTAATGGTTTCAA-GTAAAAATGCTTTTTCAAAAGTAAAAACAATGCTTTTCTTTTCTTTTTTTTTGAAAAAAGATTAAAAAAAAAGAAAAACTAAATATTATA------TATAAACTATAGAAACTTTG-----ACCTGGAAAACTTCTAAATTTCAGT-----GTAAATGTAGAACACTTCTGGTGCTCTTGAGGTGAATAAAGTAAGGTTAACTACACAGTTAAATATGTTAGACATGCCCAATTCCAATCCCAAAATATGCA--------TAATCTGACAATT-----TATCTGAAAAAAACAAAAAACAAAAAACAAAAAAAAAAAAAACAGGAAGTGAATTTACAG--ATTTTAATTAAAGATTACAAGGGCAACCCTTTATTTATTTATTTATTTTATTTTATTCTTAATGACATGGACAGAAGAACTAGCAATGTAAGCTAACAAAATCATATGGTTGGTTTTGATTTCATTGGTACTTTAAGGGTGGGTTAGGATGTAAGGGTTGGTCAACTGTGTAATTATAAATACACTTACAGAAATT----AATTACAGGTGTAATTAAG-TGCAGGTATTTAATCAAGCAAAAGTGCAATGTAAAAATATGTATTTACGCAATAAGTGCATTGTAATGAATGACTCATTTCAGTGTATATAGTTAAGGTCACTTACTGTAA----TATAAAGTTGGACTGCACTGTTTGAACTGTTTTTACTTATTTACTTTCAGTTTGTTTTTATATTGTTGAGAAAGTTACAAT------------------TATATACAAAGTCAAAAATCAAGTTAAAAAATAAATAAGTCAATTATTTAAAAACAAATAATAATAATAATAAATAAATAAATACATTTTTAAAAGACTAGAAATTCTTGATATATATATATATATATATATTGGCAATTATTTGTTC-------CAAGTTTTTTGAAGAGTCACAATCACTTTGAATGGTGAACAGTCTGTAGATGTCCAAA
TGACACATTAT-----ATATGTGTGTGTGTATACAGATAAAATTATATTAATATATATACTTTTTTTCCATGGTAAAAACCTTGCTTTTCCCTTTCTTTGACTTGAAAGACCAGGGGAAAGACATGACTACCAAATTCTATATCCATGTCTAATCAGTACTAACTTTACAATCAACTCAAGGACCAATGA---TCAGTCTTTGCTAGAGTTAGAAAGCCT---GAGTTTCAGAGAAAGAAAGAGTGAA---------------AAATTTGTCTTATATCCTTA-----AATCACCAAGTATTTATTCATCACTAATCATGTGATTAACCCTTTCTTAAGCAGCCTGAAAAGTAATGA-AAAAATATCAGACACAGTCCGTGCTATAAAGGAAATAATAATTCAAGTTGAAAAGAGAA----TTTTGGTAAAGATCTTTTGTAATTTAAACT-------ATCTACAGTAGGATCA----------TTTGTCAAATTGACCGATTAAATTCTAATCCA-----------------GAATAGGAAACCAG----TGACAAATATACACTTAT-----CACTTAGAATACTTAAGGAATTATCAGACTGATAAATCTATTGGGATGACCTAAAACAAAAGTGACAC---AAAAT---TGATTACATTATACTTTGATAACTCTGAAAGACTTAT-----TGTGAACAATTAAGAGTAATGAATGTGACAACTATAATTTT---TTCTAAATTTAAAAGTATCTTAAA--ATTAAAAATGATAATCATTCTACAATGTAAAATAGATCAAAATATCACACTGTATCCCACAAATATACACTATTATTATTTTTCATTAAAATTAAATAAAAAATTAATTTACAAAGTCAAATTTCACAAAATTCACAAAAAAGTTCACCTTTGACCTATTACAAATTCACAATATATATTTTTGAATTTCC----TCAAATCTTTTTTCATAGAAACGGGGTTTTCACTGAGTAGAAAATATAAGTACTGATAAAGAAAATGAACATGATAAAA

129 chr6 24856178 24856273 chr1 158615778 158615882 - 2067
CACACACTCCATTATAATTGAGCAGAGCCATGAGGTTTCCCC------AGGTTTCCCAGAACGG---AAGCTTTAAAAACCTATATTTCCTCTTTATCGTACAAG
CACATCTTCTGTTATAATTGACCTGGGCTTTGAGATTTCTCTGTCATGATGTATCCCAGAATGTTGCATGATGGGAAGACCCTTGTTATTCCTCCACCAGCCGAG

130 chr6 24863176 24863384 chr1 158622966 158623166 - 4718
TCTGCTGCTCATGAGTGTGTAAATGTCAATATCTCAAAAGGTGATTTTACGGTTCATTCAAGCACTGATAAGAAATCATTAGACTTTTTAAGGTTATCGACAGCTTCCAAGAGGCATTTAATG-CATAAAAAAGCATTTTTTTGCAGTTCGTTAGTTTTTGTGCATCTTAAATTGACTCGTCAGGACACTTTTTGCACGGGTCAGCAAGC
TCTCCTGTTCACAATTATGGAAATATCAATGAGCTCAAAGGCAGTTTTACAGTTCATTCAAACACTGATAAG---TCATAATAGTTTTAAAAATTGATGACCA-TGGAGAGAGGATTTTAATGACAGGAAATATTGTTAAATGAAAGGGTTTTAA---TTGTGCAACACAAATT-ATTCCTTAAGAT-TTTTTTATATGAATCATCAAGC

131 chr6 24896977 24897197 chr21 13805910 13806096 + 1041
AGTTCATTCAAGTGAATGACAGATGTGTCAATATGTATAATAAATATTTTATTATTTGTATCTAATGGTGTTGCTTCATGTAATCAGAG---AAAAATACACATTTTCCATGAAGGTGTAAAACCAAGGATAAAATATCTCTCAAAACAAATCTGATGAATGAAAAACAATTAATTTAAACT---TTAACTTTTCTTGATAAATATGTAACCTGCGTTGAATTATTA
AATTCATTTTTGCCAGTGACAGAAATGTTAACACTTACTTGAAATAGCTGATAATCTG---------------------ACAAGGAGAGCTAAAGGATTACTGTATTTCATGTGG--------CTAATGAGAAAAGCTGTTTAAAAGCCA--------TATGAAAAAGACTTAATGTATGGTGAGTGAGCATTGCTTT---AATGTATTATGTGCCATCAACTATTA

132 chr6 24897314 24897618 chr1 158664585 158664898 - 4813
AAAACAAAAAAAAAAAAAGTG-TTAATATGCCCAGGGGTCTAAAGAATAACTATTCATTTAACCACAATTCTCTACTTTCTTTCTCTCCATGTGTC----------TTGAAACT---GTCCCTTAAGAAGGCCAACCTGCTGACAAGTCCCATCTAGTCATTGTG--CCTCT-TAAAGTATCTTTCCTCCACGCTAATCAGAATGACTCTCTGTTAAATAAACCATGAAAAAAGCTTTCCCACTGACGGTGCACTGAGGCGTGAG-GCTGTAAAG-CTGGAGCATTA----ATCAACAGATTGGATTTCTGCTTGCAACTGAGAATCT
AGAATTGAAAAAAAAAAAGTGATGGATAATTTCTGGTGACATGAATGGACCTATG-----------AAATATGTATTTCTTTTCTCCCCATCTTGCATCAACTCATTTGATATTTCAGTTTGTGTAATAGTTAAAACTCCTGGCAGAGCAGAGGCAGTAATTGCAAACAGCTGTAAAGTATTACTCATCT-TGCTGATCAAAATGACTTCCCGCTAAATAAACCATGAAAAAAGCTTTTCCACCCACAGAGAAGTGAAGTGTAAATGATATATAGACTCTACCATGAAGAGATCAACAGATTGCATTTT--CCTATAACTATGGTTTT

133 chr6 24901129 24901210 chr1 158666444 158666525 - 1425
TTTGCAACATGGGATATGCATGATTTTGTTTGCAAGTGTATTAGATTTTTGTTCATAAAATCCATGTATTCACATATTGTTT
TTTGCAACGTGGTTTGGCTATGGCACTTTTTATTAAGATGTCACATCAGGGTTGATAAATTCAAAGTAATATCATTCTTTTT

134 chr6 24915068 24915840 chr1 158680079 158680776 - 14232
TTGTTTTTAACAAGTCTTGACTGTCTGGCATTAATGACAACCGAGATTCCAGAGTGTGACAAGGCTTATAACCGA-AAACATATCCGTACAGTTTGACATGCAACAATCAAAAAGGACAATT---GCAAACTGC-ACTATGTGCACAAGACTTCAATTAATGAAAAGATCTATTGTGTGTTGG---AAAAACAGCAGTTTGCTGGTGC----CGGTGCTGGTTTCCAGTCACATCATATAACACATTA-CTGGCTTTGGTTTGCAAAAGCGTCTCAACAGCCACCAGCAACTCCCTGCTCATGTCATCTGCGCATCACAAATCGTAACTTCTGACGCGAACCGCTGCA-CAGAAGCCAAGAGCCGAGGGGCTCAGACCAGGCCAGTAGTAGAATTAAAAGTAATGTGAAACAGGGTGCAAAGGGGGGAAGAATTTGCCTTCGAGCTTAACATAGACAGGGGTTCAATGGTATGGAAAAAAAGAAAGGGAAGGAGGGAGTGAGAGAGAAAGATAGAAAAAAGAGGAATCCAAGGCATGGCCAGCTTCTCCATCATTTCTTTTTAAAAGGTCAGGATTCTTGTAGGTAGAACCGTGGACGAGTGGAGTGTTGCAGATGCGCTGAACAGCAGGGTATTTTCCGCTGCCATGACCAGCTAAGGAGGACTCCTTTAAAACACATCTGCCAGTAAACATTTTGGCCAAACTCCGGGTCATCTCCCCTGTCTGAGTGCAGCTCAGCCAAGCATGAACGTCTACCTGCACAGGGCCACGAACCGCCTGTCACTCA
TTGTTAATAACATCTTGCTCCCACCTGGGTTT--------CTAAAGTACTATAGTTTCACAGGAGTGACAAACAATAGAAATCAGCCAATTGTTTGGTCATCAAAATATGAATATGGTAATTCACACCAACCGCTACTGTTCCTTCA---CTCAAAATAATGAGAAG-CCAGTTATACATTTGCATGAAAATTGAAATTTAGGGTGGCATTACAGTTGTAATCTGCTCTTCCACCCCCTCCCCCTTTAACTGCCTTAGGTTTGCAAAC-TGCTTCAGCAACCATCAGCCAAGAAATGTGCATGTCATCTGCAAATCACAGATCACAGATCTTGA-GTGA----TTGTAGCGGGAG--AAGTGCTCAAGGGTTCACAGT-GGCCAGAACAAGACTTAAAAGTGATGCAAAATAGGGAGCAAAGAGGGCTGCAATT-GCCTTGGAGCCTAAAATAGACTGAGCTTCAATGCCACCGAAAAAA-------------------------------------------------------TCACCAGCCTCTCCATCATTTCTTT---AAAGGTCAAAATTTTTGTAGGTGGAC---TGGGAGAGCAGCAGATTGCAGATGCGTTTAACAGCAGGGTATTTTCTGCTGCCATGACCAGTTAAGGAAAA-TTTTCAAAAACACACTAGCTGGTAAACAGTTTGGCCCTACTCTGGGTCATCTGCCTTCTACGGTCTCCTTGCTGCC-----TGGATTCTTACCTGGGTAGAGTCCCAAACCTCACATCAGTCA

135 chr6 24923812 24924689 chr1 158692549 158693321 - 26999
GCATAAACA-----GGCTTCCGTAATCCCAGGACCTGTTTATTATGTGTCATTAAATGTTTTAAA--GTGTGCATAATTGATCTCCCCAATAAGTCCTGATTGATTTATCGCCGTCTCAACTGCTGAA--GCTACTTTAAAAATTCATAATAACTGTAGGTGTCTTCTCACAATCCATTAGCCGCTCCTGGCCCCCCAGTCCTTCCATTGATTGACCTTGTACAGGGATTCTTGTAGAGCGCATCTATCACTTTTACTTCCCCGCTACCCTTCAACAGTGTGGGAAGAGTTATGTTTCAGCATTTTTCCTTGATAGCTCCGCTTTGATTTTTCTATCTCAGCCTTTTCCTCGGTCTCTCTCTTCTTGCCTGTATCTCTTTCTGTATCCCCCAGTTCCTCTCCTTTCGCTCTTTCCCTTTACTCTCTCTTTCTCTCTAAATTGAAGCCCTTACTCGGAGATGATGAATAAATAAAGCATGTTCCATAAACAGCTTTCCACTATTATTTAAGCTTCCAGGGCCTCTCGCTCTGACAGCCTCCTCTCCCCGCCATCAAATTCAAGTGTGTAAATTTTCTAAAAGGCTCTGAATGTTTAATGATGATTTCAGGGAATGATGGAGTAATAGCTGAATAGTGAAGCTATTAGTTTTAATATTTATATTGAGTGCTTTGAATGATTAATGTGACAGGATGTAGAAACAGAGCTGCGGGACACATGTGCTTCACAACCCAAACGCCACTCGCT----GGAAAA--------------TATTTGTTTTCTCAGTTGCAGGGACCAAACAGTGAGAAGCAGGGAAGGTTTTAAGTTGATCATTTGCTACGTTCGGTTTCAATTTTGCATGGCTCTTAAATTTAACCATCTTTCAAAGGGCACTGCAATTCCTGGA
GCAAAAACACTGTTGACTGATGTTCTCTAGAGACCTGTTCATTACCTGTCATTAAATGTTTTAAAAAGTTTGCATAATTGATCCAGCCAATAAGTCATCATTGATTTATGGGGTTCTGTGCTGAAGAGTTGCT-CTTTAAAAATTCATCACACCAGTATGTGTCTTT--ACAATCCATTAGCTGTTTACGTACCCACAGTCTTAGCATTGATTGACCTTGGACTGAGATTCTCATGGA---CTTCTTTTTTTTGCAAGTCCTCAGTAT--------------AGAAAAGCAATACTTCAGCCTTATCCCTTGACAGCTATACTTTGATTTTT--------------------------------------------------------------TCCCCTCCATC-------------------------------AAAATGAAAACTTTACTTGAA-ATGATGAATAAATAAAGCATATTCCATAAACAGCTCTTCACTATTATTTAAGCTTATGGG----CTGCGTGTGTGAATCTCCTTTCCCCACCATCAGATTCAAGTGTGTAAATGTTCTAAAAGGCTTTGAAAGTTTTATGATGATTTCAGGGGATGGTGGAGTAATAGCTGAAGAGTGAAGCTATTAGTTTTAATATTTATATTGAGTGCTCTGAAACATTAATGTGACAGGATGTAAGATCAGTGCAGTGGGATATATTTACTTCACAACC--ACTGCCACGTGGCAAAAGGAAAAAAACTCTGTGTGTGCATTTATTTTCTAAAACTTTGAGGCCAAGT-TTCAAATGTTTGTGGGGTTTTG--------TTTTGTTTTGTTTTGTTTTCCTTTTCACAAGATTTAAAGTTT---CAGCTGACAGATAGATTTGCTTTTCTTGAA

136 chr6 24974818 24975884 chr1 158819748 158820840 - 7362
ATTTCAGATTTTTTAC---AATGTGGTTGGTATTCTTATTTGT------------TTGCATTCATTTTTGTCAGCACAGTATCTGTTATAACTAAATCACATTACTTTTTTGATAGGTATGCTACTTTTAAATAAATGTGTTTCTATCGTAATTTACGATTTTTTATTAGATAAAAAGTTTATCCTACTCGTGCACATGAGTTTTTTTATGGGCATTTTCTA--------------AATGTATGCGCCACTTGGCATTTCCTATAAGCATTTTTTATTCGCATTTCCAAAACCTGCATAACATAAGATAAAAAAA------------ATGTGTTTAATGCTTAAAAGCAGTGAAAAAATAAATTAGTTTTGC--CCTTGTCAA---------AAAAATGAGGCATGCTTAGAAGTGAACAGTTTGAGAGACCAGTAAACATC----------CAGCATTAGCCCTCATACACACCTATAG---TTAATGAGTGCACTCTTCGGGTAATGAGCTGGCTCCGTCTCAGACTACATAAACAGAAAGCCGGTGTGGGGAGCCCGATTTGAGTGACAGGGTCACACACCTCGCCTTTAGCTGAATTAAAAGAGGATCGCCAGTGACGGTGCGTAATATTGCGGTGCCCGTTTGCATATGTGCAGTGATATTAAAAGGGATCAGATTCATCTAGTGAA-CACAACAATCAACGTGAAGGGAACA-GCATGGTTTAATATCACAAATTACTCCCAGGGAGTGACCTCCTCGCTTTGAGCTTGATTACAGAGCCTTAATTAGGAG----GGATTCCCAACTCTCTGCATCCCTCCATCTCCTTTTTCTCCTTTTCTGCTGAC--------GTAGAGCTGGGGGTTTAGTCACAAATTCAATATTTACCTTGCACTACTGCGCTTGTACTGAA--------TCAGGTGGGGGAATGA---GTGAGAACAGGGGTGGGG---AGAGATGAAATTAATATAAACTGCTCTTCAGGATTCAGGTGCAAACCAATTTACAAGCTGGCATTTAAAGGAC-TTTAATTAATATTTTGTCACAGATGAAA---------------CTCAATGTGTTTAAAAGCCTTGCTAATGAATATATACATAGATCA---------GCCATGCAATGTTTTCCAGCAAAAAAAGGTGAAAAGTCCATT
ATTTCTTCTTTTTTATTTTATTTTGGGTGATTTTCTAACCGCTGTATCCCTGATCTTGTGTTCAATTGTGTTTGTTCTTTTTTTGTTGT---TTGATGAGACTTTTATCTT------TGCACTGATTTTATATTTCCCCATTTCTTTC----------ATTTCTTTACAGAGCAAAGATACATAGCTGTTGAGCCTGTGATCATTCTTTTTAATATTTTCTGGCCAATGTCAATTTAAAGCATGTACACATTAATTATTTCAGTAAGGCTAAGCTATTCTGGCTGCCATGTTTTTC------TGAGATAGAAGAATTTTTTTACCTTCTTTTTTCAGTACTTAAAACCAACTGATTCCTAAATCACCTATTCTTCCCTGCTAGGATCCAAATAAAACCGAAGGCCGTCTTGATG-----AATATGAAAGCTAAATGAAAGTTAAATTTGTCACATTCTTTACCATGCTGCACACTTTCAGAGTTTCATAAAT-----TTTTTTAAAATCCACATAATTAGTTTAGCTTTACCAGAAAAAAAA------------------ATTTGAATGACAAGGTCAGGCTCCTGACCTTTCAATAAATTAGA-GAAGATTGCCATAAATTGCACAATATAATGAAACACCAATTTGCATATTTGCTGCTATATTAAAAGGGATCGGTTTTAGCTCGCAAAGCAGAACAAACAA--------AAACATGCAT--TTTAATAACTCAAATTACTCCCAGGAAGTGACC-CTCAGCAGAAAGCCTGATTATCACTACTTAATTAGAAGCCTTGGAAATCTAAATC---------------CTCCTTTAAATCCTATTCTGGGTACAGTGAAAGATGAAGCCATGAGTTTTGTCTAAGATTCAATATTTACTCTTTACTAATATGTTTG--CTGGAGAGACTTCCCAAGCATTACAAAGACATGCGAGAAAAAATTTAATATTCAAAGAAAGAGTGCACAAAACCTG--TGTTGGCTTGCAGGTGCAAAGCAATTAACAAGCTGGCATTTACAGTACTTTTAATTAA---TTAATTAAAAATGCAAAGCTGACTTTCATTTCTTTAAATGTTTGAACATTTTATCCATCAATA-----ATAAAGCACTACATGCTGCTGGGCGACAACATCTGGCAAATGAAAAAAGTGAGTCCAGT

137 chr6 24983878 24984548 chr1 158821366 158821978 - 23302
ATCTACTTACTCAGAACTAAAACTGTTTGCTCAGTCCGCGCTTACAAAAAAAAGGAAACATATTAGCAAAAATAAATGTTGGTGAGTGCTAGAAGAGGCCGATTATGTATGTCTCGGGCAAATTGGTGGTAATGAGTCAAGAGACT--GAGCTGGTTCACATATATTAAAAGAGCGATCATTAAGGCATTTGGGCTTAGATTAATCCTGTTAATGACATGCCGGTGCCACTGGGAATAAGAGAGCCGGCCCCAGATGTCGAGCCGTGGCTCAACTCGACACACAGCAAATCTCTGC-CTCTCCCTCTCGTACTCGGCACTCTCTCCATCTTTTCGCTCTTATGCAGCAGG--GATGCTCCTGCACAGTACCACCACTTCAAATGCAAACGAGGGGACACCATCACAGCAGACTACTAATGAGAGCA-ATGCGAGAAAGAGAGAGAGGTGGCTAAGATGAATAAATTAAAAAAAAGAAAAACCTGAACTGCAGATAAGAAGCGGCAGCAGGAACCCTGATGTCCCCAATTAGGAAAGATGTCACCCCCTGTCCACAGAGCTGTAATAAAACCCTCACTCTGTATTCTCCATCACACGGCTCCAACACTGTTAACATTTTAATGTTCTGGGCGTGCATGGTAACACTAATTACTTGGCCATTTGGCTGACTCCAGAATC
ATTCACTCAGCTGGAACTAACTATATTTGCTTAATCTACAATTTTAGA----------TGTATTAGCAAAAATAAATGTTGGTGAATGT---AAGAGCCTGATTACATAT--CTTGGGTAAATTGGTGATAATGAGTCAAGAGACTTTGTGTTCATTCACATATATTAGAATAAGAATCATTATGAAATTAAAGCTAAGATTAATCCTGCTAATGACACCACAGAGCATCTGGGAATAAGATAACC-----CAGATGTCAG--------------------------AATCACTGTGCTACAGTGCTGCTATTTGATAGAGTAACCCTTGAAGTGTTCTTCTAAGGCAGATAGCTGCTCCCCCCCAGTCCCAGCACTTGAAATGCAAATGAGTGA-------CAAGATAGTCTAATAATGAGAGCAGATTCTAGCAGTAAAGAAA----------ATGAATAAATTAAAAAAAA-AACACTCTGCACCACTGATAAGAACAAGCAGCAGGCACCCTGATGTCCTCAATTAGGGTGGATGACATCTGCTGAGCATTTCTCTCTAATAAAGCCCTCACTCGGTATTCCAAAGCACACGATTCTAACACTGTTAACATTTTAATGTCCTGGGCGTGCATGGTAACATTAATTACAAGATGATTTGGATGACTTCTGAATC

138 chr6 24987779 24987874 chr1 158825775 158825861 - 1867
ACTAAATGCTTTCCATTATTATTTAGCAAAGCGAAAAGCATGAGCTCTGAGTTCGATCTATCCCGTTAAGAGTTGGAGGACGCTGGAACTTTCGAA
ACTGATTGCCTTAGATAATTATTTCACTCAACAGAAAATATAAGCACTGCATTGGATC---------AAAAATGGCTGGAAAACTGAATTTTAAAA

139 chr6 24994473 24994729 chr1 158850448 158850706 - 5908
AGCAAAGCAAACAA--CACGTTTTCAATGGGGGAAGAAAATTAGCGTGCG-ACGAGACTCCTCCACGCACCTGTCATCATCCGCTTCGGCTCTTAATGAGAGCGCTTCTATTCCTGATCACATCATATTTGTTTT-ATACAAGTCCCTTTGAACAGCTAGGAGATATTGAGCCTTCTTTGATCACTGCATCTTTCTGCATTCCAAATAAGAAATGAGTCTCTCTCTCCCTCTCTCTCTCTCTTTGTCCCATTCTCTGTCTC
AGGAAAATAAATGAGTAACTCCTACGGAAGGAAAAAAAAATTGCAGTGTTTAAGCAACTGATGACTTCACCTGTCACCGTCTCATTAAGCTCTTAATGAGTTCTTTTCTATACTTGGTCACATCTGATTTTTTTTAATATAAGTCCCTTTGAAAAGCTGGGAGTAA--GAATTGCCTTTGATCACTGAATTCTTCTGAATTTTCAGTCAAAACGAGGCCATTTTCATCCTGACTTGGGGTATTTTTATGAGTCTATTTCCC

140 chr6 24994927 24995761 chr1 158850769 158851422 - 14517
TTTCTTCATTAATGTTTATGCACTTAACAAAGAGAGAGGGCTCTTGAAAAAAGAGGTAGAACATTGCCACGAGACATCGCAGTTAGCAGGGATTTTTTGAAGGCAGTCGTATTCTAATGATGACCCTTGGCATGCTGTGGCACTTGGGACTGCCCCCTGTGTGAGGAAGGCTGTTGAAAATTAATCCTTTCTCTTTTCAAACAGAATATCACCCAGCCCCTGATCACAGCGTCAGGGCCGCCTTTCGTGAGGCCCGTTGAGAGAAAAGGCATTATAACAACCCCAGATCCTTTCCACGGGTCCCACCAGTCCTTCGCTCCCATGCACCTCGGCTTCTGGAACAGACAGTGACACGGTGACCGAGGGACGGGAGAGGTCTGGATGTTCTCTGGCTGTT----------TAAAGATTGAAACCATTGGTGTGTGATGGGCTTCTTTGATGTTTGCTAAGCACAATGCCTGGGTGCAGGAGAGTACGGATAGCGAGAAATGGACGAAAAGAAAGGTAGAAAGAAAGACAGTGGAGTACACGCACAAATGGGGTAGCGAAATAGAGGTGAACTGAGGAATGGCTTTACCAAAAGGCAATCATCTTTCTCAAAGTCACAGCGGAAGGGAAAAAGGCTGGAAAGAGTAGAGGAGGAGGGAATTGGAGGAAGCAGTGCAGCCACCCTGACAAAGGAAGATAAAAGCATAGAGGTTGAATCAGGGGCCATGACTGACTATGAAGAAGAGATTACTCTGCCAGAGACCACAAGTTCTTCCGCCACA--GAAAACTTTCAACGCTCGCTCTTGAAAAAGAAATCCCTTTTCACTCTCAT-GTTGTGGAAGGACGCAGG
TTTTTACATAAATGTTTATAAATTTAACAAAGGGAGAGAGCT---------------------TTGCCACAAGAAGCCTCAGCT---------CTTTTGAAGGCAGTT---TTCTAATGATGACCCTTGGCGTGTTGGGCCACATGGGATT----CCTCGGAGAAGA-GTCGGATGAAAATTAGTCTATTCTCATTTCAAACAGAATTTTGCTGAAGTCCTGATCAGAGCATCAG----------CATGGAGTCCGGGGAGACAACACTCGCTA--------CTTGATTCACTCCGCAG-----------CCTCCCTCTCCTGGTAATT--GTTGCAGGAACACATAGTGACAAGG---CTCTAGGATGTGAGCGGTCTGGATGTACTCCGGCTGTTACGCTCTGTTTAAAGATTTAAACCATCAGGGTATGATAAGGCTTTTTGATGTTCATTGAACACGGAGCTTGGGTACAG-----------------------------AAGAAGGG-----------------------------------------------------------GAAAGGGCTTCACCAGAAGGCAATCATCTT--TCAGAGCCACAGTAAGACAGAGAGAGGT------------------GGGGAAATCTCAGCCTCAGCATAGACA-CGGAACAAAGGGAGATGAAAG-GGGCAGGGTGAGGAAGGGGCCAGCTCTGGCTGTGAGGCAGAACTCGCTCTAT--GAGAGTTCGATGTCTTAAAACGCAGGGAAAGCATTTAGTGCTCCTCTTTCATTAAAA----------CACACTCATCTTTGGGGATGGGGGTGGG

141 chr6 24996886 24997006 chr6 52881455 52881583 - 2279
ACACACACACACATACACACAAACATACACACACACACACACACACACAAACACAAACACACATACGCTGATAGCCGTGATATATTTAAGTAATATTAGCATCCGTACA---------GCCTCTTTACCC
ACATATATATATGTATATACGTATATACATATGTATATACGTATATACATATGTATATATGTACACACATATAGGTATG-TGTATATATGTGTTATGCGTATGTGTATATATACATATGCATGTGTACCT

142 chr6 24997134 24997944 chr6 52881713 52882529 - 169
TGCAACTATGCA-GTTTACTTGCAAGAAT-------TGTGCCTATTTTAAACTATTTACA---ATACACACACACGCACACACACACACACACACACACACACACACACACACATATATATATATATATATATA------------------TATATATATATACAGGGCTTCCTTTAT-----TATTTCTTTTTA-GTGTATTTAGGTGTATATATGGAGGTGGGTATGTAACTGTTTGGGCATGGGGGTTTAGATTTATTCATTTATTTTTATACTCGTCTGTTTTCTTGTATGTTTGTATTGTTTTTCTATGTTTGTGATGACTGCGACTGAGGGCAAGAGCCCAAGACAAATTTACCTAACTAGGAAGATA-ATGTTTTATCTTCCTTACCTGCCTACCTACCTCATTAT---CATTATTATATGCAGATATTTTCTAATATTTTTTTCTAATATTCTATA-ATTTGTCTGGGGAATCTTAAACCTGTATTTTTGTTCCTTAGATCAAAAATGCTGTGTTCTATTTTCAAAATGATAATATTCAAATTTTAACCTTTGTACAATATATAAAACTATGTACATTATCTAAATTTATAACAAACAGAATATGTACCTGTA---AGGTAGAGAAGTGTACCT-TTTAAAAAGGTACTGCCCCAGAGAAACCTTTTATTCTCTCATTTTTAAGAGTGGACCTAATAATAT-------TGCCTACAACTTTAAAGTAATATATCAGACATACTAATTAGTCATCCATTTTACTTCAAACATTTGTTGAAAAAAGAAATAAAAAATAAGGTGCACATCCTCTCTTCATCTTTTT-----TGCATTTCCATTACTTTGAAAGCACAGTAC
TATACATATGCATGTGTACCTATGTGTGTATATACATATGCATGTGT--ACCTATGTGTGTATATACATATGCATGTGTACCTATGTGTGTATATACATATGCATGTGTACCTATGTGTGTATATATACATATGCATGTGTACCTATGTGTGTATATACATATGCATGTGTACCTATGTGTGTATATACATATGCATGTGTACCTATGTGTGTATATACATATGCATGTGTACCTATGTGTGTATAGGTATATACGTACACACATGTATGTGTATATATGTATGTCAATTTCCA---TTCTATTCCCTATATATGTATATATAAAGTGTCAAT-----CTAGTACATAACACATATGTATATATGTACACACACATATATGTGTATATGTGTATCTACATATGTATATATGTACACACATATATATGTGCATATATG---TAATGTGTATATGTA----TATATACATATGTATGTGTATATGTATATATGTACATATAT---GTATATATACATATGTATGTGCATATGTATATATGTACATATATGTATATATACATATGT---ATATATGTATATATGTACA-TATATGTATATGTACATATGTATATATGTACATATATGTATATATACATATGTACATATGTACATATGTAC-----------ATATATGTATATATACATATGTATATGTATATATACACATATGTATATATACACACACATATGTATTTGTATAT-ATGTATGTCAATT-----TCCATTCTATTCCATATATGTGT---------ATATACACATGTATGTGTATATATATATTTTATATATATATACATGTATGTCAATTTCCATTCTATTCCAGTAC

143 chr6 25001073 25001584 chr3 71245865 71246350 - 4800
CTCAGAGACTGTCCTGTTTTTAATGGCTTTATTGTGTGTCTGGGCCGCACACACATCCTCTCCGAATGCTCTCTGGAGTCCTCTCAACCCAAATTT-----CCTGCTCCACCAAGGCTGCCTGGCGGCGCTATTGAGGGTTTCAACTCCCTTAAGCTCCCCTGTTGCCTTACTCTGGCCCTGCCCTGGCCGTCTGCCGGGGTTTCCGTTTCACCTAAGGC-CTACTGGACCCTCCCTCTGGCCCCACCCTGGCCGCCTGCTGGAGGTCCCGACTCACCGGAGCTCTTTTGGTCCCTCCCTCCGGCCCCACCCTGGCTGTCTGCTGGGGTTCTAAACTTGCCGAAACCTATCTGCTCTCTCCCTTCAGCCCCGCCCTGGTCATCTGCTGGGGTTTCCGACTCATCGAAGCCCACCTGGTCCCTTCCTCTAGCCCAACCCTGGGTG----TCTGCCTG-GGTTTTCCTCTC---ATCTGAGCTCCCCTGGCACCTCCCCTTAAAC------CTGGTTTATACTTCTGTCTCTAG
CCTGGGAATCGCCCTCCCTGTAGCTCCTCCTCTGTCTTCCTGGACCCCGCCC---TCCCTGCCAGCTCCTCCTTTGTCTTCCTTGGGCCCCACCTTGTCTGCCAGCTCCTCC---TCTGTCT------------------------TCCCTGCAGCTCTTCCTCTGTCTTCCCTGGGCCCCACCCTGTCTGCCTGTTCCT-CCTCTGTCTTCCCTACAGCTCTTCCTCTGTCTTCCCTGGGCCCCACCCTGTCTGCTTGCTCCTCCTCTGTCTTCCCTGCAGCTCTTCCTCTGTCTTCCCTGGGACCCACCCTGTCTGCTTGCTCCTCCTCTGTCTTCCCTGCAGCTCTTCCTCTGTCTTCCCTGGGCCCCACCCTGTCTGCCTGCT----------CCTCCTCTGTCTTCCCTTCAGCTCTTCCTGT----CTTCCCTGGGTACTGCCCTGCCTGCGGCTCCACTCTCCCTCTCTTGGATCCCAC-ACCCCACCACTGAAACTAACTTCAGATTTATCATTCTCTTATTAG

144 chr6 25021926 25022055 chr1 158888546 158888693 - 1634
CAACCATCATCAGATCAACA--------CGTTTCAACAGATTCTGTTTTTACATTTGTCTGTATATTTATGAATA---GTAGATATTTAATAG-------TAAATATTCAGTCAATCCAGTTTAAAGCAGAAGC----TGGTCTTTTGCAGT
CCACCAACAGAAGATAAACAGCCAAGCTCATTTAGAATGAGGATGATTTTATATTTGTCTGGAAATTTCTTCATACAGGTTCATATATATTAGGCAAGTACAAACCACGAGCCAATC----GTAAAGCATAATCAACACAGTCTGTAGCAAT

145 chr6 25030027 25030589 chr1 158888834 158889415 - 6976
TCCTCCACTCTGCTCAAGCATG---------GGAAATTAAGCCCAGGTAAAGATTCTTACTTAAAACGCACTCTCAACTCTTTCTCTTCTCCATCTTTTCTCCCAACAGTCAGAGGAGAAATTACCAATTGTTTCATTAGATAAACTCCCAGAAGCACCTGCCGTTAAGACCTGTAGGTTCTGGCTCTGGCCCAGACCGGACTCCCTTGGGTATTTGTTCAAAGG-GAAACTCTGCCGAGCCTCCGGGGGATGTTTAACTGATTGCAACAATGAGTATTTAGAGTATTAACTTCTGTGGGAATTCAACAAGTTTGCTTCTGTCAGAAGCTGAATTTAACTGTCAGCTAGATTTACTTTCAAAGGGTCC-TGACAGGAAGTAATGACTACTCTTGACGGGTGTTTTTTTTTTCACTATT----------ATTTCTTCTAACAATCATGCAATTGGGTGAAGCGAGG----AGAATTTGAAGTCA-GGAATGCTC----------------AGTTTATCAG---TTTGAATGATAAAGCG-ATGATTGTCAATGAA--------TCCAGCAGCAATGGAAA------------TTTAATGCCTTGCTTGACTCTTCATATCAAAACCAATA
TCTTTCACTCATCTTGAACACACTTGTTAGTGCAGATTAGAACTTGTTAAAGATTAATTCTTAAA--GCATCCTCAA-GCTTTCTTTTC--------------CAACAA----AGGAAACATCAATTATAGGCTCAC-ACATAAACTTT-----GCCCCTTTCTTGAATACTTGC-TGCCCTTTATAAATCTTAGATTTCTTCCCCTTGAGTATTCGTTCAAAGGAGAGATTTTATTG--CCTCCAGGGGTTGTTAAACTGATTGCAATACTGCCTATTTAGAGCAG----TTCAGTGGGAATTAAGCTGGTTCAATGCTGTCAGACCTAGAATATAGCTGTCAAATAGCATTACAAGTAAAACACCCTTGATAAGAAATAATGACCA------AATGTCAATCTGTTTTTCACTACCCTTGCTACAGACTTCTCCTGCCACACACAAAA-------AAGCAAGGCTTTACGCTTTATAGTAATAGGACATTCTGATATTTCCATTAAAATTATAGCAGTGTTTTCAATAATAAAAAACATAATTCTAAAAGCAATCTGGGCTCAAACAGTGATGGAAACATTATTTTCCCTTTCATAAAGTATTTGGCAATCTGTTTCAAAACTAACA

146 chr6 25043520 25043744 chr12 128670191 128670423 - 5605
TTTGTGAAAGCAGATTATCAGACACACCCTTTACCT--GTTATAAAGGACAGCTGATCAAGCTCATTCCTGCCAGGGAAGATGGGTCGCCCAGTGTAAAACTCTGCTAGGGCACAGCCAAAGCTCCACATGTCCATGGCAGTGTTGTAGGGCTGTTGCAGTAGCACCTCAGGAGG-----ATAAACTGCAGCAGATATA----TAGAGAGAAAGGGGAGAGTAATGATGAAACTTC
TCCGTGGGAGCCGACCGCCAGCC-CTCCGCGTACCTCCATGATGCAGGCCAGCTGCTCCACCTCATTCTCCCCGGGGAACAGGGGGTAGCCCGTGTACAACTCCGCCGTGATGCAGCCCAGGCTCCACATGTCAATGGCCACGTCGTAGGGGTGGCCCAGGATCACTTCTGGGGATCGGTAGAACCGGCTTTGGATGTACGTGTATACTGCGGAGGCAAAGTAAGA--GAAACCTC

147 chr6 25058580 25058686 chr1 158934074 158934180 - 3703
TTACCTTCATGTACTTCTCATAACGTTCCTTCACATTATCGTTATTTATTATGGCTTTGGCTGTGACCACACTGTCTCTTTTTAACTGCTCCTTGTAAGCCTTTGAG
TTACCTTAACAAAACGTTCATATCGCGCCTTCACTATTGGATTATTTAAAATGCTTGTAGCAGTCAAGACACTCTCTCTTTTTATTTGTTCCTTATAAGCCTATAAA

148 chr6 25058689 25059035 chr1 158935435 158935784 - 3845
GGATAAATAGAAGCAAAA---TGATGAAAAGCCTCACATTCAGGAATTAGAAGGAAGAGGACAAAGATATGGTACCACTTTGCTTTTGAGATGAGTCAGTGAATGAAGATGTTGCTGTACAGAACTGAAAAGCACCGGAATGTGAACATCACACGCAACACAGTAAACCACCTCCATTCTTCTCATGTAATCATCTTCGGTCACTCCTGTAAGAGCAATCAAGCCTGTTAAAAGGATAGTTT---TGCCAAAAATGAAAAAAAAAAGAGAAATGCTCACCATTTACTCAACATCA--AGTGCTTCTTTTTTTATCAAACACAAAATAAGA-----------TATTCTGAAGAATGCTAAAAAACCT
GGCCAAAGAACAATAAAAGATTGATGGATAATCTGGCA-------ACTTTATTAAGACAGATGAAAATTT--TACCTGCTTCCCTTTGATATGATCAGGAGATTTTAAGTGCTGCTGAACTGAACTATGTAAAGCAGGGATATAAACACTGCAAGCGCTGCAATGAACTGTCTCTACCTTCATCATGTGATCATCTACAGTAACACCTACAAAAGACATCCAA-TTATTAAAGAAATAATTCATATGTTATTTCTGACCAA------TGAAGTTTTTACTACTTAATTTCCATGATTATTTATACCCCTTCTTCCAAAATAAAGATCAGAGTGCATAGGTTTATGCTGAGTATTTCTACCACATCT

149 chr6 25059330 25059566 chr1 158938895 158939125 - 6250
AAAGGTAAAATCTATATTATTAAATATGATGCAAATGCAT---ACTATGAAACAAAATATGTGAAAGCCTTACATGCAAAAAACTGATGACTTTGTCATCAAATTTAGCTTGCCGTCTTATATAGTCAAGAGTCTCTCTGTGATATGTGCTTCCAAAGTGTTTCTCAATGTCTTTGTCTTCAAACGTGTGGAATTTACAAAAAGCACATGTAAAAGCCAATCTAAAGGAAAACACACAAT
AAAAATGAAATCATAAGAAATTCATATCAATAAAATGCTTCTCACTTCAAAAACAGCTA---------CTCACATGCAAAAACTCCATAACTACTTTATCAAATTTAGTTTGTTTCTGTATATGATCTAATGTTTCCTGATGTGAAGAACTTTCCAGATGCAGTTCAATATCTTTTTCTTCAAATGTTCGAAATTTACAAAATGAACATGTAAATGCCATTCTGTAAGAGAAAAAAAAGT

150 chr6 25061332 25061391 chr1 158943184 158943243 - 2452
ACCTGTGCTTGTCACCATATTTTTCATGATTCTTCTCTCGTCGTCTTCTGCGCTTCTCTC
ACCTGTATCCATCTCCGTATTTCTCACTGTTTTTTTCTCTTCTGCGCCTTTGTTTCTCTC

151 chr6 25062305 25062556 chr1 158948667 158948906 - 1575
ACGTACCCCTACACTTTGTCCTTTGGCC--TCATG----TACGACAGCACC------TCTGCCCCTGTAGTTTCTCTGCCCGTATGGGTGCATGTCTCTGCCCCGAGAGCCAATAGGCGCTGGGCGAGAGTGTGAGGGCGAGTGCAGGCTGGAGGAATCAGAGAGATTAGATGTGGAATGTTGACTCTCTCTTCCACTGTCCGAGAATGGAGACCTGGACCTCTGGGAAGACATGGCAAAGGGTCTGTCCAAGCCCAACATGTC
ACTTACTCCTCGGCCTCGGCCTCTGCCTGTTGATGGTCCTCCAAAAGCATCATAGTTTCTGCTTCCAAACGTACTTTCAGGATAAGCAGGCGTTCCTCTCCCCCGAGAGCCTACAGGTGCAGGCTTCATATGGGGTGAAGAAAAACTGCTGTAGGA---AGAG------------------TAATTCTCTCTTCCTCTGTCCTCCA---TAAACCCAGGCCTCAATTTTGAACGGGAGTAAGGTGCTTCCCAGCTAGACCCGCC

152 chr6 25062777 25063873 chr14 86318364 86319436 + -549
TAATTAGAATGGAATAGGTCATTATGATAAAACAATTCCTCTC--------ATAGTTC---CTATTTTTACAGTTCAGAAAAAGGTCAGAATTCTGAATTTACCTGA-----AGTTTTTTTAATCA-TGAAGATTAGCATACATAAAGCAAATAAGAATCACGTTGTAGTGGAAACAAGCTTCCAAAAAACTCAGAA-------CTGCAAGA-CAGTAAGATATAAGTAGG---GACAGACAGATTCTGCTGACATTTTTTAGATATTTCTTTGTATAAAATTTGCAGATTTATGTGGATTTTGGGAGTACAA--TAACT----AAAAAGCTAAACTATGG--AGTAAAAAAAAAAACTTTTTTTTTAAGGTTTACAATGCAATTGTGATAAGATCAATAGATGAAAAATCTCTCACTTTATACAATCTACTATTGTGAATAAATCATATAAACATTTGCATATTATT--------TAATATTACTGAG-----ATTAATATATATATATA------------TATATATATATATATATATATATATATATATATATATATATATATACATATATATATATATATATATATATATACAACATACACAT--TTAAATAAGTAAACAAATTAAGTTGACAGATGAAATCAGCTTAAATCTGTATATTTATGGATAAGCCGATTCTGTGTGAGCCCAGTCATACGTTCAAACTGAACTTGCAGTTTTATT----TATTGAGCTTGAGAGTTTTATCTCACAATATTTATTTATTTTTTATTAT-TATTATTTTTTTTTTTTTTTGGAGAAACACAGAGTCAAAACTCAAACACAAGCATGGTAAAAAAGAAGCCTCCATAAAATGTTATTTTT--AGTTTAAATA-GTATAAACATTTATGAACAAA-ATCTCCAACACTGTATATAGAAAAGCAATTACTACTGCCTTGTAAGAAAAGCACAGGAAAGATCCTCAGACAATTCTTACCTGTCAGAGCCACTGGTCTCAAAGGACTCGGAGGATGCAAACGACCCAAATAATGGCTGACTGCAGCATTTCCCTGGACATTTGACAAGTGAAAGTGATTATTTGAAGTGCTATGGGAGATTTACCTTATTCTGAAACAGAAGACAAAAGTTACAGCAAAGTCAACAAATATTTACCTGAATT
TAATAATAATAAAATAAA--ATTAAAAAAAGGAGATACCTTTCTCATTAATATACTTAAAACCATATTATCAATATA-AGAAATTACATAGTGTTGAATTTACCCAAGCAACAGTACAATATATTACTGGAGGTTATAAC-CACACAACAAACCAAAAACATTAATAAGTCTAAAAATTACTCTCCAAAATATAGAAAGGTATCCTAAAATATCAAGAAAATGGAAGCAAGCCAATAAAATGGATTATGTCTA---TGACTAGGCAATTTATAGAAAAGTACATAAAGATGACTAAGAATGTAAGAAAAACAAATTAACTTTAGCAGTAGCTTGACTAATGCAAATAAAAACAAAAAATAATGA---AAGTTTCACAAC----TTGT-AGAGTTTGGATAGATCTGCATTCTGACCCTCTGCAGAATTTCCTA-----AATAATAATAATAAAAATGTCCATGGTCTCAAAGCCAGCAATTCAACTGAATAGCCACTATAACACATGTATAAAAGACACAGAATATATATGTGTATATTTATGTATATATATGTGTGTGTGTATATGTGTGTGTGTTTATATTTATATATATATATA-AACCTAAACTGCATCATAGCATTTGACAGTGTAATTTGAAAGAAAAAAAAA----AACTCTGTATTTCCGTGA----------------------TAGTGAAATATCTAAATTAACTATAAGATGGTAATGCTATATGATGTTCCATATGTCAATTATAAATAGACAAATTGGTTTTAGTTATATATTAAGGGAAGTATTTTATGCATATGC-----TTCAAAACTA------------TTTACATAAAAAGTTACCGAATTGTATTATTTTATAAGGATACATATATATATATATATATATATATATATATATATATATATATATGAAAATACATAGAAAAACATCTGAAAAGGATGATACAGCAAA---CTGTTGACAGGTGTTTCCTGTAGGAG-------------GGGACTGGGACT-TGATGGTGGTCAAAGTGAGGTTTAGCCTGTCTACTATGTTGTAATTTTGT---ATAACAGTTAATCTATTACATGATAT------------TTATAGTGAGTCAAAGGAGAAAGATTATATTATCATCTTGATAGATTCATTTTATTT

153 chr6 25063933 25064322 chr14 86319510 86319878 + 1089
AATGTCACAATTAATGATTAAAAATTGAGCATCTTTCTGTTAGCATGAATCTATGTTTGTTTGT-------TGTAAGCTTTTCTATGGTGCTTTATGGAGGATTTTTTATTTGGAGAATATT--TGTCATTTTTTAATGACGAATATTTATTGAATAAAGCATCTATACTTCTATAAAAGCTAAATGGTAGACATTTTTAATTTTTACTTTATAATTTATTGCTAAGGCTACACAAAACACACAGTGTCACACATTTCAAGACTTGCAATCTTA-ATGACGTC--ACATAATCAAAGTGTGTTGAAAA--AGTCTGTGTTGTTG-----TATGAAAATC------AATGTGTCTGAACACCAGGGTTTATTTTGAAATGAAATAAAATAAATTTCAAAATTAATAAAAAAAAAAC
GATATCCCCATGGAGGAGCAAAAAAATATTTACTTT-------------TCAATGCTTGTTAATGTGAAAATGCAAGAATACACTTCACATTTTTCGGAGAAGTGATCATATGGGCAAATTTCATGGCACTTGGCTAT----AATTGTTTTTGA------CAATGAGTCAGCTAACAGAGCTAAA-------CAT-----GCTTTTCCTTTAAAGATGCTTGT-----------AATATACATATATTTAGATATATAAGTACTATTAAGATTATATAATATTGTACATTGTAAATATATGTTTAAAATAAATATATATCACTTCCAACTACTTAAATTTTGCCTAAAATATTTAAAAACTAAGATTTATTTAGAACTGAAATAAAGAAAGTTTCAACTGGAGTAAAGAAACAAC

154 chr6 25067163 25067383 chr6 131822466 131822664 + 1420
AAATAGGCTATATATGTCATACTTTTAAACTTTTACAAAATAAAAAACTAAATTTATCAAAAATATG----TTACCTTTAAATATGCATATTCTATATTATTTAAAAATTTTA-GCGCAAACGTA-AACTTTTAGGTACCTAAACATGAAATGGATGAAAGCATGCACTTTGTGTATCTTTTTCTTGCGTCTTTTTTTCTTTCATTTATGACATATTATAGTATTTT
AAAAATACTATCTATTGCAAA-----AAATTCAGAAAATATAAAAAAGTATA---AAGAAGAAAATGAAAATTGCTTTTGGGT--------TTTTTCCCCTCCAGGACTTTTCTATGTGTACATATCACTTTTAAAAAAAAAAAAACAAA---GATGAGATCA----CTTTGTGCATATTATTCTGTTGCCTTT-----TTTCATTTATATTCCATTATGAAAGTTT

155 chr6 25071490 25071846 chr6 131825629 131825936 + -1565
CTACTGAAAAATGGTTGTACTGTATTATTGTACTGTAACATGGGAAAATAATAACAATTCAAATTAAAAAAAGAACAAAATCCCCATGTAGACAGGCATAAT-----GATTCTCAAAAAGGTCCAAAAGATTTTAACATTGGCTTACAGGCAGTTTGTTTTGGCCTG------TGCAGAAAGTGATAACAACTGTTAACATAAACTTTGATACTGGACTCATTCT----TCATACCTGGAACATCCATTCATGCCC--GCAGTCCTGGATTAAAAATGTCTTCATGTGGACAAAACCTAAAAAAAAACAGCAGGATTCTGAAACATTGCCTCTTGCGCTTTTTAATTGTGTTAAACTGATAGAAATACCATGAC
CCAATTAACAATGATGAAAATGTAC-ATAGTACTTGTTCAAGAAACATTTACTAGAAGACAAATTAAAAGAGTTAAGATATCAACGTTCTTATAAATATTATTTTAAGATTCCTTA-----TCCAAATGATTATTGAATATGATTA-----AGTTGATTTAAGCCTAAATATATACATGAAGAGGTGACACATTTCTA---AAATTGTGTTCCCTTTCTAATTATAAGCTCATATATTAATTACTAATTTTTTTCATAATAGTCACCCATT--------TTTCATCTTTATTAA-CTTAGAAAA----------------------------TTTTACTTCTTATTT---------------AAAGCCCTGGAG

156 chr6 25071847 25074497 chr1 159020742 159023420 - 120995
TGTTCTTTCAAATTGTTTTTTTTTTTTTATGTGAATCATGATCACACTCCGTTAGCATAAGTTGCAGTGATTTCCTGACTTATGCTCTCTTTGACCTCTAGGGGCAACGAGTCAAAAAGGTGGTCTTCCACAGTGAGGCCATTTCTACGCAAGAGCCTGCACTGGCCGAGCTGTGCAGGCAGCCGATCCAGGCAGTTCCCCTTCAGCTCAAGATGAGTCAGCTGAAGCAACTGTCCAATTTTCTCTGGCAGCGACGAGATGCAGTTGTGCCCAAGGGACAAGGTACGCAACTTTGTGCATTTGAACAGCTGCTTGGGCACCACTTCCACCTTGTTGCCAGTGATGGCAAAGTGCTGTAGATTCTGGAGAAACCCAACCTCCGGAGGAATCACCACAATGGAGTTGTGACTAACATCCAGGTATCTCAGTTTAAGTAGATTGAACAGAGTAGTAGGCAAGGACTCTAGTTTGTTATGTGACAGATAAAGGAACTCTAGGTTTTTTACGTGACTAATGGACAAAGGAATGGAAATGATTTTATTGTGCCACAGTTTGAGGCAGTTAAGTCTTTTGAGGTGCTGGAAGCTAATGACCTCTTCAATGGTGCGGATGTTGTTCGATTTTAAGTCCAACTCCTGCAGGTTGGTCAAGCTAAAAATTGCATGCGGTATCCTCTCCAGTTCACAATTGTGCAGCTCCAGGTCAGAAAGGTTCATCATCTTTTTCAAGCTATTTAACACCAAGAGTTTAGTACCATCGTTGTGAACCACAAGTTTGATCAGGTGGGGTGATAAGTCTGTAATGTTAGTTGGGATCTTGGTAAGGTTGCTCTTCAGATGTAGGACCTTTAGATGCCTCAAGTCCCTGAGGGACTCTAATCCTATCATTTTGTTATTCTCAGAGTTCAAGTTTCCCACCAAGTAGAGCTCTCTTAAGTTCTTCAGCATGTAAACCCAAGTGGGAATCTCTGCTACATCCGTAAACTTGACGTGAAGGCACCGGAGGTGATCGCGGAGGAAACTGAATGCAGTCTGTTCAACTTTGGCGGGACAGTGGTAAAAGTGCAATTCGGTGAGGTTTATCATCTGGGAAATTTTTGCTGTGATACGTGCCTCTGGGATGAGTTCCAGTTTTAGGACCTCTATATCAGTGAGGTCAAAAACTGCATCAGGAACACCCGAGAGCATGAAAAGATGCAGCTCAAGCTTATCCTGTGCATTGCGAGTCACGTGTTGCCGTAGTTTCTCAAAGGTCCACTCATGATTTAAGCTGATTTCCCTCAGTTTGTTCTCGCTTACCTCTGAGAGAAAGACACCAAAACGTTTCGAGTACAGCTGGTCATACTGGTCGACCATGTGAAGGAGGAAAGCAAAGTCATTTTTCACATCTGGGATGTCACTAAAACTGCTTTCTTCTCTAACCTTTTCAAATGAGTATTCCTTAAGTGGCCGTCTAAACAGCCAAAAAAGAGTGTAAATGCAAACCAGGCCATAAACGAAAATGAGGACAATGTAGCTAACAAGGAGCTTTTTCAACATGAAAGCCATGTTGTGGGTGCATTTAAATTTGTTGTATCCAGTCAAATGCTTAATTTCTGGCTCACAATCATGGTCGAATTTAATGGAGGTGACAAAGGTCATGGTGTAACACAGAATCAGAATAAATTTGACAGTTTTAATAATAGTTTGAGCTACATAGAGTTTGTAGATCGTGTCGCTGTCTTCAACATGTGTGCGAAATTTCCTCACTTTCTCAAAAAGGGCTTTAGCTTGCTCTCCATCTTTCTTGTCAAGTATAGTCATGCTTGGAACTTCAATGACAGGCTTCTCTGCAGAAAATTTAATGCTAGATTTTGCAAGCATTGGCGTGGACTGATTTGGACTTCCCTCCTCACTGCTGGTTGAAAGATGCTTTGGTAATGTAGAGGCTCCAGTCAATCTCTGTTTATTCTCTTCTGAGTCTTCACAGGCCGTCTCAGACAATGCTTTGGTTGTCCAAGGAGACTCAAAACACTTACCCAAAATAGACACAAAATGCTCAATTTTGGAACTGGTCTTTGGATACTTGAACCAAAAGTTACTGCTTACCATAAGAACAATTGTGTGAATGAGAGCTAGATATGGAAAGTACTTTGAATACCATGGGAGGGCAACATGGTAGCACATCTGATTTACAAAGACATACTGCTGAAAATCCAGATTTGTTCGTAAACCCGTGGGCT------------------------------GAGGT--------TGCCTGACAGCAGACGACTGTGGGAAG--TGTTGGACAACACTGTCGGTTTGTT--------CGTTGCTTGCTAAAGGTGCAGCTGCCAGTGTCACATGGC--CTCCTCCTGTCCCTGAGCCAAAAGCTTTGCCTGGTGGCCTTTCTGTGGGCACAGGGGCTT---GGTCCTCCAATGATTCTAGAACAGGAAGGCAAACCACCTGATCTTTGGTTATCTGCATGGTCCCGGCAAATATGGCCAGCATAAGCATGACCACACCCAAGTAATCCATAAAGACGTCCCACCATGGTTTCAGTATCTTATAAGTTGGCTGGATATCATTTAGAGAGGCAACTTCTGTGAGGGTAAACATTCCT-GAAGACATAAAAATCAAGTGTTTAGTATATAGTATTATAAATGACAAATAAAATCTAAATTACAAAATTAAAAAAGAAAA
TGTTCCTGCACATCACTGTGCATATATTATCTTAGT-----TTAAATCCCATTTGCAAAGGGAATATTTATGTCTTGATTCAATGCCTCTTTGACTTCGAGTGGCAGGGTATCAAAAAGGTGATCTTCCACAACAAGCCCGCTTTTCTTGAGCATCCGACACTGGCCCAGCTGGGCTGGCAGGCGGTCCAAGCAGTTCCCCTTCAGCTCCAGCTGAGTGAGCTGGGAGAGCTGACCAACTTTCTCTGGGAGTGAGGTGATGCAGTTCTGTCCCAGATTCAAAGTCCTCAACTTTATGCATTTAAACAATTGTTTTGGCAGAATGTCCACTTTGTTCCCAGTGATATGCAAATGCTGCAGGTTCTGAAGCAATCCTATTTCTATTGGAATCATTGAAATGTTGTTGTAGCTCACATCTAAGCATCTGAGTTTCTGTAAACTAAATACTGCCACTGGTAAGGATTCGAGCTTGTTGTTAGAGAAATAAAGTGACTCCAAGTTTTTGACATGGGTAATAGAGGGAGGAATAGTAACAATTTTGTTATGCCATAATTTTAAACAAGTCAGTCGTTTTAAATGCTGGAAACTGATGATTTCCTCAATTGTGCGAATGTTATTGGACTTTAAATCCAGTTCCTGTAAATTAGAGAGGCTGAAAATAGCATGTGGGATTCTCTCTAGCTCACAGTTCTGGAGTTCCAGCTCAGCGACATTCATCATTTTCTTAAGGCTGTTCAGTACCAAGAGTTTAGTGCCGTCATTATGAATGACTAACTTTGTAAGATGTGGAGCCACATCTGTAATGTTGGAGGGAACTTTGGTCAAATTGCTCTTCACGTGGAGAATCTTAAGGTGCCGCAACTCTCGGAGAGATTCAAGTCCTATCATCTTATTGTTTTCAGAGTTCAAATTGCCTATTAAGTACAACTCTCGAAGGTTTTTGAGCAAATACACCCAGGCAGGAATTTCAGCCACATCAGTGAACTTCACGTGAAGGCATCTCAAGTGATCGCGAAGAAAGCTAAAAGCAGTCTGTTCAACTTTTGCAGGGCAGTGGCAGAGGTGGAGCTCTTGGAGGTTAGTCATTTGAGAAATCTTAGCAGGAATTTTAGCTTCTGGAATTAGTTCAAGCTTTAGCACATCCAGGTCTGTGAGGTCAAAGACAGCATCGGGCACCCCCGACAGCATGAACAGATGCAACTCCTGCTTGTCCTGGGCGTTGCGTGAAATGTGCTGCCTGAGTTTTTCAAATGTCCACTCATGGTTCAAACTAATTTCCCTAAGTTTATTTTCACTAACTTCTGACAAGAACACACCAAAACGCTTGGAATATAGCTGGTCATACTGGTCTACCATGTGAAGAAGGAACGCAAAATCGTTTTTGACATCTGGAATGTCACTAAAACTGCTCTCTTCTCTGACTTTTTCGAAAGAATATTCCTTCAAAGGTATCCTGAATAACCAGAAGAGAGTGTAGAGGCAGATAAAGCCATAAACACAAATAATGGATATGTAACTGATGAGAAGCTTTTTCAACATGTAAGCCATATTGTGGGTGCACTCAAATACCTCATAACCAATCAGATGCTCAACTTTGGGCTTGCAGACGTGTTCAAAGCTGATTGCGTTGACAAAGTTCGCTGTATAGCAGAGAATAAAAATGAACTTGGCTGTTTTGATAACTGTTTGGACCACATAGAGTTTATAGATCAAGTCACTATCTTCCACATGGGCACGGAACTTCCTCACTTTCTCAAACAGGGCTTTGGCCTGCTCTCCATCCTTTTTATCCAGGATTGTCATGCTGGGAACTTCAATCACAGGCTTCTCAGCTGAAAATTTAAAGCCAGTTTTATTGATCATTGGTGTACTGGCACTGGGGCTCCCTTCATCACTGCTGGTAGAAACATGCTTTGGTAGAGTCTGGGCACCTGTTATTCTCTGCTTGTTTTCCTCTGAGTCTTCGCATGCTGTCTCAGACAACGCTTTTGTCGTCCAAGGGGATTCAAAGCACTTTCCTAATATTGAAACAAAATGTTCTACTTTTGAGCATGTTTTGGGATATTTGAACCAAAAGTTGCTACTGACCATGAGAATAATAGTATGTATAAGAGCTAGGTATGGAAAGTACTTAGAATACCACGGAAGGGCCAGATGGTAACACATTTGATTAATAAATACATATTGCTGAAAATCCAAGTTTGTTTTTCGACCTGTTGGATCTTTCTTCTCTTTCTTTGCCTCCTGATTTGGAAGTGCGAAATCTGTGCGAGGATATGTGGCTCTGAGAGGTATGTCAGGTGTCACAGCAGATGTCCCAAAGGAAATGTCGTTTGTTGTCCGCCCATCT--TGGTCTTGGTTGGTGGCTGCTTCCATCTTTGGGATGTTGGTGGTGACCTCGGCATTTCCTGGTGGTGTATGTGCCTTTGAATTTACAGGAGATGGCAATACTGGCAAACAGACCACCTGATCTTTGGTAAGTTGCATGGTTCCTGCAAAGATGGCTACCATTAACATAACAACAGCTAGGTAATCCATAAACACATCCCACCATGGTTTCAGGATTCGGTAAGTTGGCTGAATGTCATTAAGTGATGCAACTTCCGCAAGGGTAAACATTCCTAGAAAACAAGAAGACAAA---------AGACATTATTCTA----------GAGATGCAAATGAAAAGAGTAAATGAGAAAA

157 chr6 25090028 25092451 chr1 159241441 159243859 - 103231
TCACTCTTCTTGCATTTGTTCCCTGATGTCTGAAGGCAGCGTCTCAAACAGTGCATCTTCTACCGCAAGTCCACTGCGTTTTAATGCACAGCAAGCCCCAAGTTCAGCTGGTAAGATCTCAAAGTGATTACCCTTTAACTCCAAATGAGTCAGTACGCTTAGGAAAG---AAATCTTTGGAGAGAGGACAGACAGCATGTTTCTGCCTAGCTTCAGCGTCTTCAGCTTCTTGCAGAAGAAAAGTTCATCAGGAATATTCTCGATTTTGTTACAGCTAACAGAGAAGTACTGAAGGCTTTGAAGGACGCCAATCTCTGGTGGAATAAAACGGATGTCGTTATTGGAAACGTCGAGGTAGCGCAGTTTGTTGCAGAGGAACAAGTGTGAAGGCAAGATCTCAATCTTATTATGGCTAAGGTAGAGGCGCTCCAAGCTGCCAAGTTTTTTGATGTGTTCAGGTATAAAAGCGATGCCATTGTGCCAAAGCTTCAGACAGGTCAACTTGCGGAGATGCTGGAAGCTAAGGATCTCTTCAATGGAGCGTAGATTATTTTCTTTCAGATCCAACATCTGCAGGTTAGTCAGGCTAAAAATAGCATGGGGTATACGTTCCAGGTCGCAGTGAACCAACTCAAGTTCCGTAAGATTGCCCATCTTTTTCAGGTTGTTAAGCATGACCAGTTTGGTGCCATCATTGCAAATACTGAGGCGTTGTAGATGGCTGGCCACATCTACGATGGACTGTGGGATTTTGGTGAAGTTGCTCTTGAGTGTCAGGGTCTTCAACGCTTTGAGCTCTCGTAGAGAGTCTAGGGTTACGTTCTTTGCTGCGTCTGAACCTAATGAGCCAATCAGATGAAGCTCTTCCAAATTCCGCAAAACATACAACCACTGTGGGAGTTCACGGCTGTCATCAAACTTTACACGCAAAACCTTCAAGTTCTCCTTGAGGAATGAGGTGGCTGCACTGTGGATCTTGAGTGAGCACTGGTAAAGCGAAAGCTCCTGGAGATCTTCCAGTTGGGCAATGGCTGCTGGTATGGTCACATTATTAATGATCTCAAGCTTCAACGACTGGAGCTCAGTCACCTCAAAGATGGTATCAGGGAGACCATACAGCATGAAGAGTTGAAGTTCTAGCCTGTTATTGCTGTTAGTCTGCAGCTTCTGCCGAAGCTTGTCGGCTGTCCACTCATGGTTAAGGTTGAGCTGCTTCAACTTGTTTTCGCTCACCTCAGACAAAAACACTGCAAATCTCTTGGAATACAGGGGATCGTACTGATCAATCATGTGCAACATGAAAGCAAAGTCATTTTTTACATCAGGGATGTCATCAATTCCAGTCTCTTGCCTAACATATTCAAAGGAGTATTCCTTGAGGGAAATGTAGAACAACCAGTATGATGTATAAAGGCACGTGAGTCCATAAACACCAACAAAACACAAGTAACAGTAGGAAAGCTTAGAGAACAAGTGGGCCATAGTATGATTGCAACAGAAGTACCGGTAACCTGTCATGTCCAGCATGTTCTCGGTACAAGTAACACTGAATCTAACCTTTGACACCAGAACGCTGTTGTACGCAATTATAAGGATAAACTTCAGCACTTTTACGACAGTCTGGCGAACATACATCATATATAGTATATCACCCTCTTCCACATGTAGGCGAAATTTTTTGACCTTTTCAAACAAAGCCTTGGCTTGCTCTCCTTCCTTTTTGTCAAGGACACTTGGTGCTGGCTTGTCAACAACAATCTTTTCAGGAATTGATCTTAAAGACTGAGTCTTCTCCAGGTTGCCCTCT----CCAATTGGAGTTTCAAGGTTTAACCTGCTGGCACTGTTCTTCTTGTTGTCTTTCTCCTCCGGATTCTCTCCAGAAACTTCAGACAGTGCTCTCGTAGTCCATGGTGAGTCAAAACATTTGCCCAGGATTGATATAAAGTGCTCAATTTTAGAGCTGGAGCCAGGGAACTTGAACCAAAAATTGCTGCACACTATGAAAATTAGGGTATGTATGAGAACCAGATAAGGGAAGTACTTTGCATACCAATGCAGAGCCTTTTCGTAGCACATTTGGTTTATGTAGTTATACTGCTGAATATCCAAGTTGGTCTTCAGTCCTTTCAACT---CATAGACAGGCATTGTGGAAACCTGATTTGAAGAAGGAGG-------------------------------------AGGGCACATCAGCTCTGTCTGGTTTGTAGAGAATGTCCTTTGAGGAAGGCATATGATTTTGTCCTGCATCACCTAAAAGGGAACAAAAATCAATTCTTATTAATAGAGTAGTTATTTGTTTTTAAATTAACATTTTGATTTGATATAACACTATCCACTTTCACACAG-AAATACTG----GTAAACTGAAGTAAAATTACAGGAATG-ACATTACCAGTACATTAGAAAAAGTGCACTGTTCTTCTCAAGCTTGAAAATT
TTATTCTGTTTTCATTTGCTCCCGGACGTCAGAAGGCAGAGTTTCAAACAGAGCATCTTCTACAACTAAACCAGCTCGCTTCAGAGCCCGACAGTCACCCAGTTCAGGAGGGAGGATTTCAAAGTGATTACCTTTTACATCTAAGTAGGAAAGAAA---TAGCAAATTTCCAATTTTCGGTGAAAGTACAGATAGGCTGTTTTTTCCAATCTTCAGAGTTTTAAGTTTCTTGCAGAAGTAGAGTTCATCTGGAAGGCTTTCCACTTTGTTACATGTGATGGAAAAATACTGTAAACTTTGTAGAACTCCAATTTCAGGGGGGATAAATCGAATGTCATTGTACGATAAGTCCAAGTATCGGATCTTGTTGCATAGGAAGAGGTGGGAAGGCAGCACCTCTATTTTATTGTGACTAAAGGACAGGCGTTCCAGGCTGGTGAGTTTCTTTATATGCTCTGGGATGTAGGTGATGCTGTTATGCCACAGTTTTAGCACTGTCAACTTTCTTAAGTGCTGAAAGCTAACGATTTCTTCTATAGATTTCAGATTGTTTTCCTTCAGGTCCAATTCCTGGAGGCTGAGTAGGCTGAACACAGCATGAGGAATACGCTCCAGGTCACAGTGGACCAGCTCCAGCTCTGTCAGATTGGTCATCTTCTTTAAGTTGTTGAGCATCACCAGCTTGGTGCCATCATTATGTATGCACATCTTCTGGAGATGGCTGGAAACATCAACCACTGCCTGAGGGATTTTGGAAACGTTGCTTTTGATAGAGAGAATTTTAAGGCTTTTGAGATCCCGCAGAGACTCAAGGGTGACATTTCTGGAAATATCATGACTTAGAGAGCCAACTAGGTACAGCTCTTCCAGATTTCGGAGCCCATACATCCAGGGGGGGAGTTCCCTCATGTCATCAAACTTGACGCTCAAGACCTTGAGGTTTTCCTTCAGGAAAGAGAGCGCCGCACTGTGGATTTTGACAGAACACTGGTGCAGAGAGAGCTCTTGAAGATTGTCTAGCTGTGCAATGGTGGCTGGTATCATTACGTTCTTAATGATTTCAAGTTTTAGAGATTGCAACTCTGTGATTTCAAAAACAGTGTCTGGAAGGCCAGAGAGCATGATAAGAGGCAATTCCAGTCGATTATGGGCATTTGTCTGTAGCTTCTGCCTCAGTTTATCAGGAGTCCATTCGTTATTTAAGTTCAGCTGCTTTAATTTGTTTTCACTGACTTCAGACAGGAACACTGCAAATCTCTTGGAATAGAGAGGGTCATACTGATCTATCATATGAAGCATAAAAGCAAAGTCATTTTTCACATCTGGAATATCATCAATTCCAGTCTCCTGACGGACATACTCAAAGGAATATTCCCGTAGAGAACGGTAGAACAGCCAGTATAAGGTATAAAGGCACGTCAATCCATAGATACTAACAAAGCACAGATAGCAAAAGGACAGTTTTGAGAACAAGTGTGCCATGGTATGATTGCAAGAAAAGTTTTTATATCCAGTCATGTCCTGAATGTCCACATTACAGTCCACTGTAAACTGGACCTTGGAAACCAGAGCACTATTATATGCAATGATGATTAGGAATTTGATAACTTTAAGTACAGTCTGGCGAACATACATGGCATATAGAATATCACCTTCTTCCACATGCAGCCTGAACTTCTTCACCTTCTCAAATAAGGCCTTAGCCTGCTCACCTTCCTTTTTATCCAGAGCCCCTGCAGTGGATTTATCAACTACAAACTTCTCAGGAATGGACTTTAAAGACTGAGAGTTGACCAGGCTGTCTTCTGGACCAGATTGGA----TGGTGTTGGACCTGTTCATGTTGTTCTTCCTGTTGTCCTTTTCTTCTGAGTCCTCCCCAGACACTTCAGATAAAGCCCGTGTGGTCCAAGGAGAGTCAAAACACTTCCCCAGAATGGAGATGAAATGTTCTATTTTGGAGCTGGAACCAGGGAATTTGAACCAAAAGTTACTGCAGAGCATAAAGACCAGGGTATGGATGAGGACAAGGTAAGGGAAATACTTGGCATACCAGTGGAGGGCTCGCTCATAACACATCTGATTTATAAAGCTGTACTGCTGAAGGTCCAAATCTGTCTTCAGGCCTTTCATTTCCACAGTGATGGGGTTAGCAGGAGATGGTTTAGGTGGAGGCAGTGGAGTGGTACTGGCAACTGCTTGAGAGACATTCGAAAGGGAAGAGTGGTTCTGAGCAGGCTGCA-------CTCTTTTCGGAAGGCAGATTATCTTGTCTTGCATGACCTGAAA-----------------------------------------CATGGAAATAATATTTTCAAATTATATTACTCAAAGAGCTTTCATAATGTCATTACTGCAAAGAAAGCAGCAGTAACATCCAATAAATGTCCATTTCCTCTGCCT---GGAGAATACAACGTTCAATTCCAGCATCAAGATT

158 chr6 25095810 25096005 chr1 159269809 159270013 - 10539
TACCTGCAGAGTGCATCCAAACACGCCTATCATAAGCATGACCACAGAGAGGTAGTCTGTGAACACGTCCCACCATGGCTTCAGAACCCGGAACGCTGGCTGCTGTTCCGTGAACTGCCGGAATTCAGTCACTGGAATCATCCTCCTGGAAATGCATAAAAGGATTCTGAATTAAG---------AATATAACATGATATACTGT
TACCTGTAAAGTACATCCAAACACGCCGATCATGAGCATGGCTACTGAGAGGTAATCGGTAAACACATCCCACCATGGCTTCAGCACTCGGAAGGCAGGCTGCTGCTCAGAGAACTGCCGGAATTCTGTCACGGGAATCATGTTTCTGAGAAAGGAGAGATTACTTGTAAATCAATTTATCTTCCAGTACAACATACTGCATTGT

159 chr6 25105471 25105749 chr1 159278346 159278621 - 769
AACTAAAAAGCCCATTCACTGTATGTTCGTGGCCTTTTATCAGTTCTGCTGAAAGACTCCACAGAT----GGTTCCTTTGGAAATGCTGCAGAGTTAAGATAAAGTTCTGTGCTAGCTTTTAAGAACATTGATTTTTTTTT--TAATTATTTGTTTGGCATGCAATCTTTAATCATCAGAAGAAAATACAC--ATTTTTTAAAAATATTATTTTAAAAGCT-------GTGTGATGAAGGATTGTGCTCATTTAT----TTTAAACATGCTTTATTACATATAAGTTATAGAAAAAAC
AACAGAAATGCCA--TGATTTTAAATTTATGAGTTCTTTTCAGTTGTACCCAAAGTCTCCACAAATCAAAAAGTCATCAGAATATGCTGAAAA-----------------CATCAGTTGTAAAACAAATTGCTTTTCTTTTGGCAGTGAAAAGATGGAAATAAAAAGCAGGAGCAAAAAGGCAAAATTTCCCAATTACATAAAAATTATACCTTTCTCCCTTGGGAGAGCATGACTGTAGATTGTGTTTTATTGTACAGTTTTGGCATTCATGACAAAATAT---TTCTGGAAAAATC

160 chr6 25116333 25116443 chr1 159987532 159987623 - 444
GACAAGAATGTATGGTA-AGAATAGAGAATTTTAT-----TAGAACATTTTCTCACATACATGCATGTTAAATGCTTTATTAATGTTTCTTCTGTTGTTCAGGGTGGCCTTCACATC
GGTAAGACTATAAGATATAAAAAAGCGAACTTTATAATTGTAGAACTT------------------ATTAA------TATTAGTATTTTTTTCAATCTT-AGGATTGAATTTACCAA

161 chr6 25116444 25116579 chr9 9551932 9552070 - 1529
TCTGGCTGCAGACCCTACCGTTGTCAATCTTGGACGGGGTTACCCAGACATTCCTCCTCCTTTATATGTGAAAGAGGGACTTGCTCAAGCTGCTCTGGTAGACC---AGCTGAACCAGTCCACACGCAGCTTTGTATGT
ACTGGCCAGTGAGCATGACGTCGTGAACTTGGGCCAGGGCTTCCCGGATTTCCCACCACCAGACTTTGCCGTGGAAGCCTTTCAGCACGCTGTCAGTGGAGACTTCATGCTTAACCAGTACACCAAGACATTTGTGAGT

162 chr6 25120981 25121164 chr9 9556322 9556505 - 4333
TTGACAAATAGTTACATTTCTGTTTTCAGGGCCACCCTACACTGGTTAAAGCTCTATCAAAAGTGTATGGAAAAGTCTGTGATCGTCAGCTTGACCCTTTTAAGGAAATCTTGGTCACAGTAGGTGCATATGGTTCTTTGTTCAGCACTATGCAGGCTCTGGTTGAGGAAGGAGATGAGGTGAA
TGGACAGTTAACCCCTGCTGTCCTGGCAGGGTTACCCACCACTGACGAAGATCCTGGCAAGTTTCTTTGGGGAGCTGCTGGGTCAGGAGATAGACCCGCTCAGGAATGTGCTGGTGACTGTTGGTGGCTATGGGGCCCTGTTCACAGCCTTCCAGGCCCTGGTGGACGAAGGAGACGAGGTGAG

163 chr6 25121241 25121343 chr9 9556575 9556677 - 3891
TTTCAGGTTGTTATCATAGAACCTTTTTTTGACACTTATGTACCTATGGTGAAAATGGCAGGGGCCAAACCTGTTTTAATACCCTTGCGATTGGTAGGTAAGC
TATCAGGTCATCATCATCGAACCCTTTTTTGACTGCTACGAGCCCATGACAATGATGGCAGGGGGTCGTCCTGTGTTTGTGTCCCTGAAGCCGGTAAGGATGC

164 chr6 25121452 25121546 chr9 9556942 9557036 - 3353
ACTGGGTTCTGGACCAGGAAGAACTTGCTAGTAAATTCAACTCCAAAACCAAGGCTATCATCATCAACACTCCTAATAACCCTATTGGAAAAGTA
ACTGGCAGCTGGACCCCATGGAGCTGGCCGGCAAATTCACATCACGCACCAAAGCCCTGGTCCTCAACACCCCCAACAACCCCCTGGGCAAGGTA

165 chr6 25121547 25121922 chr1 159994580 159994946 - -1791
AGGTCACATACAGTTAAAGTCAGAATTGTTAGCCCCCCTTTGATTTTTTTTTATATATTTCCCAAATGATGTTTAACAGAGCAAAGAATTTTTTAAAACATATTTTTAATATATATTTTTGTAGTATTTATTTGTTTTATTTCGACT----AGAATAAATGCATTTT-TTTATTTTTTAGAACCTATTTTAAGGTCAAAATTATTAGCAACTTTAAGCTATTTTTTTTGATAGT-CTACAGAACAAACCATCGTT----ATATAATAACTTGCCTAATTACCCTAACCTGCCCAG------TTTACTTTATTAACCTAGT------TAAGCCTTTAAATGTCCCTTTAAGCTGTAAAGAAGTGTCTT---------------GAAAAGTGTCTTGAAAAATATCTAGTCAAAT
ATGTTAACCATAGTTATAGCTAG-----------TTCCTGTGAAGTAATATTAGCAG-----CAGTTAATGTT-GACAGGGC---TTATTTTTCCA--------TTTAACAGGTGTGAGCATAAGACTTA---GGTTTTCTTAGGCTCTTAAGCAGAACTACAGCCCAGTTATTTCTGTTTATCTTCTTTG------------TTAGTCTTTTTCTAGTTTTTTTTCTGTTCCTACTGCAGGA-AAGCATTTGTTGGTAATTTATTCAGTTTCCT--TTGCCATGACTTTCTTTGATGTTTTTTTCCTTATTAGGTTATTCGTTTGTAAGACAGTAAACATGACTTAATTGAATTAAATTATATCTTCATTCTTCATGCTTAGAAACCTGTTTATGGAAAAAGATGGTCTAGT

166 chr6 25121923 25122033 chr1 159994956 159995061 - -149
ATAATTTACTGTCATAGATTGGGGAAAAAATT-------AACAGGGAGGCTAATAATTCAGGGGTGCTAATAATTCTGACTTCAACTGTAAATGACATGTCAAGTGGGTATGATTTTC
ACATTAGATCCTCAAGAACTGGAAAGTAAATTTAATTCCAAAACCAAAGCTATTA---------TACTAAATACTCC-ACATAACCC--ACTTGGCAAGGTAAGCAAGTCTCATCTCC

167 chr6 25122140 25122277 chr1 159995121 159995258 - 6559
CTGTTTAATTTTTAGGTATTCAGTAGAAGTGAGTTGCAAGCTATTGCAGATCTCTGCATCAAACATGACACTCTGTGCTTCAGTGATGAGGTTTATGAATGGCTCATTTATAAAGGTCATGAACATGTAAAGATAGGT
CTTTATTATGTGTAGGTGTATAACAGAGAGGAACTGCAAGTAATTGCTGACCTTTGCATCAAATATGACACACTCTGCATCAGCGATGAGGTTTATGAATGGCTTGTATATTCTGGAAATAAGCACTTAAAAATAGGT

168 chr6 25122363 25122467 chr9 9558622 9558727 - 4423
CTGCGCTATTCT-CTCTGAACAGCAACTCTTCCTGGAATGTGGGACAGAACTATCACTATCGGCAGTGCAGGGAAAACATTCAGTGTGACTGGATGGAAGGTAATT
CTGTTCTGTTCGGCCTTGGGCAGCCAGCCTCCCTGGCATGTGGGAACGGACCCTGACCATCGGCAGCGCCGGCAAGACCTTCAGCGCCACTGGCTGGAAGGTGAGT

169 chr6 25127606 25127705 chr9 9558845 9558968 - 1674
TGTAGTTGGGCTGGTCCATTGGGCCTGAACACCTGATCAAACACCTGCAGACTGTCATGCAGAACAGTCTGTATACATGTCCAACAC------------------------CATTACAGGCAAG
TGCAGGTGGGCTGGGTCCTGGGTCCAGATCACATCATGAAGCACCTGCGGACCGTGCACCAGAACTCCGTCTTCCACTGCCCCACGCAGAGCCAGGTGAAGAGGGGCAGGACGTCACGGGGGAG

170 chr6 25127776 25127972 chr9 9559048 9559244 - 796
CAGGAGGCTGTTGGCCGGGGTCTTCTTCGGGACTTTGAGCTGATGGGTCAGCCAGACTGCTACTTC------TCCTCTCTGGCTTTAGAACTGGAGGGTAAAAGAAATCGCATGGCTGCCATATTGGCTCAGACCGGCATGACTCCAGTGGTTCCTGAAGGAGGATATTTCATTATGGCTGATGTCACAGCGCTCAGTAAGTG
CAGGCTGCAGTAGCCGAGAGCTTTGAACGGGAGCAGCTGCTCTTCCGCCAACCCAGCAGCTACTTTGTGCAGTTCCCGCAGGCC------ATGCAGCGCTGCCGTGACCACATGATACGTAGCCTACAGTCAGTGGGCCTGAAGCCCATCATCCCTCAGGGCAGCTACTTCCTCATCACAGACATCTCAGACTTCAGTGAGTG

171 chr6 25128033 25128146 chr9 9559293 9559402 - 1993
TTAGTGTTG-TTCTGTCTTGTCTATTGAATGTAGATCAGGATCTGACACATATGGGA--GATGATGAACCATATGATTACAAGTTTGTCAAGTGGATGATAAAAGAGAAGGTAGACT
TCAGTGTGGCCTCTGTC---TCCCAGAGAGGAAGAT----GCCTGACTTGCCTGGAGCTGTGGATGAGCCCTATGACAGACGCTTCGTCAAGTGGATGATCAAGAACAAGGTGGGCT

172 chr6 25128200 25128311 chr9 9560878 9560989 - 2617
TTTTTATTTTTTAGAAATTGGCTGCAATTCCTGTATCAGCTTTTGTGGGAGAAGATTCTGTAAAGCAGTTTGAGAAATACATTCGCTTCTGTTTTATCAAGGTAAAGAATGG
TTCCTCCTCCCCAGGGCTTGGTGGCCATCCCTGTCTCCATCTTCTATAGTGTGCCACATCAGAAGCACTTTGACCACTATATCCGCTTCTGTTTTGTGAAGGTAAAGGGCAG

173 chr6 25162131 25162266 chr1 159987624 159987759 - 7050
AGTGGCTGCAGATCCTTCTATTGTCAATCTTGGACAGGGTTACCCAGACATTCCTCCTCCTTCATATGTAAAAGAGGGTCTTGCTCAAGCTGCAATGGTAGACAGGCTGAACCAGTACACACGTGGCTTTGTATGT
ATTGGCTGCAGACCCTTCTGTTGTGAATCTTGGCCAAGGCTTTCCAGATATATCCCCTCCTACATATGTAAAAGAAGAATTATCAAAGATTGCAGCAATCGATAGCCTGAATCAGTATACACGAGGCTTTGTAAGT

174 chr6 25163603 25164217 chr1 159990998 159991682 - 5020
CTCTTTCTCTGATATATTTGTAAGTA----------------AATCTGTTAAGTTCAAGATACGTTT-----GGTGTAATAAGTCACTTTTAATTTCTT-------AAGAATAATGGAATACTTGTCACTAT--TTCAATAAACGCTATTAATAAATAAAAAC---TAGTATGTAGTAAATGAGAAATATATGAAATGACTAAGTTTTAAAGACACTAGTATCTAAAGAAT-------------ACGTTCTAGTACCAAAATATTTAGGCTTAAACTAAA------ACTTAATGGAAAAGATGCTATCTGTAAAAAAGTAGCATGAAATCGGAGACAAGTTGGGTGTATGGCATAAACGTTTAAA----TGACATGCCAAATGCATTATTTGTTAAAAAAAAAAAAAGCATAATTTGGTACA--------TTTCTGTTTT--------CAGGGCCACCCAACACTGGTTAAAGCTCTGTCAAAAGTGTATGGAAAAGTCTATGATCGTCAGCTTGACCCTTTTAAAGAAATTCTGGTCACAGTAGGTGGATATGGATCTTTGTTCAGCACTATGCAGGCTCTGGTTGAGGAGGGAGATGAGGTAAAAACATGTTTAACACTTATATGTAATGTTT-TAGCACATAATTGCAATATGT------TATGATTTATGCGTCTATTTCTTGTTTTTTT
CTCTTTCCCTAGTCCATTGGTTGGCATAACCATCTCTCCAGCAATCAGGAAGAGCCAAGGAGTGGGTATACAGTTAAAGTGGGTTTTTTTCACTTATTTTAACTGGGAAACAAATCCAACTCTTTTCAATATGATTTAATTA---CTGTCAAAAAATACAAATGGTTGATTTTTATTCAAAGCAAATACTTTGAAATTATATAATCCCAAACCCTTTATTTAGTAAGAAGTTTTAATCATTAGCAAGCCTTCATGACAAATAGTGTGGGAATACTCTAAATGTAGGAAATTTTAAAAAATTTATTGCCATTAAAAAATATAAATTTTCTTGGGGTAATTATAAACATCAAATCCAAATTTTAAAAATTCTTACATTTTAGA-GCCATATTACCTCAAACAGTAGGTCCCATATTTAAATTCAAGGTTTTGTTCTTATTTTTAATCCAACAGGGCCATCCATCACTTGTGAAAGCTCTGTCCTATCTGTATGAAAAGCTTTATCAAAAGCAAATTGATTCAAATAAAGAAATCCTTGTGACAGTAGGAGCATATGGATCTCTTTTTAACACCATTCAAGCATTAATTGATGAGGGAGATGAAGTAAGTATA---TTAACA-TTAT-CGTAATACCCATATTAATCAATTATCATTTGTCCCACCTTTGAATCTTTCGCTTATATTCTACTCTTTT

175 chr6 25164218 25164322 chr1 159994271 159994375 - 4962
ATTTCAGGTTATCATTATAGAACCTTTTTTTGACTGCTATGTACCTATGGTGAAAATGGCAGGGGCCAAACCTGTTTTAATACCATTGCGATTGGTAGGCAAGCC
ATTGCAGGTCATACTAATAGTGCCTTTCTATGACTGCTATGAGCCCATGGTGAGAATGGCTGGAGCAACACCTGTTTTTATTCCCCTGAGATCTGTAAGTTTGCC

176 chr6 25164423 25164517 chr9 9556942 9557036 - 3615
ACTGGGTTCTGGACCAGGAAGAACTTGCTGGCAAATTCAACTCCAAAACCAAGGCTATCATCATCAACACTCCTAATAACCCTATTGGAAAAGTA
ACTGGCAGCTGGACCCCATGGAGCTGGCCGGCAAATTCACATCACGCACCAAAGCCCTGGTCCTCAACACCCCCAACAACCCCCTGGGCAAGGTA

177 chr6 25164518 25164836 chr1 159995046 159995299 - 3312
AGGTTACATAAATGATGTGTTCTAAAAATACCAAGGTTGTGGGTTATACGTGATAATACATGTACCTTATTTCAATGAATCTCACTATGAATAAAAGCATCTGCCAGATGCCTAAATGTGAAATGGAAAATTGTTAATCTACAACTTCATTTTTAGATATTCAGTAGGAGCGAGTTGCAAGCCATCGCAGATCTCTGCATCAAACATGACACTCTGTGCTTCAGTGATGAGGTTTATGAATGGCTGATATATAAAGGTCATGAGCATGTAAAGATAGGTATGTGATATTTCTCC-AATGGTGCATCGTAACGTTTTTGTG
AG------CAAGTCTCATCTCCTTATA----CAGTCTTCTGACCTAT-----------------CATTTTCTCA--------CATGTTGAATAATTGGCTGTGCTCTTTCCTTTA-------------------------------TTATGTGTAGGTGTATAACAGAGAGGAACTGCAAGTAATTGCTGACCTTTGCATCAAATATGACACACTCTGCATCAGCGATGAGGTTTATGAATGGCTTGTATATTCTGGAAATAAGCACTTAAAAATAGGTACCAACTATAACACAGAGTCACATATCTAAATGTGTTTGGG

178 chr6 25164847 25164869 chr1 160001168 160001190 - 175
ACATCTCACTTCACATTTTTTTC
ATATTTACCCTTTTTTCCTCCTC

179 chr6 25164870 25164955 chr9 9558638 9558723 - 4313
TAAACAGCAACCCTTCCTGGAATGTGGGACAGAACCATCACTGTTGGCAGTGCAGGGAAAACATTCAGCGTGACTGGATGGAAGGT
TGGGCAGCCAGCCTCCCTGGCATGTGGGAACGGACCCTGACCATCGGCAGCGCCGGCAAGACCTTCAGCGCCACTGGCTGGAAGGT

180 chr6 25164956 25164956 chr1 160001277 160001277 - 91
A
A

181 chr6 25165030 25165158 chr1 160003121 160003265 - 217
AAAGTGCACATACAATTATTATTAATAATTATTTATAACCCATACTTT-TTATTATATG-----AATAATTGTAATAGCTATA------CTTTCCATATTCTCTCTGTCTCATT----TTTGCATATTCATTTATTTTATTTGTT
AAAGTGCTGGGATTACAGGTGTGAGTCACCATACCCAGCCAACATTTTAGGATTGTATATATTTAACAATTGCACTAAGTTTAAACTGCTGTCTCAGATTTGTTATATACAATTAGATTTTCTGAAATCTTTTATCTTTTCCTTT

182 chr6 25165159 25165264 chr9 9558845 9558950 - 2121
TGCAGTTGGGCTGGTCCATTGGGCCTGAACACCTGATCAGACACCTGCAGACTGTCATGCAGAACAGTCTGTATACATGTCCAACACCATTACAGGCAAGTATGTG
TGCAGGTGGGCTGGGTCCTGGGTCCAGATCACATCATGAAGCACCTGCGGACCGTGCACCAGAACTCCGTCTTCCACTGCCCCACGCAGAGCCAGGTGAAGAGGGG

183 chr6 25165324 25165710 chr9 9559048 9559402 - 1766
CAGGAGGCTGTTGGCCGGGGTCTTCTTCGGGACTTTGAGCTGATGGGTCAGCCAGACTGCTACTTCTCCGCTCTGGCTTTAGAAC-TGAAAGGTAAAAGAGATCGCATGGCTGCCATGTTGGCTCAGACC----GGCATGACTCCAGTGGTTCCTGAAGGAGGATACTTCATGATAGTGGATGTCACAGCGCTCAGTAAGTGCCCTAAAGTGATGTATGTTAGGAAAATTACATTTACTGAGGCAAAGGTGACATTGGCTGAGGAGAGATTTGTCTGATTAGTGTTGTTCTATCTTGTCTACTGAATGTAGATCAGGAT--CTGACACATATGGGA--GATGATGAACCATATGACTACAAGTTCGTCAAGTGGATGATAAAAGAGAAGGTAGGCT
CAGGCTGCAGTAGCCGAGAGCTTTGAACGGGAGCAGCTGCTCTTCCGCCAACCCAGCAGCTACTT-TGTGCAGTTCCCGCAGGCCATGCAGCGCTGCCGTGACCACATGAT----ACGTAGCCTACAGTCAGTGGGCCTGAAGCCCATCATCCCTCAGGGCAGCTACTTCCTCATCACAGACATCTCAGACTTCAGTGAGTG------AGACTTGCCGGTCTGGGCAG-------------GGCGCAGGGGCTGGAGGCTGCAGGGGGCTCAGTGTGGCC-------------TCTGTCTCCCAGA----GAGGAAGATGCCTGACTTGCCTGGAGCTGTGGATGAGCCCTATGACAGACGCTTCGTCAAGTGGATGATCAAGAACAAGGTGGGCT

184 chr6 25165777 25165888 chr9 9560878 9560989 - 2103
TTATTTATTTTTAGAAATTGGCTGCAATTCCTGTA-ACAGCTTTTGTGGGAGAAGATTCCGTTAAACAGTTTGAGAAATACATTCGCTTGTGTTTTATCAAGGTAAAGAATGG
TTCCTCCTCCCCAGGGCTTGGTGGCCATCCCTGTCTCCATCTTCTATAGTGTGCCACATCAG-AAGCACTTTGACCACTATATCCGCTTCTGTTTTGTGAAGGTAAAGGGCAG

185 chr6 25183857 25183906 chr1 159985732 159985787 - 1860
ATCAAAAGTAATA------TGTAAGCTATGTGAAAATGTTGATCATTATTTTATTA
ATCTAAAGAACTAAAAAATTGTATGCTATGTGATAATTTTAATTCCTATTTTTCTA

186 chr6 25184859 25185077 chr1 159987585 159987808 - 6396
TGTTAATGTCTCTTGTGTTACTCAGGGTGAGCTTTACATCAGTGGCAACAGACCCTACCATTGTCAATCTTGGACGGGGTTACCCAGATATTCCTCCTCCTTCATACGTGAAAGAGGGACTTGCTCAAGCTGCAATGGTAGACCGGCTGAACCAGTACACACGCAGCTTT----GTATGTCCTGTCTATAC--ACCATAACTATCTCTTTTGTGCAGTAGTTTTT
TATTAGTATTTTTTTCAAT-CTTAGGATTGAATTTACCAAATTGGCTGCAGACCCTTCTGTTGTGAATCTTGGCCAAGGCTTTCCAGATATATCCCCTCCTACATATGTAAAAGAAGAATTATCAAAGATTGCAGCAATCGATAGCCTGAATCAGTATACACGAGGCTTTGTAAGTATATCAAGACCATATGGGCCATGAGCTTTTATTTTATACTGGGGTGTGT

187 chr6 25187190 25187969 chr1 159990931 159991745 - 4670
ACTTTGTTCTCAACTTTGTTGTTTCA--AGCACTTATA---ATGCACTAAGTGTATCGATAATTGTTAATGTTAGTGAATGCATTGATTAACAT------------------------GAACTAATGGACAATTAT---TTTAAAGTGTTGCCAGATTTTTTGTCTCTCTCGT-----GTATTCATATTCAGC--------ATATTATTAGCACACTGTGCAAAAATACAAATATTGGAAT------------GAGTACTATAATCTAGTTA-ATAAGAACTTGCACTGTATCTCATGAATAAGTTGTCATTTTACAAAAGACTAAAGTTGTCTAAAGAAACACTATAGTAACTAAACATATAATGTAATAAACATTCATTGCCTTATTTTTTATAACATGTATTAAGCATTGTGCTAGTACTTGATGTATAATACATTAGTATCTAATGAAAGTGCTATTAGCATGAAATTCAATAGTATTTACGATTTATAGAATACAAATTAAAATATCTTGCCATTTGTATTATTTGTTGGTTTTCAGGGCCACCCGACATTGGTTAATGCTCTGTCAAGAGTGTATGGAAAAGTCTGTGATCGTCAGCTTGACCCTTTTAAAGAAATCTTGGTCACAGTAGGTGCATATGGATCTTTGTTCAGCACTATGCAGGCTCTAGTTGAGGAGGGAGATGAGGTGA-------AACATT----TAGCACTTATTTATCAATGTTTTAACATATAATTGCACTTATGTATT-----CTCAATTCCTTGTTTTCTCCCTTTCAGGTTGTTATCATAGAACCTTTTTTTGACTGCTATATACATATGGTGAAAATGGCAGGGGCCAA
ACTTCCTTCTAACATTTGCTATCACATCAACACTAGTGTTCGTGTCGTTGGTGAATTTGTTTTTGTTCTCTTTCCCTAGTCCATTGGTTGGCATAACCATCTCTCCAGCAATCAGGAAGAGCCAAGGAGTGGGTATACAGTTAAAGTG------GGTTTTTTTCACTTATTTTAACTGGGAAACAAATCCAACTCTTTTCAATATGATTTAATTACTGTCAAAAAATACAAATGGTTGATTTTTATTCAAAGCAAATACTTTGA---AATTATATAATCCCAAACCCTTTATTTAGT-AAGAAGTTTTAATCATTAGCAAGCCT-------TCATGACAAATAGTGTGGGAAT---ACTCTAAATGTAGGAAATTTTAAAAAATTTATTGCCATTAAAAAATATAAATTTTCTTG-GGGTAATT-ATAAACATCAAATCCAAATTT--TAAAAATTCTTACATTTTAGAG--CCATATTACCT-CAAACAGTAGGTCCCATATTTAAAT-TCAAGGTTTTGTTCTTATTTTTAATCCAACAGGGCCATCCATCACTTGTGAAAGCTCTGTCCTATCTGTATGAAAAGCTTTATCAAAAGCAAATTGATTCAAATAAAGAAATCCTTGTGACAGTAGGAGCATATGGATCTCTTTTTAACACCATTCAAGCATTAATTGATGAGGGAGATGAAGTAAGTATATTAACATTATCGTAATACCCA--TATTAATCAATTATCAT-TTGTCCCACCTTTGAATCTTTCGCTTATATTCTACTCTTTTCTCTTTTTATTTTTAATTATG--------TTTTAAGTATAATGCATGTACAGTAAAGTTCACAAATCTTAA

188 chr6 25187970 25188541 chr1 159994819 159995301 - 7694
ACCTGTTTTAATACCTTTGCGATTGGTAGGCAAGCCTTCTCTATAATAAAAATAACAGTGGTTTGCATATTTACATAAACCATAACACTTGATTGCCCTGTTTTGCAGAA--GTCGACAGCAACAACTGGTATAAGTAGTGCTGACTGGGTTCTGGACCAGGAAGAACTTGCTAGCAAATTCAATCCCAAAACCAAAGCTATCATCATCAACACTCCTAATAACCCTATTGGAAAAGTAAGGTCACATAAATGGCATGTCTTGTAGCTCAAATAGTAGAAATTGGCTCTAACAAGCAAGAACAGATAAAACATGTACCTTCAATTATTAATTAATATGTCTCTATGGATAAAAGTATCTGCCACATGTATAAATGTGAAATAGCTGTTAATCCACAACTCAATTTTTAGGTATTCAGTGGGAGCGAGTTGAAAGCTATTGCAGATCTCTGCATCAAACATGACACTCTGTGCTTCAGTGATGAGGTTTATGAATGGCTCATTTATAAAGGTCATGAGCATGTAAAGATAGGTATGTGATATTTCTCC-AGTTGTGCATCTTAATGTTTTGTGTCA
ACTTTCTTTGATGTTTTTTTCCTTATTAGGTTATTCGTTTGTAAGACAG---TAAACATGACTTA---ATTGAATTAAATTATATC--TTCATTCTTCATGCTTAGAAACCTGTTTATGGAAAAAGATGGTCTA----GTTCTGACTGGACATTAGATCCTCAAGAACTGGAAAGTAAATTTAATTCCAAAACCAAAGCTATTATACTAAATACTCCACATAACCCACTTGGCAAGGTAAG------CAAGTCTCATCTC------CTTATACAGTC--------TTCTGAC----------------------------CTATCATTTTCTCACATGT-----TGAATAATTGGCTGTGCTCTTTCCTTTATTATG---------------------------TGTAGGTGTATAACAGAGAGGAACTGCAAGTAATTGCTGACCTTTGCATCAAATATGACACACTCTGCATCAGCGATGAGGTTTATGAATGGCTTGTATATTCTGGAAATAAGCACTTAAAAATAGGTACCAACTATAACACAGAGTCACATATCTAAATGTGTTTGGGCA

189 chr6 25188543 25188683 chr1 160001126 160001277 - 5125
TTACATATTTGGATTACATATTATATAAATGTGATGATTCTGA--------TCTATTCTTT---------CTGGACAGCAACTCTTCCTGGAATGTGGGACAGAACCATCACTATCGGCAGTGCAGGGAAAACATTCAGTATGACTGGATGGAAGGTA
TTATGTTTTTAGATTATAC------TAAATGTGATTAATTGGAAAACAATATTTACCCTTTTTTCCTCCTCTGTTTAGCTACTTTTCCAGGTATGTGGGAGAGAACAATAACAATAGGAAGTGCTGGAAAGACTTTCAGTGTAACTGGCTGGAAGGTA

190 chr6 25202545 25202663 chr1 160003254 160003372 - 4877
ATTTTGTTGGTTTGCAGTTGGGCTGGTCCATCGGGCCTGAACACCTGATCAAACACTTACAGACTGTCATGCAGAACAGTTTACATTCCTGTGCAACACCATTACAGGTACGTTCTATA
ATCTTTTCCTTTCCCAGCTTGGCTGGTCCATTGGTCCAAATCATTTGATAAAACATTTACAGACAGTTCAACAAAACACGATTTATACTTGTGCAACTCCTTTACAGGTAAGTGTTATA

191 chr6 25202695 25203949 chr1 160007105 160008306 - -158
TACTACAACCTTTTCTATACCTTGTGTTTCTGCACAA-CAGGAGGCTGTTGGCCGGGGACTTCTTCGG-GACTATGAGCGGATGGGTCAGCCAGACTGCTACTTCTCGTCTCTGGCTTTAGAGCTGGAGGGTAAAAGAGACCGGATGGCTGCCATTTTTGCTCAGAA----TGGCATGACTCCAGTGGTTCCTGAAGGAGGATACTTCATGATAGTAGATGTCACAGCGCTCAGT-----AAGTGCCTTAAAAT----GATGTACAGTATGTTA---GTGAAATTTTATTTACAGAGGCAAAGGTGACATTGGCTGGGGAAGATTCATCTGCTTAGTGTTGTTCTGTCTTAACGGTTGAATCTAGATCAGGATCTGACACATATGGGAGATGATGAACCAT----ATGACTACAAGTTTGTCAAGTGGATGATAACAGAGAAGGTAGGCCCTTTTTTATTTTTAGGAACAATTAACAAACAATAACAAACTTCAGTAAAATATCCATTTATTCATTCATTTATTTAGAAATTGG--CTGCAATTCCTGTATCAGCTTTTGTGGGAAAAGATTCTGTAAAGC-AGTTTGAGAAATA----CATTCGCTTGTGTTTTATCAAGGTAAAGATTTATAGTTATTTTATTTAATCTAAAAACTATATTTAGCTGCCTCAT-------ATTTTTTG----TTTAAAACTGTCTGGATGATGCAGATAATTTTCAAA--AAATAACATTAAAAACCTTTGCTAATGGCATGATTTTGACAAATTTATTTTTTTCATTATAGCAAGAAAGCACTTTGGATG----CAGCAGAGGCCATTCTGAAGAACTGGAACAAAGGCTAATAATGCTGTAA----------TAAAGTATACAGACTGCTCAGATTTGCAACATTTTGTTT-----AATCTATGTAGTTGACCTAAGCGGTGGCTTGAGTGAGTTTAGAGTTTGTATTTACAATTTGTTGAACAAGTCATTTTTACAGCTTGTGGGATTGTGAATTGTTCACTTTGAAATTATTTTTCTTTTAAGACTACTAGTTACATTTA---TTG------AATTTAACACTTGTATAAATAAAGTC-TCCTATGTGGGGAAACCAATATTTAGTACTAGCTTTACACAGCACATGTACAGTTGGAGGAAAAAAAAAAATGTGAATGCTTTGGGATTACTTGGATTTCAGCCTAAATTTCACAGA----AAATGTGTTCAGATCTTCATCTAAATTACAACAATAGAAAAACACGGCCTGCTTAAACTAATACCTGATAAATATGA-TATGTTTCATGTTTTTTTTTTATTTTT
TGCCATATGCCTTTTCATATTTTTTGATTCTTAACAAACAGGAAGCC-TTGGCTCAAGCTTTCTGGATTGACATCAAGCGCATGGATGACCCAGAATGTTACTTTAATTCTTTGCCAAAAGAGTTAGAAGTAAAAAGAGATCGGATGGT----ACGTTTACTTGAAAGTGTTGGCCTAAAACCCATAGTTCCTGATGGAGGATACTTCATCATCGCTGATGTGTCTTTGCTAGGTTTGTAAAGGCTTTTATTATTTCAACTATACGGAAACTTATGTGTGAAATTATAT---CAGAATTA--------------TGGAGAAAA-------GATTGGT-----------------GTCAAAGCCACAGCAGCATTT--TATCTGTGGAGAAGGATGGATTTTTGCAATGTCTACATTTTC--------TATAATTATCTTTACTTTTAGGCCTTTTACCTTAAATGTGACCATTGTTAAATGGTTATGGA-GTCAGT---------GTTGTTCTAGTTAGTCTATTAAACATAGGATTTGCTATCACT-------CTCTTCTGGTGTGTAATTTTAAAACACAAGTGTGTGAAATAATATTATATACTCAGTGTTCATTTGAGTAAAA--TTGTAGTT-TCCTTTTTACTTAACAAAATGTA-----CTATTTCATTAGAAAAATATCTAGAAATTTTGAAGCTATCAGGG-AATATTTGCCATTTTAGAATGTACTGAAATAAAATAAATGGGAGAATAACAC--TTATTGAGGGTCTACTTTGTGCCACGTACTCAAAACACCCTTTTGAAGAAAACATTAGCTCCATTTTTGCA-----GGTAAAAAGATTTAGAAAGTTTTAAATAGCTTCCCTGAAGT---CACACAGCTAGATTCTAAATAGTTCTGTTTCCAAAAAGCATTGTTTTTTATATTACCTAAAGCT-------GTT----ATATGTAATTCTGACATGCCATACAAATC-----TAAAGTTAGAAGCATGATAATGTGTCA-----TATATAACTTTTCTTTTAAAAAAATTAGTAATAGTAAACCTTGAAGCCTAATTTATCATGACAGAAATTACAGCCATTCTAAATATAGTTTTAAATGTTT--TAAAATTTTATTACAATGAAGTTATATGCCAATGAACTTGAAAAACTGAAGTGTTTTA-------------TTTATACTAAATTGTATAAAGCTGGAAAGAGTAAAGGAAATTTTCAATTTTATAGCAAAACATTGAT-CATATTTTTTAACTTTACATCCTTCACATAGGAGTTTGTTTTGTTTTGTTTTGTTTTGTTT

192 chr6 25209669 25210096 chr1 159991420 159991840 - 6099
TTTATTTACATTTCTGTTTT--CAGGGCCACCCGACACTGGTTAAAGCTCTGTCAAAAGTGTATGGAAAAGTCTGTGATCGTCAGCTTGACCCTTTTAAGGAAATCTTGGTCACAGTAGGTGCATATGGATCTTTGTTCAGCACTATGCAGGCTCTGGTTGAGGAGGAAGATGAGGTGAAACATATTTAGCACTTATATGTAATGTTTTAATCAATAATTTGCATAAATATAATATG----ACCTGTGCATTCTCA------ATCCCATCCTTTCAGGTTGTTATTATAGAACCTTTTTTTGACACTTATGTTCCTATGGTGAAAATGGCAGGGGCCAAACCTGT--TTTAATACCCTTGCGATTGGTAGGTAAGCCTTTTCTGTTATGAAAAAAATAACAGTGCTTAGTATATTTACATGAATCATAACACTTGATTGCCC
TTTGTTCTTATTTTTAATCCAACAGGGCCATCCATCACTTGTGAAAGCTCTGTCCTATCTGTATGAAAAGCTTTATCAAAAGCAAATTGATTCAAATAAAGAAATCCTTGTGACAGTAGGAGCATATGGATCTCTTTTTAACACCATTCAAGCATTAATTGATGAGGGAGATGAAGT-AAGTATA-TTAACA-TTAT-CGTAATACCCATATTAAT--------CAATTATCATTTGTCCCACCTTTGAATCTTTCGCTTATATTCTACTCTTTTCTCTTTTTATT-TTTAATTATGTTTTAAGTATAATGCATGTACAGTAAAGTTCACAAATCTTAAATGTACAGCTGGATA-------AATTACTGTGTAAA-TTTCTGTGCAACTACAACCAGACAAAGATATGATACATTTCCAGTACCCAGAAAACTTCTTTGTTC

193 chr6 25210133 25210601 chr1 159994943 159995299 - 7013
TAGTGCTGATTGGGTTCTGGACCAGGAAGAACTTGCTAGTAAATTCAACTCCAAAACCAAGGCTATCATCATCAACACTCCTAATAACCCTATTGGAAAAGTAAGGTCACATACGGTTGAAGTCAGAATTAATAGCCCCCCTTTGATTTCTTTTTTTAAATATTTCCCAAAATATTTTTTCAGGGAAATAAAGAACTGTTAATATGTGTAATTGAATGTATGTCCATATAAATAAAAGTGTTTGCCAAATACATAGATGTAAATGTGAAAGAGCAAATTGTTAATCTACAACTGTTTAATTTCTAGGTATTCAGTAGAAGCGAGTTGCAAGCTATTGCAGATCTCTGCATCAAACATGACACTCTGTGCTTCAGTGATGAAGTTTATGAATGGCTCATTTATAAAGGTCATGAGCATGTAAAGATAGGTATGTGACATTTTTCA-AGTGGTGCGTCTTATTGTTTTTGTG
TAGTTCTGACTGGACATTAGATCCTCAAGAACTGGAAAGTAAATTTAATTCCAAAACCAAAGCTATTATACTAAATACTCCACATAACCCACTTGG-----CAAGGT------------AAGCAAG---------------TCTCATCTCCTTATACAGTCTTCTGACCTATCATTTTCTCACA------------TGTTGA-----ATAATTGGCTGT------------------GCTCTTTCC----------------------------------------------TTTATTATGTGTAGGTGTATAACAGAGAGGAACTGCAAGTAATTGCTGACCTTTGCATCAAATATGACACACTCTGCATCAGCGATGAGGTTTATGAATGGCTTGTATATTCTGGAAATAAGCACTTAAAAATAGGTACCAACTATAACACAGAGTCACATATCTAAATGTGTTTGGG

194 chr6 25226745 25226874 chr1 160003241 160003372 - 4633
TTTAGAATATTTGTTTGTTTGTTTGC--AGTTGGGCTGGTCCATTGGGCCTGAACACCTGATCAAACACCTGCAGACTGTCATGCAGAACAGTCTATATACATGTCCAACACCATTACAGGCAAGTTCTGTA
TCTGAAATCTTTTATCTTTTCCTTTCCCAGCTTGGCTGGTCCATTGGTCCAAATCATTTGATAAAACATTTACAGACAGTTCAACAAAACACGATTTATACTTGTGCAACTCCTTTACAGGTAAGTGTTATA

195 chr6 25226900 25227124 chr1 160007109 160007334 - 5311
ATACACTTTTCTAAACAAGGTGTTTCTGCACAA-CAGGAGGCTGTTGGCCAAGGTCTTCTTCGGGACTTTGAGCTGATGGGTCAGCCAGGCTGCTACTTCTCCTCTCTGGCTTTGGAACTAGAGGGTAAAAGAGACCGGATGGCTGCCATTTTGGCTCAAA----CCGGCATGACTCCAGTGGTTCCTGAAGGAGGATACTTCATTATGGCTGATGTCACAGCGCTCAGT
ATATGCCTTTTCATATTTTTTGATTCTTAACAAACAGGAAGCCTTGGCTCAAGCTTTCTGGATTGACATCAAGCGCATGGATGACCCAGAATGTTACTTTAATTCTTTGCCAAAAGAGTTAGAAGTAAAAAGAGATCGGATGGT----ACGTTTACTTGAAAGTGTTGGCCTAAAACCCATAGTTCCTGATGGAGGATACTTCATCATCGCTGATGTGTCTTTGCTAGGT

196 chr6 25227132 25227410 chr1 160012892 160013152 - 3728
CTAAAGTAAAGTAGGTTAGAGAAATTAC---------ATGTACTGAGGCAAAGGTGACATTGGCTCAAGGGAGATTCATCTGATTAGTGTTGTTCTGTCTTGTCTACTAAATGTAGATCAGGATCTGACACATATGGGAGATGATGAACCATATGACTACAAGTTTGTCAAGTGGATGATAAAAGAGAAGGTAGGCTCTTCCGATTTTAAGACTAATTACCAAAAATTAAAATGTTATGTTTTTAAAATATATAATTATTTTTT---AGAAATTGGCTGCAATTCCTGTAA
CCAAGCTAATTTAAATAGGAGAAAATGTTGAATCTTGATAGACTTAAATGAAATACATGTTGCATCAGATGAAATTCATAGGCCACCTAATTTTCATTGTGGTTT--------TAGATCCAGACCTCTCTGATATGAAGAATAATGAGCCTTATGACTATAAGTTTGTGAAATGGATGACTAAACATAAGGTAATGTTTATTGTTCTTTG----------CAAGATTC----TGTTATATTT--------TATAGTTAATTTTTGAAGGAAATCTGCTGGTATGCTTTGAA

197 chr6 25227433 25227868 chr1 160013163 160013567 - -821
TGTAAAGCAGTTTGAGAGATACATTCGCTTCTGTTTTATCAAGGTAAAGAATGGGTCAACATTTTTAAAAGAAAGACACAAGATTATCGTATCTG---AAAACTGTTTAGTTGTTTTATATTTTTGC----CTAAAACTGGATGTTGTAGAGATCATTTGTCAAAATAGACTAGTCTTTATGTTTTTTTTTTTTTTTAACTACAGCAAGAAAGCACTTTGGATGCAGCAGAGGCCATTCTG------AAGAACTGGAACAAAGGCTGATAA-------------TGCTGTAATACAGTACACTACAGACTGCTCAGATTTGCAACAGATTAGAAAAAACCTAATGAGTTGATTGAGTTTGCATTTGAGTGAGTTTACATTTACTGTTTGCTGGATTAATCATGTTTAAAGCCTGGTGAGATTATGAAATTTAAC-----ACTTATAAATAAATTCTTCTCTGTGTGG
TGTAATGTTGTTATAT-GATAC-TCCACTTGTGGCTTTTAAAAGCA---------TTTTTCTTTTTGGAA------------ATTATTGTGACTATTTAAAAGTATCTAGTTGCCTCTAGTATCTGTAGTACCAAAATTAATATTTGAAGTG----------TAAGTAGTTTTCTTATTATATGTTTCTATTTATTTTTCAGAAACTATCAGCCATCCCCGTTTCAG-------CATTCTGTAACTCAGAGACTAAATCACAGTTTGAGAAGTTTGTGCGTTTTTGCTTCATTAAAGTAAGTTCC---CTGCTCTA-------------TTGAAAACACATATATAGTATCTTCATTTCAATTTTTAAAGTACTATTTTCTTCTGTTTCTAAAAATGAT-ATGCTCATATGC-----AGTTTTTAAATTTTGGCTTACGGCTTTAAAATTAACTGCTTACTGGCTGG

198 chr6 25272340 25272396 chr1 159987543 159987593 - 577
AAAAAAAAAAAAAGCTTTGTCTGCGAACAAAGCACATTCAGATTATTA-TATTATTAT
AAGATATAAAAAAGCGAACTTTATAATTGTAGAAC-------TTATTAATATTAGTAT

199 chr6 25272397 25272575 chr9 9551901 9552082 - 2231
TTCTTTTGTTGTTCAGGGTGGCTTTCACATCAGTGGCTGCAGACCCTTCTATTGTGAATCTTGGACAGGGTTACCCAGACATTCCTCCTCCTTCATATGTGAAAGAGGGTCTCGCTCAAGCAGCAATGGTAGACCGT---CTGAACCAGTACACACGTGGCTTTGTATGTTCTGTCTACTCT
TCCATTTGTTACCCAGGGTGGAGTTTGTGAAACTGGCCAGTGAGCATGACGTCGTGAACTTGGGCCAGGGCTTCCCGGATTTCCCACCACCAGACTTTGCCGTGGAAGCCTTTCAGCACGCTGTCAGTGGAGACTTCATGCTTAACCAGTACACCAAGACATTTGTGAGTCTCCCCATCTCT

200 chr6 25273479 25274050 chr1 159991136 159991652 - 5505
ATTAAGTTCAAGATATGTTTGGTGTAAAAAGTCACTTTT----------AACTTCTTAAGTAGAATGGAATACTAGTCACTAT-TTCAATAAACGCTATTAATAAATAAGAACTAGTATGTAATAAATAA----GAAATATATTAAATG-AATAAATATTAAAGGCATTAGTATC--TAAAGAATACC--TTCTAGTACCAAAATAATAAGGCTTAAACTAAAACTTAATGGAAAAGATGCTATCTTTAAAAAAGTAGCATGAAATTGGATACAAGTATTATGTATAGCATACACATGTAAATGTCTTGCTAAATGCATTGTTTGTAAAAAAAAAAAAAAAAGCATAAATCGGTACATTTCTGTTTTCAGGGTCACCCGACACTGGTTAAAGCTCTGTCAAAAGTGTATGGAAAAGTCTATGATCGTCAGCTTGATCCTTTTAAAGAAATTCTGGTCACAGTAGGTGGATATGGATCTTTGTTCAGCACTATGCAGGCTCTGGTTGAGGAGGGAGATGAGGTAAAAACATGTTTAACACTTATATATAATGTTTTAGCACATAATTGCAATCTGTTATGATTTATACCTCCT
ATTACTGTCAAAAAATAC-------AAATGGTTGATTTTTATTCAAAGCAAATACTTTGAAATTATATAATCCCAAACCCTTTATTTAGTAAGAAGTTTTAATCATTAGCAAGCCTT-CATGACAAATAGTGTGGGAATACTCTAAATGTAGGAAATTTTAAAAAATTTATTGCCATTAAAAAATATAAATTTTCTTGGGGTAATTATAAACATCAAATCCAAATTT----TAAAAATTCTTACATTT-------TAGAGCCATATTACCT-CAAACAGTAGGTCCCATATTTAAAT-TCAAGGTTTTGTTC------TTATTTTTAATCCAA----------------------------------CAGGGCCATCCATCACTTGTGAAAGCTCTGTCCTATCTGTATGAAAAGCTTTATCAAAAGCAAATTGATTCAAATAAAGAAATCCTTGTGACAGTAGGAGCATATGGATCTCTTTTTAACACCATTCAAGCATTAATTGATGAGGGAGATGAAGTAAGTATA---TTAACATTATCGTAATA--------CCCATATT---AATCAATTATCATTTGTCCCACCT

201 chr6 25274051 25274696 chr1 159994751 159995299 - 6935
CTATTTCTTGTTTTGTT--TATTTCAGGTTATTATTA--TAGAACCTTTTTTTGACTGCTATGTACCTATGGTGAAAATGGCAGGGGCCAAACCTGTTTTAATACCATTGCGATTGGTAGGCAAGCCTTCTCTATCATAA-AAATATCAGTGTTTCGTATATTTACATGAATCATAACACTTGATTTCCCTGTTTTGCAGAA-GTCGACAGCAACAACTGGTATAAGTAGTGCTGACTGGGTTCTGGACCAGGAAGAACTTGCTAGCAAATTCAACTCCAAAACCAAGGCTATCATCATCAACACTCCTAATAACCCTATTGGAAAAGTAAGGTCACATAAATGATGTGTCCTAAAAATACCAAGGTTGTGGGTTATACGTGATAATACATGTACCTTATTTCAATGAGTCTCACTATGGATAAAAGCATCTTC-CAGATGCCTAATAAATGTGAAATGGAAATTTGTTAATCTACTACTTCATTTTTAGATATTCAGTAGGAGCGAGTTGCAAGCTATCGCAGATCTCTGCATCAAACATGACACTCTGTGCTTCAGTGATGAGGTTTATGAATGGCTGATATATAAAGGTCATGAGCATGTAAAGATAGGTATGTGATATTTCTCC-AATGGTGCATCGTAACGTTTTTGTG
CTAGTTTTTTTTCTGTTCCTACTGCAGGAAAGCATTTGTTGGTAATTTATTCAGTTTCCTTTG---CCATG--------------------ACTTTCTTTGATGTTTTTTTCCTTATTAGGTTATTCGTTTGTAAGACAGTAAACATGACTTAATTGAAT-------TAAATTATATC-TTCATTCTTCATGCTTAGAAACCTGTTTATGGAAAAAGATGGTCTA----GTTCTGACTGGACATTAGATCCTCAAGAACTGGAAAGTAAATTTAATTCCAAAACCAAAGCTATTATACTAAATACTCCACATAACCCACTTGGCAAGGTAAG------CAAGTCTCATCTCCT---------------------TATAC----------------------------AGTCTTCTGACCTAT-----CATTTTCTCACATGTTGAATAATTG---------GCTGTGCTC-TTTCCTTTATTATGTGTAGGTGTATAACAGAGAGGAACTGCAAGTAATTGCTGACCTTTGCATCAAATATGACACACTCTGCATCAGCGATGAGGTTTATGAATGGCTTGTATATTCTGGAAATAAGCACTTAAAAATAGGTACCAACTATAACACAGAGTCACATATCTAAATGTGTTTGGG

202 chr6 25274716 25274816 chr1 160001171 160001277 - 4343
TTCACATTTTTTTCATAAC------AGCAACCCTTCCTGGAATGTGGGACAGAACCATCACTGTTGGCAGTGCAGGGAAAACATTCAGCGTGACTGGATGGAAGGTA
TTTACCCTTTTTTCCTCCTCTGTTTAGCTACTTTTCCAGGTATGTGGGAGAGAACAATAACAATAGGAAGTGCTGGAAAGACTTTCAGTGTAACTGGCTGGAAGGTA

203 chr6 25274935 25275121 chr1 160003167 160003368 - 5094
TTATTATTATATG-----AATAATTGTAATAGCTATA------CTTTTCATATTTGCTCTGTCTCATT----TTTGCATATTCATTTATTCTATTTGTTTGCAGTTGGGCTGGTCCATTGGGCCTGAACACCTGATCAGACACCTGCAGACTGTCATGCAGAACAGTCTATATACATGTCCAACACCATTACAGGCAAGTAT
TTAGGATTGTATATATTTAACAATTGCACTAAGTTTAAACTGCTGTCTCAGATTTGTTATATACAATTAGATTTTCTGAAATCTTTTATCTTTTCCTTTCCCAGCTTGGCTGGTCCATTGGTCCAAATCATTTGATAAAACATTTACAGACAGTTCAACAAAACACGATTTATACTTGTGCAACTCCTTTACAGGTAAGTGT

204 chr6 25275122 25275570 chr9 9558948 9559402 - -678
GTG----ACATTTTTTGATTGTGGTTGTATAC-------------------------------AATCCACTTTTCTATACAAG-GTGTTTCTGCACAAC--AGGAGGCTGTTGGCCGGGGTCTTCTTCGGGACTTTGAGCTGATGGGTCAGCCAGACTGCTACTTCTCCGCTCTGGCTTTAGAAC-TGGAAGGTAAAAGAGATCGCATGGCTGCCATGTTGGCTCAGACC----GGCATGACTCCAGTGGTTCCTGAAGGAGGATACTTCATGATAGTAGATGTCACAGCGCTCAGTAAGTGCCCTAAAGTGATGTATGTTAGGAAAATTACATTTACTGAGGCAAAGGTGACCTTGGCTGAGGAGAGATTTGTCTGATTAGTGTTGGTCTATCTTGTCTACTGAATGTAGATCAGGAT--CTGACACATATGGGA--GATGATGAACCATATGACTACAAGTTCGTCAAGTGGATGATAAAAGAGAAGGTAGGCT
GGGCAGGACGTCACGGGGGAGTGGGGGGACAACAAAAGAGCCCAGGCTGGCCCCCGCGTCAGGGAACAGCTGATCTATCTGTGTGTCCATCTGCCCTGCCCAGGCTGCAGTAGCCGAGAGCTTTGAACGGGAGCAGCTGCTCTTCCGCCAACCCAGCAGCTACTT-TGTGCAGTTCCCGCAGGCCATGCAGCGCTGCCGTGACCACATGAT----ACGTAGCCTACAGTCAGTGGGCCTGAAGCCCATCATCCCTCAGGGCAGCTACTTCCTCATCACAGACATCTCAGACTTCAGTGAGTG------AGACTTGCCGGTCTGGGCAG-------------GGCGCAGGGGCTGGAGGCTGCAGGGGGCTCAGTGTGGCC-------------TCTGTCTCCCAGA----GAGGAAGATGCCTGACTTGCCTGGAGCTGTGGATGAGCCCTATGACAGACGCTTCGTCAAGTGGATGATCAAGAACAAGGTGGGCT

205 chr6 25275637 25275754 chr9 9560872 9560989 - 2117
ATTTATTTATTTATTTTTAGAAATTGGCTGCAATTCCTGTA-ACAGCTTTTGTGGGAGAAGATTCCGTTAAACAGTTTGAGAAATACATTCGCTTGTGTTTTATCAAGGTAAAGAATGG
ATGTCCTTCCTCCTCCCCAGGGCTTGGTGGCCATCCCTGTCTCCATCTTCTATAGTGTGCCACATCAG-AAGCACTTTGACCACTATATCCGCTTCTGTTTTGTGAAGGTAAAGGGCAG

206 chr6 25293651 25293834 chr1 159985152 159985354 - 1530
TGAAAATG---TTGATCATTATTTTATTAAATAATTAAAAGCTAGCTTTTGTGCACAAATTCATTGTTGTTAGATATCA----------TTTATGTCAGCAT-GTAGTTTTTTTTTTTTTTTTTTTTTTAATGATTT---TTTTAGATTTTGTTTGTGTGATTAAAGCAAAGATTATCAAACAT-----TTTCAGTAAATTATGTT
TGAAAGTGCATTTCAACCTCAATTATCTAAATAATTTAAAGTTGGATTTTGTGTCTAAATTATCTACAGC---ACATCAAACTCACTTTTTTATGTATAAATCATCCTTTGTGTTTGTGGTCTCTACTGAATGAATTAAGCTTTAAACATTGTGTTAGAGATAGACAAGAGCATTTGTTAAGATAGATATTTCAACCTATCATGCT

207 chr6 25294605 25294823 chr1 159987585 159987808 - 6518
TGTTAATGTCTCTTGTATTACTCAGGGTGAGCTTTACATCAGTGGCAACAGACCCTACCATTGTCAATCTTGGACGGGGTTACCCAGATATTCCTCCTCCTTCATACGTGAAAGAGGGACTTGCTCAAGCTGCAATGGTAGACCGGCTGAACCAGTACACACGCAGCTTT----GTATGTCCTGTCTATAC--ACCATAACTATCTCTTTTGTGCAGTAGTTTTT
TATTAGTATTTTTTTCAAT-CTTAGGATTGAATTTACCAAATTGGCTGCAGACCCTTCTGTTGTGAATCTTGGCCAAGGCTTTCCAGATATATCCCCTCCTACATATGTAAAAGAAGAATTATCAAAGATTGCAGCAATCGATAGCCTGAATCAGTATACACGAGGCTTTGTAAGTATATCAAGACCATATGGGCCATGAGCTTTTATTTTATACTGGGGTGTGT

208 chr6 25296936 25297716 chr1 159990931 159991746 - 5323
ACTTTGTTCTCAACTTTGTTGTTTCA--AGCACTTATA---ATGCACTAAGTGTATCGATAATTGTTAATGTTAGTGAATGCATTGATTAACAT------------------------GAACTAATGGACAATTAT---TTTAAAGTGTTGCCAGATTTTTTGTCTCTCTCGT-----GTATTCATATTCAGC--------ATATTATTAGCACACTGTGCAAAAATACAAATATTGGAAT------------GAGTACTATAATCTAGTTA-ATAAGAACTTGCACTGTATCTCATGAATAAGTTGTCATTTTACAAAAGACTAAAGTTGTCTAAAGAAACACTATAGTAACTAAACATATAATGTAATAAACATTCATTGCCTTATTTTTTATAACATGTATTAAGCATTGTGCTAGTACTTGATGTATAATATATTAGTATCTAATGAAAGTGCTATTAGCATGAAATTCAAAAGTATTTACGATTTATAGA-ATACAAATTAAAATATCTTGCCATTTGTTTTATTTGTTGGTTTT-------------------CAGGGTCACCCGACATTGGTTAATGCTCTGTCAAGAGTGTATGGAAAAGTCTGTGATCGTCAGCTTGACCCTTTTAAAGAAATCTTGGTCACAGTAGGTGCATATGGATCTTTGTTCAGCACTATGCAGGCTCTAGTTGAGGAGGGAGATGAGGTGA-------AACATT----TAGCACTTATTTATCAATGTTTTAACATATAATTGCACTTATGTATT-----CTCAATTCCTTGTTTTCTCCCTTTCAGGTTGTTATCATAGAACCTTTTTTTGACTGCTATATACATATGGTGAAAATGGCAGGGGCCAAA
ACTTCCTTCTAACATTTGCTATCACATCAACACTAGTGTTCGTGTCGTTGGTGAATTTGTTTTTGTTCTCTTTCCCTAGTCCATTGGTTGGCATAACCATCTCTCCAGCAATCAGGAAGAGCCAAGGAGTGGGTATACAGTTAAAGTG------GGTTTTTTTCACTTATTTTAACTGGGAAACAAATCCAACTCTTTTCAATATGATTTAATTACTGTCAAAAAATACAAATGGTTGATTTTTATTCAAAGCAAATACTTTGA---AATTATATAATCCCAAACCCTTTATTTAGT-AAGAAGTTTTAATCATTAGCAAGCCT-------TCATGACAAATAGTGTGGGAAT---ACTCTAAATGTAGGAAATTTTAAAAAATTTATTGCCATTAAAAAATATAAATTTTCTTG------------GGGTAAT-TATAAACATCAAATCCAAAT---------------TTTAAAAATTCTTACATTTTAGAGCCATATTACCTCAAACAGTAGGTCCCATATTTAAATTCAAGGTTTTGTTCTTATTTTTAATCCAACAGGGCCATCCATCACTTGTGAAAGCTCTGTCCTATCTGTATGAAAAGCTTTATCAAAAGCAAATTGATTCAAATAAAGAAATCCTTGTGACAGTAGGAGCATATGGATCTCTTTTTAACACCATTCAAGCATTAATTGATGAGGGAGATGAAGTAAGTATATTAACATTATCGTAATACCCA--TATTAATCAATTATCAT-TTGTCCCACCTTTGAATCTTTCGCTTATATTCTACTCTTTTCTCTTTTTATTTTTAATTATG--------TTTTAAGTATAATGCATGTACAGTAAAGTTCACAAATCTTAAA

209 chr6 25297717 25298287 chr1 159994820 159995301 - 7600
CCTGTTTTAATACCTTTGCGATTGGTAGGCAAGCCTTCTCTATAATAAAAATAACAGTGGTTTGCATATTTACATAAACCATAACACTTGATTTCCCTGTTTTGCAGAA-GTCGACAGCAACAACTGGTATAAGTAGTGCTGACTGGGTTCTGGACCAGGAAGAACTTGCTAGCAAATTCAATCCCAAAACCAAAGCTATCATCATCAACACTCCTAATAACCCTATTGGAAAAGTAAGGTCACATAAATGGCATGTCTTGTAGCTGAAATAGTAGAAATTGGCTCTAACAAGCAAGAACAGATAAAACATGTACCTTCAATTATTAGATAATATGTCTCTATGGATAAAAGTATCTGCCACATGTATAAATGTGAAATAGCTGTTAATCCACAACTCAATTTTTAGGTATTCAGTAGGAGCGAGTTGAAAGCTATTGCAGATCTCTGCATCAAACATGACACTCTGTGCTTCAGTGATGAGGTTTATGAATGGCTCATTTATAAAGGTCATGAGCATGTAAAGATAGGTATGTGATATTTCTCC-AGTTGTGCATCTTAACGTTTTGTGTCA
CTTTCTTTGATGTTTTTTTCCTTATTAGGTTATTCGTTTGTAAGACAG---TAAACATGACTTA---ATTGAATTAAATTATATC-TTCATTCTTCATGCTTAGAAACCTGTTTATGGAAAAAGATGGTCTA----GTTCTGACTGGACATTAGATCCTCAAGAACTGGAAAGTAAATTTAATTCCAAAACCAAAGCTATTATACTAAATACTCCACATAACCCACTTGGCAAGGTAAG------CAAGTCTCATCTC------CTTATACAGTC--------TTCTGAC----------------------------CTATCATTTTCTCACATGT-----TGAATAATTGGCTGTGCTCTTTCCTTTATTATG---------------------------TGTAGGTGTATAACAGAGAGGAACTGCAAGTAATTGCTGACCTTTGCATCAAATATGACACACTCTGCATCAGCGATGAGGTTTATGAATGGCTTGTATATTCTGGAAATAAGCACTTAAAAATAGGTACCAACTATAACACAGAGTCACATATCTAAATGTGTTTGGGCA

210 chr6 25298289 25298429 chr1 160001126 160001277 - 5125
TTACATATTTGGATTACATATTATATAAATGTGATGATTCTGA--------TCTATTCTTT---------CTGGACAGCAACTCTTCCTGGAATGTGGGACAGAACCATCACTATCGGCAGTGCAGGGAAAACATTCAGTATGACTGGATGGAAGGTA
TTATGTTTTTAGATTATAC------TAAATGTGATTAATTGGAAAACAATATTTACCCTTTTTTCCTCCTCTGTTTAGCTACTTTTCCAGGTATGTGGGAGAGAACAATAACAATAGGAAGTGCTGGAAAGACTTTCAGTGTAACTGGCTGGAAGGTA

211 chr6 25311787 25311905 chr1 160003254 160003372 - 4877
ATTTTGTTGGTTTGCAGTTGGGCTGGTCCATCGGGCCTGAACACCTGATCAAACACTTACAGACTGTCATGCAGAACAGTTTACATTCCTGTGCAACACCATTACAGGTACGTTCTATA
ATCTTTTCCTTTCCCAGCTTGGCTGGTCCATTGGTCCAAATCATTTGATAAAACATTTACAGACAGTTCAACAAAACACGATTTATACTTGTGCAACTCCTTTACAGGTAAGTGTTATA

212 chr6 25311943 25313194 chr1 160007112 160008306 - -584
TACCTTTTCTATACAAGGTGTTTCTGCACAA-CAGGAGGCTGTTGGCCGGGGACTTCTTCGG-GACTATGAGCGGATGGGTCAGCCAGACTGCTACTTCTCGTCTCTGGCTTTAGAGCTGGAGGGTAAAAGAGACCGGATGGCTGCCATTTTTGCTCAGAA----TGGCATGACTCCAGTGGTTCCTGAAGGAGGATACTTCATGATAGTAGATGTCACAGCGCTCAGT-----AAGTGCCTTAAAAT----GATGTACAGTATGTTA---GTGAAATTTTATTTACAGAGGCAAAGGTGACATTGGCTGGGGGAGATTCATCTGCTTAGTGTTGTTCTGTCTTAACGGTTGAATCTAGATCAGGATCTGACACATATGGGAGATGATGAACCAT----ATGACTACAAGTTTGTCAAGTGGATGATAACAGAGAAGGTAGGCCCTTTTTTTTATTTTTAGGAACAATTAACAAACAATAACAAACTTCAGTAAAATATCCATTTATTCATTCATTTATTTAGAAATTGG--TTGCAATTCCTGTATCAGCTTTTGTGGGAAAAGATTCTGTAAAGC-AGTTTGAGAAATA----CATTCGCTTGTGTTTTATCAAGGTAAAGATTTATAGTTATTTTATTTAATCTAAAAACTATATTTAGCTGCCTCAT-------ATTTTTTG----TTTAAAACTGTCTGGATGATGCAGATAATTTTCAAA--AAATAACATTAAAAACCTTTGCTAATGGCATGATTTTGACAAATTTATTTTTTTCATTATAGCAAGAAAGCACTTTGGATG----CAGCAGAGGCCATTCTGAAGAACTGGAACAAAGGCTAATAATGCTGTAA----------TAAAGTATACAGACTGCTCAGATTTGCAACATTTTGTTT-----AATCTATGTAGTTGACCTAAGCGGTGGCTTGAGTGAGTTTAGAGTTTGTATTTACAATTTGTTGAACAAGTCATTTTTACAGCTTGTGGGATTGTGAATTGTTCACTTTGAAATTATTTTTCTTTTGAGACTACTAGTTACATTTA---TTG------AATTTAACACTTGTATAAATAAAGTC-TCCTGTGTGGGGAAACCAATATTTAGTACTAGCTTTACACAGCA--CATGTACAGTTGGAGGAAAAAAAATATGTGAATGCTTTGGGATTACTTGGATTTCAGCCTAAATTTCACAGA----AAATGTGTTCAGATCTTCATCTAAATTACAACAATAGAAAAACACGGCCTGCTTAAACTAATACCTGATAAATATGA-TATGTTTCATGTTTTTTTTTATTTTTTTT
TGCCTTTTC-ATATTTTTTGATTCTTAACAAACAGGAAGCC-TTGGCTCAAGCTTTCTGGATTGACATCAAGCGCATGGATGACCCAGAATGTTACTTTAATTCTTTGCCAAAAGAGTTAGAAGTAAAAAGAGATCGGATGGT----ACGTTTACTTGAAAGTGTTGGCCTAAAACCCATAGTTCCTGATGGAGGATACTTCATCATCGCTGATGTGTCTTTGCTAGGTTTGTAAAGGCTTTTATTATTTCAACTATACGGAAACTTATGTGTGAAATTATAT---CAGAATTA--------------TGGAGAAAA-------GATTGGT-----------------GTCAAAGCCACAGCAGCATTT--TATCTGTGGAGAAGGATGGATTTTTGCAATGTCTACATTTTCTATAATT--ATCTTTAC-----TTTTAGGCCTTTTACCTTAAAT---GTGACCATTGTTAAATGGTTATGGA-GTCAGT---------GTTGTTCTAGTTAGTCTATTAAACATAGGATTTGCTATCACT-------CTCTTCTGGTGTGTAATTTTAAAACACAAGTGTGTGAAATAATATTATATACTCAGTGTTCATTTGAGTAAAA--TTGTAGTT-TCCTTTTTACTTAACAAAATGTA-----CTATTTCATTAGAAAAATATCTAGAAATTTTGAAGCTATCAGGG-AATATTTGCCATTTTAGAATGTACTGAAATAAAATAAATGGGAGAATAACAC--TTATTGAGGGTCTACTTTGTGCCACGTACTCAAAACACCCTTTTGAAGAAAACATTAGCTCCATTTTTGCA-----GGTAAAAAGATTTAGAAAGTTTTAAATAGCTTCCCTGAAGT---CACACAGCTAGATTCTAAATAGTTCTGTTTCCAAAAAGCATTGTTTTTTATATTACCTAAAGCT-------GTT----ATATGTAATTCTGACATGCCATACAAATC-----TAAAGTTAGAAGCATGATAATGTGTCA-----TATATAACTTTTCTTTTAAAAAAATTAGTAATAGTAAACCTTGAAGCCTAATTTATCATGACAGAAATTACAGCCATTCTAAATATAGTTTTAAATGTTTTAAAATTTTATTACAATGAAGTTATATGCCAATGAACTTGAAAAACTG---AAGTGTTTTA-------------TTTATACTAAATTGTATAAAGCTGGAAAGAGTAAAGGAAATTTTCAATTTTATAGCAAAACATTGAT-CATATTTTTTAACTTTACATCCTTCACATAGGAGTTTGTTT--TGTTTTGTTTTGTTTTGTTT

213 chr6 25324672 25324802 chr9 9673941 9674049 - -449
CCCAGTG-CTCTGACCATAAAAAAGCCACATCGG-GCTGCCAACACTTCGTCATTCAAGTTCTTGCCAATCCCTCAGATGGCACTAGTAAGAGCTTTAAAGGACAAGCAGTTTCTTCTGCGCCGTGTCCATCA
CCCAGTGACACTGAGCA----AAGCCCACAACAGTGGCCCCATGGCTGCCACTTTGAA-----TCCCAAGGGCTCAGAAGTACCCAGCAAGGCCTGGA---------------CCTCCAGGCAGGGCGCACGG

214 chr6 25324803 25325945 chr1 160122912 160124118 - 16543
GAGAGGGAGCTGTTGTTCAGTGTTGAGTATGTGTGTGAGTGGGGCTTACGAGGATCTGGG---TTAACACCAGTCAGCGATGTAGTCAAAGTCTGCAAACAGGTCCTGTTCGCCGAGCGTCAGAATCCTGGGCTCTCGAGGTGGAGTCAGTATTGGTGCCTCTGAGGTGAATTCATCGTCAAAGTTGCTAACATCCTCACGGCTTGTGATGGTCGGCACAAACGGAGGCCGGATCTTCTTTGCCAGTAGTCCAGGCCAATCCATATCCTGAGGGAAGATGGATACAAGTGTGGTAAGGATTTTAATAATGACATGTGAATGTTCT-GTAGAAGAAAAAAACGATGTAAAACAGATG-GCCTACTCTGAAGAAAGGATGCCTCTTTACTTCCTCCGCATCTCGTTCTCCTGCGCCAAGACGCCGCTCTGGATTTCGCCTTAACAGCTGG-----------ATAAGAAAGAGAATGTTTAGAAACATTAG-------TTAGCTGGATAATTAATATGAGATTACAAAAGAGAAGGA---------TCTTTCTAAGAGAGCCATG------TTGGGATTTTAAGGGTTGTCATGAAGA--ATAAGATGAGGTGTAGTTTGGGTCAATGGTTTAAAGCAG------AACAGGACTTGTCCGAA--------CTTACCCTTCTCATTATGGAAATAGCTTCTGTGGAGAGATATTTGGGATAGCGGACTTCATCATTAACTATACTGTCAAACACCTCCTCTTCATCATCACCAGGGAAAGGGGACTGAGAA--------TAGAGAAAGAAATGACCCATTATCACACAATTTTTCAAAGTCATTTACTTTACTTTTTGTTTACAGAGGTATCTTTGACACTGGCATAAAACATAAATATAAAATACATACTTTTAC----ATGTCTCTAAAACCACCCCAATTAAAAAAAAAAAAAAGGTCAAAAGCAAAATGCTATTATGCATGCATATTTGGTTCAAATAG----------TCACTGCCAATGAAATAAGTGACCTTTTATATACGTGT-------TCGTTTTTAGCTAATGCTTAGCTTTATTTTATTAATAAATTAGTTTTCATTTATTTAGTATTAGT--ATTTATTTAGTAAATTAGTATTAATTATTTAGATTAATTATAATATTATTCAAATCATTGTAATATTACAGATAATAAAT---TATTGAAAAACGTTAAACCTATTGAAA
GAAGGGTTGCTATTTTTAAGAGGTCTTCTTGTGAGTCAGCTTGGTTTCGCAGTGTCTAGCAACTTAACACCAATCAGCAATGTAGTCAAAATCTCTGAACATTTCCTGCTCCTCTTCCGAAAGTATCCTTGGTTCTCGAGGTGGAGTCAGAATAGGTGCTTCTGAGGTAAATTCATCATCAAAATTACTAACATCTTCTCGTCCTCTTATGGTAGGTATAAATGGTGGCTTTACTTTTTTGTCCATCAGAGCGCTCCAATCAATTAGCT---GGATCATAAAATAAAAAATGACTAG--TTTAGTTTGTTAAATCTAATCGCTCTAGTTTCATAAAAA----ATTTTAAATAGTCACACTTACCCGGAAAAATGGGTGCTTTTTTACATCCTCTGCATCTTTCTCGCTAGCCCCAAGGCGCCGTTCAGGATTTCTTCTTAACAGCTAGCATAATGTAAAATAAAAAAGTTAAAA--TAAAACCAATAGAATAAAATTCACT-GATAAGGATTATTACTTTAAAAAACTTAGATATATTTTGTCTTTTTTTGTCTAAGCCATGCAACATTTATGAACTGAAAAACAGCTTTTAAAGTTCTACTGGGAAATTTTCTTTAGTATAAAAAATTAAAGTAGTCTTTAAAAAATTCTTATCCTTATTTTAATTCTTACCCTTCTCATTATAGAAATGGCTTCTGTAGATAAGAACCTTGGATACCTTACTTCATCATTTACAATACTGTCAAAAACTTCCTCTTCATCATCACCAGGAAAGGGAGACTAGAAGAAATACCTTTGAGTAAGTTAAAGCAAGTTTTAAGGCAGT-----AAAATC--TTATCACCCATTCAAAGTACAACCAAGATCCAGGCAGTGAAAAAGAAAAAACAGACAAAACAACAACAACAACAACAACAACAATAAACCCATGCCTACCAAAACAACAACAAAAG--AACTATAAGAAGTGACAACAGATATGTATCTATTACAGAGGGAATACACCATATACTCTTTCTGAAATCTTTAA-ATTTTATAGACCCTTATAAAAAACTTGTCTATCTCATATATGATATGACTTTTCATTTAATTTCATTCCACTCCATTCCATTTTATTTCATTCACTCAATCACCTAT--TTGGCCAGACAGTCAATTTTTAGTGTCTAACAGACAGTAGGGAATATTTAGATAATAGATAAATCCTGAAGAACCTCAATCTTGTGGAAA

215 chr6 25328147 25328302 chr1 160127795 160127950 - 7575
CATACCTCTCCAACCAGCATCTCAAAGATGAGCACTCCGAGACCCCACCAGTCCACCGCTCGAGTGTACGACGTCTCGGTTAAAACTTCAGGTGCCAAGAACTCAGGAGTGCCACAGAACGTACTAGTACGGTCTTTAAAGCCCATTCCTGCATGA
CTTACCTCACCAACAAGCATTTCATATATAAGCACGCCAAGGCCCCACCAATCTACAGCCCTTGTATAAGAAGTTTCTGTTAATACTTCTGGGGCAAGAAATTCAGGAGTGCCACAAAATGTGCTTGTTCTATCTCCATATCCCATTCCTGGAAAA

216 chr6 25328303 25328522 chr1 160131977 160132215 - 5393
CAGATGCAAAGAGTTACAGTCGCAGTACTGACAATCAACTCTCAGTATCAATGGTGACACAAATCCAT-CATCTACCTTCTTTGCAGAGACCGAAATCTGCAATCTTGACATATCCCTCAGTGTCTAGCAAAAGGTTATCTAGCTTCAAATCCCTGC------------------------AGAAGAAAGTCCACAATAGTCA------CATGCAGTTCATAAAACATTGG----TGAAGCCTTCTTTTTTTTTT
CTGATGCACAAAGAAACAGT----------------AATTCTGAATCAGAAAAGAAACTTAAAAACATTCGATTACCTTCTTTGCAAAGACCAAAATCAGCAATTTTCACAAAGCCCTCTGTATCTAGCAATAAGTTATCCAATTTCAAATCTCTGTTCAGGATAAAAAGATACAGCATGAAAAAAAAAAATCAAAGAAATCAGTAGGTTATACAGTTAAAAAAATAATTGCAATTGGAACTGTGTTTTCTCTTT

217 chr6 25328539 25328624 chr1 160134414 160134503 - 4143
ACATACCTGTACACTATTTTATGGTCATGCAGAAACTGCAGGCCCAGGACGACACAAGCAGCATAAAAAC----TGAGGACATAAAACAA
ACTTACCTATAAACAATTTTGTGTTCATGTAAATACTGCAACCCAAGAACTACACAAGCAGCATAAAATCTGTTTGAAGAATTAAATCAA

218 chr6 25329059 25329790 chr1 160142066 160142881 - 9333
GCATAAACACTGCCAATTGTTTTAACTGCTATTGATAGATAGTTTGTATTAATAAATGTATAAATAAATAAACTAGGACAA-------------ATAGTCAATATTATAACT---------AATACAACAAACTGTTCAATAGTTATTTAAGTATTTATTAATTCCTTTCTGTGACAAAAAAAC-----TAGTTTTTTTTTATATAACTATATGTTTATATATTTATGAAATTACAAAAGCTT-------ATTTATTATGTTGGGTTTTTTTAGTGATTGATGTTTTTTTATGTTCTTGCTGGGTCCGATGTAATATAATTTT--------------GTTCTGCATTGGAATTTATTGTGATGTT-TTTAATGACAAAAATAAAGG-------AAACTGAAACTAAACTGAAAACTTTAAAGTAT-------------------------------TTGACACAGATAA------ATAGATAAATCGTTT-TTGCTTACACATGTGTAACAAATGCTGATCTGTGT--CAGA-----------TGTTATCAAAA-------------CATGGGGTTTCATGTGCCAGCTTAAACACAACCAGTTGTGTGAACATGACAGTAGCAGCAGCAGTACAAAAGCACATATACGAGTTACTCACACAGAGCGCGTTTCAGAAAACACATCTGCATGGATGTGCATCATCAGGTCTCCTCCAGCTGCGTACTCCATGACGAAACACACATGCTCCTTGGTCTGGAAACAAGCAAAGAGGTTCACCAGGAATGGATGCCGAACACTGTTCACAGTCTCAAAGATCCTCTTTTCGCACATCAGGCTGCGGAAAGACAATA
GCATATATAATTTCAAGTGTTT--ACTATTATTCTTATTTA-TTTGAATAAGCCAAACCTTGAATTCAAAAACTACAAAAAGAGTTTACAATGAAAAGTCTGCTTTTTATCTCTTTGTCTGGAGGCAACACACA---TACCAGTTTCTTTTACATTTGTTCAGAGATATTTTACGCACAAGGACGCAAATAGTTGATATTCTTTTAAAT-TATGCTT---TAGAAAGGCAAATACAAATATTTTATATAAATATATGATACAGACTCTTCTG------TACTTTCTTTTCAAAAACTTAACAGTGCATTTTGAGTATAATCTGTCTTTAAAGCTGTAATTCTGGATGGCATTCTCTAGTGAGAAAATCTAATAGCAAAAAAAGAAATTTTACTAAAATGAATCTAAATTGCTTA-TCTAAAGTATCAATTGTGGTTTTGGGCAATCCATGACATTTTCAACACAGACAACAGAATACATACAAAAAGTATATGGCAAAAAAGTAAGTAAGGAGTTCTAGTATTTCTTGCAGAGATCTATTTTCTGTTAGGAAAAAAAATCTAAAATTCAAAGAATCTCTTTTCCTTCCCAGAATGAAATCAGTCATGGAAA------------------AACTCAGACAAATGTCTAAAGCATACTCACACAGCTCTTGGTTCAGAAAAGACATCAGTATGAATGTGCATCATTAGGTCCCCACCGGCAGCATATTCCATTACAAAGCAAACATGCTCTTTGGTTTGGAAACATGCAAAAAGGTTCACCAAAAAGGGATGCCTTACACTATTCACAGTTTCAAAAATTCTTTTTTCACACATCAGGCTGT-AAAAGAAAATA

219 chr6 25331720 25332683 chr1 160148175 160149097 - 1705
ACATTTTGATCCATAAATTTCATACACTGAAAAAAAAAAAATACAGAACTGCAAGCAAGGTATTTATGCT------AATAATTAAATCTCTT---TTGTATATAAATCATTTGCACAATTTTCTATATTGTCAATAAAAATACAGCTAGCAATA-----ACATCGCCAAAAAAGCACTACAATAT-------ATGTCAAAACGTGAAAAACTGTCTATATTCAAAGT------AGAGTTGTGTTAAAATCGTTGTGGCTCCAGCATGTCTAGAGTACAACTCTGACTCTGTCTTTAATAATAACAGGAAGTAAAACAGTAGCAGAGGAGTCCCCGCTGTATACAATTACTGATGCCTC---TACAAATGCTTCAAAACATCCTCAAGAATAAGA------------TACAGCTCAT---TTATTCCACTTAAAC-ACGAGCGCAGAG------------CCGTT-----------ACCTGTCCACTTCATCCCTTGCAACGATGTCACCTTTTTTCAAAGCTTTAATGGCAAACATTTCTCCAGTGGTTTTGTAATCGGCGAGTAAAACCTGTTGAATAAATAAATATAGTTACGAGACAATGAAAGTGACTCATGCAAACTGGCAGTATGTAGCGATAATCTAAAATTCTATCTATGCAAATGGTCAAATGCATGGGGCATTTGCATACTTGTACAGAGCTTGCCTTTTGTACGGATGAAAACATGACGTTTACCTTTCCAAAGTGGCCACGTCCCAGAACAGCTACACATTTAAAATCTGACAAACTGAACTGAACTTCCTCTTCTTCCCTGAAGGCACACA-AACATTTGATACACGATGTAAGATAATACTGTATGTATTTAAGTCCATTTAGGTTCAAATCACTTGTGCAATCTATTCAATTTAACTTGAAAACGACAAATGCATTCCAGTGTATTACTACATGCATTACTATATGCATGTTTTAACAGTATCATCATGGTGATGGGAAAGAG--------AATACCTTATTTCAGTTTTTCGCTGAATTTCAGTAA
ACGTTAGGGTCAAAAAA---CATGTTTTTAAAAAAAATAAAAGGAAAAAAATAAGATAACATATTCTGCTTTGTAAAATACTTTAAACCATTCCATTAACTGTAGATTATTTGTAAATGACTTTGTCATTTCCATTAAGACAGAATGAAATATAGCCCCACAAAACCACAGATGAATAACAGTTTCTATTCCATATAAACACTTTAATATTTCCATATATAAAAAACTTAACAAAATTAGTTCAAACATTTCACTATCTTTTTTTGGTATCCATTAACCAGTTAATTGTCACAAGAAGGGTAAAAAGGGGCAAAAAAGAAAAACTAATGTCTACCTTATGT-CAAATATAGATACATTATATTTAATTTCTTCACATATTACTGTAAAATCATAAAGTTTTGCTGTTGTAATACATATATCATTTCTCTTAACTTACAAATTCAGAAAAATAAACAATTTCATTTTTAAAAACTAACCTGTCTACTTCATCTCGAGCCACAATATCTCCTTTCTTTAAGGCTTTTATAGCAAACATCTCATTTGTGTTTTTATATTCAGCTAAAAGCACCTG------AAATAA---------------AATTAAAATAATTATTTTCCACTTGAGTTAT------------TAATGTTGTAGATATTCCAA----AAAATTC--------------------------------------------------CAAAAAGATTACCTTTCCAAAATGTCCTCTTCCCAAGACAGCACAACACCTGAAATCTTGTAGATTAAACTGAAACCTTTGCTGAGATCTGAAAAGAGAAATTTCAATTAATA------ATAAGACAATAAAGTATGGTACCAAA--CATGTAGTCGCAAA----ATTTGGTATATATTC--TTTACCTT-----------CTGTCCTCAAGTTCTTGAATAC-CACTATATTCTAGGCCTGACTGAGGAGTATCAGGCTTGTATTCAGATTGAGATTTTGGAAGTATACTATTTCTGTCATT--CTGAATATCAAAAA

220 chr6 25336101 25336998 chr1 160150436 160151206 - 2547
AGCGGTTTCCTCAATCTCCACTTCAATAGAGTTTCGTTTTGAGGGTGGTGTGACT----GCTT--TGTCGAAGTCTAATTTGGTCACAGTGGGGTCGCTGA-GGGAGAGAAGACAAATCACATAAGTTTTGACAACATGCCAGTTTCCATTTAAAACAGTTC---------AGCAGCCTTGTTTGGGGGTCTGGAGTTTTACGCAGCACGCAACAGCTACTTTATTAAATGCCTACACTAGGTTACGAAGCAAGAATGTCAAGTCATCTCATTATCTAAATATAGAGCACCAATTACGTTCCCAGACAGATTAAGTCATTGTTTATCAAAGACTGCAGAATCATTTAAGATCTTTAAGCTACAAGATGCTCTTTTAGGAAGCGAGTTTGTAGTGATCAGCTGGAG-TGCATGTAAAGACATGTGCACCTGGGTAGAGAGTGGGCATCTGGGTGGCCCATGGGTGCGGTTTCATGGCTCATCGCTGAACCCAGATCAGCCGCCTGAGGACTGAATG------AGGTATTGACTGACGGAATGGCTCTTCTCACCAACCTGCCCCAGGTGGCGATGTTGATGTTCATCTGAGGGGCACGCAGGAACGTTTTACCTGAGAGGAACAAGGTTTATGCATGAGATAAAAGAAAGCAGAAGTTTGATGTCAATTTTATTAGGTATTGAAGACCACATATCCTATAGTGGGAATGAGATTTTTATGATTG--TGATAATTAGTTAAATTCAATTCAAGTTTATTTGTATAGCGCTTTATACAATATTTATTTTTTCAAAGCAGCTTTATAAAA---AGTGCATATTAG--TGCATTACAATAAAAATTAAGATTAAGGTTATTAGCATAACTTCTTTAA--TTACTAATAA-ATTTAACTAGTAACTAATA-CTCTTAAACAGTCAAAGTATATTCATT
AGAAGATTCATCTATTTCTCCAAGAGAAGAAGCTCGTGGTGGGGCTGGAGGAGGTTCAGGCTCAAGATCAAAGTCCAATTTGGTTACTGTAGAATCACTTATAGAAGATAAAGTAACTCACCAAAACAGTAATAGAA----AGTCTGTATTTTAAACAGCTTTAAAATTAAAGCAAACAATTT----------ACTTTTTAAGTAA-ACAGAACA-CTACTTT-CAAAATACT---ACTTGGGAAAAAAGCAAGA------------CTCAGTA-------------CACCTGCTATAATC--------AGTACGTAAGAATGTCCCAATAACTTTG----TATAAGAGATGCTTAAAATCTCAGACAC----------------------ATACCTAGCTGGAGGTGCTAGTTGAGGGATGCGTACAT----------------------CAACCACTGG-------------------CACTGTAGTAGGCACAGGAGCTTGAGGGCTGAAGGTGCCAGAATGATTTACTGTAGGAATAGCTCTTCTTACTAGCCTTCCCCAAGTGGCAATATTAATATTCATTTGAGGAGCTCTGAGAAATGTTTTGCCTG--------TAGATGT-----TGAAAAAAACAAAAACAGCAAGT-------AATTTCTTTATGTAT----AACCAAAAGTCATAATTTAAAAAT----TCTTATCCATTAGTTTATAATCTACGAAGAACAAACAAAATTTGTCACT-----------TAAAAAAACTAGTTTTTTACTATTTGCTAGTAAAGGCTAATGCAAAATAGCATACGTAGTTTTAAAAATAAATAGGTAAGAAATTGTTTTTTTCTCTTTAAGTCTAGTAGTAAGGTTTTAAAAATAAATCTTATCTTTTAGATA--TAAATTATAATAATT

221 chr6 25338427 25338637 chr1 160151449 160151646 - 5815
TAATCTGTTTAAGAGAGCATGTCAACCCTTCTCAACACTGAGGCACATTTGCCACTTCATAATCTTACCTTGCTGTTTGGAGAAGATTTTCTTTTGTCTTTGTAGTTTGGGTCGCCTCTCAATGACTGGGTTAAAAAATGTAACCTGCAACCA--AAAGGTGGAGATAATCTTAATAAAATTGTCCTCAACAAGGCCATCAGTCTTATATAAT
TAGATTGTTTAAGAAA--ATATCAA-----------AATGCTATGCATTTGATTGTTAGTAAT--TACCTTGTTGCTTTGAAAAAATTTTCTTTTGTCTTTGAAGTTTTGGTCTTCTTTCAATAACTGGATTAAAAAAGGTAACCTGCAGTGAAGAAAATTCAAGTTGACATGAAAATAGCATGGTTCATGAAATCTACTAAATTTATAAAAT

222 chr6 25338651 25338882 chr1 160151868 160152128 - 8944
TGAAGAAAAAAATTCAAGCACCTCGGCAAACAGTGTTCCTTGTGGTTCCAGGTAGAGGCACATGCCGTGCCGTTGGTTATCCAGGAAGTCCTCTAGACGTAAAAACTTCACTGCACACAGCGAGCGCCAGTCTCTCCAATACACAGCAATCTCCAGCTCACGAGACTA--------AAGGCCAACCAAAACAAAAACAGAACAA-------------------TTAATACAA-ATCA-AAAGCAGATAAAATACAAACACA
TTAATAAAATACATTTATTACCTCTGCAAATAAAGTACCCTGTGGTTCCAAATAGAGACACATGCCATGCCGTTGGTTGTCTAAAAAATCTTCTAACCTCAGAAATTTTACAGCACACAGAGACCGCCAATCACGCCAATAAACTGAAATTTCCAGTTCACGTGACTAGGATAATTAAAAAAAATAATAAAGAAAACAGAAAAGACATCATTGGACACACACTTGAATAAAATATCACAAAAAATATGAAATACAAATACA

223 chr6 25339132 25339742 chr8 111351278 111351934 + 3524
TATTATATTTGGGAACAGAACCAACAAAATTATGATGATTCCGGAAGGGTCATGTGACACTGATGACTGGAAAAATGGCAGTAAAAAAACAAACAAAATAAATAAATACAGAAATAAATATATATATTTTAATATATTAAGTGG--AAAACATTATTAATATAATATTCTATAAATTTAATATACTA--TAATAATATTTTAGA---AAATAATATTT------ATTTGTT------TAGATATTT--ATAATTAATTAAGTAAGTACAACGTTGGGGAACAGTAAAGACATTTTAAAAAAAGATTTCTAGGACA--AGATAACTAACTAACTAACTAACTAACTAACTAACTAACTAACTAACTAACTAACTAACTAACTAACTAAATAAA----------TAAAGGT---TTTCTTTATTCAGTCTATCAGGT------------CAGTTAATAG---TATATGGAGAACTGTTTTTTTGCC--AGTTAAACATTAAAATGATCTTAATGATCAATATTAATAGTAAAACAAAACAAACAAACAAAATCTAAAAGTAAA---------ACATTCATATTTGTCAAAAATAAATATATAAACTAAAAACTATTTTAAAAAAATACTTTAGTAAAATTAATTAAAATAATATTTAAAATGAACAGATAGAAAG
TATAGCAGTGTGAAAATGAACTAATACACATACAA--AATCTATTATGATCTCACAAATATATTTACTAAACAGTCAGAAGCAGAAGATTTTTCTGAATATA---ATATATATTAAACAATATGTTAATTAATATATTATATGGTTAATATCTTATTAATAAAATATTAAATGTATTTAATTAATTAATTAATTAAATATTAAATGTATACAGTATTTCAAAATGTCTGTTATACAGTTGATGTTTGAATAATAAAACACTAAAGTATTTTATTT---AATAATAAATACACACTGATAAGA-ATTTAAATGCCTTTAGATAGGCATGAAAATAACTTACTCAATAGACAA-TATTAAATTGACAAATTA--TAATTAA---ACTTAATGAAGTGCTTGGTGTGGGAGTAAGTTAATTTCTGCAGACCATGTGAATGACCTTTCAAACAGCCACTGGCTATTTATTCAGTAGTATTGTCCTGTCTCAACTGAAGATAAAATTATACTTTCTCATTTTT-TTAATATAGTAAAGAAAAAATTCTAAAAAATGTAAAATTAAGTTATCATATACTTTTAAATTTATCACATTGAAGTATATAGAACTAAAATTATTTAAAAGAATTACTACTGTGATAGAAATAAAGATAGTATTTGAAGTTTAAACAGAGGAAG

224 chr6 25340098 25340413 chr8 111354557 111354869 + 722
TGCTGATTAGCGCTCTCACGTTGCCTGCCATGAGATTAAACGCTTAGGCCGTCGCACAACCAAAAGCAAGTCCAAACCCACAGACATGTGTGTG-TGTGTAAGTT-------CTTTCAATAATCAGC-----------------CATCATAAATAAAAAAGACAATATAATAACAGAGCCAGTGGTCCTACAGGAATCGCTAATGAAGTAACTGAACTATTTCCAATGTTTTCCCTAAGGAGTCAATTATTTCACATTTATTTAACCCTGGTCCATCAAGAAG----------AAACCTGAGCACAACCATCAGAAGAAAAAATAAAGAGTGTCTGAAAGGAAAAACTAAA
TTCTGATAAAC---TTCAGGGTTCCCATCTCAAGATCAAACATTGAGA--ATTGTAACCACAGAATAAATTCCATA-------AAATTTGTGCGATGTCTGAGTTGGAATATTTGGGAATAATCAGGAGAATGACACTTTATTGCATATTTACTTAAATATATCATATAATAACATATCAA-------TATTAGATTTTTTA------TAAGCTCACTGATTCTTCTGTCC------AGTAACTAATATTCTAGAGTTTAGCTAGCATTTG-----AAAGAAGGGAGAGCAACACATTTTATCACAAC--TGAAAAGGACAAATAAATAGGTGCTGAAGAGAAAAGCTAGA

225 chr6 25342621 25342920 chr1 160170206 160170523 - 5379
TTACCCGGTCAAGTTCCAGCGTGAACTTCTGGTCCCAAGATTGGTTGCTAACTGGCTTCCAATGGGTCTGTCCCACAACTGTGTTGTCCAACTTTAGAACGGCACTGATTTCATCTGCCATACCAGCACAAAAA-------AAAAAATAAAGAA----ATAAAAAACAGATATA-------TTTATTAGGGATAGATTCATTAGGGATTACTTAATACA----TTTACTTATTGCAATCTTGTAATCTGTT-ATCTAATACTTTTCAATTTAAGTATAAAGCAAATACTGGTATATGCAATTAAATGATTAAGTTAATAAAAA
TTACCCTGTCCAGTTCCAGTGTAAACTTCTGGTCCCATGACTGATTGGAAATGGGTTTCCAGCTAGTTTGGCCAACCACAGTATTATCGAGCTTCAAAACAGCACAGACATCATCTGTAATTAAAATTTACAAACTTGCTTAAAAACTTTAAACCTTTATAAAAAACAGAAGTACTGCTGTTTGATTAGCAATAAAAGTCTTAAGACCCTTTGAAAATAAAGTTTTTCATAAT-CAATATTAAAACTTTTGAATCTTAAATGGCTAGTTTTACAGATACATATACTCCTACTAGACACTCCCAAATTGT----TTGACAAAAA

226 chr6 25347117 25347507 chr1 160171513 160171892 - 7417
TGATTTGTTCAGCTCAACAACACAGTTCCTTAGTTCTGATTTTAA---CTTCGATTCTGCACATCTGCATATAAAAGAAGAGCAAAGCCACTCAACTGGACAGATCATCAGACTTGGAGAGGGTTCTGCTGCTGCCAGATTTGTTCTTGTTTCCTCGGCTCATAAATGAAGAGCGTGCTTCACTAGGGCTCCAGCCGGGCAGAGAAACAGATGCTGTCTTCGAGCGACCCGGGACGTTCTCCAGAAGGTCCTGACAGCCCATGAGCCTCACGTCTAATGTGCCTGTGGATTTACAACAGAAAC-CCTGCTCAGAGCCAAAACTCTGCAT------GATTCGAGATGTAAATCACCAAACACATCCATTCTGATTAACACAAGATAATAAGTGTGCAAACAA
TGTTTTGTCCAACTTGA----ACACTTCATAAATCCCTTGTATAAGCACTTTAGTTTGTTACATGATTTTTAAAAATCTG------GTTACTGAACTGGACAAGTCATCGGTTTTTAGAAGATTTCGACTACTTCCGCTTTTACTTTTACTCGTTCTGCTCATGAAAGATGATCTGGTTTCACTTGGACTCCAACCAGGCAGTGCAACTGATGTTGCTTTTGACCGTCCAGGGACATTCTCTAGGATATCTTGGCAGCCCATAAGACGAACTTCCAAAGTACCTGTTGGC---AAACATAAATATCAGATAAGAACATCAACCCTTAATCTATGGAATCCTTAATCTAAATCTCT-----TACCTATTCAAAAAAAGAAAA---AAAAAATCTGGTAACAA

227 chr6 25349396 25349737 chr1 160184457 160184777 - 7534
TGTGAACAGGTTTTAGGCTATCATTTCTAAAACCCAGCTGAAATGGTACCAGT---AAACAACGTGTTCAAATCCACTGGTTTATCATGTGACTGTGCAGTATGTATGTTTTGTTACCGGTCAGGGCAGCAGGTTTGGCCACAGTGCTGTACTGGTTGCTGGTGGACATGATGCTTTGGCGGGGACT----GTTAGGAGGGGAGGCCACCATTGCTAACTCCTCCATGATCAGGGTGCCCTTTGGGTGATTTTTGGGCAGTTCGCTGAGCCTCTGCTCCAGAGAAAACTTCAGCAAGTCCAGCTTCTGACTAGACTCATTCAAGCGGGCTTGAGCCT---GCAAGACAAAGA
TATGCACAGGTTTT--TCTTTCAATTATTAAATC----------AGAACCAGTTATAGACAA-------AAATACACACAAAAAACA-ATGGCTATACACTACATA----------CCTGTTAGTGCTGCTGGTTTGGATAGTGTACTATATTGATTTTGCGTAGATATCATACTTTGACGTGGACTTAGTGTT-GGTGATGCAGCAACAAGTGAAAGTTCTTCAATAATAATCCTGCTTTTGGGATGATTCTTGGGGACTTCGTTTAATCTTTGCTCTAATGAATACTTTAAAAGGTCCAACTTCTGACTTGATTCATTAAATCTTGCTTGAGCCTTGCACAGGGAAAAGA

228 chr6 25351426 25351640 chr1 160184791 160185000 - 6969
TTAAACAGCTATACAGGCATGAAAGCATATGCAGAGAACACTATATAAAAACTATGAGGATTTAGACTGACCTCAGAATGAGCTTTCTTCTCTGTCACCTTTCCTGTTCCCAATAGCTTCATCACATTTTTGGCACCATCGGCCACAGCAGACTCTATCCGGTAGTGATGTCGCAGCTCCTCTATCCTCAGGTCCAGAGGGCTGATGATGGGCTT
TTAAATAATCACATA--CTTTGAATAATGTATTTATTAAACCAAATAAAAATTTTTA---TTTAAAATTACTTCTGAAAGTGCTTTTCTGTCTGTTACTTTTCCTGAGCCAAGTAATTTCATTACATTCTTTGCACCTTCTGCTACTGCAAACTCTATCCTAAAATGATGCCTTAATTCTTCCATCCGAAGTTCAAGAGGACTTATCACAGGTTT

229 chr6 25353703 25354680 chr1 160185944 160186897 - 2188
ATACCATCATTGTTCTCGTAGTTTATCTCGCTGGTCTGGCTGGCTTTGAGGATCTGCATTCGAATGAACTCTATCTTTGTCTTGCTGTCCTGAAGCATCTGCTGAGCTGCTGCAAGGAGTTTGCGGTCCTACAAATGAAGATAAAC---AGAAGGAAAACAACAACAGGGTCAGAGGGTTCAGAAAAAAAGATCTTTATAACAAAGTGTTTTTAAGTGCA--AATCCATAGACCATAAACCATCAAACATGTATAAAAAGGGAATA-------TAAACTATATCTAGTCTAAAATTATTCATTAAACAAAA---ATGTTGTATTCTGAGTAGTCA--GTTAATAAGAGCTCCATGCCATTTAACAATTGAAGATATTGTATACATGTAGATAGTCATGAATGAAGATAAAAAATATATCACAAAATTCTGATGCTTTAAAATGTTCAAAAACAA----ATATGTTGAATTCTTGAATTCT--ATGTTGCTGAAGTCTTCTTACAACATAATGACCTAA-----AATGATAAACACATTTTCAGCATATTAACTTTTTATAATTA-TTTTGTTCCTGTAGAAA---ATGATTAGCAAGCAATTGTTC------AAAGTACTTGATTCCTGAGAGCCAATAAGGTTCATTTTTGATTCACCGAGCTTCTG------TTCATCCTAAAAAAATGTCAGTGTATTTCCAGAAGGTTTGGATTAAACCATGTGATTCACACTTTTCATTCATT-----------TATCAATATT---GTCAGAGTTTTTGGGTAAAAAGATTTTCAAATGAAAGACAGGAATCTCCAAGTAAGTAAT----TAAAATG----ACCTGCTGTG-------TACTGAAGATGAAAGAAAGTCTCATGGATTTG-CAATGACGTAAAGGTGAGTAAATGACAGTATTTTCATTTT--AGGGTAAACTAACCCGATTCATTGTATACATTTTATTTATTTAAAGTTATTAAAGGATGCAAAATTCATGT-TCTATGACCACATACTTTTCTTT----CCTCCTTGCTGCTGGTTAGAA
ATTCCATCACCATTATCAAAAGCCAATTCATTAGTCTGGACTGCCTGAAGAATCTGCATTCGTATGACTTCTATTTTTGTCTTGCTGTCCTGGAGCAGTTGCTGAGCTGTACCATGGAGTTTCCGATCCTATTAA-AAAAATAAGTTTGAAAAATTAAGCAAATAAAGGG----------AAAAATGAAACATTTTCCTATC-------TTCTAAACAGATCAAGTGATATATCAGCAAGTGAAAAACAGAGTTAAAAGAATGCTGTTGGCGCTATAGTATATCT--TATAGATACATTTACTAAAAAAGAGCCATCAAACTTACAGGGTGATAATTGTGAAAAACAACTCCATTAGTTAAGACAATTTGGGA----------------------------------GAAAAGGAAATC------TTATTATGGCTGTGTATTTTTAAAATTTATTTTTTATTGTATATACTTGCAGTGTACATGATGTTTTGGTATGCATAC-ATATAGTGAAATGATTATTACAGGCAAACAAATTTACTGACCCATCACCTTCTACAGTTACCCCTTTTCATGTGTATGTTTATGTGTACCTAAAATTTACTCTCTTAGCATATTTTCAGTATATAATATTAACTATAGTTCACGCT--ATGTATTAGACCTCTGGACTTATTCATCCTACCTAACTCTAAGTATGTACCT------------TTTGACCAACTTCTCCCCATTTCTTCTTCCTCCCTATTGCTGGTAACTGTATTCTACTCTCTGTTTCTATTTATTCAGCTTTTT----------TTGGATTCCACAGGTAAGTGAGATCATACAGTATTTTTCTTCCTGTGTCTGGCTTATTTCACTTTGCATAATGTCCTCTGGGCTCACCCATGTTGTCA-------TATATGGCAGTATTCCCTTTTTTAAGGCTGAACAA---TATTTCATTGTGTATA---TACATATATATATACAT-------CGCACAATCCATTTATCTGCTAACAGATACTGTAGGTTTGAATCTTATTACTATCTTTTAGAA

230 chr6 25357827 25357911 chr1 160195581 160195665 - 1101
AAATAAATCTTGAAAATCAAAATAGATAAATAAAACATTTTAATCAACAAAAAAAAAACAAAAAAAGAAGACAGAAACGTTTAAA
AACTGGGTCTTGGTAGGAATAAACAATTTTTAAAATGTTACCTAAAAAAACAAAAAAAACAACAACAAAGAAAAACATGTTTCCA

231 chr6 25357937 25358484 chr1 160195699 160196325 - 4453
CAAAACAAATAAAAAAACAACAAAATAAAAAACAAAAATAAAACCGATGAAAACCTAAACAAACAAAAATTAAGACATAAGACAAGGACAAAAATTAAACATAAAAGCTGAACAGAAAAACAAACAGTTAAACTAAAAAGAAAAAGGAAAAAAACAAAAGGAAAGAAAAAAGC-----ACATTCTTTCCAGACAAT--------------CTATATCCATGTA----AATGACTGCT-------CTTATCTCCAGCAAACATATTAG--------------TCTACAAAACCAACACACC-----------ACTGTTCCACTAAAGACTGGTTAT------------------------TACCTTGGAAGAGCCATTGGAATACATCTGTATCATATTTTCCGCTCCTTGTTTGACTTTGAGCTCAATGTCGGCCTGTTTCTTCAGAGCGGCCAGACGATTGCTGTTGGTGGACATCCGGGTTTCACTCTTGGGGGTGTCTGGAGTTAGTGGGTACTCTGATGTTGAACAAACACAAAATCAACATCAAAGAGTTAA--------TAAAACAGTAAAACAA--------GAATAAATAGAACATTTTTGGAATGCTGGAGGAAATGTATACAAGACTAGCTCA
CAAAATGATTTCAGATGTCACAATATAGTGTTTAAA--------CAGTGAAA---TTACCAATTAAAAGCACAAAAATGTGAAAAAAAACAGCACTAAATATA---TCTGAAAAAGGATACTTTTTAGTGTACCATAGCTTAAGAAGGCAAAATCACCTTGTTCGAACTCAGCTGGAAACAAGCATGTCATATAATTCAAATTTCCCCTGCTCCATGCATGTACACAAATGACTGCCAAAGTGCCATGCCACCAGTACTGATGTTGGAGTTACTAATAAATTTTATTGAATAGGTAAATTTATAACTATGGAATCTGCAAATAATGACTGACTATATAGTTACATTTATTAACTACACTTACCTTTGAAGATCCATTTGAATACATCTGTATCATATTCTCTGCACCTTGTTTTACTTTAAGTTCTATATCCAATTGTTTTTGTAAGGCCTTCAATCTATTGTTGCTAGTAGAACAACGAGGGTCATTATTTGGAGTATCTGGAGTCCTTGGGCAATCTGTAAATAAAATATTGTTAAAATTACTTATTAGAATGAATTGCTGCTTAAAATTGGAAGTTAATATTTTTCAAATAAACAG--CATTTTTCAAACTTTGAGATGAGCCTAAATGAAATCTCCTTA

232 chr6 25362723 25362770 chr1 160199705 160199752 - 2125
ATTTGTTTAGATTTTAATTTATTTTCACTTCACCTTGTGAATAAATGA
ATCTGGGAACATTTTAATTTTCTTTCTTTTCTCTTTTTGGATAAATGA

233 chr6 25365770 25366099 chr1 160208542 160208852 - 517
ATGCTGTTATAGAATCATTATATATAATCAGTTGCATAAAATGATC--ACAAAATGACAATAATAT-----AGATTATGCAAC---------AATTTCTGTGACAATATATCACATA---AAAAAAGTATGGA----------AGGCAAAGGCCGTTTTTGTGTTTTGTTTGTTTGTTCAACATTCTTATGTATATTTTCCTTTGTGCTCACCAAAAAAAGAAACAAACAGGATTGGAACAAGCAGAAGATGAGTAATTTTTTATTACTATTTTTTTATTTTATTTATTTTTTATTCTTTTAAGAATAATAAAAAATGATCTTAAGAATATCACAATCTTTTAAAATTTACTTAAAGAA
ATACAGATATATTTTAGGAATTTAGAAGAATTTGCTAAGATTAACCCCACAAAATCCCAATATTATTAGGTATATTATATTACTAAATTAGTAATTCCCTTCTGAATATTTCAAATATTGAAGAAAATATTCACCAAATTAATAAGTAAAAACCAATCTAA-GTTTGGTGGGGTTTGAAAATATAAGAATGG-----------------TACAAGAAAAGGAAATAAAATGAA--------AACAGAGACTATACA-------------------CTACCCAAATTATTATCTATACTTAATAAAATATTAAAAAATGTTCTTATA---GTCTTCTTCAGTGATGACATACTTAAAGAA

234 chr6 25368714 25369287 chr1 160214903 160215462 - 14169
AAAGGAGATCATTTTACATTTGTTGTATTTTCTTTTATTATTTGAACTTTTAAAGCGCTGCCAGCTGCAGATTTGCATAATATGA-ATAAATAAATAATAAAATAAATACAAATAAATC---CTAATAATAAAATAACTATAATGATATATTTATTT------ATTTATTTATTTAGATGGTGATAT-TTATTATTATCTCTATACAAGTGATATAGATTTTGATGGAGGAATAAAAC-CAGCCATACCTACAACCTCCTCAGGGTCCTTCACCACTATGTGTGCGTTCAGTTCCTGAAGCTCCTGGTGCAGCTCCTCCACCTTCTTGTTGGACTTTTTCAGCATGTTGTCCACATACGCCAGACTCTTCTTATCAGTAGTGACCTTCCTCAGGTTCTCGGCTCCTTCTTTGATCTTCAGCTCTTTGCGGATCTCTCGCTTTATCTGATCCTTGATTTCATCCAGGTTTTTTTGGACCATCGTGTCCGAGAAGTCCAAGTTCTGGTCGAAATCCAGCCGTCCCGAAACCATCGGACCCCGAGCATCATTCTGAGCAGTGCGAGAGACAAAAAGATAGCAGAAATGT
AAGAGAGAATACATTAGGGTTATTAAATTCTAAGTAAACATTTCAATTTCCATACC--TATCAACTCCTGCCCTTCTAAACAGAATATAAATAAGACCTTAACCAAAAGAGAAAAAGTCTCTCTACTTTCAGAAAAGCTAAAAA---CTATTCATGTCCCCAAACTTACTATTTTCTAAAAAGATACATTTTTTTTATTAATATACCA----TATAAACATCAA-------ATAAAGCACTACTATACCTGTAATATCTTCTGGATCTGATACAACAATATGTGCATTTAATTCCTGCAGCTTGTGATGTAGTTCTTCTAATTTTTTATTTGATTTTTTCAAAATGTTGTCTACATAAGCCAAACTTTTTTTATCTGTTGTGACTTTCCTCAGATTTTCAGCTCCTTCTTTGATTTTCAGTTCTTTCCTTATTTCTCTCTTAATTCGATCCTTGATATCATCCAATTTCTGCTGCACCATTGTATCTGAAAAGTCTAATTTTTGAACAGCACTCACATTCTCAGAAAACGGAAGACTTCGGGAATCCCCCT----------ACAGAAAAAATAAACATACAAATGT

235 chr6 25413900 25414720 chr1 160493655 160494444 - 33232
GTCGTGTTCCT-CCGGGCGGCGGCACCGCCAGACAGCGCGAGCGCAGCAGCTGCGCGCGGAG---GGGCGGCTCGTGGAG--GGCAG--CGTGCCCAG-------------------------------CACAACGGTCCCCGGCGTTGTTAATCACGCGCTTCCCGCCCTCTCTCTCCTCACTGTGCTGATTTGCAAGAGCAGATTAATCAGAGCGCGGGGGCCTTGATGAAATTTTGCTGTTATTGTGCCCAATTTTAGCAACATCTTTTATTATCTTCATTATTCATTTATGGGGGGAGGGGTGTGCTGCATGGGGATGACGGTGTGGTGAGGGGGGACCAGTGTCAATTATGCAAATGACATTTGCATGTTTTTTTTGTTTGTTTTTTGCAGATTACTTTATTCGCTCTACATTGTTTGTGTGAATTTAATTATTAAATATTATTACGCTCACGTTTCCGTCAATTTTCCGAGGCTTGGTTTCAACTTGATTTCTCCTCCAGCTGCTCTTCTCTTCGATCTGTGCCAAAA----------TCAAAGTGGCTCGGCTACAATAGGGCCAAATAAACTCCCCTCTATTTAATAAGGATGAAGTTATTCCCTTGTTCTCATCTGCGAGCTCAAAGCAATGATGGGGAGAAATGTGCTGCATATTCATTTTAATGAGAATAAATTGAATTTAAGTTTGCTCAGAATTGACTGCAATTAGACGCAGCCTTAATGACAAATTAATCTCTCTCTTTTAGCCACTGGAATTTGTTTTTCAAAGCCTTTCTGTAGCA------GCAACAGAAGGGTGCTCAACAAAGAATACCAATTTCAGCAAGATCCTAAAGATGATACTGAAA-TTAAAGCTTTATATT
GGCGCGCTCCGGCTGAGCGGCGCCCGCGGCAGCCCCAGCG---GCAGCTGCGGCGAGAGGAGCGCGGGCGGCGCGGGGAGCGGGCAGGACGCGCCCAGAGACACGCAGAGAAAGGGCAGCGCCGCCGCCTGCTGCAGTCCTCGGCGCGGTTAATCACGCGCTCCCC-------------TCTCGGTGCTGATTTGCAAGAGCAGATTAATCAGAGAGCGCGG--CTTGATGAAATTT-GCTGTTATTGTGCCCATTTTTAGCAACATCTTTTATTATCTTCATTATTCATTTACAGGGG-----------------------------------------ACCGGCATCAATTATGCAAATGA-GTTCACAGACTTT---------------GCAGATTACTTCATTTGC-CGCTATTGTTTGTGGAAATTTAATTATTAAATATTATTAAGCTTGCGTTTTCTTCAATTTTCCAAGGCTTAGTTTCA-TTTGATTTTTCCTCCAGCTGCTCTTCTTTCCTTTCAGTGCCAAAACAGCTCCTCATCAAAGCGGCTCTGGCATGTGAAGACCAAATAAAATCTCCTCAATTTAATAATTTTGATGTTAGTCCCTTGTTCTCAGCTGCTTGCTCAAAGCAATG-CAGAGAGGAACGCAGAGCACATTCAATTTAATGAGCAGAAATTGAATTCAAGTTTGTTCGGAATTGACTTCAATTAAGCAGAGTCTTAATGATAAATTAATCTCTTTTCTTTATTCCCCAGAATTTGTTTTTCAAA--------GTAGGAAATTGGACTACATTGAAAGACCAAATAAAGAATACCAATTTTAACTAGATCATGGAACTGATAGCAAAATTTAATTCTTTATAGT

236 chr6 25416860 25416924 chr1 160497849 160497913 - 1641
TTTTTCTTGAAGCGTCTGCTTGACTGAGGCTATGAATTTGCAGAATGGACAATGAGTGTTTTCTC
TTCCTCTTGAAAGATCTCTCAGTTTGAGGCAATGTAAGTGCTATTTGGACTTTGTGTCTCTTTTC

237 chr6 25420560 25421059 chr1 160545546 160546032 - 21166
TTAATGAGTCATTGTAGGGCTATATTATGTTTAATTAGCTTC--TTTATATAATGAGGTGTTCATTTCTAATGAAGGGAATTCGCTGTGAGTGGCACATCTGCAAGAATAACTCATGCAATCAGCAATGCTTGGACCCATGCAACTGCAAATGAGACTCGCTTAGGCTGAAATGAATTACATCTCTGCGCTTTCTCAGAAACTCCATTAATTAGCTCTCCTGACATCAAGGTCTTTTTCTTAATTTCATGTACCATTAGCATAATAAACACAATTCCAGTTAGCACAATGCGATCGGTTTAATGGATGCTATTTATTTTACTCTATTATTTAAAGGTCTGGTAATAGGAGAAAGAGACATAAATTTAGTCGTATGGGCCCTTTATGAGGAATTCCCCTCAGAGCTTTGTACCATCACAGATGTTCGTTAAAGCTCGGTCACATACATTTGGCCGGTGTTTGTCGACTTCATTAATTTGCGCAGCGGAAAA---------GGCTGTAATTTT
TTAACAAGTCACCA-----CTGTATTATGTTTAATTAGGTACAGTTTATATAATGAGGTGTTCAGTTCTAATGGAAAGACAT-GCTGTGAGCAGCACATCTGCAGGAATAACTATTAGAATCAGCATTGCAGAGACCCATGGAACTGCAAATTAGACTTACTTATCTAGAAATAAATTACATCCCAATGCCTTC--ATAAAGCTCATTAATTAATTCCACTGGCATAAAGGTCTTTTTCTTAATTTCATGTTCCATTAGCATAATAAACACAATTTGAGTTACAACAGTATGATCAGTTTAATGGATGCTATTTATTTTAGTTTTTTATTTAAAGTCCCGGTAAT--GTAGAATTAACATCAATATG--CTGCTTGGTCCTTTATTAAAAATTCCCATAGGATA-----ACCAACACAGATGTTCAATACAGCAT-----CATATATTTG--CTGCATTTTACGACTGTACTAATTGGCCATATGGAAAGGTGTTGCTTGGGTGTAATTTT

238 chr6 25428424 25429275 chr18 36659277 36660020 - 1796
AAATATACAATCTTTTTTGTAATATATCCTAACATTGTGTAT---GAGTCACTAGACCTCCTGAGAAGGTGCATACCTCATTTTTTCTGGCAAGCGAGAGAGTAAATGTTGATTTTTAAAGTTAGAAGACATGCCAAAAGTAAAGTTATGTTTTTGAGTGAGTAAAGCTATGTTTTCTTTTTCTTTTCTTTTTTTACCAGAAAGTTGCAAAGCAATAAAGACAGGCAAAGGCATTGTAACAAACAGCAAACACTAAAATCACCTTCAGTATTATTCTTAAATAAAACAGACATAATTACTTTTCACATGCATTAAAATCACAAAACATTATTTATTTAAAAATATAATAATAATAGCACTAACCTGGCAAAAAAAAAAAAGAAAGAAAAAGTTTTATTTTTTTATTTATTTATTTTTTAAATAAAAAAAATGACTGTTGACACTCTCTTTTGAGCCTTTTTTTTGTTTTGACTGATCAGTGGTGTACTGTTGTATGACAAGTGTCA-CACGAAGCTTTGTCATTATAGTAAAATAACTCCAGATTAACCCTCAAGTGCTGTTGGGATTAATCTGATGTTTTCATCCACTTTGGGGGGTTTTGAGTGTTTTAGCTAGCAGA------AATATTTTTGGTGACAAATCTTATTTTGACACAT-----ATTTTGAGAAAATGCTTTAAAAAAAAAAAAAAAAAACAGGATCAAAAAAGAGTGTCAACAGTCATTTTTTA-AATAAAAAAAAGCATATACATTTTTTAAATATCTCAATAATACAATAATACTCTGGGCAAATTTACTACCCTTTTGTGTGGGATGAAAATATTTACTAAAATAAACTGCTGTAAAAATGCATCAGATATTT
AAAAACATAAAATTATTTCAAATAATTGCTAAAATGACATTTTTAAAATTATTTGAATTGC--GTAATGTATATACATATCCTCATATGAAAAT--AAATTGTAGATTTTAACTCAAAAGGTTAATCATTCATATAAAAATAAAGCATATCATTCAAAATAGTAAAACTATGTCTTGAACTTTCATCAGATTTTTACATCAAACCTATAAAGCACTAAATACTTGAAAATAAAGAAAAAATGACAGAAAATACTAATAGCAGT--------------------AGCTAAACATA-----TTTTCATCTG-------ATCAAAAAAGATCAAGCATTTAA----ACAGTAGTAGGAACA----------AAGAAGAAATAAATAACATAAAG----AATTACATATTTATTTAATCAGCAAATAAAAAATAT----------ACTCTCTTATCAAAT------------------AACTGTGACATACT-TTAAAAGACAGACACAAGCACGTAATTTGATCACAAAAATGTAATAAATTCCAA--AAATCAGAGGTAGCATAAAGTTCAATC-----TCTTGATCCAGTGTGTAGACATATTAAT-TAAGAGCAAACAGAAACAACAATAATAACAATGACAAAAAT--TTCTGAAACATTTAGGAGTATAATGACATAAGTTTTAAATCAAAAAAATATTTAGGACTGCAATTAAGTG-----AGGCATTATGTATCATAAAAGATGGGAC------------AAGTTCTAAATGGTACCAGGA-------AGAAAATTTAGT---CTGTTAGGTTCCA-GAAAATAATACCTGAAGTG---TGATGTTTAGACACATTGAGTATTT

239 chr6 25474294 25474717 chr1 160707983 160708467 - 1397
GCAATAAAATTATTTTTTACTTTATTAAA--AAAAAAATATATATATATACATATAAAA--ATAAATTATATTA-------AAATATTTTAAGTT--------------AAGTGGTTCTAAACAATTTTATTTGGGC--TGAATTTAAACAAACAAATTAAGT---------------------------TGAACATTA--CTAATTATTTTTT-------------TTTTTTAAGTTCAACACATAAATAATTTGCAACAATTTTGCAGACATATTTTTTTTCAGTGTAGACTAATTGATTGCAATCACACTTTTAGCTTAGATTTATTTACAGCCACATAAGCCAGAAAATTATTATTGTTTTTTATTTTTTAATTTACTTTTTAAATTTATTTTTAGTCTTTTCATGGTAGTATTTAATTCAATTTATTTATTTTTAGTCTTTTAAAAATGTATTGAAAATTTTTTCTTTTTTGTAAAATTTTATTATTT
GCAATGAAGTTATATCTCTACTTACCAGATGAAAAAACTGAGGCCACATGCATGCAGAATCACCAAGTGTATCAGTTTTCAAAAGACTTGAAGTTTTTTTGGGGGGAGGAATTGCTTTTATACTATATT-TTCAGACAGTGAATCTAAG-AAACAAAGTAGTTGATATGATTCATTCATTAACATTGCCCTAAACATCAGGCTGATTCTTTTTTGGAGGGAGTCTCACTTTGTGAGCTTCTCTGATAATTTTATAGTTATTATAATAATAACACATTTTAAAAATTTGTAACTCATTT--TTGCAGTCTACAAAGAAACTTAAATT-ATTAAATTTCATTTAACAGACAAAATTAAATGTGTTCTTAACTGCCCTACATGCTACAAACAGTTGTTTTTATAAATCCAAGGAAAAAATCTAAGCAAACTTGTTTACCATTGGTTAAATAAAGTTGAATTTCAAATGATATAGTTCTTATAA---TTTATTACTT

240 chr6 25476047 25476694 chr1 160716680 160717296 - 21623
CTAATGACTCATGAGCAATAAGCAAGTGTTTAAGTAAATGTACATGCGGGGAGAAAAAGCTTTTTCCAAGCAGCATATCAATATTTTAAATAGAGTTTCTATCGCTGTCTCTACCTAACTTGATTACTCGCGTGATGTGTTCTGACAGGCCTGTTGTTCGAAATACCCCATTAACTGTGTCTGTCAGCTTATTTTCCCTTGGTAGGCCGCGTCGCACCCATATATTTCATAATTTGTTTTGCTATCAGGGCTGATTTGTAAATGCGCAAATTCTAATTAGTAGCAGCCACTGTTTGTAATTTATTAAATATTAAACGAATCCTGCGGTGGATGCTTTTCTCTTCCCAAGATGGAAGTTTGTGTTATGCTAATTCTGGGGCCTT--TTAGCTTGTCAGCACTTTTTAAACACACCAAAATGCTTTCTT-------TTTTCTTTCTCGGTTTGTTTGTTTTCCCTCTCCAGTCCTCTTCAAGTTAATATTTATTTATCTTAGATCTCTGGCGTTCTTTTTCATCCAATAAAAGCGTCACAGTCTGCTGGGCTTCAATCCTGCCGCTTTGTTTAACTTCATTAAAGCTGTCTTAATCTAAGGCCTAGTCGCTTGTTTCAGAGGCTGCATAATACATCTTCTGAAGTCGCTTTGTTGCTTA
CTAATGACCCATGAGCAATAAGCAACTGTTTAAGTAAA-----ATGCACTATGAAAAAGCTTTTACCAAACAGCATTTTAATATTTTAAATAGATTTTCCATTGCAGGCTCTTTGTAACTGGATTAGTTCTCTGATGTGTTCTGACAGAGCTGTGGTTAGGGATACTCCATTAACTTTGTCTGTCATCTTATTTTCCC-TAGTATCCAGCAGAACACCCTTATATTTCATAATTTGTATTGCTATCAGTGCTGATTTGTAAATGTGCAAATTATAATTAACAACGGCTACTACT-----TCTATTAAATATTAAATCATTCTTGCAGCTTATGTTTTCCACAGC---AGATGGAGCCCTGTGGTATGCAAAT----GGACTTTCCTTACATTGTCAGCAATATTTA-----ACCTATATTTTAGCTTAAAGAACACATTTTTCCC----TGTTTGCTTTATGTTTTCTATAGCACTTAGGTTAATATTTATTTACTGCAGA---------TTCCCTTTCTACCAATAAGAATTTCATGGACTATTACATCCCAGCACTGTGGTTTTGTTTCCCTTCATTAATAGCTCCTAATCATCTAGCTTGCTTGTAAGTACAAGAACTTGT----TATTTGTACTGATGCTGCAGTATTGCATA

241 chr6 25481494 25482058 chr1 160734821 160735360 - 11574
TTTGAGACAATTAGGCTTTCCACAAAAATAAAAAAAGTAGAGAGCTCCCA--AATGAACACTG----CAGTTTATAAATAATAAAATAGAGC-------CAACTGACCAAACTAACAACAACAACAAA--TTTGAGTTTAGTCCCATCTCTG--CAGTATGTCAGCTATGTTTGTTTTATTATGG-TATGTGTTGCTAGTG--ATCCAGACTCGCTAACTGGAGTTAGCAGAG----TCTTCCACTCTCATTAGAGCAATTATCCATGTGAGGAAAACCTTCT--TTTGCATCCTGTCCTTTCTCTTGGCCTCGACACGATTCTCTCTCTTCTGCATGGAGACAATACCCCCCACACTATTTGTCATAAAATCCCTCATTTGCTGGATCCTGAGGAAAGCAGATTATGCTTATTTTTCATTTGGACAGAGGGAGATGGAGCCAGGTGTTTGGCAGCAGTGGAGTGTTCAGGTGTAACCGGGCCGGCGATGGGACATGATGAGCTGGGGCTGATGAAGGATGAGGCGTAGAAGATTTGAGGGAGAGCGGCACCCTGCTGGCCGTTCCCTCCAGAGCCCCCCCACTGATCGGA
TTTGAAACCA--GGATTTTCATCACACACTGCAAAATCAGAGTGCTCCCACAAGTTAGAGCTGTCACCACATTCCACAGAACTAGGCAGGCCATTTCTACCACAGGAAATGTTAAAAATCCTCTCAAACATTTGAGT------AAATCTCTAGTAAATATTTAAACTCTGTATAACTAGTCACAAATAAATTAAGCTGATTTTATGCAGTCTCTCTAATTAGAAG-GGCACAGCATTTGTTGAAACGTGATTAGT---ATTATTCAT-TAAGCAAAAAATTCTCATTTGTATCTT------------------------ATTATCACTATTCTGCATAAA----------CCAACACAATTTGTCATGAACTCCCTCATTTGCTGTATCCTCAA-AAAGCAGATTATGCTTATTTTTCATTTGGACAGTGGAAAATCAAGCCAGGTGTTTGGCAGCACCAGAGTGTTCAGGTGTAACTGTGCCAGTGATGGCACATTACGAGC-AGCGTGGATGAAGGATGAGGCATGGAGAATCTT-GAGACCGAGGTGCCTTGA-GGCCCATCCCTTCCGAGTGCCCCTGCTGATGAGA

242 chr6 25494086 25494993 chr1 160774340 160775117 - 19039
TTTGTCAAATGGAAACCTCTGGGTTTGATTCCCCCCTCACTCCTGTTTCCCCTCCACTGAATTCATTATAATTTCCTAGGCTCAACTAATGTGGCTTTGTCTGC----ACGTTCTCAGTGCAAATGCTCCTTGCATTATTGTGTAAGCATCTCGAATTGAAACATCCGCCTTGTGAAATATTGACTTTAATATCTCATTTGAAAAATTCATGAAACCTTTGATGTTAAATCCATACTCAATTTAGCAAAATGCCACTAAAATATGCAGAG-----GGGGGCAGAAAACATTATTGTCTGTGCTTCTGTGGAGAAATTACATTTTATGGCTGTTACACCGATCTTTCCCATGTTTTCTTTTACTTTTTTTTTCTCCCCGTCGTCTGGGGGAAAAAGTGG---AGGCGACCCATTAGAGGCGAAATGAAAAGCACTATTGATTGGTCTCTTATTCCTCCACTCTTTGCCTCATTTCCTAAATGCACGGTAATAAGGGCTTAGCCGTGGTGACACACAATAAGCTTTAATGAATGAAA----CTTTAAAGAATTAGTGTGTGTGTGTGTGTGTGTGTGTGTGTGTGTGTGTGTGTGTGTGTGTGTGTGTGTGTGTTTGTGTGTGAGTTTACCCTCGTCGGATCCCTCGTGTTTGGCTTTGTTGTGTTTTCCTGAGACAGTTTCCATTTAATAAAGCACATCCATG--CTTATAATGTTACAATACAATAAAGACAATGGATGATG-------CAAATATATACTGTATATCTGAAAGCTGTGCGTTTCTGCACGATTGGCTGAAAGTGCCGTAGGGAG--GGGTGAGATTTTTAAAAGGCATCATATTAGAATTAGATTTCCTGAGGCTAATTATGATCAAACACAGCCTTTTGAAATGGTCCGAGGTTATGACAGGTAGGGAAAAAAGAGCCTTTTA
TTTGCCATATCACAACCT-TGTGTTTGATT----------------TTCTTATAAACTAA--------TAATTTCTT-GAATGAATTAATACTGCTACAGCCACTAGTACCTCTACCTTGTAGAAGTTTTTT--ATTGTTGTGTATGCAACT-AAATTGAAATATCTTTCACTTGAAATATTGACTTTAATATCTCATTTGAAAAATTCATGAAGCCTTTGATGTTAAATCCATACTCAATTTAGCCAAATGCCATTAGAATATGCAATACGCCTGAATACAGAAAGCATTATTGTCTGTGTTTCTGCAGAAGAATTACATTTTATGACTGTAACG----------TCAGGATCTTTTTTGGATTTGT------------GCATGAGGAAAAGAAAGGGAAAGGCAGCACATTAGATGCAAAATGAAAAGTGGTATTGATTAGGCTCTCATTTACCCACTCTCTGCTTCATTCCCTAAATGCATGGAAATAAGGGTTGTGCCACTGCAACTAACAATGCTCTATAATGAATGGAACAATCTTTAGAAAATTAGTGTGAGCATGTATGATAGTGCACAGATGT---------------------------------TGCTCGGAGTAAC---------------------------TGTCATACATTTCTTTTACA-TCTCCATTTACATAAGTCTCTTTATTTCCTAATAGTATCATAATAGAAACATGACAATAGTTAATGATTTCATAAAACATGTAATGTA------------------------AAGACTGTCAGAAAG----GTAGAACGTTAATTGAAACCTAT-AGCTATACTGCATTAGAATTACATTTCCT-AAATGAGTCATG-TTAAAAATATCCCTCTTGTACCATGAAAGACAAAGACAGGTA--------------TTTTA

243 chr6 25495065 25495224 chr1 160775172 160775314 - 4479
GAGTGGTGCAAGAGAAATGAAAAGACAGACGAATGTTGTGAAATCCACTTGCGTGCTAATAGAGTTGCATTCGCCTTTGGTAATTTGTAAGCACTTTACCCCTGCCTATCGATCAAGCTGAGGGAGGGAAGGAGAAAAAAATTACACTGCATTAACATGT
AATTTTCCCCCCAGTAAAACACAGACCAACGAACATTGCGAAACCCAC-TGCATGCTAATAGAATGTTTTTTGCCTTTAGTAATTTATGGGCACTTT-CCCCCATCTATCGATCACATTT---------------TAAAAAGTAAACTTCATTAACATTT

244 chr6 25527348 25527554 chr1 160796999 160797168 - 4086
ACTGTAGAAAATGCATTTTATATATAATTCTTG-GACTAAATAAGCCACGGTCCAGATGGATAGGTTCTTGACAGTTATGAATGAGGGTCTGGCTACATTAAGGCAATGAAGTGGGAATGGGAGGAGAGCAAAGTTGGGGGGAGTAGAAGCGACTGCAGATTTTGAACTAAGTTTGAATAAATCATCATCAGAGGCATTCTGGCTACT
ACTAAAAATAAGACATTTC---TACAAGTTTGGAGGCCTAAGAAGTCCCAGTCGCGATGTATCAGTCCTTGACA-TTATGAATGGTGGACTGGTTGTATTGAAGCAATGAGG----------------------------------GAGCTAATGGCAGGTTTGAAACTGGGTTTGAATAAATCATCAACCAAACACATCAGGGTGCT

245 chr6 25527578 25528462 chr1 160805338 160806179 - 12311
TGACCATGTGACCTCTGGTTTCCCTGGCAACTGTA-------GTACTCTGCATTCTTCAGAATATTAAAAGAATTTTG-GTGGCAGTAAGTTTGCCTGAGAGCGGTGAACTGGTGCCCGACGTGATGAGTCTACCCCTCATTAGAGCGCCCAGCCTCGGCGGGCTTAACAGAGCTACGTCTATATCTTGTGGTAATGAAGACCCCGCAGAGGCCGAGAAGGAAGCGAGAGAGAAATAAAGAGAGAGGGAGAGGGGAAAGCAGAAGGCAGAGGGCAGAGGAAGAGAAAGTCAATACTAGAGCTCGTGCAGTGAGAGGTAGTATCAATTTTCTGGATTATTAATTCAAATTCATATTCGCAGACTGCTTCAAATTAAGAGAGCCGCAGACGCCCTCTCAC-GCTCCGGAGAAAATATAATTTCAAGTATTCTGTTTCGGACGCTTAAATTAGACAGACCGGTCAGCATGCCAAGGTCCTTCCCATCCT---GCTAATGAAG----------GCTCATACGCAATGAATGGGAACCGTAAGAGATCCAA--ACTACACCTGTTTCACCACAGAGCGGCTT----------ACAGAACTCAGTTTTCTGTCTGGCA-------------GCGGAACAAG-AGCTCTTTGTTTTGAACTGCCGAGAGAAG---GGGAAAAAAGTTGACTGTTGAAAGGTGGGATTTGCAGCTAGGTGTGAAATGTAAGGGTCCCACATTAACTGCTGAGGTAATTATTTTCCTTCTTTTGCATAAACAGCCATCTTCAAAAAGTCATTGATGGCTTTGGAAAGTCATTTTCGTGATTAAAAACCAGGAGAGGGATTCACATCATCAAGTGGAACTAAGTCCTCTCAATTACAGAACTCAGCAGTGG---------AATGAGAAGCGGGATTGTGTTCTTGCAAATGACCAGCATTAGATT
TGAACACACCAATTATATTCTTTTTGTAAACTACATTAATACATATTTAGTATTCTTT----TATTAAAGGCGTTTTTTGGGAAAGGAAGTT----------CAGTCAACTGAGACTT----------------TCTTTTTCAGAAAGCTCTGCTTTG-----CATAAAGCAGCTACATC-----------ATAAGGGAAAAAAAAGATGGGAAGAAAAGCACTAGCCATGGTTTCGGAGAGAAAACGAGTGAGTGAAACTAA-------GGGCATGTGAAGA-ACAGTCAATA-TCCAGCAACAGCAGCAAAACG--GTTTCAATTTTCTGGATTATTAATTCAAATTCACACGCACATGCCAGTTAAAATTAA---------AGGCCTCTTTTTACTGCACTAGTTTAAATTAAAGATTA--TATTCTGCTCCACAAGTCTGAATTAAATAGCTTATTTTGCACACCAAG----CTCTCATTTTAAAGCTAATAAAGAAAAGACATAGCATGTACGTGCAAGCTCGAGACAGGAAGGGTCTAAATTACTACACCTGTTTCACTTGGGAGCTACTTTATTAGTGTTACAAAACTTGGCTTTCAATTTGGCACTCAGAAGCACATTTAGAACAAGCATTTCTTTGTTTTGAC------AGAGAAGCCATGGTAAATGAATGACGTTTGA---------------GCTAGGTGTGAAATGTGAAGGTACAAAATTAACTGGTAAGGTAATTACTGTTCTAATTCTGCATAAACAAGCGTTTTGAAAA--TCATTAATAGTTCAGGGAAATAATGTTAGTGATTA------AGTAAGGTGGCTTGCATCACTGAGCACAACTAAGCTCCTTTAATTACATTTGAAAGCAAGGGAAAGCAGCTAATTAAAATTAGCACAGGGTTCCTG--AATGACCAGCACTGCATT

246 chr6 25530359 25530401 chr1 160810861 160810903 - 1928
GGAAAAAAAAAAGAGAATATTTTTGCGGACACAAACAAAAATA
GAAAAAAAAAAAAAAAACATTTAGGAGGACTTGAAGGAAAACA

247 chr6 25532073 25532572 chr1 160840617 160841111 - 12772
ACAATGCAGTCCTGTCTCCAAGAAGAGATGGAAAGACAGTAGTACACAGGTAAAATGGGAGATGAGCATGGACGCGTTTAACGAAGATGACTGGGATTCTTGGATGCGACAGGCCTGATTGTCACTCCTTGAGTTCCTTTTCTGTCACAGCAGCTCAGTGCTGTCATCCTTCACCTCAGTTGAAATTAACAGGTAATTTGTAAATGTCACTATGGGTTAGACGGCTCATTTTGTTTCTTTGTGACCAATCCAGGGAACAGTGGCTAATTTTTCTTGTCTCCTTTTAATAAGATGTTCATTTATAAATAGAATTACTGACTGCAAAATGAATGAGGGGAAGTGATGTGGAGAAAGAA----------------GCAGGTTTAGCAGCATCTCCGTCATCTGCAATTAAT-AACCCTCATCAGAGCTTACG---GATTTGACTTTGCGGCA--TTCTCTTAATGTTTCTTTTCAGTATATGAGATTATAAGCAGAAATGTAA-TTTGAAATATCTAAATTCATTT
ACTAGGCAGGAAGCTTTCTGGGAGGTGGTGGGGTAGTGGGGGAACACAGATAAA--------------TGTGCCAGCCTCACGA----------GCTTTATGGCCACTCCAGGCCCAACTGTCATTCCTTCGGTAC--TTCCTGTCAGTCTGACTAAACTCTGTCATCCCTCAACCCGGTTTAAATTAACAGGTAATTTGTAAATGTCACTTCAGGTTAGGCCGCTCATTTTGTTTCTACTCTACCAATGCAAAGTCTAG-GACTAATTTTTCTTGTCTTCTTTTAATAGGATTTTCATTTATAAATAGAATTATGTTCTG-AAAATAAATTACAGTAAGTGATGCACAGAACGGGCGGCAGCGGCACTCTCATAGAATTTCAAGCACCTACATCAGAAGAGATTAATAAAAACACTTCAAAGGCTAAATTCTATTTAAGCAGAAGACAGCTTTGGTTAATATTTAATCTGAGTAACTGAGATCTTGGTGGAAAATATAATTTTTTAATATCTAAATTAATTT

248 chr6 25535501 25535811 chr1 160856159 160856455 - 8244
CGGCTATGATAGCT--TGTCTCCGCT-CAGGAGGTGGACCGATAAATATTTATATATATTACAAAGGGAGATGCCACACCGAGCCTATTAATGAAGACACCATATACGGCCATCTTAGCCATGTATGCACATAGGTATCAGCCCATTTGTCAAGCCATGAGAGCTAATTATCTCCTACCAGGCAATGTTTTCCTCATCCGGAGAGTCTCACTTTCTCGTATTAGGACATGCGTGGTCAAGCTAGCT-CCAAATATCACCTCCATGCTCATGAATGCATTAAATAATTTTGGGTTGCTGGTAATATTATTAAAATG
CAGCTATCAGAGCCACTGTTTATGCTACAAAAATCAAACCGA---ACATTTTTAAAAATTTCCACAGAAGATTCCA----------GCTAATGAAAGCACCATTTGTGGTGTGCTAAAACATGCGCACACATAGGTATTGCCCCATTTATCA-GACATGAGAGCTAATTACCTCATACACCACTATATCTCTTCCACTCTCTGCATTTCAATTCCCAATATTAACACATAGGTGGTCAAGCTGACCATCGAATA--GCCTGCATGAGCATGAATGCATTAAATAATTTAATGTTG--GAAGAGTTTATTAAACTG

249 chr6 25553614 25554056 chr1 160990623 160991044 - 18526
AGTCCACTTCTGAAAATGACTCATTAAGATTTTGATCAATCTTATGTTTCACTGTGCTGCACAGTA--AGGAAATGCCATCAAGAAATTGCATTTCC-CAATGAAATTAGGCATCCAGCCGGCCCATCCAATCCCATGTGTTTCTTTTGAGACATTAAGATCTGATATGATTTTGAGCTGAAAACCTGCTTTTTTTACCCTTCTCTAAATGAAGCAATTGAATTTCCTTGATGGTCTCAGGGAGCACTTAGCTTAAGAGAATACACTTCCAAATCAAAAAGCTTTCAATCATCTCAAATCACATTTGGATGAGATACGCTCCCAAGTGTAGCGTCTTGTTGAATGCGT-TTGAACGTTTGAGTGGCTTGCGCACACATCGGGCATGTTAGGAAACATTAGGTTTGACTTTCTGCAAGGTCTGCCGATTGCCAGTGACATCTTGGCTG
ATTCTGCTTCTGAAAATTATCCATTAAAATTTT-ATCAATTTTGTATTTTGGTGAG----ACAGTATGAGGAAATGCCATTGTGAAATTAGATTTTTTCTTTGACATCAGGCGCCCAGTCAGCA-ATCCAATCCCATGTGTTTCTATTGAGACATTAGGGTTTGATATAATTTTGGGCAGAAAACAT--------------TTTAAAAATGAAACAATTGAATTTTCTAGATGGTCTTGGGGACCACTTAGCTTAAGAGAATACACTTCCAAATCAAAAGCCTTTCAATCATTTTAAATATTATTTGGATGATATTTGCT-CTGTGTGTAGTAGCAGTTTGAATTTGTATTGAATGTTTGACCGGCTCATGCACACATAGATGATGTATGAAATTATTA-TTTCATATTTTTCTAGTGTTTGC--ATTGCAAGTGACATC-TGGCTG

250 chr6 25572166 25572572 chr1 161018212 161018614 - 11390
AGATGTGACCTTA-TCAAAGCGACTTGAATCTTGTACTTATTGCCCAGGACTGGTTTGAGTGAACTTGCGGT-GACGTGAT-CGCAGCGGAAGTGAAGGACGCTTTCTCTCTCTCTCTCTCCCTCCTTTACAAACCCTCGCTCTGCCTTTCTTATGGTCGGCCTGAAGAGGCTGGAGATTAGCATATGACATGACAGATTACATTAAATCACATCGTTGCAGTACTTTATG-----------GCATTAGCCTCTTAGCCTAGGCAGCTCGACGCATGCAAATGCCCCTCTAAAACCCTCTTATTTAAATCTGCTGAGTGACACGGCACCTTTGATATGATTATTAGTCATCTGACTGACTGGAGTTCAC---------CAGTAGGTGCCACAGGAACGTCTGAGATATTCACACTTTTCAACATCGCTTT
AAGTGTGACCTAAACCAACTTGACTTGAGCTCTGCATTAAATGCACAAAACCCATTTGAGCTGACCAGCAGCAGAAGTGGTACTCAGAGAAATTGGAA-AGGATTTCTCCC--------------------AAATGCTTTCTA---CTTACTTACAGCACTCAAGTAATGGTTGAAGATTAGCATATGACATGACAGATTACATTAAGTCATGTCTTTCCAGTGCTTTATGACAGCACTATCACATTAGCTTCTTAGCACTGGCACATTGAGGCATGCAAATG---TTTTCAGACCCTCTTATTCAAATCTACAAGCTGACATGGCAGCCCTGATATGATTATTAGTCATTTGAGAGACTTTAATTCACGTCATCAGATAACAGGTTCTGCTAAAAGGTTAGAGAAACTGTCTGCTTTTAATGAAGCTCT

251 chr6 25585348 25585627 chr1 161051310 161051586 - 11356
TGGTATGTAACTGCTAATTTATCCCCTCAATGTATGATATCCTGTCATCTCCTCATTTGTCTCCGAGTGTCTCTAATCAGAGATAATCCTGGTCAAATCCTTTGATTGTGAGTTTGGATGCGATCCATCTCCAAAGAAGCGATTTAATGGGCTTCATGGCACTTGGCGTTAAGTCATTTATCTAGTGGAATGACTGGAGATGCTTGTTTTAATAAGAGTGCTCTTCGTGAAAACCAAGGAGACTCGCCATTTAATTATCCTAAAGAAAGGCTGTTCTCGA
TTGTATGGAACCACTAATTTATCCTTTATGCCTTTACGATCTTGTCAGTGCCGCATGTCTCCCTTAGTTTTTCTAATCTAAAATAATCCCAGTGAAATCCTTTGATTGTCTGTTTGGACCTGCTCCATTCCTAAAGCAGGAATGTAATGGGCTTTATGGCACTTACTTGGGAGTAATTTATCCAGCAGAGTGACTATAGATACTTGTTTTAATAAGAATATGCTTTATGGTAAGTGGGTA---CTGCTATTTAATTAGCCAAAGGGAAAGTAGTTCATGA

252 chr6 25585879 25586008 chr1 161054047 161054152 - 1393
GCAGACATTCCACAGATGGTAAAGAAAAGTAACGGGCACAGAAACACTGCCTCTATTTTCACTGTCTCTCTCTTTCCCTGTTGTTTGATCAATGCTGAAGTTATTTCTCCAAGAACCAGAGTTACATTTG
GCACACATCTGACAGCAAGTGGAGTAAACTAA-----------ACAC-------------ACTGTCCCTGTCCTCCAGAACTGTGTCAGCCTTGCTGATATTAAAGCTTGATAAGCCACAATCATCTTTG

253 chr6 25658921 25659421 chr1 161205473 161205913 - 12852
TGTAATGATGATAATGATAATCATGCACTCATAAGCTGCTATCTTAATGCAATGCATTACGGTGCTCACCGGTGGTTAAA---------ATGAAGAGCTTTTAGCCATTATGGCTACAGAAAAAAAAAAAAAAAAAAAAACACTTGCAATTCTGCTAATGCAATTTCTTCATTCCATGCATGTGCAATTTAATTTCACCGCATTTTGTTGACACTGCTTTTTTTCTTATTTTTTCCCCTCTTGTCTTTTTCCATCTTAGCAAGTGGGTCTAAAATGTGGGCCATT-TGCATGAGTTATGCTAATTTGTTAGGGCAACGAATGCATTAATTTCATTAGCAAATGGCCTCAAAGCAATAATTACCAGAGTAGGTGTGTCACAAGCAATCATGTTAAATTTTGCCAGTTAATTATTAAGATTTTGTTCGGAGAGACCTAGATTTGACATGAGTAGCCGATGGAGACAGAGCGAGAGAGAGAGAAAGCAAGAGAGAGAGAGAGAGAAGCAAAGAA
TGCAAAGATAATCAT--CAATTGTACACTCTTGA-CTACACTATTAATGGCTTTAATAACCACATT-----GTGTTTACATTTTGCCTGGTAACGAACACTTAGCTATTGTGGTTTTTAACATGTA-------------------GTAATTCAGTGAA--CACTGTCTCCATGTAATGCCCTTGCCATGTCATTCTGCTGTACT-------AAGTGTTGTTTTTCT-------------------------------AGCGAG--GTCTTGAAATGTGGGGCATTATGTATGAGTTATGCTAATTTGTTAGGGCAATGAATACATTAATTTCATTAGTAAATGGCCTCAAAGCAATAATTACCAGTGTAGGTGTGTCAGAAGCGATCATGTTCAGTTTTGCCAGTTAATTATTAAGATTTTGTTCTGAGGGGCCCAGATTTGACATCCAGCTTCAATTTAGCCATAAATAAACCCTGAAGTAGGTAAGGAT-GAGGAAATGAAGCCAGGAA

254 chr6 25727276 25727608 chr1 161272663 161272981 - 13899
TGTCCTAGTAGCCTCATTCTCCCTACTAGTGGAGCATGTCCCAACTGTTGTCAATTTATCAATGTAACGTGCACTAGTGGGCACAGTTTGAGCCTCCATTAGGGCAGGTGCCTCCATCCATCTTCGCCTCACTCTCTTACTCTACCTTGTCAGAGGAAACTAAATGGGGCTTTTGAAGAAATGTAAACAACCCTC-AGTGGACGATCATTGCGTCCAGCCCT-CAGCAGATGGGAGAAGTTTCGTCTGCTTGTGTCAGGCTGCTGATGAAAGGATTTTAGGAGCCTACG-GATGTCTTT----TGTTCCGTCAAAGCATTTTTCTTGGTAAAAAATGTAA
TGTCCTCGTAGCCTCATTCTTGCTGCTAGCAGAGCATGTCCCAACTGTTGTCAATTTATCAATGTAACGTGCACTGGTGGGCACAGTGTGAGCAGCCATTAGGACAGGTGCCTCTATCCATCACAGC--CAGTCACTTATTCCACCTTGTCA-AGGAAACTAAATGGAGCTTTTGGAGAAATGTAAACAACTCTCTAATGGACAATCAAAGCACCACTTTCTGAAGCAAACAAGAGGA------------------AGAAATCTGACAAGACATTTTTAAGGGGGGAGGTGATACTATTTAAGTGTTTTTTAAAAGAATTTTTAATGGTCATGGTTTTAA

255 chr6 25750512 25751007 chr1 161313160 161313633 - 20939
ACTTTGTCTTTCCAATCGTTACCTGTCTCAGAATCAGTTCCTCCATTAAAGCCGGACTAAAGAGGGGAGGTGCTGTCTGGGGCTAAATTGCAATTAGTGGTCCGGCGAGTGAGTCTGCCACCGGTTAACTTGGGATATTGGAGTGCAAGGGCCCAGTAATCAGCCTTCGGTCATGTAGAACAATGCATAAAATTAAATTGACATTAATGAATAATTGTGTAATGAAAATGGAGGAGGCGAGCTAATTGCATGTTACAGCGAGTGTAATGCCTAGATAACCTTGTGTCTAATGCTATTCTTAGGGGCCGAGAGCCGGAGCTGCTCGCCAGGGCCTCTCTCGGCGGGAAGTCATTAGAGCGGAGGCGAGAAGATAATGCCGCGGAAAGAGAAAGAGAGCGAGAGAGAGAGTGGCAACAATCGACTTGGAGTATCTTTGCTTGTGCTGCGTCTTCTG----AGTGGGCTTGACTGAAGTCATTTGTATACGGTGTGAGTGGAA
ATTTCCACCTTAAAATCTTTACCTGGC-CATGATCTGTTGTTCCATTACTGGAGGGC-AAAAATGGGAGGAATTTTCTGGG-CTAAATTGCAATTAGGCAGCCC-TGAGTGCGGCTGGCACCAGTTAACTTAGGATATTGGAGTGAAAAGGCCC-GTAATCAGCCTTCGGTCATGTAGAACAATGCATAAAATTAAATTGACATTAATGAATAATTGTGTAATGAAAATGGAAGAGGAGAGTTAATTGCATGTTACAGTGAGTGTAATGCCTAGATAACCTTGCATTTAATGCTATTCTTA--GCCCTGCTGCCAAGACTGCT--ACAGAACCTCTCTCAGCAGGAAGTCATTAAAGC---TGTGAGTAGATAATGCAG-GCTCAGTGAAACCTA-----------AGTGGCAACAATATAACAAGAGTTTCTTTCAGACCTTAGTGTTTTCTGGAAAAAAGGGCATG-TTGAGGTAATTTGTACAC-ATCTGAATGAAA

256 chr6 25802059 25802769 chr1 161392535 161393250 - 2186
TGACTATAAAGCCTCTTTTGTACGCAAGCAGTACATTTTTGAGGATATTTTTGTATTAATTAG----CTTTTATGGGTAATTTGTGGTAGGTTTTTGCCAAAGGGAGGAGATTTCGGGTGCTTTTGCGTGGCTTAGCAAGGCGTTGCCAGTTGTTGAATTAA---TTTGACTAAAGG--TTTATTTTTATTTTTTATGACAGAGTGCTTG---TGAGTGAGCCAAAAAGGCAAAGCTGTCATGGAACTTGTC---ATTTCTGGTTCCCAGTAGTATTTTACAGCACTCGGATATGTTCCATTAGCGCTGTATGTTTTCAAGTACAACTTACACTGAACAGCATAGCACGCTGTGGGGTGGTTGTTCTATAGGCCTCTGGTGTTAATGAAACAGTTTGAATGTGCTCTCATCCTTGGGAGACGGGGAG---------------------------------TTTGGCAGAGCCACATCCATCCGATTAAATTATAAATTAAGTTGACTAACGAACCATAAATAATTATGCAAAGCAATCGCTTGAAACATTTTTT---TTTAAAAT---GAAAACAAAAAACTAAATTC-TGTCTAAATATTCTGCCTGATTATTGT-----AGCATCAGTTTGCTCAAAC-TGTCATTATAGCCAGTGGTGTAAGAACCCACTTGGATTTTTCATTTATTTTTTTTATTG--AAAAAATGTGTTTTTTATTTACTGAAATGCGTTATATGTTTTTTTTTTTTTTTTTTTTA--GAATAGCTCAAAC
TGATTGCAAAACACCTGGAGAATTAGAGCTATTGTTTTCTGGGCATATTTATGTAGCAATAAGACAATCTTTGTCAATAACTGATAAAAAT---------AAGTGCAGAGAGACCTGGTGTTCATTCTAATAATGAGAAATCCTTCCCAGTACTCAGAAAAGGTCTTTGCCTCAAGGCATTTACTCAGATTCCTGAATCCACCATCCTTGCCATGAATGTGTTAA----------TTGACATG---CTTGTATAAATTTTAGTAAAGCCATAATATTTT--------TGCATGGCAACTATTAAAAATATTTTTTCTC-----TTAATTTCACCAGGGAGGCTGAGACTCTG------AATTTTTC------CCCCTTGCAGGAG-GGAATAATTTAGATTTTCTTCCATCCCTGTCAGAAGTTGAACAGACGAACAAAACAGATTCTTCAGAGACAATTTTACACAGAGTTACATCCATCCAATTCAATTATAAATTAAATTGACTAACGAACCATAGCTCATTATGGGAATCAATTACTCAGAACTGTCTTTGGACCAAAAATGTGGAAAATAAAAAATAATGGTCATACTTCAATATACCAGATTGTCAACGTTTGAAAGCTCTGTTTTTCTCTAGCTTGGCATAGT--CCAACG----------CCAAAAAGAAATGATAATCATTTGTTTTACTGCTCCTAGAGATGTTCTCATTTTATGAAGACTAGTTAATTCTTAAGTTTTGATCTCTTTGGGACGAGTACCTCAGGC

257 chr6 25809647 25810069 chr1 161429554 161430001 - 416
CTGCTTGTCTCAATAATGCAGCTTGTTTTCTTATGGTCTTCCAGGGTAATCAAATTT-CCCTGCTGTAT-TTGTGACCCTTTTGTGGTGCTTTTAACCCAAAGTGAGTCTCCTTAGCCTTGATAG---AGCCATTGTTTAAATACATAT---ATGACAGGGGCCCA-------AGGGCAT-----ACGGAGAGGAGAGATATAAGGCTAACAGCTGCACAGTAGTG-CTCCATTTCAGTGCTCACCCATTAAAAAA---------------CTTTTAACGGGCTCTGCCA--TCTTGCCTCTGATTATTTAAGACAAAGAGACTGAGCCATTCTCTCCACCCTTATCGTTCCTTTTCCTTTACTGTCCCTCCATTAGAAGTCT-CACATTGTTCAACAACATATTAGCCCACAAAAGCTTTTACCTTGGGAATTGAGTCCATTATCT--GTAGATGATGGAAAC
CAGTTTATCTAAAT--TACTGTTTTTTCTCCATCAGTCTTTAGGCTTAATCTCATTTGCTTTTATGGATATGGTAACCCTTTTGAATAGCTTTTAACCTTTTAAAAGTCGCCTTGACCCGAAGAGCCTAAAAATTTTTAATATA-ATATTGAATGATAAAAATTGAACAATTGAGTGCTTTTCTGACTCTCAGTCTGCATGCAGTGCTCTGGGTCGTACAGCAGAATTTCTGGCTGAATGAAAAAAAATTAAAATACCTGTATATAGCTTGCTTGTAGCAGAAACCTTCAGCTCTGACCTCCGTTTCATT----------GGCTCCATTGTTCCTTGTGCCCCCACAGTATCTTGGCTTTCTCTTT---TCCAGAGAAAGAGTGTGTTTTATCCTGCAGCACGTCAGCTTCAAAGGGCTCTTACTTCAAGTGTCCAGCGCATCATTCTGGTAAATTAAGAAATC

258 chr6 25812879 25812917 chr1 161431472 161431510 - 2124
ATAAAAAGAGGTGAAAGTTCAGGGTCTGCCTGGGATGAA
ATCAGAAGAGGTGAAAGAGCAGAGTCTGGTTTGGATAAA

259 chr6 25812997 25813244 chr1 161431549 161431787 - 10628
GGCTGAAGGGCAGAGTCAAACAT-AGAGGCTGAGAAATGAAGATGGATGTGTCCTGCTATCAGGAAAGCACTTACTGCGGCTTGATGCAACCTTAAACATTGCAGATAGTTCAGTGGCACTTGCCACAAAGAATCTAATTAATGAATAGCTGTTCTAACACAAGTGAGGCGGCGGTGTGCATTTGCAGATGAGGCAGCGACACTAATTAAATGCTGTTCCAGATATCACACCAGGAGTGGTTAGCTTGT
AGATGCTGAGCAAAGTCAGACAGGAGTGGCCGAGTAATGAAGATGGATGCATCTTGTTATCAGCAAGCCGTTTACTAGGGCTTGATGTAACCTTAAACATTGCAGATAGCTCAATGGCACTTGCCACTAAACCCCTAATTAATGAAGAGCAGGCCC--------TAAATTAACAATGTGCATTTACAGATGAATTCTAGGCACTCATTAAATGATGTT-CAAATACCA-AGCAGCAACTGTTGGCTTAT

260 chr6 25825774 25826099 chr1 161457543 161457885 - 5107
TTTCTCTCCTGCTAGGTTTTATAAGAGTGTTTTTCAGTTTT----------------AATATAAGTAATTGGAAAAATGCTCCGGGTGCTTCAAGTCATTAGTAAATGAGCAGTCTGCTTTTATTAGCATCCGACTTGTAAATAATGCATTAA---ACT--CCTGAA-------ATAAACATGATCAACTCTGCT-CTGTATCCATAATGGAAAAAGTAAGATTGCTTGACTTCCACGATTGAGTCAAGTCATTGAGTGAAACGTGTACATTTAATA-------TGATATCTGTGGAACCTGGTGAGGCAAATACAAAATCTCCTCGGGTGCCTTTTCAGAGTAATGAGGGAAATTAAATTT
TCCCTCCCATCCCAACTGTTATCAA--TGTTCTTCCATTTTCAACCACAACCACCACAACAAAAACAAT-GGAATATTGCCTTGGGTCTAGTAAATCATTAGCAAATTAAGAACCTGTTTTTAATAACATTTAACTTGTAAATAATGCATTAATTGACTAGCCTGAATGTTAGTTTGAGCATTTGAAACTCTGCTACTAAATTTGTAATGAAAGAAATGTG---------CTGCAACAGT------AGGCTATATGGTGAATACAGCAGATTAAATATGACAGTTGATATTTGTGAAA-ATGGGGTTATAATTAGAGGACACCTGCAGCTGTTTTCCAACCAAAACAACAGAAATTAAACTT

261 chr6 25856488 25857207 chr18 24490784 24491502 + 5041
TGGATGCCTGTATGACAGCCGTGTTCTCCAGCAGGGCACTGGCACAAATG-------CCAAATGAAAAGGTCACATGTCCCCATCTAAAAGCGCAGGAG-CAGTCAGAGCCCTCTGCCATTTATCTAGAGTTAAGCTAACTGTTTCTGAATAA--------AACAACCAGGCCCTCAACCTCCTGC-ATGTCCTC-----------------ACATAGAAGAACAGATATTTTCATGTCATTTTGAAGTGACATGTCAATATTCGAGATCATGGACAGCATAATGCTAATATTAGAAATAACTTTATCTA--TTGAAAAAAAAAACTATAAGCCCTTCTG---------GTACATTTGAATTATTATTTTATATAATTTCTTATATTATTATTTTATATTTTATATATATTCTTTTTAATTAGGCAACTCATTGAACAACTATGGTATGTTCTGTAGCCAATCATAACAGCTATAAT--AAATAATAATAATCTTAATGTGGCTAATGGTCACCTTTAACAATTTTTTTTTGTTGTT-------GTTGTTGTTCCTGTAGTTTTTTTTTTTTTTTTGGTTTTCTTTAAAAACTACTTATATATATATATATATATATATATATATATATATATATATATATATATATATATATATATATATATATATATATATATATATATATATATATATATA-GTATCCAAAACTATTTTACTATTTTAAATTGTATACATTTATTTATTTGTTATATACATCAAATTAAGAGTTCAGGTGCA
TGGAGGCCTGCATAACCACTGCATTCTCCAGATGGGCACTGGAAGCGCTGAGGCTTCCCACCCAGAAGGTCCACGTG-----GTGGACAAGGGCAAGTGACAACCAGA-------GCCACGACTCAAAAG--AGGGTGGCTGCTTCAGGCTGATTTCCTTTGACAGACTGGTTTATGGACGTGTGCAAGGGCCTCTCTTTGGGAACTGTCAGAAATGACAGGAGAGATACAAGAAGGTCA----------ACGTCTGGAAATCCGACAAAATGG---GCTTAATTC----ATT----GTAATTTTGTTTGCTTTTAAAAAATTAAATCTCTGTCTATATGTGTATATATACATATTTTAAATACATATATATTTAAATACATATATCTGTATTTTA-AATACATATATCTGTATTTTAAATACATGTATATTTAAATACATATA------TCTGTATTT--TAAATACATGTATATTTAAAATACATATATCTGTATTTTAAATACATGT-ATATTTAAATACATATATCTGTATTTTAAATACATGTATATTTAAGTACATATATGTTTTTATATATACGTATATTAAAA-TACATATATGTATTTATATACATATAAAAACATATATGTATTTATATATACGTATATTAAATTACATATATGTATTTATATATACATATATTAATACATATATGTATTTA----TATATACATATATTA------ATACATATATGTATTTTATATATACATATATTTATTTATTTAAATACA

262 chr6 25858848 25858979 chr18 24491503 24491644 + 2554
TATATGCAGTATATACATATTCATATACATTTTATCAGTCCATTTAGGAGTGTAATCACACCCTTACATTTACTTCCCATTCACCTTCCTGTTTCACA---------------CTAACATATATCACATTATGAAAGTAATATAGGT
TATATGTATTTTATATATACATATATGTATTTTATATATACATATATGTATTTATTTAAATACATATATTTA-----CATACATTTATGTATTTTAAATACCTCATTAGGTATTTAAAATGCATACAAATATAAAATAAATATAGGT

263 chr6 25892995 25893511 chr1 161586277 161586741 - 5624
CTATAAATACACTAACTGGCCGGTTCAGTCTGTGGCGTGCAGCTATTTGGC------GGGTGATAAGGTGCTAATTAGTGGCTCTTAGCAGGAATACCACTTGCAAGGAACGCAATTCACATTGGCGTTGTCGCCAATCTTTTTCGAAGA----ACTAATGTACCCCCACCTCCTCCCCACCATAACCCTCGCGAACCATCTCCAAG--TCTTAAAAGATGTCCCCATTAACACTGCCAACCGGTAACCTGTTTTTTCTCTCCTCCTCAGCAAGTCCAGTCTGACGAATTAAGCTAGTGGAGTCAGTAGATTAAGATAAGAACTTATCTACTGCTTTGAGAC--------AGACTTTTATAC-------------------GCTGTGTGTTTCTTCGCTCCATTCTTCCTTCCTTAGAGCAGTCAATACATTAGTCAACCTAGGCTATTAGAAATACATGCAAAAATGTACTTATACATGCTTTTCATTAAAGGTTTTAACTCTAGTAAG-------CAGTAGAACACTAAAAACAATGTGATTTTTTTTCTCACAAATTATT
CTAAAAATACACTGGCT---------------TCACTTTTAGATATTTGTCCAAGAGGGGTAGAACAACTTTAATTAGTG-----TAACAGGACAAT--------AGGAA------TTAAATTGGCTTGGTCACAAGATTTTTTACAGGATGACACTGATGT-------------------------TATTACTATCCAACTTCAAAGATTTGGGAAGATGTTCCTGCTAACACTGGAGAATAGAAACCTGTTTTT--------CATCAACTAGGCTGGCCTGACAAATTAAGTCTGTGGAGTCATTAGATTAAGATAAGAGCTTATCTCCTAGGCTGACATTTATTCAGAGGCTTTTATACTGCTCAGCTAGTAATTAGTGCTGTTGAATTTTTGACTCTGCTTTGTC----------------------CAGTCATTCAAAAATTCTAGAGGTATATTTACATCT---CTTATGTATGTTTTTGGTTA------TTAAAAATAGAAGAGGAATGCAAGTGAATTACTGTAGAAGGTTTAAATAATTCTTCCAAAAGTTATT

264 chr6 25901753 25902514 chr1 161599292 161600065 - 56125
TTTTAACTAACTGCTA--CCACCGCTCTGGCACAACACGAGGACGCCCTTGGCATAAATAGATCTACATGTTCATTTGGTATATTAAGAGAGGCACACAGTTAAAGAGTGTTCATTACAATTGTAAATGTCTGCCCCGAGGCCCGTAGCCCAGCACTTGATTACATGGGGTCTGCGCTCATGGACACAGCCTGA-GTCGGATTGAAAGTCCAGTGCACCTAATTAATTTCATTAGAAAGTGAAGTCATCTTCTAGCAGGAATTAATATTTGGAGCGTCATGTTGCTAATTCATTTCCAGATTTAATTAGCTCAGAGAAGAAATGTTGCTTGGGCAAGAGGACTTTTTAATTATCAGCTTGGATAAATTTGAAAATGTTGATGCCTAAGGGTTGAGTTAATTAAAACCTGCATTATTTTAACTTTAATTAGCTCCCATCTTTGTTTTGCTCCACCATATGGCCATGTCCTGTAGTCAAATTTAGTTAATTAAGCTAATTAAGCTAATCATTTTAATTACTCAAGACAATGTGATTGGATAGAGGATGACTACAAGTTTATGGCCTAGTACTTGTTATTCATTAAGTTGAAGGGACAGAGTTATTTCTGATTGCAGTTGGCAAGCATTGCC----------GGGCTGTGACAAGCGCTGAGATATTAAGGCTGAAGTATAATTGCATTCCTTGATAAAAACAACATGTCACGAGCACAACTCTTTTAAAGAGGAAAATAATTTAGAGCTGCGTCTATTAGCATTCCGTGTCGGTTGA
TTTTAACTATCTGTGAGACCAACTTGTTTAAACAGGA-GAGGAAGCCCATGGCACAAAGGGATCTTCATGTTCCTTTGGTATATTAGGAGAGGCACCCAGTTAAAGAGTGTTCATTACTATTGTAAATTCTTGCCCCAGGGCTTGTATCCTTGCGCTAGATTACATGAGGTCTGTGTTCATGGACAGCGTTTGGCGTCTGATTGAAGGTCCAGCGCAGCTAATTAATTTCATTAGGAAGTGAAGTCATCTTCTAGCAGGAATTAATATTTGGAGCTTCGTGTTGCTAATTCATTTCCAGATTTAATTAGCTCAGAGAAGAAATGTTGCTTGGGCAAGAGGACTTTTTAATTATCAGCTTGGATAAATTTGAAAATGTTGATGCCTAGGGGTTGAGTTAATTAAAACCTGCATTATTTTAACTTTAATTAGCTCCCATCTTTGTTTTGCTTCACCATATGGCCATGTCCTGTAGTCAAATTTAGTTAATTAAGCTAATTAAGCTAATCATTTTAATTACTCAAGACAATATGATTGGATAGAGGATGACTACAAGTTTATGGCCAAGTACTTCTTTTTCATTAAGTTGAAGGGACAGAGTTATTTCTGATTGCGGCTGGCAAGCAGTGCTGCGGAGTTCAGGGATGTGACAGCCTCAGAGATATTAAGGCTGAAGTCTAATTGCATTACTTGATAAAAACAAAATGTCACTAACACAACTCTTTAAAAGAGGAGAATAATTTAGTGCTACATCTATTAGCATTCTGGACAGGCTGA

265 chr6 25905604 25905664 chr1 161601794 161601854 - 1766
TCCCTAAGATTAAATATACAACTGATGAAAATGGTAAATATCACTTGTGAACTTGTTTTAT
TCTCTAAGATTGAAGACACAAATGGCCCAAGTTTTAGACACTTCCTCCCAGTTTATTCTAT

266 chr6 25943133 25944188 chr1 161610744 161611718 - 8084
TCAGATTTCAAGAGCGTTTG---------AGACAGAAACACAAGATTT-------ATATAGGATTAAAAAAGGGATGTTT-------------------------TTAATCTCATTTTTTATTAATTAAATACACCATATTGGAGCAAATGTCTCTGGAAAATATCACAAATAGA---------TTCTCTCTCATTCCTCA---------------------TTTATAGATTGACAGCTATGAGCTTCATTATTATCACTTTTTATGTTTGTTTGTCTGTGTGATTTTCAGGTTTGAGGGGGAAAAGGAAACAGGATTAGCTGCTGTGTAGTATGTACGGTAGCCACAATGGGACAAAAACATTTACATGCATACATACTGTACATGGTAAGTTTTACAAATACACCAAGAGTGTTCATGATTTGATTTTTTTTCCACAAAAAAAGCCACAGGTACTTCTTTGAATCCAGTCCTCTGGATTTTTATATCATCCGCAATGAAACACATTCCCTTTACAACATCTAAAATATAGAAAGAGAAGATACCATGTTGTGAAGAAAAGGAGAATAGACAAGGTAGGAAAAAAAAATTATGAAAACATAAAAAAAAGCAAAAAAAGTTCAGTATTCCCCCTTTTCACTTTTCAAACAGGTGTTATGAAAGCAGATTTCGCAAAAACGCTTCTCGTTCAGTCTGTTTTTACCAACAAAAAACGTTGTCCTTCGTCTTTGAGTCACTCGGGATC----AGAGGT-CTCTCTTGGGTC--AGTTCATGGAGTCCTCAGTTTTCCCCCTCCAGGGCCTCATGG-GTATTTTCCATCCATGATTCAGGAGTTTTGGGGGGTAAAGGGTGGCTGTTGCAGGTCTGCGGTAGAGC--TCAAGCCTGAGATTGGCGATCTGGTTTGGAGTAGCGGAGCATTGAGAAGAAGTGGGATGAGGTGCCAATCCGAAAAAA----GTCTTCGGTGGCAATGAGCGAGGGGCTGAAATGAAGGCACACATCCTGCTTGGAGCAACACCTACGTCCTAACACACCTGAAAGACACAGAGAGAGACTTGTTAAACAAAC--CAACACTCAAAAGAAGATTTTTGCTGCTTGTTCAAACTACAGGCTGGTTTATGCTTTTGCCTTCC
TCAAATTTAAAGTGAGCTTGTTATTCAACAACAATAAAAACTAAATTTCTTCAAAATACAGAAGAGAAAAAGCAGTGTTTAAACCCAAACACCATTAAATATTTTTTCTTTTAAGTTTTTATTATTTAAATACACCATACTAGAGCAAATGTCTCT-GAAAATATCACAAATAAAAGATTTTTTTTTTTCTTCATTCAGCAAATTAGAAGTAGGGGGAATTTTCTACACAGTAGCTGCTATGAGCCTGATTTTT----TTTTCCAAATTTTTTTCTTTTTTTCATTCTTTTTTTT---------------------TTCTTTGCCATGGG--------AGTAGCAACATTAGGACAAAAACACTTACATGCATACA-----TACATTGTA--TTTTACAGAGATACAATAAGTGTTTGTGATAGAAT---------ATCACAAAAGCCACATCTCTTTCCTTTATCTCA---TGGTCAGTTTTGAT-----------TGAAACACGTTTCC-TTACAACA-CTTAAATATACAAAGAGCAAATAGAATGTTGTTAAGGTAAA------ACACAGGGTA--------------------------------CAAACTCTGGCCAGTG----CCCTGCTAATTGTTAATGAGGGTA----GAAAGCAGATTT-----GAATGCTTCT--TTTAATTAGCTT-------CATTAGTCATT-TCCCTCCCCCCCAGCTCCCTCCCCCTCCCCAAGATGTCCTCTGGTGGATCTTTTTTCATTTTCTCTACAGTCTCCCATTAGCCCAGGTTCATGGAGTCCTTAATGTTCAT-ATTCAGTCATTTTAATACACCAATAAATGCG-------------GGAAGGGCAATCAAGACTAAAGAAGGTGCAATGGCATGGAGCTG-GCACTGGTGCTAGCTACAAAGGTGACTTGTCTA-CTGAAGACACATGGGATCCACCTGTGATGAACAA--ATCTGAGATGAAGGCACGCATTCTGCATT-----ACTCTGACCTTTTAGCAGACCTGCAAGAAATAAAAACGGGCATCTTAGCTAAAATGCTAAATTTGAGAGATA---------------TTAAACTCAAACATGAC---TGCTTTTGTCTTCC

267 chr6 25946434 25946745 chr1 161612500 161612790 - 9648
ACATTTTCCTTCCTTTTGTTTTTTAAA---CATTCTAGGG-----GGGCAATTTGCTTTTCCCGTCTTACCTCAAGTTACTAAGGGGTTTCAGACTACTGTAATAGTAATTGCAAGCCCCCCACGCCACCCCACATTGGAGGGCTAATTAAAGAGACGGAGGCTGTGAAGGTTTGGATCCCCTGGGTTCAGGCTCAGCATGAGAAAGGTAATTTGTCTGTCCTGAACAAAGAGATTAGGAAGAAGCCGGGGAGC-TACTTAATAAATGAGCATCAAATGTCCTCAGCCGTGGACACGGACAGCACCAATTATGTCACCATG
ACATATTAGGTTGTTATGGTTTTTAAATGACATTTTGAGCCTCCCAGGAAGTTCTCGTTTCAC-CCTTTCCCTAACTTACAAAAAGCCTGTAGTCTATT-----AGGAACTGCAACCCCCTACTTCCA-------------AGCTAATTAAAGTG---------GTGAAGGCTTAATTCCCCAGAGTGGAAGCTCAGTGTGAGAAAGGTAATTTGTCTGTCCAGAACAA--AGATGCAGCAGCAGCCAGCAAGCATATTTAATAAATGAGCATCAAATGTCTTCTACGATGGACACACACAACACCAATTATGTAACTATG

268 chr6 25952710 25953887 chr1 161616021 161617255 - 9877
GTTTGTTTGTTTAACTGAAGATACTCCCACAATGTAAAAAAATACCTGGTTGCCT--TAATTGTTTTACATTCATTAACCTTATGAGATTTTACCTTTAAGCTCCATTTAACTTCGATTTAAGCGAACTGTTATCACACAAGAAAATTTTTTTGCCCATATGTGAAGCCAAGCTAACAAGTAGTAGATTTAAAGTTTTCCATCCAGCAGTGATATGTTGATATGTGAAGTGATAAGAACAATTAG--ATGACCGACTATGGCTCTTACTTTCTGGTCAGGCAGTAGAGGGTTAGTCTGCAATGAACTCAAATGGCCATTGATGAGTGCTGTGGGTCTGTCGTGTTCACAAAACAAGCTGCCGTTGATGTAGTGAAACCTGTCACCAGGGACAAGCCGGTTCCGGCAGGTAGAACATGTGAAACACTGCAGGAAACAAAACAAAAGAACTACATTACACACAATCCTTAGCACATTACTTCCT-ACA----CATAACCTG---CAGAACATTTTCTTGAAAGGT---GAAGCTATTATTCCTTTTTGTTTTTTATTATTTTGCAATTATTTTTGTGGAGGGACACAGAAAACATTGATTAAAATGTACATAAAAGGCATTTGATTTGATA---------TCAATTATAAGCTT-------------------------------------------ATGAAAAACTATT----CAACAGAACACCTTCAAACAATCAGAAAACTCTGTGGAGTGTGAAAGGATTTTGTAATGCAATTGAGCATTTAATT------------TTAGAGCAGCAGTGGTCACTTCTAGATAAAAG----------------GTTACCTTGAGATGGTACACGTTTCCCTGTGCCCTCATAACCAGTTCACTGGCTGGGATGGACTGACCACACGCACTGCATGCCCCACTGTTCCCAAATAACCTGGGAAAAGAAATAG-----AAAACATGTTAGTAGTGCCAAAGCAA---------------------CATATATCCAGAGCACC------GAATATGTCT--TAGACGAAAT-----AGCTGAAATCTATGAAATTGTAGTATGATTTAAATGACCAGCAAAATATGGTAGATCTCAATCAATCAATATAATGTCACACCAACATATCATGAGCAATATTTACTCATTAATATGGTCCATTTATAAATTTATATAACCCATGTAAACAATTGCAGTTGTCCCCACAATTTATTTATTTGTATTTTTTTTC-------CAATTCAGTGACATTTTATCAATAA---CTAATTGGATGATGCTCTTTAAAC---------AACCCT
GATTTTTTTTTTAACTAGAAAGGATTC-ACAATTTAATCAGCTATCCTACTTCTGAACACTCTATGTACAACTAGTAATCT------ACATTTCTTTAAAAGGGCATGCAA--------------AAATACAACCACCCAAGAAAACTCTCTTGCT-------------AGGTTAAGAGGTTGAACCTTCCAACTTGCTC-----------------------------TAATAAAGCTTATTAGTAATTGCTGGGTAT-----TCACCTTCTGGTCTGGCAGTAGTGGATTGCTCTGAAGTGAATTCAAATGGCCATTGATGAGAGCTGTAGGTCTATCATGTTCACAAAATAAACTGCCATTGATGTAGTGAAACCGATCTCCCGGGACCAGGCGATTCCGGCAGGTAGAGCATGTAAAACACTGAAAGGGA-AAAACAAACCCACTGAAAACAAGGTAAAAATTAAGTCTTTTTTTGGTCACAAGTTTATAACCTGTTATTAAGCAGGTATCTGTCAAGTACAGAGACACTTAGGGTTTAGCGTTTTTTCTTCCTTTG-------------ACAGATCTCCAGAAAACAGTAAGCCAAATTGCTATCAACTGGACCAGGCTAAATGGGGACAAATCCAAATACATGTGTACTTCTGTCTGTGGCATAGGGGAAGCGTGGTCTGTGCATGTGGATGTGTAACCATCACTGCCATGCTACAATTTCAATCATTCCTTCAAGTGTCTGCAGCTTGAGAAAACAGT-TCATACCAAGGAGAAATGCTTTGCCCCCATGTAGGTAGGAAAGGTATGATTTTTTTTTTAAAAAAAAAAGAGAGATGCAAATACTACCTTAAGATGATACACATTGCCTTGCGCCCTCATGACGAGTTCACTCGCAGGAATCGACTGTCCGCAAGCGCTGCAAGCACCGCTATTTCCAAATAACCTGAAACAAAGAATAACGGTTGACACCAGTGAATAATCCTAAACCAAAGAAAAAGAAAGAAAAACACCCCCAGACTCTGGGCATCCCTTTGGAATGCATTTGACAGGCTGAATTCTTAGGCTCAAGCCTCAGATTTTCT-GAGTGATTTACATAATCTGGGAAAAATCCTTTTTGTGGGACAACAAACTTC---TGCCTACCGCAGAGGATGCCCCAGATTTAATCA------------AAATATTGACTTACACCTCTAGCAAATACAATT-CTGTTCTACACACATTTTATCAGATTACTAGGTTCATCATAAAAAAAAAAAAGATACAATTCATGACTGGAGTTTAAATGCATTGTGTCCTTGAAATTATATGAAGAACTCT

269 chr6 25954811 25955362 chr1 161617256 161617775 - 29519
TTTGCAACCTAATAATAACCTAGAACATAAGCAATCAG--GGCCTAAGAATATTTGATTGTACATCTAGGCGGAGACACAGCGCTTTTGCCATTAGGACTCAAGCGAGTGCTCAGTCACTGCCGCCTTTCCATTAGAAACCCTCGGCTACCCGGGTTGATATATAATGTGCATGGGTTAACCTTTTCAATCATGGTGTCAACACTTTAGATTTGCTTCTGCTCATCTCTTTCGTCTCTAACCTTCCCTCTCTCTCTCTCTCTCTCTCACTCAGTCTCTTGATAATGAAATGCTTGCTCCTGCTTCCTTTCTATCTGCCTTCTGAGTCCACAATTTAGATTACTTCATCTTGCCGAGCAACAAACTGAATGAAATTTCGATTTGAGCAGAAAGTAATTTACTGGGATCTGGACCCATTTGTCATCATATCTCACTGGCTGTTTGCTCTATCACTGCACTTTTCCTATGCAATCAAATAAGACCACAGCATCTGACAAGCTCCAGAGAGAGAGAGAGAGAAAGAGAGAGAGGGAGAGAGAGAGAGAGAGAGAGGGA
TTTGTACTTTAATCATATCTTCAGATATGAGTCATCAAAAGGGTTAAGAGGATTTGATTGTATATCTAAG--AAGACATCATGCTCAGTGTATTGAAACTCCCGTAAAC-CTCCATCAGTGCAGACTTTCCATTAGAAACTCTCTGCTATCCAGGTTGATATATAATGTGTATGGGTTAACCTTTTCAATCATGGTGTCAACACTTAAGATTTGCCTCTGCTCATCTCTTTCATC-CTAACCTTCTCTCTCTCT------------------------TGATAATGAAATGCTTGCTCCAACTTCCCT-CTATCTGC-TCCTGAGTCCACAATTTAGATTACTTCATCTCTGCTAGCAACAAACTGAATGAAATTTCGATTTGAGCAGAAAGTAATTTACCGGGATCTGGACCCATTTGTCATCATATCTCTCTGGGTGTTTGCTGTATCACTGCAGTTTTCCTATGCAATCAAATGAGACCACAACATCTGCCATG----GGGGGAGGAGGGGGAGAAGGAAAAGGCTGCAGAGGAGGGGAAAGCTCAAGGAA

270 chr6 25955724 25955869 chr1 161618321 161618459 - 4313
AACGAGCAAGTGAAGCTTTAAGAGTTTCTCTTCAGCGGTGGCTGTAGGGTGAAGGGGGGAGGGAAAAACAAATTTGGCTGTGGCATCGATTGGAGCAGCTCAATCAAAACTCAATTTCAAACGTAATTAGCTGTAGGCTTGTGACA
AACGA-CAGGGAGAGTAGTAAAACTGCCCCTTAAG--ATGGCTTT----TAATAGGAAGCCCGAGAAACAAATTTTGCAGCAGCATCGATTTGAAGAGTTCAATCAAAACTCCATTTCAAAACTAATTAGTCTGAGATCCACGACA

271 chr6 25956181 25957320 chr1 161619469 161620708 - 24706
TAGCAGGTTAATTATTTGAGCGGGGAAAGGCTGCTGATAGCATTTGATTTAAAGGCCTGAAGGTTTTAGGTGCTCAATTAAGTTGCTATCAGTCTGCTCCTCACCTCTAATGGTCTCTCTCACCATTGAACTCCTGTGCTGACGAGGGAAGCGTAGAGCAGCAATATCACGGGTCACCATAATTAAGGCCAAGGGACTCTTTAATTGCAATGACACCACCAGATTTGGCTTCCTTCTCCTCAAATCAGCCTTTCCCT----TTGTTGCTTTTCCCACTTTCTAGGTATTCAGCCTCTTGATCAATCAGAGG----AGGAGGATTTTGTCAGCGAAACATCG-----------------------CGGAATGCTGATTTATCGACTTGCTCGGCCTCGAAAAGGGTGGAATAAAGAAGGGCTAC---------------AATCTACGGCTGTCTTT-----CATTACGAAAGCAAGACAAGAAATC-TGTCTGCGCTCCATAGGCAATGTCTAGAGGATTT----AATTTGGATACCGACT--GTGAAGTAAAATACAACCTAGCAGGGCTGTTTTGGGC------CATCTGGCAGAA-----------GCTCTGCCTTTTAAGCGGAACCTTTTGAGTGGAGTGATGCAAGTTGGTACAACAATGATTTCTGCAACACAGTCCATTATAAAAATGCCTCTCAACATTAGCAGGC--------------AAAGCACCTTAAAAGC-ACTGGGCCATA-----TTGATACTTAAGCAGGGCTTTGCAT--AATGGCAGTGTTACATTAGGTAGAGAGAGAGGGAGGGAGCGAAAAAGAGAGAGAGAGAGAGAGGGTGGGG---------TGGAAGGGATGGGGTGGGTAGGGGGAGATTTCAGGCA----AAAAGAGCGTGCAG--------GCGGGTGAAGGGGGCTG------------------AAAGCAGCCAAATGACACTCGGTTAATTCAGAGTAACAGATCTAGTCCCAAGTGGATTGAAGGCCTTGAATTAATTCTGTTATGACAAATCAAGATAAACGTTTCCCCTAAATTGCATGCAATTTAATTAATTTCTGAGATCCAAGTATTTCCTGGCT------TAATAGTTCACATGCTCCCGTGCTGTCATAGTGCTTGAGTGGGCAGACTTCAAAGTGATATTAAATAACCAACTATTAGATTTACCTAGCACGTTCTATTGGAAAAGTGCCATTTAATTACCTGGCTCTATTCAATTAAAAGGACAGTGTTTT
TGGAGAGTTAATTATCTAACCAGGGGGACTGTCCGGACAGTGTTTGATTTAAAAGGCTCGAGGCTTTAGGTGCTCAATTAAGTAGCTATCGGTCTCAGACTGGACTATAATGGGCTCTTTTCTC-TTTAACTC---------------AAGCAACGGGGAGATATACCCCAGGTCAGGCTAATTAAAGCCAGGGGAGTCTTTAATTGTGATGACAGAATCGGTTTCAGTTTCCTT-TCTTTGGGTCCTCAGTCCAAGAAGGTCGTTAATATTTCAGCATTTGGGCAATGCA--------ATCAATCACAAACATCAAGAGGTTCCTTATACAGGGAAAACGGAAAAGATGGGAAGAAATCCCACCAAACCACTGCACTTTAAAGGTGCTTTGCTCCTGTTTGAACAACACCATGTAGTTTTATTCCTGTTTGCCCGCTGAGCTCCAGCTCTCCTTGCTGGCATTAAGAGATGGAGG--GCAAATCGTATTTTTAGTTTACTATCAATGCTTAGCATCTTTCAGTAACTTCAATGACCAATAGGTGGGCTTATTTTCAACT--GCATTATTACTTCAAGCAAAATACATGCAATATGAAACGCTACCTGGCTGTGTTTTCTAAACTG---CTTTTGGGCAAGGAGAGGTACGTTTCTGAGAGTGTGG---CTGAAAGGTATATACATTTGTACCTGCAAGTAAATATCAGCAACCTATCTGAGGAGAAAAAAGCACATCCACAGCTACTGATCCAGAAGCAATTGGTTTTCCAGCAGGTTCCTATATTTAATCTAAATTCTGCACCAGCTATATTAAATGTAACAAAG---AAATGCAACCCAGAAATTATGCCTGGAGCCAAGTCCATTAAAGGTACT---TCGGAAAAACTAGAGACCAGGCACCTTAAAAGCACCAGAAGCTATTGATACTTAAGAGGGGGGCTGTGCATAATAGGAAAAAAAAAATCAGCCAAATTACGCTTGGTTAATTCAGAGTAACAGATCTGCCCCCAAGTGAATTGGAGGCCTTGAATTAATTCTGTTATGACAAATCAAGATAAACGTTCCCCCTAAATTGCATGCGATTTAATTAATTTTTGAGATCCTGTTTTTTTTTTTTTTCTAGCTAATAGTTCACATGCTCCTGTGCTGTCATTGTGCTTGAGTGGGCAGACTTCAAAGTGATATTAAATAACCAACTATTAGATTTACCTAGCACGTCCTATTGGAAAAGTGCCATTTAATTACCTAGC-CTGTTCAATTAAAGGGACAGCATTCT

272 chr6 25957709 25957970 chr1 161621338 161621581 - 12905
GGCCCCTTTAAAATCCCCTAAGGGGACTGGCCTTCGCAATAATCCCCTCTTCTCTCTCTTTCTCTCCCTCGCTCTCCCGCGCTCTCAAAAGCCAATTTGGTTAATTAAATGTTTTGTTTGCAATGTGGCTCTCATTCATTTCGGACACGTCATTGGAAGCGGATAGGAGCCAGGCACTAGATCTCATTAGATAAAACCCATCAGGACTAAAGGAAAATGGAGGGGGACTCTAATTAAAGCTTTTAATTGTGTGGACTCACTG
GGTCCCTTTAAGATCCACCC------TCCCCCTCCGCTCTACAACCCCCCCCCCT-TCATTCTTTCCCTCCCTCTC--------TTAGAGGCCAATTTTGTTAATTAAATGTTTTGTTTGCGACGCAGCTCTCATTCATTGCGGACACGTCATTCGGAGCAGATCTAAGCCAGAGACCAGATCTCATTAGATAAAGCCCATCAGAACTAA--GAAAATGGA-GGAGCCACTAATTAAAGCTTTTAATTGTGCGGATTCGCTG

273 chr6 25959425 25959726 chr1 161624165 161624470 - 16034
GTCTAACCTGATGTAGTCGTTTCTACATAGGATCATGCCACTCTTGGTGTAGCAGGATGTGCCGATCTCTCCAAGCTGGGCCTGGCAGCAGGAACATTTCAGACAGCGGCTGTGCCAATAGCTGTCCATGGCATAGAGGAGAAACCGATCAGCAATCTTTCCCCCACAGCCCGCGCAGCGCTTCCACGACAGAGATCCCGCTCCAACAGGTGGGGGCTGGGCACTTCCTCCAGGGTTCACCATTGTGTCTGCAGAAACATAAAGAGACAGGGAGA-------AACACTGGAGCAGTAAGTCAAGAGTTA
GTCTTACCTAATGTAGTCATTTCTGCAAAGGATCATGCCACTTTTGGTGTAACAGGACGTGCCGATGTCGCCCAGCTGCGCCTGGCAGCAGGAGCACTTGAGGCACCGGCTGTGCCAATAGCTGTCCATGGCATAGAGCAGAAAGCGGTCCGCAATCTTGCCCCCGCAGCCTGCGCACCGCTTCCAGGAGAGGGAGCCGGCCGTCACCGGGGGCGGCTGCGAGCTGCTGCCCGGATTCACCATGGTCTGCAGAGGGCGGGAAGGGGACAGGGAGAGAAAGACAAAACAGGGGCGATG---CAAAAGTTA

274 chr6 25961114 25961481 chr1 161626181 161626526 - 11740
CCAAATCTTTGTTGAAAGGTAATTAGAGGAGAA----------GAGAGAGGCGGGGGGTAGAAAACATTGCACTGAGAGAGAAAGAGAGAGAGAGAGGCATTCAGTAACCCCATTAGTGGAGGCTCTTAGGGACAAGCAATACCTTAGTGCTGATTAAATCTAAAGGGAGATGAATCAGAGA-------CCGAAAGTGACTCCCCCAGATAAATAAGATCGGACCATCGTCAAGTTTCATTCCCTGGAAGAGGGAAGAGGGGAGATTTGAAGAGAGGGAGGGGGTGGCTTTTAAGTCAAATGGGC--AAACTCAAGTAATTACACGGACAGGCAATTTAAGAGAGGGGATGTGCA--GAAATATAAAACAGATC-AGCAGCCCATGGCCA
CCCCATCTTTAGTGAGAGGTAAATATATATGTATTTTTTTTTTGAAA------------AGGAAACATTACACTGAGAAAA----------------GCATCCAGTAACCCCATTAGCTAAAGCTCTTAAGGACAAGCAATACCTTAATGCTGATTAAATCTAAA-AGAGATGAATCAAGAAGACTGACCAGAAACTGACTCCCCT-GATAACTAAGGACGGGCCCTCATCAAGTTTCATT---TAGAGTTGGAAAAA-----------AAAAAAAAAAAAAGAAAGCTTTTAAGTTAAATAGGCTTATACTCTAGTAATTACATAGCCAAGCAATTTAGGTCCTGGGATAGTCAGTGAAATAGAAAGCAGAACTGGCAGCTAGAGGCAA

275 chr6 25962268 25962518 chr1 161627891 161628149 - 2028
GCGCTGATGTCTCGCCG--CTGCTTGTCGCTTGTGC------TCTACATGTGTCAGTGACAGAAAAAAACCCAGAGTAAACCTCCTCTCGCAGGATGACGTCAA------TCAGGCTGTGGCCAATCATGACGCACTCCATTCAAGCGGAATGAGGAATACAGCCAATCAAAAGAAGGCGA---GGTTGACTTCGACACACACTGTTCAAAGAAGGAAAGATTGCGGTTGAGAGTGGCTGTCTGCTTGTTGAGGTTGGACAGGGCAGA
GCGCTGGCCTCTAGCCGGCTCGCTCGCTCCCTCCGCGGCTCTTACACATGTGTTACTGACAGAGCAAAATCCCAACTACTCCCCGGCTCTGCCTCCGACGTCAGCGACCCTCAGCCACTGGGCGGCCGGATTG-------TTCAGGCGGAATAATAAAACCTGCCAATCCGGGGAAGGACAAAGGGATGACT--GAAACGAGACTCGGGGGGCGGGAGAGAGAGCGAGGCGGCAGAGCTGGCCGACAGAGGAGAAGGGAAGGGCCCGA

276 chr6 25962798 25962910 chr1 161634519 161634630 - 1292
TTATATTACATTATTAATTGGTTTTCATTTTTACTTATATATTTATGTATTTGTCTTTA-TATATTTGTAATCAAATGTAGTTAATTTATTTGATTAAATATGATTATAAATTT
TTTTTTTGAATTAATGGATAGTAGGCAAGTTCA-TTAT-TATTTGGGAAAAAGTTTATAATATATTTGATATAAAATGTACAGATACCATTTAATGTGTTATGACTATCACTTT

277 chr6 25964478 25964913 chr1 161645304 161645705 - 8046
CCTCTGGATTCATTAGTAAGATGTACATTGTGTAAAGAGTCTCCTATACCAGATACTAATGGTTTAATTGTCACTGGTCCTGCCTGATTGCAGCGAGCAGTTTG----ATTTCCCTGCAGGAAAGGCAACTCTATTTCTCCCAGGATTGGGCT---CGATTCTCTCCAACAAGAACAATGAGCCAAAGATAGCAAAGAATGTATTTTCCACGAAGGAATAATTAATTTATCTCAACTATTAAAACTAGTGGGAAATTATGGGATGACTCTGAATGGGGGCCTCGGAGGAGAAGCTTTGTTTGTTCTTGGGCTGTTTTAATGAGCCTTTCACAAATGGCCAAGAAAAAATACTTCTTTCTCTTCTTCTTTTTTTTTTTTTTTGCAATATGATAGTCGCACACAATAATGAGGAAGGGGGTGCTTGGGGGATCCGAAGGAAAAGA
CCTCTGTGTTTATTTGAAGGCAATCTACTTTAAAAAGACATTAATATTCTTAGAATTATTATTAGAATAATTGCTTTTACT--CTGCTCAGAACACACATTTTTTCTCATTTCCCTTCAGCACAGACAGCT---TTTCACTCAGATATAAACTTCCCATTATTATTCCCCACCCCCCAAAAATGAAGAATAG-GAATTATACATTTTTCACTAAGGAATAATTAATTTGTCTCAAGTATTAGAAC----AGAGAATTGTAGAGTGACTTTGAATGGTAGTCTCTGAGGAGTAGCATTGTTTGTTCTCTCCAGTGTTTAATGAG-CTTTAGTAAATGGCCAGGAAAAATTAC---------------------CTTCTTTCTGTAATATGAGAGAGGCGAAGAATGA--AGGAAG-------CTATAGAATCCCTAGGAGAAAA

278 chr6 25980923 25981267 chr1 161648354 161648760 - 1393
ATTATATTTAAGGCAAACAGGAATGAACAGAAGTGTCTGGTACAAAAAAGGCAATC--CAAAAACTTGGTAAAAAAAAAAAAAAAAAAAAAAACTAGCATAAGGTCAAAATAGGTGG----------------------------CAAACAGGATCAAAATAGGTGGCAAACAGG------------ATCAAACAAGGCTAAGGTGAAAAACCAAACAGGTAAAACAAAGA-----------AATACAAACGTACATCTACATTAAAAACCATACTAAATTGGTATATGTGTGGTATATA-------AATAGTTTGAATGATCAT--------TGTTCACAAGTCTCATCTTTGTGTGTCTTC-----TCAGCCGTGATTAGCAACAATTGTGTGTGACATGGCTTGATAGGATTTGT
ATGATATTTAAAGCAAACAAGAAAAAAAAAAAGCCTA-ACTCTTGAGCTGGCATTTTGCATGACTTTGCTAGGAAGGAAAAAAAGAAGAAAGACAAGGAGGA----AAAGTGGAGGGGGAAGGAAGAGCTTTTCTTAGTTTTTCTTAAACAAAAGAAAGAAGGGAGGAAGAGAGGAAAGGAAAGAAAAGCAAGGGAAGGGAAGAAGAAAAAAGAGAAGAGAAAGGCAAAGAAGATTGTTCTGAATATCAGGGAAGGTGACTCTTACTGGTGCTGCTAGAATACTTTAGACATGCTATGCCCTCTGGTAGCAACTTGCATTATGCTTCGTTTTGTTTTCAAAAACTTCA-----AAGTTTCTCCAGGCTTCATCCCCAATTAG-AACAAATGTCAGTAACATGCTTGAAGAAAATTTGT

279 chr6 25984855 25985169 chr1 161662494 161662807 - 11696
CCATAATTATTCTGATCAGAACAGCCACGGCCCTCGA-----ACAACATCACTCTAATGAAAGCTCGCTAATCCTTAATGAGTCGCTATGTCTTGTGATAAATTTCATAATTATTCAACCC--AGCGCGACGGGAGACGAAAATTCATCAGTCAAAGCAAATTAGCCCGGCTCCATTATAGTGCAGCGTCTTGTAGAGACGTTCACTTTATTAGGCCTCTACAGCCATCGCAGTAATTGGGAGCATATTTCACTTGGCTGTAGCCCCACTTCATTCAAGGACTGCTTTTATC-CTTTTATTTACACGGACTCCCTTTCTAAAA
CCATAATTATGTTGGTCAAG---GCCTGTGTTCTTGACAAAGAAAACATTCCTCTAACTCAACCTGAGTAATCCTTAATGAGTCCTTGTATCTTGTGATAAATTTCATAATTATTCAGCCCCTACCACTA----ACACCGAAATTCATCAGTCAAAGCAAATTAGCCGAGATTCATTAGAATAAGACATCTAGTAGGCACATGTACTTTATTAGCCTCTTACACCAATAGTTTTAATTAGGTACATATTTCAC--AGCTCTCGAGCTACTCCAGTGAAGGGCTGCCTTTATCTCTTTTATTTACAGTAACAAGCTATCAAACA

280 chr6 25986013 25986050 chr1 161751124 161751161 - 1993
TTTTTTAAAATTAAACATATTCCACACTTAATATATCA
TTTTTTAAACTGAAATTTATTCCACAATAAATACTTCA

281 chr6 25992956 25993621 chr1 161751570 161752134 - 12011
TTACAGCTCATTACAACTATGTTTGTCCAAAACAATGGCCTAAAGTAATGAAAAAAGCCGCTGTGAGGCTGAGCTGATTGGAAGGTAATAAAAAGTGAAAAAGGACAAAGTGAAAAGGCAATGCACACACTCGCTTTCACAACACAGCCTGAAAATAGCATCCTTATCATCCCTGTTTCATTTAGATTTGATTACTGTCGGATTATAATGCAATCACAACACTGTTTGAGAGGTAGCTATGGG----------AACGGCATATCTCGTGGCAGATCTTAATTTAGGTTTGAACACTCCAGATCACTTAGATACAAGAGACGAGGGGGAT-GGACAAAAAAGAAACAAGGGCGCGAGAGGAGGTGAGAGGTACACTGGGAATGAGGCATGTTGGGGGGGAGACAGGACGTGGAGACAGGCACTTTCTTGTTCTTTCGGTTGTATTTCATA---TGCCATTCAATTTGTCTTTCAGGACCAAAATCAATTTCTGATGACAATCCTGTGTGCTGCACTCAAAGGCACAGAGTTCCTGAGTCCTGGGAAAGTTGCTGTTG----GAGACGGT---GGCTAATCTCGGCAG-------AATGAATCATTCACACTCTTATTTGGACATCTGTGTTAACATTTTCCCTCCCCTTCCTCATAAACTCTCCCTGACTGGCGATGGTTTCATTACAAGTTTTC
TTACACTTTATTACTCTAATGATTCTACAAA-CACTACCACAATGTGATGAAAGA---CAGAGTAGTCCCGGACTGATTGAGAGCTAATAAAAATC-----AGTAC----TGAAAA--------------------------------CTGAAAAGAGCACCCTTATCATCTTTCTTTCATTTAGAGCTGATTACTAGGGGATTATAATGCAATCACAGCTATGTGTGAGAGGTAGCTATGGGAACCAGTTTTAACTGTTTATCTAGCCAAAGATCTTAATTTAAGTTTGAACACTCTGATTCATTTATATGTAAGACACCAAGGAGACAAAATGCAGAAGAAACAGATGCGCA----------------------------------------------------------------------CTTGTTCTTTCCATTTAACTTCGTAAGCTACCAGCCAATTTGTCTTTCAGGGACAAAATTAATTTCTGATGACAA-----TGTGAGCAAGTAATAAACTAGAAGTTCCT--GTCCTGGGAAACTTGTTAATGCCATGTAATGTTCTGGAGTTATTTAGGAGGGGAAGAAAGAGATTTGCTCCTGGAGTTACGGGGACATCTGTAACAGACTTGCCTTTGTCCCAGCTCTTAGTCACCCCT------GCAGAGGTTT-ATGACACCTTTTC

282 chr6 26034185 26034768 chr5 29745079 29745653 + 3000
AAAAGTAATTACATGTGTGTATAGCAATTACATATTACCTCTCAGATAACATTAAATAGTTTAC------------CAATGTAATTACAATGTCATTACATCCAAAATAAACGTTTGAAATTACATGTACTGTGTATATTTACATATAAATACACAAAGACTGTTCAGTATTGTACTA-ATATACAAA---GAAAGGTATTTATAAA-----TAGTATCTTGGCTGTATTTATAACATTATAGCA-ATGTAATTACAATGTAATCACTTAGTA---ATCACAATGTAATGACACTGTAATTGTACACAATATAAAACTAATTGCATGTGTACTGTCTAAATGTATGTATACAACTGTAAAA----AATACTCTAAATGC---AATATACAAAGAAACATTTACATTTAAAAATATTTTCTTGGATGTAACTACAATGTGATTGCAATGTAATGACATGGCAATTTCAGTGTAACAACATAGTAATTACATCCAAGATAAAAGTTTGTAACTACATAAGTACTGTGTATATTTATGCACACAACTATAAATAAACAAATACTATACATGAAATAAACAAAGAAATATTTTAGAATGTAATCACATATGACATCTTGA
AAATGGACTTATTAATGTTTAAGATTATTAAATATTAATACATACAAAATATACAAAATACTACAAAGGTATAAACCAAAATAATTATAATGCAAAGGTATATAAAAGAGTCAATTAAAAATGTAGGAGATATGTATATGTACATATATATATACTCACACAAATATATATATTACTCTATGTACAAACATGACATATAGCTATAAAATTATTAATATATAAAATAGACATA------TATAGCAGATGTA--TAAAATGTATTCA-TTAATATATATCATAGTGAAATAGAGC--CAATTA-AAACAATGTCAA--TAAGAGAGTGAG-------AGAATGGATAAATACTA-TATAAAATTTTAATATTTTATATACTTTATTTTATATAAATATATTTATATTTATATAAATATAAT---ATATAAATATATTTTATATTTAATACTATATAA----AATTTTAATGCAAGAATA----AATAAACACTAAAATTAAAGAAGGTGATTGAAATGTTCCAGTATAAGCCTATTGAGAATTCCAGAAATAGGAATTAGTAAAACATCACATAGGTAAA--------TTTCAAAGTATTAGATCATGGCAATTTGA

283 chr6 26035325 26035507 chr5 29752597 29752823 + 1939
TGTGTATATATATATGTGTGTATATTTATGATTTACAAATACTGTGCATGAAATAAACAAAAAAAATTTAC----------------------AATACTATCTTAGATGTAAAAAAATAAAATAAA------------AAACAATGTTCTAACAATGT--AATTACAATGTCATAATGT--------AGTAATTATAACGTAATGACATAGTAATTACATCAAAACA
TGTGTATATATATATATGTGCTCATTTTTGTTCTACAATGACCTTTTGAAATGAAAACCAAGAGGGGTTCCTGCAAGTCAACACATACACACAAATCCTGATTCAAAAATGGGCAAATAACTTGAATAGATTTCTATTAAAAAATATTCAAATGTTGTACAAGCACAAAAAAAGGATGTTCAATATCACTAATCATTAGGGAATGCAAAGGAAACCACAATGAGATA

284 chr6 26073340 26073689 chr1 161851656 161852017 - 10684
TGTGAACGTGACATGATAGCACTTGAACGGGCCGGATGATACTTGGACTATGCCAATGTCTGCACT--------AGTTTACTTTTGGATAGATTTTCTCGTAAAAAAAGTTCTGAGAAAGCAGGTAAAGCTCGCCGTCTTTTTCTCTGACACTGTGAGCTCGCACAAACTGAAACTGTTCCAGAGCAAACTCATAGAACTCGTTCTCCATCTTCCAGATGTTGGACTGCTGAAGCTTCGAGATGGACTCTTTAGTGGGAGGCTTCTTTTCACTCGTTTTCCTCAAGTGAGACTTCTTACCTGCACATATA-----CACATACAGTAATGTGAAAAAATTTAGGACACCCTTTGAAATTCCAAT
TGTGGAGCTGAGAACAAAGGTGAAGACAGGGTCAAATTTTAGTTCAAGAAT-CCAATAGTCACACCTTATACTCAGTTCGACTTAGGGTAAATCTTTTCATAGAAAAAGTTTTGTGCGAGGATGTAGAGGTCTCCATCTTTTTCTCGAACGGCATGGGCTCTGATGAATTGGAACTGCTCTAGTGCAAATTCATAGAACTCATTCTCCATTTTCCAAATATCAGATTGCTGTAGTTTTGCAATGGTTTGTTTAGTGGGGAGTTTCTTCTCTGTGGTTTTCCTAAGATGAGATTTCTTTCCTACTTACAAAGGGGGAAAAAAAGGAAAGGTAAATAATTCTTGGAGAACACACAAAAGATCAAT

285 chr6 26074523 26075027 chr1 161852530 161852996 - 8664
AAAATGTGGTAAGTGAAAAATATATATGTACCCTATAATGAATAAATGTCATTTTAATTAATTAATTTAT-TTTTTATTTAAAAATGTGTGTATTA-GTTTTTCTATTTATTAAATAATGTCTTTT----------CAATTCA-GGCCACTTAATTTATTTAGGGCTAGCAAAAACTGAAAA-----CTGCCTGCCTGAAAGGCTACTAAGGAGTCCTTTGTTCAGTTATATTTCACCAGAGTCAACTCTCGGTTCTCATTTATCATGGTTTCCACAAAAGTATCAAGTAATATTGATGAATATTATGTTATTATCAAATCAGCATATTTAAATGACTTCTAATGAAATAAAAACAT--------TACCTGTGCGGTAGAGCTCAGTTGCTCCTCTGAAAAAGCGTGGCAGAGCAGCTTCCAGCATCATGATGAAATCCTCAAGCTCCTCCGTCACTCCAACCAGCAGATACTCGTTCACCAGATTATACTTAGCCTGTTCCAGAGCCCACTTGCTGCCAACATTCCTGCA
AAATGGTAGTAGGCAGGACTTATACACAGGCCTAATGTTTGATATCTGGCATT---ATTGAATACCATACATTTCTATGGCTGGTTCTGTACTTTGTATCATTCCACTATTTCTACAGTGCCTTCTAATTTTCACCTAATTCACAGTTACTCAATTGAAA-ATAGTGAGCAGAAACCGACAAGATACCTGCCTTTCTGGA--GCTA----------------TCTGTTGTGTTTCACTGAAG--AAACTTCAAATCACATATTT------------ACAAGTTGCAA--------------------------ACCAAAAAACCAAACCAAAGAAAGCTTTAA--AAAGAAACCCTTCCTTTATATACCTGTGCGATAGAGTTCAGTAGCACCCCTGAAAAACCGGGGCAATGCTGCCTCCAATAACATGATAAAATCTTCAAGTTCTTCAGTAACTCCCACCAGAAAATATTCATTAATTAGGTTATACTTGGCTTGATCCATAGCCCACCTGCTTCCCACATTCCTGAA

286 chr6 26075148 26075275 chr1 161858474 161858601 - 7437
TGTATTTTACCCACCAGCACTCAGAGTAATGGCCACAGAAGAAGGGGATCTGTAACCAAAGCTTCTCAGGAGCACAATCTGAGCCTCCAGATGACACACACTCATCAAATGTCTAAAACACAGATACA
TTTATCTCCCCTACCAGCATTCGGAGCTATGGCCACAGAAGAACGGGATTTGAAGCCAGAGCTTCTCTGGAGCACAGTCTGAGCCACCTTCTGCTACACATTCATCAAAGGTCTAGAACAAAGACAAA

287 chr6 26075288 26075553 chr1 161863644 161863900 - 7732
CACATTTAATCATGAATGTGGTCAGAATCAG--ACACATTTAATCAGAATGTGAGTTGTT--ATTTCTTACATTAAAGGCTTTGTGAAATTTTGAAAGAGAAATATCAAATATTTATACACACCTTTTTGTCTCCTTGCTTTCTCCGTCGGAGACCTGGTCGATAGTCATCTCCAAATCGAAGGAAATAGTAGTAGGACACCAATCTTTCAATGGGATCCCGTACGATGTTGATGTATACTGGCTTCCCCTTAACTCCAAACCTACAGTA
CACAATAAGCAAGTAATAAATTTATAATTAACAACAAATTTTAAAAGCACATTGCTCACTGCAGTTCATAAACAATTATCTTTATAAAAATCTTAAAACTAAA------ATATT-------ACCTTTTTGTCTCCTTGTTTTCGTCTCCGTAACCCTGGTCTATAATCATCTCCAAATCTCAGAAAGTAATAATAAGAAACTAGCCTCTCAATAGGATCCCTTATGACATTAATGTAAATTGGTTTCTTCTTCACACCAAATCTGAAATA

288 chr6 26076345 26076719 chr1 161871907 161872290 - 5419
AATAGGTAGTTTGAACAAGCAGCAAGTCATTTTTGAGTGACTTAAGGTCTGTTCCATTATCAACCACTAGAGTGCAG--AAGCACTTAAAAAGTT------AAGCATCTGCCTGATACCGTGAA-----------TTTACTCTCCAATGACTAGAGTCATAATCACTACACTCAAGTGCAGCACAAGTGCTTCCACTTT------TTAGTGTCAA-------CTTTTGCATA--AATACAGCAGAACTCACTTTGTGAAATCTAGGTAGGAGACATGGCCGTGGTAGAACCCTGGCTTCATTTCTCGCCAGGATGTCACGTTCCTTACAAACCTCATCTGTAAGCACAAGATAACGCATTCGATTAGTACACCAAAAGTATTTTAATAACACATGATATGCTGCCATCA
AATAATAAACTTTAAAGAGTAATAACTAATATGTAATTAATATAAGAATTGCCAATTTATGAAC-ACTAGAGGGCAGTAAAACACTAAGAAGGTATATTTAAATTACAGATCTAAAACTGGCAAAGGCAAGACAGTACATTCTT---TTATTAGAA----AATCATAACAATTTAATG------AATTTATTCCTTTTTAGGTTACTAGAGTACAAAGCATTCTTTAGCGTGTCATTTCAGTGTAACTTACTTTGCAAAATCCAAGTAAGAAACGTGTCCATGATAAAATCCTGGTTTCATCTCTTTCCAGGAAGTTATATTCTTTACAAAGCGCACCTAAAAA---GGGAGAACACATTCATTATATACA--------ATTTAAAGAAAATGAAATTTGATGATAGCA

289 chr6 26088879 26089244 chr1 161882482 161882863 - -739
TCTGGTGTGAACACAGCATTATACTAATTAATTATACAAGTAATATT---AATTATTCACCTCCATAATCATG---TTCAACTCCTGTCTCCATCCTTCTATATAATTGGTAATGTTATGGCAGAGGCCAGTC-----TCCAGGAGCAGAGGGCCTGTTGACCACCTCTATACAC------ACTGCTCTCTGGTTTAGGAAAGACTTTCCTCTCCACACC----AGCCATCTCAGTCCCCGGTGAAAGTTTTTTCATCAGCAG-------GGGACCTTGTAAATGGGCAAAGAACTCAGCTTATGCCAGAAAACATACAGGTAGATGTGCTGATATTTCTTTTTAAA-AATGTA-----AAATCCCAGCAGTCACAGTTTTAGTTTGTTTATTTAATGAG
TCTAATAAGCCTACTCCAATTTGGTATTTGATCCTA--AGTAGTATTTGCAAACATTATCTTTCCTTCTCATGGGGTGGAATTCCCATGCCCTTCCATATTTATAGAGAG-AACTTTATTTATAATTGCAGTCAAAATTCCAGGTGTGGGAGAAATGTATGCTACTACTATTAAAGAGATGAGCAAATTTTATTTCATAAGATAATTTCCTCTACTTTTCTTAAAACCATTTCAC---------AAAATTATTTATTCATCTGTTTATCTAAAACTTCGTGAGAATTTAAA-AGGTAAGATTATGTTGAAGAAGCCACAACTAAAC---TATATATACATTTATAAGCAATGTATATATAAACTCTCTCTGTATCTATCTC--TATCTCTATCTAGTAAA

290 chr6 26089270 26089873 chr1 161882904 161883531 - 9684
TATTTATTTGGAATTTGTTTTAAAATAACAATTTAGTTATGGCAGAAAAT-------ATATTATTTTGCTAAATAAAT-----------GTGCAGCATTTAAGAAAAAAAATGAAAGGGCTCTTGTTTACCTTAAGTTCACTATTAGTTTAAAATTGTTCTGTTTAAAAAAAAA---GTCAATT--TTACAACTAAACTGTGAATCATGAGATA-------------------AGCATTGTGAATCATAACGAATTGTGAT-ACATCCCTATAAG-CAATTAACAGTTTAAAAATAAAAAATAAAAATCACTAATTTTCCAGTAATGTTTTTTTTCCCCCATTTGAAGATCAAGTTACCTGGTCCTGCAGAGACATGACTGGATTGTTCTTGGTGGTGTTAATGTGGAGGACATGGAAGCGGTTCTTTCCACACAGGTCATATGCGATGTTAGTGAAGGAGGTGCTGGCAGTCTTGGGCACACGGTTATAGATGATGATCAGATCCTCAATCTCAGGCAATAGAGGAGTTTCCCGCAGGCCGTCCCTCATCTGTCTCTGCTCCACCTCTCGCACTTCATGCCGGGCCATAGTGCGCTCTGCAGGAGAGAGAAGACAAACAAAAAAAAAATTAAATTTATTATCACAAT
TATTTCTCCATCATAAGTT--GAGACAATAATTT--TTATTGCAGGGTATCATGCCAAAATTATATTTTTAAAAGGATACTATGCTCAGGAACATCAGTTTTCTCAAAAATTCAAGCTATTCATTAATTCATTTACTTCACAAATA-TTTGAGTACATACTATATGCAAGGAAATGTGTCAAATACTGTCAAGTAAA--ATTATACAAAAGTTAGCTGGCCCTCTCCCCTAAAAGGCTTATGATCCACTGAGATCAGCACTCACATCCCTTTAAAATACTTTATCCCCTTGAGCTAGAAAATTTGAGTGAGGAAGTATTAGAAAATATTTGGGCATTCC----TTAAGTGGTAATTACCTGATCTTGCAATGACATCACTGGATTATTTTTGGTAGTGTTGATATGAAGGACATGGTATTTATTCTTTGCACACAGGTCATAGGCGATATTGGTAAATGAAGTGCTTGCCGTTTTGGGAACTCTGTTATAAATGATCACCATGTCCTCTTCCTCATCTAAAGTGGCATCTTGCCGAGGGCCATCCATTGTATGTCGCTGCTCAATTTCTCGGACTTCGTGTCTTGCAATAGCCCTTTCTGGA--------AAGAAAAAC-AGATACGAACTAAGTTTTTAAGGACACT

291 chr6 26092654 26092751 chr1 161886564 161886656 - 2159
TTAAAAAAAAAATGTCATTTTTAAATCACTGTATGCAATAAAAATGGCTCATACATTCAAT-TACGCCATGTAATCTTAGATTATTAATAAAATATAAA
TTAAAAAGTAATTATTATTCTTGGTTCATTATATGTATTAAA------TCATATAAACTGTGTATTTCATACAATTTTAGAAATGTCTTAAATTATGAA

292 chr6 26227321 26227618 chr10 79007823 79008133 - -828
ATAATAATAAAATGTAAATTTAATCAAGTTAAAAAATCAGTTGTATTAATTATCAACTTAAATATTTG----TGAAATAAAAATGTAAATATTTATTATTCTTAAAAGCCAAATTATTTTTAGATATAAAAT---GTAGTTTGTTGTTTTAAACTTGTTTAAA-TACACATTATTTTGCAATTATGATAATTCATTGATTTTCTTTTCGGCTTAATCCCTTTAATA--------ATCTGGGATTGCCACAGCAGAATGAACCAGAGTATGTT------TAATGCAGCGGA-------TGCCCTTCCAGCT-----GCAACTAATGAAGATAA
ATATCATAAATATGCCAATTT--TCACTGTAAAATAGTGATTATGATTGTTGCTAA-GGAAATATTTGGTTTTGAACCAAA---GTATATGTTAATTGCTTGTCAGTGATTTAT-ATTTGTAGCTACTAAATCACTCAAGCCTCTGTCTT----TTGCTTAAAGCACACACACACATACACACAC----ACACAGTCATCTCCGCTGCAGTGCAAT----TTAATATTGAACATAGATGTTGAGGACATAGCAGGAGGAA--AGAATAAGCTGTTAGACAACTCATCAGGAAATTCTCTCTCCTGCAGCTTCTCAGCAAGTCATAGGGTAAA

293 chr6 26227619 26228468 chr10 65322021 65322919 + 946
TTGTTTTTAAAAGACTAAATTTAACAATAAACTTAAATGAAAGATTAATACACTAAAAATAAATATATTGTGTTAATTAGTGACTTAAATATTGGTGAAATAAATGTAAAAAAATATTTTAAAATATTCAATATTATTAAATGTCAAATTAATTTTAAATATAATATGTAGGTAGTCCTTTTA-----AACTTGTTTTAATACATGTTGTTTTGCTTATGATGATAAATGTTTAACAACAAACTTAAATTGAAGAATAATAAATAAATAAAAATATATTGTATTAATTGGTGACTTAAAAATTGATGAAATAAATGTAAATACAT-ATTTTAAAATGTACTATTATTAATTTTAGAAATATAATGTAGTTTGTAGTTTTAAACTTGTTTAAATACATACTGTTTTGCTTATAATAAT----------AATAATAATAATAATAATAATAATAAACAACAATTCTTTGTAAAACATTTAAA---------------TTAAACAAATTTAAATTTAAGTTTAATAAAT------------------------TAAAAACAAATCTATATAATTGATTACTTAAATATTGGTAAAATTTATCAAATAAATATTTTAAAATATTTACTAATATTGTTAAATTATTTTTAGAAAAAAAAGAGGTT--TGTCCTTTT---AAACTT-----------------------GGTTAAACACACAGTTTAATTTATTTCTAAAAGATT-------------GTAAAAATGTACATTTAAACATATGTTAAATTTAATACATTTATTTATTCTTTGCATTTTGTTTTTGTTGTAAAGAATCTAATAATGTATATAAATGTTTTATATATTTTTTCACATTTAAATAATAATTTT------------AATTAAATA---TTTACATTCATTTATTTTTGAAAAGTAATTTTTTTGTATTTATATTCATTCAT
TTGCACTTTGAAGCCCAAACTTAGCAATAAATAAAAATAAACTCTTGATGCACTAAAAATAATTA------------TAGTGATTAAAATTACAATGCATGAACAATTAATACACACACAAA-------AACATTGGTACATGCAAAATAAGATGAGTAAAAGAAGTGAACGTATTGCTTTAACTTATAAATTAAATTAATATAAA--ATTTAGAAAAGGCAAATTAATGTATAGTGACAGA---AAAC---AGATCAGTAAATCAGTGGTTGCATGGTG-----ACAGGGGGACTAAGGAATG--GGAGGGAATGTAGGAACACAATTACAAAGGGAAGTAATGAAACTTTT-----TGGAGTGATGTTTATTTTCATAATCTTAGATGACTATATA-TGTCAAACTTATAATACTGTACTGTGCAATTTATTGT-ATATCAGTTGTGCGCATCAGAAAATC--TGTAAAAAATTAAAACTTATTTTCAGTATCCTAATGATTTCTTCTCCCAAGTTTAAAAAATGATGGAGGCCAATGAACAGATAACTAGAAGAAGGTGATTCCAATCATTTGTTTCAAT-----TCAAATTTAAC-----AATGGTCTATAGTTTCTTTTAATATTGGATAATTAATTTAAGCACAGTAGGGTTTTTATGTCCTATTTAAAAAATTGTTGTGTACTCCAAGAGCACTAAGATTACAAGAATAATTTTATTTTCCTTTAAAAGCTTTATATGAAATTCATTAAGAATTGATGTTTGAACA-AAATGAAATGTGGAAGAGAGAG------TCTGGATACATTTTTAAATG--AATATTTAATTGATCCAGTATGATTTATTATGAACTTTTCCCCAACTGCACTATAGTATTAGCCCTATCAAAAATCAAATGATTTTTGCGGACCTCAATTCTGTTACATTGAGCCATTTGTCTCACTTTTCATTAAT

294 chr6 26234741 26234873 chr1 162041258 162041390 - 8270
CTTACCCAGCTTTGCCCGAGACTCATCCAGCTTCTGAATCTGGTTTTCAATAAACAGCATCGCCACTCCAAACGCCATAACAGCCAGCAGCTGGAACTTGGGTGGCATCATGATCCTCAGAAGCCCCATCAAA
CTCACCTAGCTTCGAGCGGGACTCCTCCAGTTTCTGGATCTGGTTTTCCAAGAAGAGCATCGCCACCGCGAAGGCCACCACCGCCAGCAGCTGCAACTTGGGCGGCATCATAATCCTGAGGAGCCCCATGAAA

295 chr6 26236985 26237330 chr10 79010046 79010425 - 4283
ACAGATAATCCCATCTGGCTATAGAACTGTATTTTATTTTTATTAGTATTTTTAAGAATTTTAAATAACAATTATTAAGAAGATTTTTTC------TGCTGCAGTTTTTTTTAAGTTCCAGAAAATAATCTTTTAGACATGATTTACCTGTTG-CTCCTGTTTACTGTAGGCTCTGTTCAGCAATATATTTGGTAACA---TAGGCCTTTATCAGCATTTTTAAAGGTTACTAATGGTCCAGTTAACTGCA----GCAGTTTAC-------------------TTTTTAGAATTTTGACTGTAGTTTGGTTTAATGACGTTTAATTTCATTTCAGTTTGATTATT----------GCCTTTGCTAAATGTTTTACTCAAATAAACAAGT
AAAAATAAATGCTTTTAGATAAAGGATTGTATCATACACTTTATA-TATTTGTGTAACTGTCACAAAGCATACATTAAGATGATTTTTGTAAAAATTGTTTTTTTTTCCTTTTTATCTTTATGTAGAATATTTTGGAAACCTTTTAAATGTTGGCCTATATTTA---TACCCTGCTTTTAGCA-TATATTTGTCAACCATTTAGGACTTTTTCCACATTTTTATAGATAATTAATGAACCAATTAACTGCATTATGTGATTCACATGTACAGCAAGATCAAGTTTTTTAGAATCAAAATTGGCATTCTATCTAAAGATG----ATACCTTCAAAGTTAGATAATTAAAGGCCATGGACTTTGTAGGATAATCTTCTAGGTTAGACAAGT

296 chr6 26291952 26292808 chr10 17914227 17915101 + 4416
CAGGCTATGTAATAAATTGTTTATACATCTATGATCATATTGTAAATGTGTTTTTATATATGTCATTTACAGTATTTGTGTTTTATAGTTATATACA-------TATACACAGTACACATGTAATTTGTAATTAAAACCTTTATTTTGGATGTAACTATGTTGTTACAAT--GTAAGTACTTTGTTATTACTTTGTATTTACATTCAAGATTTACAAATCTATATTGCATGTACAGTTTGTATTT-----------ACAGATAT-------ATACCTAAATATGCACAGTACAAATGTATG-------TAATAAAATTTGTTTCTTGTATGTAATTATGTTGTAGTTACATCCAAGAAAACATTAGTAAATTTAAATGTTTTTTTTTGTATATTTTAAGTACAGTATTTGT-TTTTTATATTTGTATACATGCAAATATGCACAGAACACATGTAATTATAAACTTTAATCTTAGATGTAGATACTTTGT---CATTACAT---TGTTACTACTATGTCATTACAATGCAATAACCTTGTAATTACATCAAAGAT----------AATATTTATAAATATAAAATGT-TTCTTTGCATATTTCATGTACAGTATTTGTTTTTTATACATACATTTACGCTGTACATATGTAATTACAAACTTTTAT-CTTGTGTGCAATTACTGTGTCATTGCATTGTAATTACTATGTTAGTACATTGTCTTTACATGAAAATAATATTCATAA-ATGTAATTTTTTTGTATATTACATGTACAGTAT---TTTGTTTTTATAGT---TGTATATGTAACACCTGCTTACACCTATAATAATTAAGAGCTATTTGT-TGTGCTAATTTGATGTGTTATTTCCTAAGTGCAAAGATG--------TTATTTGGACCAGTTAGGTT---CGACTATGGAG
CAGTATATGTG-TGTACAGTATATACATGCGTG----TACAGTACATGGGTGTGTACGTATGT-GTGTACAGTATGTGTGCAGTATATTTGTGTACAGTATGGGTGTGTACAGTATGTGTGTG-CTTACAGTAGACATCTGTGTGTGTACAGTATATATATAAGTACATGCAGTAGATATTTGTACAGTA-TGGATGTGTACAGTATATATGTGTATAG-TATAT-GTGTGTACAGTATATATGTGTGTGCATGCCATAGATATCTGCAGTATATCTGTGTGTGTACAGTATATGTGCGTGCCTACAGTAGACATCTTTGTGTGCAGTATATA-------TGTGTGTGCATGCA-GTAGATATC--TATGTGTGTACAGTATATCCAGTATATGTGCA-CACAGTATATGTGTTTTTACA---GTATATATGTGTGCATATACAG----TATGTATGTATAGACATG-----TGTATGTGTGTACAGTGTGTACAGTATATATGTGTGTGGTATATATCTGTACAGTATG-------TGTGTGTGCAGCATATATGTATGTGTACAGTATGTGTGTACACTGCATGCATGCATTCTATATCT-GTGTACAGTATATGTGTACAGTATATACATGTGTGCAGTACATATGTGTGTACAG---TATATACATGTGTGCAGTACATATGTGTATACAGTATA-----TATGTGTGTGCAGTAAGTTTAAAGTATGTATGTATGTATAGTATGTGTGACGTGTGTACAGTGTGTGTACAGTATACCTGTGTGTGTGCAGTATATGCATGTGTGGCATATATATATGTGTATG-----TACGGTATATGTGTGTGTGCAGTATACATGTGTGTGTGTGTATTTGGAAGGAAGAGAGAGATTTATTTTGACGAATTGGCTTGCACAATTATGAAG

297 chr6 26292809 26293223 chr1 74775429 74775845 + -1666
CCTGTAAATAGTATGAATAAATGTTTGAGAAAAGAAAATATTCCACGTGGTTTTC--TTTAA----ATCAGCTGGTAGTTTAC-TATATGAATTGGCCAATGAAAAAGAGAAAAAAATAAACTAAAGTTTAACAATAAAAATAAAGCAGTATACTTG-------TATCAGAAAAATACAATTGACAATAATGTACAGCACATACAATCCTATAGGTGCACCTTCTAAACACACTTATGTCTCTTTAAGCATGTAATTTTCCCATTCATGAAA----------TTTTGTCTCACAGAAA------------AGAGTTACACTGTGAATTAGTTGGCTTTCTTAAAACCAATAAAGCCCAAAGAATCAATAAACATTACAGTTCAACAGACTTTGTTTATTTCTGTTTT--TTGTACAAAAAATCCAAGTTGTCAAAAAAATCCAAACAAAATGT
TCTCCTTATGATGTAGCTAATGATTTGCACAGCTAAAACAGCTTGAGTACTTTTCCATTTAACCATAAAAGCTAGGATTTCCCATATATAAGTAACTTTATTACTCA---AGAAACTTGTTTTGAAATTCTTCCACA---------CATTATCCTTGATGATGCTATCAGA-----ATTTTTATTAAAAAATCTTTCCTTTTTCCTTCTTGTAGCTACATCTGCTATA---ACTCATGGCTA--TAAATATATATTGT-----ATAATGAAAACAAAGTCCTTTCTGGATGACAAGAATCTCAAATTGCTTGAGTGGCTCTGAGGATTAGATA---TTCTTTTATTTAATGGG---CAAAAGGACAGTGA--TTTCCTTTGTCATACGCTTTGATTGTGTCTTTTTGTATTGACTAAAGCAGCCTA-TTATATTACAGGCACAGACAAAATGT

298 chr6 26296377 26297504 chr14 21182725 21183799 + 876
GTGTAATTACTATGTCATTACATTGCAATTACATTGTATCTATGGGAATGCATAAACTTTGAAGCTCAATATCTCA-AAATCATTTAGAATGTAGATAG-----AATCTTATAATTCTTAGGCAACGCTGCATTTACAAACTTTTATTTTTTTAATGTAATGACATTGTAATTAAATTGTTATAACATTGTATTTACATC--TGAGATGTTATATGTAATTACAAACATTTATATTGTG---TGCAATTACTATGTCATTAAATT---GCTATCAAATTGTAATTACATCCAAGATAATATG----TATAAGCATGTTTCTTTGTATATTTCAA-------ACACAGTATTTGTGTATTTTTATGTAAATATACACAGT-ACATTTGTGATTACAAAATTTATTTTTGATTGTAATGACAATGTAATACATAGTTATAATATTGTAATTACATCTGAGTTGTA-ATATGTAACTACAAACTTTTATATTTTACAATTAT-TGTGTTGTTACATTGTAAATACAT---TGTAGTTACATCCAAAGTA-ATATTTATGAATGCATTTTTTGTATAT---TGGATGCACAGCATTTATAT-TATTTAGTTGTATACATACACAAAGTACACATTCAATTACAAACTTAATTACTAAATTATTACATTTTAATTACATTGCTGTTACATTGTACTTACATA-----AAATATAATATTTATAAACCTACTTCTTTCTTTATATATTTTATGAACTTTATTTGTGTAATTATAAATAAATATATGTGGTACATTTGTATTTACAAACTTAATTAACTAGAAAATATTTATCGATGTGTTTCTTTGTATATTTAATGTA-AAGTGTGTATGTAGTTTATCCTTAAATGTACACAGTACACATGTATGTAACATGTAGTTACAAACTTTTACTTTGTAGTTACAT-----TGTAACTATGTTGTAGTTACATCCA-----AGATAATATATAAATGTAAATGTGTCTGTATATTTCTTGTACAGTATTTGTTTATTTATAGTATTATATGTAAATATACACAGTACACATGTAATTACAAGCTTTTAATTTGGATGTAATTACTGTGTCGTTACATTGTAATTACATCCAAGATATTTTTTATAAATGTAGACTGTATATTTCA-----TGTACAGTATTTATGTATTTATA
GTACAAGTGCAATATTGTTACATGGA---TACATTACATA-GCAGTGATGTCTGGGCTTTTGGTGTAGCCATCACTTGAATAGTGTACATTGTACCCATTAGTTAATTCCTCATCCCTCACTCTCTGGTACCCTCCCCACCTTTCCGGTCTTCAATGT----------CTATTATTTCACTATGTCCATGTGTACACATTATTTAGCTCCCACTTATAAGTGAGAACATGTAGTATTTGACTTTCTGGTACTGAGTTATTTCACTTAAGATAATGGCCTCCAGTTCTATTCATGTTGCTGCGGAAACATGATTATATTCTTTTTTATGGCTGATTAGTATTCTATGGTATGTGTGTATACACACACACACACACAAAGTTATATATGTGTGCATATACTCCATATATACATATG-TGTGCATATACTCCATATATACATATGTGTGCATATACTCCATATATACATATGTGTGCATATACTCCA----TATATACATATGTGTGCATATACTCCATATATACATATGTGTGCATATACTCCATATATACATGTGTGCATATACTCCATATATACATATGTGTGCATATACTCCATATATACATATGTGTGCATATACTCCATATATACATATGTGTGCATA------TACTCCATATATACATATGTGT------GCATATACTCCATATATACATATGTGTGCATATACTCCATATATACATA----TGTGTGCATATACTCCATATA-TACATATGTGTGCATATAC-TCCATATAT-----ACATATGTGTGCATATACTCCAT----------ATATACATATGTGTGC------ATATACTCCATATATACATATGTGTGTATATACTCCATATAT---------ACATATGTGTGTA-----------------TATACTCCATATATACATATGTGTGTATATACTCCATATATACATATGTGTGTATATACTCCATATATACATATGTGTGTATATACTCCATGGTGTGTGTATGTATGTATATATGTGTGCGTATGTATATACACAATATATATGTATTTATAA----------CAGATACATATA---TGTTATGGAGGTGTGTGTATGTGTA----------TATATATGTG---TGTGTATTCCATGGTGTGTACACTACACACATATATATA

299 chr6 26325997 26326468 chr3 60191633 60192102 - 8981
CCCTGGAGCCCAGCAAACCAGTTACAGCTCTTCCGCTTCCGCTCACGCACCGAGCCTATAGACTGGAGGCGTCTCTCCACCCTTGATGTGGACCGTGTTGCTCGAGACATGGACGTCAGCGTGCTTCAGGACTTCATTATGACCGTAACATTCTGTGCATTGGAGGGTGAGCGGTGTCCAAACTGCCGTGGGC---CTGTTGACCCTTCTTTGGTCAAACTGCTCCGTATGTCACAGTTGAGCACAGAGTACCTGCTGCAATGCCAGGATTTCCTGAGCACTCAGCTGGCAGAACTAGAGGAGCGTCTGCAG--------------GCTGCAACTTCTCTGGTCCAGCAAGGAGAAGGACAAAGGGCTGAACTTGAAAAAAGTCTGCAAGAAACCAAGCAGGAGAATCGACGGAGAAAGCAACTGATTGCCAC---ACAACAGCTTCTCCTACAGGCTAGTGCTAATAATTATCACAAGGTCAGCTTCCTCC
CTTTGGGGCCTA-----CACGTTCCCCACCTTCAAGTTTCAGCCTCGCCATGATAGCATGGACTGGAGACGCATTAGCACCCTGGATGTAGACCGCGTGGCCCGGGAACTGGATGTGGCCACTCTGCAGGAGAATATTGCTGGCATCACCTTCTGCAACTTGGACCGGGAGGTGTGC---AGCCGCTGTGGGCAGCCTGTGGACCCGGCACTGCTCAAGGTGCTGCGCCTGGCGCAGCTCATCATTGAGTACCTGCTGCACTGCCAGGATTGCCTGAGTGCCAGTGTTGCCCAGCTGGAGGCACGGCTGCAGACCAGCCTGGGCCAGCAGCAGCGT-----GGTCAGCAGGAGCTGGGACGCCAGGCTGACGAGCTCAAGGGTGTGCGGG---------AGGAGAGCCGCCGGCGTCGCAAGATGATCAGCACCCTGCAGCAGCTGCTAATGCAGACAGGCACCCACAGCTACCACACGGTGAGGAATCTCC

300 chr6 26329335 26329926 chr3 60200114 60200703 - 575
CAGTTCTTCATTTATTTAGAATTCATTCATTTTATT-TCAGTTAATACGAAAATATTTGTTG----ACCAAGAGCTTTAGCTTTCGTTTACTAAAATAGCCTTACTGACCTTTTACAAC--CAGTTCTAAAGTTACGTTTACTTGTTCTTGTAC-------ATACTTTATTTAAGTTA----ACAAA-------CACATTTTT-GACCACTAGTTTTAGTCTTAGT--------TTTCGTTTACTAAAATAGTCTTGCTGGCCACAACCATTTCTAAAGTTTGTTTTCCTTGTTCCCGTGACAGTGCCAGTTCTGTGAAA-----AGTCA-------TTTGTCAATTACTCATACTTACAAGCACATGTTCAGCGCCGGCATCCTGAGGTCACAGATGCA-GGTTGGTTTTCAAATTAAAGTGGTAGAATTGGACTTTATTTCACCTAATAAAATTGTTTACATGACATCAATGTTACTGTTTTTGCATGTTTATACTGGACGTCTCAGAGAAACAGAAGAAGAGGAAGGTGGAAGAGATGGAGGATGGGATAGAAGAGCTGAAGGAGAAACTGAGGCTGACACAGATGCAGCTACAGGAAGAGCAACACGCAGACAATTTAAGGCGACAGCAGGTGAG
CAGATTTTTATTACTTTAAAATTCTCTCTGATTACTGTCAGGATACATGGATATGTTCTTTGTATTGATAATTGGTGTACATGCTATTTGATA---------TTCTGTTCTGTTACTATAGTAATTTTAAATTTCTATTTCCACGTGTCAGTACTGTCAAAATACTTATTTTAAGTGACAGTACAATAGTAATTCACATTTTTTGAGCTGTCGTGCCAGACACTATGCTAAGCACTTTGCATTCTCACAT-TTCATCCTCACAGCAGCCCTCT---GAGTTAGGTGCTATTGTTATCTCTAT-TTTCCAGTTTGGGGAAACAGAGGGACAGGGAGGTTATGTTCTTTGCCCA-ATGTCAACGTAC-TAAGTAGCGAAGCTGGTTTGAG---ACCGAGGTATGGCTGATTGACAAGGTGAGAAACTACACTC---CCTTGATTTTTGGACTTAAACTGGTCAC---------------CTGTCTTTGCGTG---------GACCCCACAGGAAAACAGAAGAAACAGGAACAGCCAG---TGGAAGAGGTGTTAGAAGAGCTACGGGCCAAGCTAAAGTGGACCCAAGGGGAGCTGGAAGCCCAGAGGGAGGCGGAGAGGCAGCGGCAGCTCCAGGTGGG

301 chr6 26354562 26355356 chr4 9155231 9156048 - -2012
ATATTTTACACTTATTTT-----------ACTCATTTTTA-CGCTTATTTATTTTACAA-------CACAATAGACATAATAA--------AAATACCAATAAGAATAAAAACA-ATAATATTAATAATAATAATATATATATATAAATTTTATATTTTTGAGAATTTTTATTAATTTTTAGACAGTCAAAAGTTTACATACATTTCCTTGGTATTATTTAGCTGTGCTTTTAAACTGTATA---ACTTTGGTCAAATGTTTTGGGTAT-CATTCCTCAAGCTTCTCACAATAGTTTGAAAGAAGCAAGCATT--TTCAAATCTGCCCACAT-ATTTTCTATAGGATTGAGTTCAAGGCTTTGTGATTAAAACATTTACATTAAAACATTAAAAACATTTAGTCTGTTGTCCTAAAAAGCACATTTTAACTAATTTGTCAGATCATGCTTAGGGTCATGCTTTGTTTGAAAAA--CTTATTTGTTGCCAAGTTTTCAT------TTCCTGGCGGATGTCTTGAGATATTGCTTCAGTAT--------TTCTACATCATGTGCCACATTGTAATCTAGCTTTTTTGTTGA------TTCTGGCTTGTTGATTTTTCCCATGTTGTCACACAAGGAAGCAGT-GTATTTAAGGTTTTCCTTAAATACTATTATACAGTTTTGCCTCCAATTAACTCAATATATATTACTCAATATTAT---TCAATTTGTACAGTATTTCCTACAATGTTTTTTTTCTGCGGAATGTCTTTTTTGTTAGCTGAAA---TAAAAGCAA-------TTCTGAAGTCAATAT----TACTAAATTATATATATATATATATATATATATATATATATATATATAT
ATATTTTAAAATTATTATTAAAATACAAAATACATGTCCAGCACCTATTAACTTATTAAATATTTGCCCAAAATACTTAAGAATATATAACAAATTTATATAATTATTAAAATATATAACTTTATTTATTATTAAA-ATATATAATAAATTTATATATTTA-------TTATTAAAATATATA-----ATAAATTTACATATTTATTAAAATAATTATTAAAATGAATATATAAATTTAAAATAAATATTAAAAATAGGTGCTGGACAAATATTTCTTAAGTCAATTAAAGAAT----AAATAATCTATCGTTGGTTGAATACTGTTTAAATCAAATTACATAGTACTGAAGAAAAAT-----------AGACATAGATGTTTATCCAATTAAAATAA-------ATTATTCTCAAAAATTTAATCTATATAGTTT--------ATGCCTTG---CGTATTTTGCCGAAAAATGTCCTATCTTGTAGCTAGTACTCAAAGGGCATTGAAATAGAATAACTACAGAGATTGCTCCTATATACTGGAAGCTCCCCTGTAAGTTCTTTGATCTTTACTAGCTTTTTTGCCCAAAGAATTTGTGAGCTTTTG--TCGACACAGGTTAAAACAAAGAGCTGTCCTAGTGGTTGATAGTTCTTTGATATATGATTGTGCTTTTTTG--TAGAAAGAATTCAG-ACGTCTTTGTCAGAATCGTGTATTAACATACATGCTATTATCTA-AATGTTTGATGTAAATTGGATTTTATGTTTCCCACATTAAAACATTAAAGAAAGAGAAACTCCTGCGGTCAAAATGTAATACTATATGTCATTAATTTTTTTAATCCTCTAATTCAGTCTGTTAATAT

302 chr6 26355367 26356010 chr4 9156076 9156702 - 862
ATATTATAATTGTTTTTTATTATTATTATTGTCTTTATAACAAACCACTGCTGTCCAAAG-----------ACTTGCCTAATTGTCCTAAAC--ATAAAAACCTACTTAATTTGATAAATTGCATTTTAAGCTGAATACTAGTAT---ATTGCAAAAT--AATTAGAAAACACCT---------------CATGTATTATTATAAATTACTTATATTACCTATATATATTATCACCATGGCAAAGGCAAAAGACATTAGTCATTAGAAATTAGTTCGTTTTTAAAAT----ATAATATAGCTACTATATATATATATATATATATATATATAT-----ATATATATATATAGTAATTAAAGAATTTAAATTTTACAGCAGTGCATTAAATTCCATGTTTTGCACAAAGCTCCCCTCAAAAAAAGAAAAACCTACATGTATTTTTACGAAGGCTGTTATTTTACTTTTACACTTTTTTAATGGTACTGCTAAATACTTTGAACAACAATACTTAAAGTTTTGACATATTAT-----CCCATTAAGTTAATATTTAAATTTCACAGAATATTTTACAACATTGATTACAACATTATTGGATTAAATATTCTTAAAACTTTTTTTTTTAAATCATATTTTTTAAAAACTTTTTACAGGTGGTGTGTACATCCCGTTTTTATTCCACAAATCAAA
ATATTTTCGTGACTTTTTGTTGAAAGTATTTTGTCATTTTCAATCATGTGTTTGATATAGCAACAAATCTAACTAGACAAAAATTCCAAAACTTATAATCGCTGACTTGGTTTTGTTCCTT--ATTTCAAACC-AATATAAGCACTGGATGAAAAAATTCAATTAGGAAAAATGCACGAAAGATAGAAAATAAACATGACAACAAATTATTAGTATTATACA-ATGCAGCTTCCACTTTGAAAA----ACAAATATTA--CATTGAAAATGTTCAAGTATTTGAGATTTTGCTAAGACAGTTATAAAATATTCTGACATGAATACAAATATATGGAAAATATTAAATTATTTCTGCTAATTTCTTTCATTATATCAGCAACAGATTAATTT-----TTTAAATTAAAGCT-----------------AATTTAAAACTTTTTTTAGAATAG---------------------TATTAGACAACACTACTTAGTACTCAGCACAG--ATGCTGAGGTGAGTAAAAAAAAATGCAAGCTAATGATTCTATTATCAACATTTTACAGAATATTCTACATTTTGTATAACGTTACTATTCATATAGGTAATGTTAAGGCTTATATTTTCAAGTATTATTTTTCCA------TGTAGTGCTTTTATATACAAC---TGTTTTTTCCCCAGACTAAA

303 chr6 26364630 26364939 chr3 60333171 60333485 - 6143
GGCAATATGGTG---TGACAGAGTATGCACATCACGGGCCGCTGCGACTCACATCTGTTATGCATTGAGACTGGCCAGATCTAAATTAGAGAGCCAATTAACTCTGCTAATAGCCCTCTCC-AATTTAATCTGGGAGACAATGGGGGATTGAAGACGATGCTTTATTAAAGACGGGAGCTCACACAATATCCTCTTTCTGCTACGATTCGGAGGGCCTCCAC-TCACTGCCTTGTTTTTGCTTCAATT--AGCCCACCGCCTCCCATGATTAAGTGCCTATAATTATTTTTCAATTAAGGCTTTGATCTGCAGTGTA
GACAATGGGGAGCATTGACGAAGTGCTCCCATTTATTGGCTGAGCGACT-GCATCAGTCATTCATTCACAGGCGCAAGGTCTAAATTGCAGAACCAATTAACAGCACTAATAGCCCTTGCCTGAATTAATCTTTGAGACAAAAGGGAGGAGAAGTGGAAGTGCTATTAGCAAATCAAGCT-GTACCATCCCTGCTTTATTGCGGAAATCTCAGTGTCTGTATGTGGCTATTGTGTGCTGACTGCAATTACAGCCCTCATTTAAAAATGATTAAGTGGTTATAATTATTTTTCAATTAAAACTTATATCTTCCATTTA

304 chr6 26384146 26384435 chr3 61253567 61253814 - 6316
CATTTTGTATGACCTCCTCTCTCGGCCATCCATCAGAATGG--CTGGCTCATTATTCTAACTAGCTGGCTCTTTTATTCTGTTGCAGGACGCCATCAGTAGCAATCTGCATGCCAATTATCGGC-CAGACCCCCTGATACCTTCATATGAAAATGATCTGTCAAAGAAAAAAAAAGAACGGGAAAAAGGAAAGCGAAAAGGCTTTTGCACCATAGCCCCAATCTCTCCCCTCCCCTCATATTTTACTCTTTCTTTCTCTCTCACTCCCTCTCTCTCTCTTCCTCACTCTCACC
CTTTTTCAATGACCTCCT-TATGCCCCATCCATCAGCCTGGGGTTGGCT---TATTCTAACTAGCAGATTCCTTTATTCTGTATAACAGGCCCATCAGACACAATCTGCATGCCAATTACTGGCACAGACCCCTTGATACCAAAAAATGGAAATTAGCTGTCAA------------------------------GAAAAGGCTT-----CAACCGGCCAGGTCTCTTTCTCGCTCTC-TATTTCCAGCTCATATACACCCTCATTC-----TGCTCAGTGCCCGGTTCTCACC

305 chr6 26437398 26437651 chr3 137079854 137080102 + 10065
GGTCTCGGTGGATACCTGGCTATCAAAGAAAGCGGGAAATAGCAAATTAAATTCCGTCAGCTAATGTGTCGTCAGGTAATGAAATAACAATCTGACACCCACTCGTATTGAAATGCAAAAGAGGTGTCCCACTATTACACCGGCAATTTATCATAAAAGGCGGCGAGTTTCTACTTAATATACATGAGGT-CTGCAAGTTATTATGGGACTCCGCAGTCTAACAAACTTCTCAAAGTGTGCGTACAAAGGGGTCA
GGTCTCCATGGA-GCTTTGCTAAAGGGGGAAA----AAAAAAGAAATTAAAAACCATCCACTAATGTACTGGCAAGTAATGAAATAAGAATCTGACACTTGGT-GCATTGAAATGCAAACAAGATGTCCCTGTGTTACCCTGGCAATTCATCATAAAGGCCGGTGCATTTCTGCTTATTATACATGAGGTGCAGTGAATTATTACCAGGCTGGTTCTTCTAACAAACTTTTCAAACTATGAACATGATAGGGTCA

306 chr6 26563889 26564985 chr3 60522281 60523399 - 6311
ATTGCATATTTTGCATGTGTGTGTGTGTAAGAGAGAGAGAGAGAGAGAGAGAGAGAGAGAG-AGAGAGAGAGAGAGAGA---GAGAGAGAGAGAGAGAGAGAGAGAGAGATGCGTC-------CTACAGTG--------------------------TCTTTGAATCAGTCGG----------------------------------AGGGGTAAAGTCTCAGTGTATATCACATTCCCGACTGGACCCGCACATTAAACCACCGAGGCATGATTCCTTT----------TCTCTTCCATATTTCCTTATCAGCTCCTTCACCGTTTCATTTCTTTCACATGAGAATTCAGGGACC----------CCCAAATTCAAGGCCGGCGCTTCAAACAACAGCACTGCGGTTTACTTTTCTTCTGTCCAAATGCTATCCCAGATCCAATTTTAGATAGACGGGGCTTCAGCAATGATGCTTTTAGGACTTTCCGAAGGAAAGAGACAATAGTT-ACAATTTT---------------AAAATGAGATCACCGTTGCACCAAACTCAATATATTGCAATAATGAAATGTATTATATTACGCCTTACTAAATTTGGATTGAGATAAGCAAATGTTTCACTTCTGTGAAATAATTACAGAACGACAACAATACAGTCCATAATTTCT------ACATTGCTATA--TTGTTAAAAATATAAATATATATTTTAGAAATATAAATAATAAAGAAATCTCAGTGCATGGTTACACAGTAAACCGTTGTTGTTGTCTCCCTCAGTGCACCGAGTAGACTTTACTTTTCAATGAAACAGGCCCAGAAAATTGGCATGGCACGATTCAAAGAGAGATATTTTTAAGCTACATATCAAAAAAAAAAAAAAAAAAA-------AAAAAACTGCGCATGTGATTTCAGGGTGACATTAAGAGACAATAATGCAAATGACCCATGGCATTCAATTAAAAGTGTCATGTCCCCTCACTTTTGTTTCATGTGTTTTATATTTTCCACTAAAGTGGTTGAGAAAGA-AAGCGCCTTGTGTCCCCCTCCTCATTGAGTTTTATCACTAAATGAAGCATATAAATGATCTGAAAGCACAGCCTGTCGCATTAAATTAAATAAAATAAAGAACAATTATCCTCTCTTTT-----------TCTCTGATCTCCTGCTGAAAGGAGTCTTGGCGAGATAAGGCAGATTGAATTCG
ATTGCATATTCTAGCAAAGTGTATTGGTAGGGGAAGGTTTAACAGAGCCAGAGAGAATGTGCAAGGAGTGAGAAAGTGAATTGATGGATGGATGGTTAAATGAATATAAATGAACTGACACCTTTACAGGAAAATAACATTTCTTTTCTTTTTTTATTCTATAGATCAGTGGGTTTTGTATCTGTAATTCTTTCATATCAGCAAAGAGGAAATAAACTCTCA-TGTAAATCATTTTCCCCCCATCTGTAGCATATTAAAACCATGCCTTTTTTTTCTTTTAAGCAGACTCTTTTTTCCGTATTTGCTTATCAGTTCATCCACCATTACATTTT----AAATGAAATTGCAAGACCCTTGTCCCTCCCCCAAATTTCAGCCTGATGTAGGAAAGTGGAAAGCAG------ACTTTTCTTGCCTTAGAATAGTGACCTAGATTCAATTACAGATAGAC-------------------------------CCAGAAGAGAGAAGTGACACCTCACAATTTTCTTAGAGGTCCTGAAAAAATTAGA-------------AATCTCAAAACAATACTTAATGGAAAAGAATCTGTTTATTTCTCCCCATTTT--------------CCATCTTATTTCTTCTCTGCCTTAATTGCA---TTGCTTTGGTCCATTTAATTGTTCCTGGTATAACATCACAATAGGTTTCCCACGGGATATTTCTGAATCATAAAAACGGGCATTTCAAGGAAATTTCTGAGTTTGGCTTTTGAGG--------GTGAGTGTGTAC------ACACAGAGTATGTGTAATTCTGCAA---ACTGAACCCAGATAAGATGGAAAAAAATCTCCTAAAAGGCACATTTTC---CCTTGCATCCTTCAAAAAAGCAAACAAATTACATTAATAAAATACACTTATTATAATCGCATTGCAGACAAAGCATTGAAGGCGGAAAGCGGGTG-TATATATTTTACGGTTTT---CCCAATTACTGTAGAAAAATGTGGT------------CAAAAGAAATAGAAAGAGGGAAGAACCCTGTGATTCCG--CTTATTGACTTTTATCACTAAATTAAGCATATAAATGACCTGAGCTGGTGGCTTGGTATATTAAATTAA--AAAAAGAAGAACAATGATTCTCTCTTCTTTTTCCCTCCCTCTCTGATCTCAGCCTGAAAGGAGTCTTCGAGAGATAAGAAAGATGGGATTCG

307 chr6 26565514 26565823 chr3 60523971 60524305 - 14246
ATCGTCCAATTTCAAAGTTGAA-TCTGCATGCTTTAGGGAGCTG-ATGTAAAA-----------CTTGCTATTCGGTTCAATGGAGTATCACCCTAATTTACAGCGGCAGATAAGAGCACAGTCTGTCATAAAAA-TCTGAGCCCCCTCCCTC----------GCTTATATTGAATTGCACCTTGGGCAATAGTGCAGAATCGTGAATCTTAACTTCTTCCAGCATATGTTCCTGGCAGATAAGTAAACAATCTGGATGTGAAATGAAATTTTTAATTAATACAGTAATGCTATTACACCTCG-GTGTGCAAATCCCATTCCCCATCCCTGCGAC
ATTGTTTCATTTCAAAGTGAAAATCTGCAGGCTTTGGGAAACGATATTCAAAAAAGTATATAATCTCCATATGCCGCTCAATGGAGGATCCTCATAATTTACAGCGGCAGATAAGGCTAGAGGGTGTAATAAAAAATCTGAAGCCCTCCCCTCCCCCCTCGCCGCCTCCCCGGAATTGCACCTTGGGCAGCGGAGCAGAATCCGGAATGTGAACTTCTCCCGACATATGTTTCCCGCAGATAAGTAAACAATCTGGACGTGAAATGGAAATGGTAATTAATGCAGTAATGCTGTTACACCTCGAGTGTGCAAATCCCATTGACTCGCCGCGCCAC

308 chr6 26567410 26568974 chr3 60529217 60530787 - 38065
AAAGGTGATGAATTTTTAA-GACAGATTGTCTTTATTCAAAATGTCTTTGCTCTGCAAATGAACAAAGAATCGAGGTATCACCCTTTTTTAGATACATTTTC------CTTTCCATAAACATGACAGGATTTAAGTTACCATCGCAGATAAAAA-----ATACAACATGAACTGTTTCGCTTCAAACTTTGTAGTT---TCTGAAATCAAA-TGAACGAGTGACTAGCACTGAACCACAGAAAAAGAAATGTCCAAAAAAA-------------------AAAGAAAAAAAAAAGATTATAATTATTTTTTTCACTTGAAATTTTAAATAGACTGTCTAATTTTAGG---TGACGGTTTTTATAATGATAAACAATATAACCCGTATATTCTATTAAACGCTGAATTCCTCACTTTGAAACCCTAGTTTCATTTGAATTTCAGAGTGCCAAAAATAATGGTAAATACATCAGGCTGTACAAGAAAAATTCTAACCGTTAGTTGTGCAAA--TCAAAGTCTTTCAAATAATAATAATAATAATATGAGGAGAATAACAATTATATTAACTGTTCAAACAAAATTATCATTATTATAGCATCAAATTGTACATAATAAATAAAATTAAAGGCATCCAAATTCGGTAGCCATAATAATAAACGTTTGAACATTTACATTTCTTACAGTTCTGGGCACCTGCCT-TACATCTATTCCAAGA------TCCATGCTGGGATCCGAGGAACCTCTCGTAGATGGTGAAAAAGTTCGTGTCCACCGGCTTCAGTAGTATAAATGTCTCGATCATTCCTCTCTTCTTATGTACATGCATTGCTGTATTCAAGTTTTCAAAGAGGAGATTGTTTGTTTTGTTTGTGG--------------------------TGGAGTCACATAGCAGCGGCGTGTGCTGAAGAGTACGGGTCAATCCCACTCTTGGTCATACCTGGGAAGAGTATGTAGGCAACAGGCGGCTGTAAACTCGACGCCGACCATGCGGTGCAGTTACACGGCACCACGTACCCCGGGTTTGTTGGCGACGGGTGGGTGTGAGTGTGCTGGCTGGGGCAACCCAGGCTCCCGAATGCACCGTTCTGGTATCCCAGAGATGATGCGTAAGGTAAAGTGCTGGTGGCCAACGTGTGGGGCATCTCTGTCATCTTCTGAATGGCGCTGGAGCTGAACTGGCTCGGGTCGAGGAAGGAGTAAGGGGCAGATGTAGGTGGCAGGAACGCACGGGCTTTTTCCGAAGAACCTAAGAGTGAGTCCGTGGCTGAGACCGGAAGTC------CTTTCAGGTGATCCGTGTCGCCCAGGTAGGGCAGAGGAAACACGTACCTGTCCTTCTTGAGGAGGTTCTTGGGTTTGCGCCTGGGTCTGTATTTGTAGTCTGGGTGTTCTTTCATGTGCTGAGCCCTCAGCCTCTTGGCCTCGTCGATGTACGGTCGCTTCTCGGATTCAGACAGCAGCTTCCACTCGGCGCCGAGTCTTTTGCTTATTTCGGAATTGTGCATTTTGGGATTCTCTTGAGCCATTTTCCTTCTCTGGCCTCTTGACCAGACCATGAAGGCGTTCATGGGTCTCTTGATGTGATCTGCCGGTTTTGACATGTTCACGGCGTC
AAAGGTTACTTTTTTACAATGACAGATTGTCTTTATTCAAAACGTCTTTGTTCAACAAATGAACAGAGCAACGAGGTAAAATCCTTCT--AGGTACATTTCCAAGACATCGTCAAAACATTTATGACCATTTAGGTTGTTTTTGTTCTTTTAATTTTTTGTTCACCTTCTACTTCCTGACTTCATAACCCGACATTCTGTCTAAAAGTAAACTTAGATCTCTAGAAGCACTGCTTTACA-CAAAGTAAATAACCATGTAGGTCCTTTTTGTTTTCCCTTTAAAGAAGCAAACACTATCATAGC-ATGGTTTTAAATAGAAATGTTTCCCTTTCTGT--AATTTAAAACTTTGAAGCCTTTCCCCCCCATACATGA-AGAGCAAATGGCTCCTAGTTGTGTCTGATGGCAAAACACAGAGACAC-AGCTAACTCTTTTCTTCAGGGGACAAAAGGAAAAAATATATGCAT---ATTGTAGATATAATATCAGAATC--TGGGAGTTCAGAGTCCAAAGCCTATCCGAGGAGAGTGAAGGGGATATAAATAAAGCAAAACTGCC--TACTTTTTTGTCCAAAGGGGGTACAGTCGGAG-----ATTTGTTTTGGGAGAGTCGGGATAGGGGCAGC-----TGTGTAGCTGACATAA----CGTTTGCA----------------AGTTTCCGGTACCTGTCTGCGCCTTGGGTCCGGGAGGACGCCCCACCCTT-----------CCCCCTGGAAGAGAGAGGAAAAGTCTG--------------GGTGGTGTAAGGGACAGCGGCAGGGCTGACCCCGGAGGCGTCTGCAG-GCCGGGGCTAGGCT--CAGAGGACAGGGTGCAGACCCGGCTTTCAGACCACGCCTCAGGTCCGGGCCGGGCTGGGGGTTACATGGCCGTAGCGTGGGCTGACGAATAAGGGTCTATGCCAGTCTTGGTCATGCCTGGGAAGAGGATGTAGGCGACGGGGGGCTGCAGGGTGGAGGCAGACCAGGCGGTACAGTTACAGGGCACCACGTAGCCAGGGTTGGTGGGGGACGGGTGCGTGTGCGTGTGCTGGCTGGGGCAGCTGAGGCTGCCGAAGGCGCCGTTCTGGTAGCCCAGGGTGGACGCGTAGGGCAGAGCGCCGGTAGCCAAGGTGTGGGGCACTTCGCCCATCTTCTGGATGGCGCTCGAGCTAAACTGCGCGGGGTCCAGCAGGGAGTAGGGCGCCGAGGCCGGCGGCAAGAAGGCCCGGGCTTTCTCGGGCGCGCTCAGGAGGCCGTCGGAGGCCCCCACGGGCAGGCCAGCCGCCTTGAGCGGGTCCGTGTCGCCCAGGTAGGGCAAGGGGAAGACATACCTGTCCTTCTTGAGCAGGTTCTTGGGCTTGCGCCGAGGTCGGTACTTGTAGTCAGGGTGCTCCTTCATGTGCTGGGCGCGTAGCCGCTTGGCTTCATCGATGTATGGCCGCTTCTCTGCCTCGGACAGAAGCTTCCATTCGGCACCTAGGCGTTTGCTGATCTCCGAGTTGTGCATCTTGGGGTTTTCCTGGGCCATCTTGCGCCGCTGGCCCCGGGACCATACCATGAAGGCGTTCATGGGCCGCTTGATGTGGTCTGAAGGTTTGGACATGGTCCCGGCGGC

309 chr6 26569279 26569516 chr3 60531203 60531442 - 8050
TTTCTCGGAGGATTCTCGCCCCGCGAAGCACCTGGCTGGGAAATGAGGAGAAGCGCGTGAATGAGAGCCAAAAGCGGTGAAGTTCAAAGGCTGGGCTGGTTCGCTCTGCACGCGATCTGACATAATCGCAGGGCGTTCACGCGCCAACCTGAGCGCCCAATCAGCTCTGAGAAAGCCACATA---ATACCTACCAAAATATGTATATTA-CAACACAAACAAAGATCGGGGAGGAAAAGGAG
TTTCCCGGAGCTGCCGCGCCTAGCGCTGCACCTGGCTGAGAA-TGCGGGGAGGCTGGTGAACGAGAGCCAAAAGCGGCGAAGTTCAAAGGCGAGGTGGGCCGGGACTGCACGCACTCTGACATAAGCGCGGGGCGGCGACTCCCCAACCTGGGCG-CCAATCAGCAGCAGAGAAGCCGAGGGGGCGCACCTGCCAACACGCCGGTGCAAGAAACAGAGAGCGCGACTGGTGGGGGCGGGGAG

310 chr6 26570034 26570187 chr3 60532321 60532480 - 1919
AATAAGCGCGCTGTCTGAGGC--AGTGGCCCCCAGGCTAATATTTCCTAAATGAGAACAATTGTCCAAAGCTCTCCTGGGACGGGCTGGGTT-GGGGCTTGCACCTGTTTTGCTGCTGTAATCTCACATGTGTAGAAC--------ATGCCCATGGACCCTTTGG
AATAATTGC-CTGCCCGATGTGAAATGCCCTTGGGGGAAATATTTATTAAATGGAAACCATTGTCCCAGGCCCGGCGGGACCTGCGTGTGTTCCAGGCTT--ATTGGCTTT--TGCACCATTCTCTCTTGGGAGGACCGGCCAGAAACGCGCAAGGCTCCGTTGG

311 chr6 26600654 26601403 chr3 60601317 60601971 - 20072
CTCTCTTTTCTCATTCATTTATTTCACTGTATGTGGAAATAGGCTGGCCAACAATTAATTTGAGAGTGA--------------ATTCAGGCAGGATCTATTACCCCCTCACTGCCTCCATTGCTCTAATGGAAATCTATTTCACTTCTCTTTTGTGTCCAATATAATTTAATGCCCATTTTATTAATGGCCTGAAATAATTATGGAAGCCTTTTGTGATTTTTGAGTATGTTTCATTTAATTGTGCAATAAATGTCTAATCAGGCCTCCCATCTGAAGCCATTATGGCATTAAAATTAACAATTATGCCATGAATGTCTTGGTGAATGCGTTGAGGTCTATAGAAATCGCTGTTGATAACAAGACACACATACATCATTCATGAGAGT--TTTCTTCTTTTTTTTTTAGTCCGCAAAGGAAAGTGAGAGATATGGGAACGGGTGGGAGAGAAAAAGAAAGAGAAAAAAGTGGAAGAAGAAAGGGA-GGAGAAGAAAGAGGCACAGGCTCTTTATTCCTTTCAAAAGAGGGTATGGCCAAAAGATAGGGCATTCTAAAACTGTGTCACCCACTCCAGTTCTTTTCTTCACCAGCCTCTCTCTATCTCTTTAATTTGAT--------------TCACTCTTTATTTTTTAGAGTGACAGATTTCTCGGGGAATGGAAATGTATTAACCGTTAACTTGAACGATAAAATATCTATCAGCCCTTTGTGCGTCTTGCCCAGTCTGCAATTCTGAGCCATGTGGCACCAGATTTTTTTTTTTTTTTT
CACTTTTTTTCCCCTCCTTTATTTTGCTTT-----GAAATAAGCTGGGCAACAATTAATTTCAGAGAGAGAGAGAGAAAGATAATTCAACAAGGATCTATTACTAC-TCTCAGCTTCTATTGCTGTAATGAAAATCTATTTCCTTTCCCTTTTGTGTCCCATATAATTTAATGCCCATTTTATTAATGGTCTGAAATAATTATGGAA-CCCTTTGTGATTCTCAAGTATGTTTCATTTAATTGTGCAATAAATGCCTAATCTCTTCCTCCATCTGAAGCTATTATGGCGTTAAAATTAACAATTATGCAGC-------------AATGCGCTGGGGTCCATAGAAATCACTCCAGATAACTAGACATATATAAATCATTCATGAGAACAATTTCT--------------------------------------------------GAAAAGAGATGGAGGGGAAAAAATTGTGTTGAAAATGACATTGGGAAGCCAAGGGCCCAG----------CCTGTAAGAAGATAGTAACACC-------------TTTAAAAAATCTTTT-----------TTCTTTCCTTTTTTG--TTATTATTATTTTATTAATTGTGTATGTGGCATAGCCCTCCCCCCATTTCTATTAGCCTGACAGATATTTTCAG-------AATTAATTAACTGTTAGCTCTGAGAATAAATTGTTCATTATCAATT------CCTCCCCCCGCCTTTCTTTCTTTCCTTT-------TATAGTTTTTCTTTTTCTTT

312 chr6 26638674 26639070 chr3 137522979 137523401 + 14202
AATAGAGGCCCTGGCTTATGTTTAATACAGTTTAACTGATATTTAATATTTTGTGCTTTCTCTCTCTTTCTCTCCCTTTGTCCACATTAAAATACTTCAAAAAGAATTCTAATGAAGTGGAAATTAAAAGGAGCGTA--GATTGGGGTTGGAAAGAGAGGCTCCTAATCCCGCTATCTCTTAATAATTCAAAGTCTCTTTTATTTTCTGAATAAAAAAGC----------------------------GGAATTAATCTGGCGCTGTGAAGCTGTCCTCTCTTCTCACTG-TTTAAATAAATCCCCGCTCGTACATTAAACGCAAGGAGGCCGGCGCTGGCGTGTAGCCAAGCTTTGTGTCAATTCCCTCCTGCCTCTTTTTC----ATTCTCTCCCAACCCCTTTTTATTC-------CCTTTCTTTAGCTTTTTGCC
AATGGGAGCCATGA-TTATACT-AATACTGTCTAACTGATATTCAATAACTCACCCTTC---------TATTTCCCATTGTCCATATTTAAATACTTCAAAAAGAATTCTAATCAAGTGGAAATTAATAGGGGAGGAAAGACTGGGGCTGGCAGGAGAAGGTTCTAATCCCACTATCTCTTAATATTTCAAAGTCTCTTTTATTTTCTTAATAAAAAGGCAAGAGAAAGAGAGAGAGAGAGAGAAAAGGGAATTAATCCAGTGCTCTGAA-CTGTCCTCTCATCTTAATGCTTTAAATAAAT-TCTAAGAGAATATTATACATGAGAAGGCTATATATGGCCAATGGCTGGGCTTTCCTT---TTGCTTCTCAACTTTTTTTCCTGTCTTTTCTTCTTCCTTCTCTTTATTCTACCTATCTTCTCTCTGTCTTCTTCCC

313 chr6 26677770 26678310 chr3 60827737 60828267 - 17804
TGGTCTACTTAATATTCTGACCATGAAAGTGTTTAACCCCCCAAAAGATATCAGATAACTTTTTCTTCCTCTCCACAGATGATATTAAGTGCCTGCCATTATCTCAGTAGGTCTGTATCATATTAGAATCTGCAATCG--GGTCAGAAAGTATACAGGGCTCTTGTCTCGCCCACTGCTGCAGAATTAC-TTTCTGCCACACAATGCCGGCTGAATGGGTGGAAGCTTTGTCATTTAAACTGCATAAAGAGGCCAGAAATTGATTTTTATTGTAGATCTTCATATCTAATAAAGCTCAGAGGATCTCTTTTCTTCAGCGTCTGAATGGCCACTGAATGCTTTCAATCTACTTCTGTGTTTCATGCATAAAAGTGGAGGCCTGGACGAATTAGAGAGGGAGGGGGGGGCGCAACGCTGGAGAAAAGCAGCTGCTTTCTTTCTCTGAGGGAGGCAGATCTGGGGAGGAGGGA---GAAGGTGAAGTAGATGGGGGTAATTGAAAAAGGAACTGATT------------TTCCCTCTTCTTTTTCAGAAGAATGTGTTCTTT
TGGGTTATTGAAAATGCTGCCCACATAGCCTTTTAACCCTC--AAAGATATCAGATAACTTTTTTCTT------GCAG-TGAGATGAAGTGGCTGTCATTATCTCCGAAGGTCTGTATCATATTGGAATCTGTCAGTGCAGGTCAGGGAGTCCGCGGTGCTCTGGGCCCAGCT-CGGGGACTGAATTACATTTCCCCAGCACAATGGCCGCAGAATGGGTGGGTGCTTTGTCATTTAAACTGCATAAAGAGGC-AGAAATTGATTTTTATTGTGGATCTTCATATCTAATAAAGCTCCAAGGGGCTCTTTTCTTCTCCGATTGAATAGCCATTGAATGCTTTCAATCTAGTTCTGTGTTTCATGCCTAAACTGAATAGCAGGAAGGCAGAAAATAGATGGGG-----------------GAAAAGAGGCCAAGTCACTTTCCAGATTGAAAAGGATATGGCAGAGAAATAAATAAAAAAAAATAAAATAAGACTATTTGGAAAAGCATTTAAGTGGAAAGGGGAACTTTCTTGATGTTCTGGGGGGGAAATTGCTTTTT

314 chr6 26688272 26688710 chr3 60888365 60888793 - 29577
CTTCCCAAATCTTTGACTTCTCAGCTGAACAAGCTTGTGGATAAAGAAGTGTTGCCCGCATTCTCCACCGAAAACCCCTCTTTAAAGTTATTTCAAATTTTCCAGCAAGGCTTTGAGAAATCTGTTTGTTTGAGGGCAGCATTAGATGTGACCAGCGTTTTATTGTGACATAAAACCGCATTTCTTCCTCGGCAGATTAAAAA-TAAAATCGGTTAATAAGAAAAGCTGTCAGCGGTAGAAAACGGCTGACATAATCCGTTTATCCTCCAAGCAATAAAGATATTGGTCCTTGGGAGTCTATCTTCCCTCTTATGTTATTTCGCCCAAAACATTATCTTCTATGCATTCAGATGGATTAAGAAGTCATATGGTAGATAGAAGGAAAATGACAGATACAATAAA--ATATAATATCCTTTCAGTTCTTCTCACATCCTCGCAC
CTCTCTAAACCTTTTACACTGCAGTTGAACAAGCCCCTGGATAAAGA-----------CTTTATCCA--AAAACCCCCTCTTTAAAGTTATTTCAAATTTCTCTGCAAGGCTTTCAGAAATCTGTTTGTTTGAGGGCAGAATTAGATGTGACCGGCGTTTTATTGTGACATAAAACCATATTTCTTCCCTGGAAGATTAAAAAATAAAATCGGTTAATAAGAAAAGCTGTCAGCAACAGAAAATGGCTGACATAATCCGTTTATCCTCCGAGCAATAAAGATATTGGTCCTTGGGAGTCTATCCTCTCTCTCATGTTATTTCGCCCAAAACATTATCTTCCCAGCATTCTGATGGATTAAGAAGTCATATGGGAGATAGCAGGGAAATGACAGATACAAAAAAATATATAATATCCTTTCATTTCCCCTCCTCCCTCCACAC

315 chr6 26691659 26691866 chr3 60945852 60946052 - 8455
GGGTGAAATATTAATATCTTCCAAAATGATGCATGAATCCCTTGTGTGTAATTTCCTTCAGTCGCCTTGTCCGCTATTAAACAGTTAGCACTTCATCATTAGAGAAGGAACTTTTCGCTTTTCCATTCATCTCTCTGTAATGGCCACTCGTTGATTAATGCAGATCTTGATTCATTAGTTTATCATGGCTGTGGTTTTAAGTGATCAT
GGGTAAAATATTAATATCCATAGTAATGATGCATGAAGCT-TGGAGTGTAATTTC-TTCACTCTTCTTGTCTGATATTAAATTGTTACCACTTTATCATTTGTGTAGAA---CTGCACGTTTCAATTAATCTTTCCATATCAGCAGCCC--TGATTAATATAGATCATGATTCATAAGCTTATCGTCACTATAGTTTTAACAGATCAT

316 chr6 26696987 26697068 chr3 60964293 60964373 - 1817
CCGATAACAGAGTTCTGGACATGGGCGGAAAAAAAGAAGAAGGAAAAAAAACCCTCTGATGTGGATTTGCAGTGACCTGAAG
CTGAAGGCTAGGTTTTAGAGGAGGACG-AGAAAAAGATGAGACAGAAAAAGCAGTTGGATCAGAATCTGCAGAGTCTTAATG

317 chr6 26698843 26699278 chr3 60965528 60965956 - 22988
CAGTCACTCCCTTGCTTTCTTTTTTCTCTCCCTCCATTTTTCTCTCCTCTTCTACAGCTCTCCTCTAATGCACCCTAATCCCAGCTGAAGACAGACGTAGCCATGTGTGTGTGTGTGAGCGCGAGACTGAGTGTGTGTAAGAAATATCTCTTTGCTTTTTCTGCCT-----------------------------CAGTTCATTATTTTTCTTTCTTGTCACTTAGTGTGATAGGTTGGACAGAGGCGCACAGATGAGCGCTGAAGACACAGTCACAGGGCCTTAATCTAGTCTTTAATGCGTGACTTCAGAGATGTCATTTATCTTGTGACTGCAGCAGGCGTCCACAAAACTTTATCTCTAATAATATATTGATGGATTAAAGGGGTCAGGCTGGAGACCAGGCAAGAAAAATTGCTTATTGACATCAAAATACAGTGCCCCCAAAACCTGATAAACATAGGG
CAGTCCCTTCCCTG-----TCCTTCCCAATTCCCCATTTTCTTTTCTTTTTTC----CTTTCTTTAAATGCAGTCTAATCCCGAGTGTGAACTGATGTAG-------TTTGTGTGTTAGGGGGA--------------AAAAAATCTCTCT---CTTTTTCTGCCTTTTTTTTTTTCCTTCTTCTTCCCCTGGCCCAGTTCATTATTTTTCTTTCTTGTCACTCAGTGTGATAGGTTGAACAGAAGTGCACAGATGAGCACTGAAAACGGTGTCACAAGGCCTTAATCTAGTCTTTAATGCCTGACTTCAGAGATGTCATTTATCTTCTAACTGCAGCAGGCATCCAC-CAACTTTATCTCTAATAATATATTGATGGATTAAAAGGGTCGGGCAGGAGACCGGGCTGGAAAAATTGCTTATTGACATCAAAATACAGTGCCCTC--AACCTGATAAACATGGAG

318 chr6 26707939 26708174 chr3 61000461 61000664 - 11055
TGTTTGAAAGTGAATGAAGGGTGACTTGCTCTCTCTCTTTCTCTCCCTCTCACTCTCTCTCCTCTCTCTCTCCCCCTTTTCCTCTTTGACATCTCAGTTTTTTTTTTCTTACTTGCCACCGTTTCTGGGCTAGGTGATAACTGCCGGTAATAGGATTAACATTGATTTCTTTTTGCAAGAACAGAGATGTGCCGGTTCCAGCTATTTATTGAACTGCCGGCTTTGAACTATCAAAA
TATTTGAAAGTGAATGAAGGGCGCCCCCCTCCTTCTCAGTCCTTTTTTCTTACTCT-------------------------------GACATCTCAGTGTGTTTTTTTCTTTTAGCTGTGAGTTCTGGGATAGGTGATAACTGCCAGTAATAGGATTAGCATTGATTTC-TTTAACAAGAACAGAGATGTGGCAGTTCCAGCCATTTCCTGAACTGCCAGCTTTGAAATATCAAAA

319 chr6 26714685 26714737 chr3 61000665 61000716 - 1930
AAATTTAAAGAGCTAAAAAATAAACATTGAAATGAATAAAAAGGTAAAACCTT
AAATAGAGAGAA-GAAGAAAAAAGAAAAGAAATAAATAAAAAGGAAAAATCTT

320 chr6 26744789 26745521 chr3 137264491 137265187 + 42593
CTGTGCTTACCTCCTCTCCCCCACCCCTCTCTCTCTCTCTCTCTCTCTCTCTCTCTGTTTAGCTTTGAATCATTAGTAAAGCAAAGGAGTCGTGAATCACTCCTTTCTTCAGCCCTGCCCTCTCTCTCCCTCTCTCTCTTTCTCTCGTCGGC-------------GGTGCTAAACGGCTTGACAGAAGGTGCCCAGACCGTTGGCAGTAGCGATCGACTGGAAGGGGGAAGCTGCCAGGAGCCCTTGATGGATAGGCTCATTTTCCAGCCGGCAGAAAGTCTCGGCGAAGCATCCGTGTCATTTGTAATGTCAGCCAACAAAATGTAATCAAACATTCCAGCGGTTTAATCACAGAGGGCTGCTCGAGAGATGATTGTAGTGTCAATATAATGCTATTTCATTATCTGTTTGTATTTTATATTGACAGTGTCAGATAAACAGTGTGGAAAATTAAGATTAAAAATATGGTAATTTCATTTCAATCACCCGGGCTACAGTTGCAGGCCCATTATGCGATTGATTACTTCTGAATTAAATTTGGGGCTGAATGTAAAGTTTAATCTTCTTTCTTCTCTGCAATTCAGCTCCCCAAAGGCCTCTTAGTAAGTAAGTACCCATTTCATTTGATCTTTAATGAAAAGTAATGGCCCAAATGAATTGTATAAATCAGCCAGCGTGTATACCTAGCTGACATTTAGGTTTTTTTTTTTTTTTTGCCATTTATTCTTCATTGTGCTTACACATA
CTTGGCCCTCCTCCCTTGCCTGGGCTTTCTCTCCCTCTGTCTCAGGCTCTCTCCCTGC------------CATT--------------------------CCCCCTGCTCTGCCTCTCCCTCTCTCTCGCTCTCTCTTTTTCTCCTTTTATTCTCCCCCTTTCTGTTTGCTAAACGTTTTGACAGAAGT------GCCCGATGCTGGCAGCTATTGACTGAAAGGGGTA-GCTGCCAGGCGCTCTTGATGGATGGGCTCATTTTCCAGCCTGCAGCTAGTCTCACTGAAGCATCCGTGTCATTTGTAATGTCAGCCAACAAAATGTAATCAAACATTCCAGCAGTTTAATCACTGAGGGCTGCTCAAGAGATGATTGTAGTGTCAATATAATGCTATTTCATTATCTGTTTGTATTTTATATTGACAGTGTCAGATAAACAGTGTGGAAAATTAAGATTAAAAATATGGTAATTTCATTTCAATCACCC-AGCTACAGTTGCTGGCCCATTATGCGATTGATTACTTGTGAATTAAATTTTGGGCTGAATGTAAAGTTTAATCTTCTTTCTTCTCTGCAATTCAGTTCCCCAAAGGCCTCTTAGTAAGTAAGTACCCATTCCATTTGATCTTTAATGAAAACTAATGGCCCGAATGGATTGTGTAAATCAGCCAGCCTGTGTGTGGAGCTGACAGT---GTTTTCTTCCACCTCTCAAAACCTGCTTTTAATTCTCTCTTCAAATA

321 chr6 26745819 26745950 chr13 94967090 94967237 + 2160
TAAATGGAGTGTTTTATAGCCTAGAGTGCCATTTGGAGAAGACGTATGCAGGCTCTAAACCATGAGCTCAA----------------TGATAGACGTTTTAATTACATGGTAAATTTTTGATATTTTTCAGCCTCTCTCTCTAAAAAA
TGAACAGTACTTTTTAATTTCAAAATAGCTATTCATTAAAAAAGAATGGGAGATTAAAAAGAGAGGCTCAAAGCTCAAGGTAAAAGTTGATAGACATTGTAATTACATGGTTAATTTCAAAGATTTATATGCTGTTATTTAAAAGGAA

322 chr6 26746039 26746567 chr3 137269682 137270189 + 16457
GAGGACTGCGCAAAAAGGAAGGCGAAGAAAAAAGGGCCTCT------------TCTTTGTGAGACCCATTCACAGTGATTTGTCCTCCTTTGTAGTCCTAATTATGTGCCAAAGTAGGATAACAGAAGTTCTCAACTCGACCATTATG-CCAGCACAAAAAAGGAGACGCATACAAGAAGCTGATCACTTTGGAATTAGCAAACATGATACTATACGAGGCAA-----AAAAAAATCATTAATACCGACAGGGATTAGAGGTTCTGATTAAAGGGTAGCTTTTACCGTATGCAAATTAGTGATAGGCATTTATCAGTGCCTGGCCAAGCTGTCTT--AGCGGCAAAG-CCACATATGTTTTTTAGCTGATTAAAAAACTGCTTGAAGT--TGCAGGCCTTTTTTTTTCTTTTTAAATAGAGGAGAGCGACTGAGAGAGAGGCAGAGAAACCGAGTAAAGGAGTATGTGGCAATCAACTTGTTTCCTTTTGGCCAAATTCCCGTGA---TTGTTCAAATCCTTTGCCGTAATT-CCCTCTTTTATTAAGAACGTTCT
GGGGGTGGGGGATGGAGAAACAGAAACAGAGAAAGGCCTTTGCTGAGCCTGTGCCTTTGTGCACCACATTCAAACTGATTTGTAC-CCTTTGTAGTCTTAATTATTTGTGAGAGCGGGATAACAGGAGTACCCAGCTCACCCATTATTTCCTGCATAAAAAA--AGGCACACAGAAGCCGCTGATCATTTCTGAATTAGCAAACATGATACTAAATAAAAAAAGCATAAAAAAATTCATTAATACCATCAGGGATTAGGAGG-CTGATTAAAGTGTAGCTGTTAGCGTATGCAAATGAGCGATAGGCATTTATCGGGGCCTGTGCAAGCTGTCTTGGAGCTGTAAAGCCCACGTATGTTTTTCAGCTGATTAAAATA--GTTTTAAGTTCTGCAGAATTTTTTT--------------------------TGGTAGGGAATTAAAAAAA----------------GAGACCATCTCCACTTTCCCTTTTGGCGAAATTTCTCTAAAGCATACTCCAACCATTCCACTTGACTGCGCTCTCTCGTTCAGCCTCTTCT

323 chr6 26752875 26753238 chr3 137278116 137278432 + 1002
TGTTTCTGAATAAGAGTAAAATTTGCAATTTTACTGCCACTAATGTTCATTTCAGAAGGAAAATGTAGTAAATTATATGATTAAATATATTTTGGAGTTGTGCAAATTGGGGTATTTTATTGTAAATACTCTTCATTATCTCTTTTTTTCCTCAATTGATTTTTTTTTCCTTAAACAGCAACAAGCCCACTTTAAATTATTCTGTTGATATCTTTA-------CCATCGC--AACATGAATAATTAATATTTTCAAATATTTCAAGGCACTGGCAATGACCAAATGTGCTTCACATTCCGCACTGAACAGCAGTTAAATGAAGGCTTTA---AGATAATGTTCCGTTAACAAATATCTAAATGGTATTTTGGCGGT
TGTTCTTTCATTAAACTGTAAGATGCAGTTTTCTAGTGATTTATATTT-TGTGACTATAAAAAAGCA-TAAAGTTTCAGATGAAAAAT------GAGTAATG-----------AGGCTATGGAAGATGCT-TACAACATTATTTTCATTGTTCAAA----------------AAACCAAAACAAGCCTAAGCTAAAATGTCTTGCTGATGTCCCTAAAATATTCCATCTTTGGACAGAACCATTAACTATTTTTAAAAA------------GTCAATAATCAATAAGTCTTAATTTGTTGCACTGA----CATTT--GTGCAGGTTTCATCTAGATGAAATTAATTAGAAAGA-----AAATGGTTTCTCAGTGAT

324 chr6 26771837 26772174 chr3 137186420 137186727 + 11655
TTTTGAATATTACTGACCCAGCATTTGGAAATACCGAACACAAGACGGCAAAAAAATGAATGCTTT------TTTAGCCCAGGAATCCTTTCACCCCCTTACATTCAACTGATCAGATTAAGAGAGAGG-TTTAAGAAGATTTGGACAAAAAAAAAAAAAAAAAACTTCAGTGCAATGGAAGGGGGAGTGGAAAAGGTGGAGGGGGAGAACAGTTTGCGATTCAGTAGCCCCAGGCAATTCATCATAGAAATTGAGTTTCTAATGCAGCATCTTGTGAATCCCTTTTGCTCTGTCAACGTTTTAATACATTACATTGAGAAATTGTAAATCATGTTATAAAAAGG
TTTGAAATATTACTAACCTTGCATTTTCAAATTTGATGCACAA--CAACCAAGATGCTAATACTTTCCTTAGTTTAGAAAAAAAATTCTTTTACCCATCT-CTTCTAGCTGA--AGATTAGGAGAGAGGCTTTAAGAAGATTT-----AAAAAAAAAAAATCCAACTTCTGAGCAGCGGAA-------------------------AAAATGGTTTGTGATTCAGGGGCTTCGGGCAATTCATCATGGAAATTGGGTTTCTTAGCAGACATCGTGTGAATCCTTTCGTCCCTGTCAACTTTTTAATACATTACATTGAGAA--TGTAAATCGTGTTGGTGAGGGG

325 chr6 26838513 26840746 chr13 44089440 44091715 - -4802
TGACTAATATG-ATGAATATAATATTTTATAGCTTCCTATTAAAATGTGAATTTAATAGATTTGTGAGGGGTCTACTTATATATGCTGTGTGTGCACTGTATATGTCAACTTACACTTACCATA-----ACCATA-ACCCAAACCTAACACAGGGTTTCTTCAGGTTTCACCAAGTTAAATTTA-AGACTTTTTAAGACATTTTCAAGACCATTA--TGAATGAAATTTTTGACTTATAAAGGGCTAAAGGCTAAGGAATTTTTAAATGGCCCAGGTTAAAAAATATTTTTATTTGCCCTATCAAAATAAAAATTCTAATTTAATACATTTAATAATACAATAATAAATTAACAATAAAAAAGTTAAAATTTTAGA------CATTTC-----------TTAGCAAAATATTTTAAATATTGTATAAAAACAA----GCAAGCTTCACTTGTATCCATACACTTTTTCCAAAATTAACTTTCTAAAAGTAAAATAATAAACAAATGTTTTAAAAATTTTAAAAACTG---TAATTAACTAAAATACTAAAAAAAAAAGCTTTATTGAGACAGATTGTTGGTTATTTGATGGGTTTTTGGCCAGATTGGGCACCAATACATGATAAAAGGAAA----ATTAAGACTTGTTTAAAAAA-----------------------------------------AGATTTAAGACCT--ACAACACA--------ATGTTTCAGTAAATGTAAGACTTTTTAAGGCCAAACATTTTGATTTTGGAA------------TTTTAAGACATTTTAAGCCTTTTTAGACACTGCAGAAACCCTGCTAACAGTCTACTTATAATCTATTGAGTATTAGCATGTAGATGCA-----ATGTAACTTAAATTGAACCAAATGCTTTCCCTAAACTCAAAATATAGTACTCATTTGAAGCACAGT-------------TAAAAAGTGCATAAACCAATAGGCATT--GCAAACAATGCAACTAA--TAAGGCACACGAGCTTGGCGATTTGAA-AAATAAATGATGGCAGAACAAATTTATTCATCATGGATTTAAAAA---AAACTAATTTGTTAAA-----TGAAACATGACTAAAGTGTGTCCTTGATTCAGATGTTGGAGA-AGAAAGCATGTTATTTCAACAACA----------TTACTT--TCTTAAGTATCTATTCCAATGGTA-------AAAAAGAAAATATGTACGTAAATAACACTGGTTTGTATGCTAAAGGACAGGTTTTTGTAAAATCTGAGATCAGGGCTTGAAACTAGCATTAATGAATGAGCACATTACTGTAGCAATTAGCCTATCATAATTGGAAATGAGAGCATAAGCAAATATTTCTGTGTCTT----TGTATAAAGAATGACTGGTAAACAATA-----TCTGACATTTTTAGATAATTAGGCTTCCTGAAAAGAAGTCTCGAGTCACCAGGGCAAATACACAGAGTTTTGTGATGAGACCTGAGAGAGTCTTTGTATTACAGTGTTTCTCGATTGAAAACTGCT----CAAAAGCAAGGTTCATAAAAATTTTAATATTACTAACCAAAGGAAAACATTTCTTTGAAAAACTT----TTGAAATCTGTGC-----AAAAAATTTGAATGTTCTATTTGTATTCATGATAGCTTTTTTTCAAATAGCACTTTTAACACATCCTTTATCAGCAAA-ATCATTCTAAAAATGTCATGAGATGCAACAATTAAACAAACACGTAAAGGGTCAAAGATGAAATGTTAAAATCAAACTTATATGACAAAAAAATTTCATATTAAAGAAGAATAGC---ATATTAAATAGAACTGTCTACTACAATGTTTTTTAATAACTAGTTAAAAAAGGTCAAAACATGAGCAAAAAAGTTCCCTCCTCATTCATCAAATCTTTTTAAAAT------ATATACAATAAAATATGACAAATTACATTTTAATGTATTTTAAATTACTGAAAACTTTTTGTTGAGTAAAGCCAAAGGGTCATCTATATGTTATAGATGCACACATGTCTACAGTTGAAGTCAAAATTATTAGCGCTTGGGAGATATTTTAAA-------------------------------------AAGAAATATACTTC---------ACAACTGATTATGGCAAGGGAATTTTAAGAATTCCATTTTTTTATTATGGAGAAAGTCCTATTTGTTTCATTTCGTCTAGAATAAATGTGATTTTAAAAAAACATTTTAAGGTCAATATTATTAGTCCTTTTTTTTGATTG-----TCTACAGAATCACACTGCTGTT--ATACAATGACTTGCCTCCCAAATGTGCC--TTTAAATTGCACTTTAAGCTAAATAATAGTATCTTGAAA---AATATCTAATAAAATATTAT-----GTACTGTAATCATGGAAA------AGATAAAAGTCAGTTATTAAAA-ATTTGTTGA
TGAATAATATGTCTAAATATATTATTTT---------TCTTAAACTATTGCTTCATGAGAT--------GAGCTATTTTAAAAT----------TAATCCAAATTTTACCTTAGTGTTTCCATATACTGATGATACAACTAGAAAGAACAAAAG------TCATGTTTTGACAAATTAGATGTAGAGTCTCTTTGCAG-------AGGAGAAATAATTGACTAAAATATTTCCTTTGAA----GCTGTATACTATGTCATATA-AAAGAGAGTTGGTTAGAAATTAGCTTCAAATAGGTATTTAAAACAGTGACCATTGTGTAAT-TGTCTCACAATATTTCAGTGG-TTAAGAGTATAAATATTTAAGTCTTAAATTTAACCATTTTATATTGTACATTCAGGATTATATTGAAAATATTTTACAACTAGGATGCAGAGAACCTTAATAATGGACACAGACCAAT--CAGAATGAACAT----------AAATGAAAAACCATAGCTCTAC---TGGAGAGTACTGGCTTATATAAATAAAGTATGGACAGAAAAATATTTATGGAGACAGTTTTTTAGTAATTTGGAGTGTTGTTTGC---------TTCCAATGAATCTTAAAAGTCAATCGGATGAAAACTCATCCCACAAATATGGCAAAATATCACTGGGATAATGCACTTGATATCACTGAAATTTAAAAGCTTGGTGACACAGGAAAATCACATCTCAGATGATATTTTAATTTTTA----CTAATGCTCTAATATGACAAGAATATGGCTCCTTTAGATACATTTTATTCTGTCTCTGACTCTTGCTTTCTTCTGCATATGTCTTACTAAAAAT------AGTAT--GTGTGTATATGCATGTTTGTGTGTGTGAACTTACAGCAAAAG-------------AGAGCTATTGGAGGCATTCTAATCACAGTTTTCCTACTGCTGTAATATCTGCATGATGAAAAAAGCATTTAGAATAAAATTCCAATAAGTTTAATTGTAAGTACTT-TCAATTTAAATATGAAAATGAATGGGCATGAAAATAATTCATGGT--ATTCAGAGATGGAAAGGATTTTGTTACAGACCTTTACAAAGTGTTAAAATATTTTACCAATTTATATTATGACAATAGGTATGATGGTATTCAAGCATCAGATTTTATTTTTACTTGGTTTGAAACATGCATTTTAATAGCATCATGCCGATATTAAAATAT-----TATCTAACATCAA-TTATATCTTAAAATAT---TTCCTATCAA-------------GCCTAGAGTGAACATTGGTTTTTGCTAATGTGACTCTGGCATTAAG----TAGTAAGTCAGAATAAAAAAGAATTAATAATCTACTGAGCTCTCATATGTACAGATAAAATTATGTAAAGAATGTGGGTTTTGCCATTGTAAAACAAGCAGATGTTACGATAGTGAGAGAAAAAATGTCGTTATAAGTATCCTTAGTTGTTTGAT-----TTGAGGTATTTTTAGCTAGATAAAATGGC---GTTAGACACTATTATGGTAAATGTAATTTTACTATTAAATTTAGAATTAC--------AGGCAATTTTCTTTTGATTGTTTTAATGTTATGATTTATGCCCTTAGACAAATTAAAATGTTTTAATAATTTC----ATAGTCTGTGCTAAGTT---------------TTCCTTATTTGCAGGTAATTTTCCATAGATGTC-TGAAAAATGAATTTT---------CTGAAATTATTACTGAGAAATAGGTTCAATGGAAGCTAT----TAGTAAGATTTAATGTTATGAAATAATAGCCCTGTACTGAGTTCAGATGCCTATACTAGACTGATGAGGTAGCTGCATGACCTTGGGCAAAATCTGAATGAAAACTTTTGTAACT--TTTGTCA----CTTTCAACATGAGGGAATGTACCATCATATATTGAAACTTTTATCCTTTTAAGTTCTAAGTCATAAA-----------TGAGT---GTCAAATGCTTAACAATCTCTT-----------CAGAGTTACAGTTTAAGTCAGGACTATTTAAACTTTAGTTATAGCTTAAATCAGGATTTCAGGAACAGTTCCATTCCCTATCCTGGCCTAAAATATATTTCTGTTATGTAAAAGTAGTGTAGTCAAAAAGAAAAATAATGATTCCACCTTCCTCTCCTGCAGACAATCTTTTCTATTTTTTTGAGAATAGAGAAATCACCA--GTGGATCTCCATTAGAAACCAGACATTATT----TTTTCACCTGATTGAAGCCTTTTAGGCCTTACACTAATTATAAATATGATCCCCTCATTCCCAGGTGAAAAGGTTTGAATGTTTTTGTCCCCTCCAAAATC-CATTTTAAAATTTAATTCCCAATGCAATGGTATTGGGAGGAGTGGACTCAAGGTAATTGGTGGGATTAGATACTCTTATAAAAAGACTTGTTGA

326 chr6 26874214 26875021 chr5 95926630 95927464 + 2723
AGCCAATATTTAAAACAGTCATTCTTCA--AATGACTTTAACAGTCATTATTTAAAACATGTAATATGATATGTAATTTCAGATGTTCTTTTCAGTTGCAGTTTTGTT-GAATTAAAATTC---AACACT------TCACAATAAAGGTACAATTGTTAACTACAAGTTCACTCTAAAAAATGTGTTATT-----TAACACTTAAATATAGGT----AAAATGAACAAACCAAAAACTTGGTTAAATTTGGGTAATAAATTATATTGAAAAAAAATTAATCCAGGGTTTTTTGTCCATATTTTACCCAAATTTAAGTTGAAAAAACAC-----ATAATTTTTAGAGTGTACAATG----------ATTAAGATGAAAAACGTAATTCATATGTATGTATTAGTTAGTTATATTAAGATTAATTTACAAATATGGGCTAACTTTTGATTAACACATTTTAATAGCACTTGAACTA---GTATTAACCATTAGCATCTGTAAT--------TATATATTTTTGTTTAATTGTATTTAATGCATTACCTATAACAGGAATATCTGCTATTAAACCTGAATCGGTGTTTATATCTGAATCAGTTTAAATAAACAATAAAAATCT-----------GCAGGGGGAACTTGA----------------------------AACCACAGAATTGACAAAAAAAAAAAATTTATCAAGCTAAAATATAACCTGTTAACCTATTCTAATAAAAATAATCCAGAAACATCACACAGTAATATTAGGTACAGTATATGTATATATACATACACAAACACACACGTGCACACAAACACACACACACACACACACACACACACACACACACACACACACACACACACACACACACACACACACACAT
ATCCAGTATTAAAATTTCTAGTTCTGGATTAAAGAGTATAGCAGCC------TAA------TACTGAGATTTCCTATTTCTCTTATTTCTGTAGGATACAGTCTTATTAGAAAAATAATTCCTGAGAACTGCATTCTCATCCCTAATGTATTCTT-TTAAATTTATGACCATTTTGGAGAAAATATCATCGACGGCAACATTTCAAAACCAATTTTAATTACAAATACACAATAACATCGATGGAAGTAAAGTACTAATTTTTA--AAAATAAAATACACCCAATACACTCAGTTGCTATATAACTGAAATTACA----AAAAACTACCTTGAGTAATTTTTGGCTCTCTTAATATGGCTTCTCTATTAATATGAAATTAGCCTTCTAAATGTTAGTGTT-------TCTGGTAAGAT---------GACATGGATTAA---TTGATTCTTTCATTTAATT--CACTTATTCCACACATATTAACTGAGTACTACTGTGCTAGGCACTGTTTAGGTTTCTATGACATAGTAGTGAATAAAAC-----TGACAAAGATTCCTGCCATTG---------TGGCACATATGTATGAA--AGTCCAGGAACGAGATAATGATGCCTAGGACCAGGACAGGGAGAAATGGATGGATCTGGGATGTATTTTGCAGGTACAGGCAGCAGGATTCCTAGACATACTAAATATAAGGAATGAAGGGGAGAAATCAAGGATGACTCCAGGGTATTTTGCCTGGAAGAATGGAATTGTTTCAGTATGT---GTATGTGTATATATAGACATACACACACACACGTGTGTATATATAGACATACACACACGTGTGTATATAGACATACACACACACGTGTGTATATAGACATACACACACACGTGT

327 chr6 26885323 26885503 chr2 241229524 241229700 + 3974
TGGGTCAAAATGAGGGTAATAATAGGGGAGAAAACCAGGAGGTTAGAATAAAACCACTGATGGAGACTCATTTC---------AAAAACGTTTGGGTCCCCACGGAGATGCTCTCGCAGCAGCAGCCACAGGTGCACCAAAACTGGGGAATTCCTCAGAACTGCTCATATCTGGAGCCTAAAAACAGAAA
TGGGTCAGATTGAGACAAACCATTGTGTGG-------TTGGGTTTGGGTCAGCAGGCTGGAGAGGGTTCTGTTCTTTTTGATCATTATCGTTTGGGGCCCCAAGG-GAGGGTCTTG-----GGAGCCACCTGAGCCCCAAAGCTGGGAAATTCCTCAGAGCTGCTCATGTCAGGAGCCTGTGCAGAGAGA

328 chr6 26886554 26886703 chr2 241229829 241229966 + 3398
TTACCTTTTC---GTTGCCAGTAGCCCAAGGAGCCTCCCGCACAACAAAGCCCTTGGATGGACCACGGGGTTCTTC-CATGCTTGAGGCACTGGAACCAGAAGGCTTCATATAGGCCATTTTGGCTTCATTTTCAACGACGTCTGCCATCTATA
TGACCTTCTCACTGCTGCTGGCGGTCCAGGGTGCGTCCCGCACCACAAAGCCTCTGGAAGGTGCCTTGGCCTCTTCGTGTGCT----------------GGGGGTTTCATGTATACCTGCAGCGCCTCACTGTCCACCACGTCAGCTAGCTGCA

329 chr6 26887315 26887463 chr2 241230132 241230279 + 6916
CCAATGTACAGCATAAACTTACATATTCCTCCTCTAGGTTCAGAAGGTGATCAATGGCTTCATCGACATGCTCTGGACGGCCAGTCACAGTCACTAAATTGGGATCCGCAGCTCCAGATTGAGGGAACCGAACATCAACCTGGAAAAGG
CCAAGGCCCA-CAGAGACTCACGTATTCCTCCTCCAGATTGAGGATGTGGTCGATGGCTTCCTCCACATTCTCTGGGAGCCCCGTCACAGTGACGCAGTTGGGGTCTGGGGCTCCGCTCTGTGGGAAGCGAATGTCCACCTGGAAGGGG

330 chr6 26887835 26888060 chr2 241230754 241230972 + 9257
CTCACCTTAAATTCATCCATGATCTTGCGAATTCCCTTGCCACGTGCCCCTATTATGCGAGCATGGACTCTGCTGTCCAGGGTGATGTCCTCAGAAATCATTTCCTCCAGTTCATCCACTATAGCCTGAATAGCATCACGTGCTGCAATAGCATTCTGCTCATAGCCAGTGATGGTAATCTGATCCTATAACACCAATCCAAAAAAAAAAAAAAAAAAAAAAAAAG
CTCACCTTGAATTCGTCCATGATTTTGCGAATGGCTTTGCCGCGGGCACCAATGATGCGGGCGTGAACGCGGTGGTCCAGCGGGACGTCCTCAGAAACCATCTGCTCAAGTTCACCCACAATTCTCAGTATAGCATCCCTGGCAGCTTCTGTGTTCTTTTCGTACCCTGTGATGGTAATTTGGTCCTG-------GGGCTAAAAAAGGAGAATGTAGTCAGAAAAG

331 chr6 26888112 26888279 chr2 241233808 241233975 + 8709
CTAGCCTTTTACCTGGTTCTCATCATTTTTCTCTGGAAACTGAATGTTTACTTCATGATCATGGCGGATGTGGGAGATTATGGCACCCTTCCGTCCAATAATCTTGGGGTGATACTTGGGTTCCACAGTGATGGTCAGCTTGAAGCTCCTGAGAGCCTGCAGGCAGAA
CGAGGCTCTCACCTGGTTCCCATCGTCCTTATCAGGAAACTGGATGTTCACGTCATGCTCCAACCGGATTTGGGTAATTACTGCCCCCTTTCTCCCGATAATCTTGGGATGGTATTTGGGGTCTACAGTGACACTCAGCTTAAAACTCCTTAAAGCCTACAAATGAAA

332 chr6 26888388 26888779 chr2 241235116 241235603 + 11432
CTTACCCGATCCTCCTGTTCGGCCTGTAGCTCTTTGACACGCTCAAGAAGACCCTCCTTGGCGCGGTCAAGGTGAGAGGCCAGGCCGGTAATGGAGATAATGTCAGACTGTAACTCATGAGCAGGCACTTGAATATTAACCTGGAGGAAA-----GCATATTTGCC-------------------AGGAATGAAAC-------------ACCAAGA------GAAAGAAATCTCTAAAATCCAATAAAAACATTAAATACGCAGCTTTAGC--------------CTCTCATAAATACAGCAAAATGGATTAAAACTTAGCAG----TGAGACA-----------------------------------CCAACCTCAAACTCATCCATCATCTTGCGGATTCCGCTTCCTTTTTGACCAATGATGTAGCGATGAAGCTCAAAAGGCACTTCTACTGCAATAGTCACAGGAACCAAGGCCTAAATAGA
CTCACCCGGTCCTCCTGCTCGGCCTGTAGCTCCTTCACACGCTCCAGCAGTCCAGCCTTGGCCCGGTCCAAATTTGCAGCGAGGCCCGTGATGGCGATGATGTCAGACTGCAGCTCAGGTGCCGGGACATGTATGTTCACCTACGTGAAGAGGGGGCTGACTTGACGTTCAGGACCCCAGAGAACAGGAAAGAGTCCATTGGCCCTGGGACCCAGAAGTGGTGAGAGGGAAGGCCACCCGCCGTGAAGGGAAGTCAGTGCCCAGTCCGAGCAGGAGGAGGCAGAGTCAACAGGAAGTTGAGAAAGGACACTGGCACTCGGGAGAGGATGCGACAGGCCACTCCTGTGACATGGCCTCCCGGGAAAGGGGTCTACCTCAAACTCATCCATCATCTTGCGGATCCCACTTCCTTTCTGCCCAATAACGTAACGGTGAAGGTCAAAGGGCACCTCTACTTCAATGGTGACAGGAACCAATGCCTGCAGGGA

333 chr6 26888830 26889023 chr2 241236592 241236796 + 5404
GAGGACAATGAAGGCATTCGCACCTTTAGCGCCTCAACAGCAGCTTCACATCTCTCTTTGCGGCCAGAGAGCACAATGACGTCACACTTCTTTGGGGCTGTAGGGTCAA------CTGGCTCCTTTACCTCTCCATTTGCCTCCCCATTCTCCTGAA---------CTGAAGCATCAGCTGATGGATTAAAAAAAGAAAAAGGCACATC
GAGGGGGGCACATGGACACATACCTCCAGAGCTTCCTTGGCAGCCTCACACTTTTCTTTCCGGCCAGAGATGATGATGATGTCACACCTCCTTGGAGAGCCGGGGTCACAATCTTTAGCCTCTCTCCCCTCCCCAGCTTCGTCCCCATTCTCCTGGACAACTGGCTCTGTACTGTGAACTAGAG----AGAAAGGGGAAAAGGGACAGC

334 chr6 26892184 26892404 chr2 241238632 241238859 + 5736
GCCACTGTGGCAATTACCTTGCTGCTGTTCTTCTCGGTCTGGAAACTTGATCTGCACATTGTGGTCTTTCGTGATTTGTTGTATGCGAGAGCCCTTGGGTCCCATTATGGAGCGGTGGAACTTCTGAGGGATCACACACTCCATGGTCACTTGAGCATCCTG----------CAGATTGAGAAAAATAGTCAACACACGCTTCTTACATCAGCACAAAATGTGCAGTTTTC
GCTAATGGGGGACCCACCTGCGTTCT---CCTCTCTGTCTGGGAATTTAATTTGAACACTGAAATCCCGAGTAATCTGCTGGATTCTGGAACCTTTGGGGCCCATGACAGATCGATGGAATTTCTGGGGTATAGCACATTCTAATGTCACCTGAGCTTCCTGGAGGGAGGTACACAAAGAAAAAAGAAAAGAGCAAAGATTAAATTCCTTAGGGCAAGTTTTACAGCACTC

335 chr6 26892427 26892972 chr2 241239588 241240124 + 22463
ACACATGTATTTACCAAATCCTCGATCATCTCCAGCATGCGTTTCTTTGCAGCCTCCACACAGTCTTTGGCTCCCTTTAGGGTTACCTTGTCGCTCTGTGCAGCAGTTCGAGGAAAACTGACAATAACACCACCGTACTCATCAGCAATGTCCCTCAGGACTTGCCCACGACGTGCCACGAAAAACCGATGATGCTTGGGATCCACAATCATGAAATCCTCTACAATGTTATCCTGATGATAGAAATAGCATTTAAGAATAATTAGACCAAACATATCCCATTTAGAAGATATTCAGATATTCCTTCATCAAAACC----ACTAACCAAGCTCTTAATAAGTGCCTCCAGCTCCTTTTGTGCTTCTGCGACAGCTTCCTCTGTACCGATGACTGTGATCAGCTCATGATCCTTATCTTCAGCAGTGGGAAAGATGATCCTAGCACCTGTGCTGTCCCGCACCTTCCGGATATTTCCACCTCCTTTTCCAATAAGGAACTTATGGTATTCAGGTTTGGCACGAAGCTCAACAGTGTGGCTTTTCGTTTGCT
ACCCAAGTGCCTACCAGGTCCTCAATGATCTCCTGAATGCGTTTCTTGGCTGCCTCCACACAGTCCTTGGCGCCCTTGAGGGTGACTTTGTCGCTCTGTGTGCCAGAGCGTGGGAAGCTGACCATCACCCCGCCATACTCTTCAGCAATCTCCCGCAAGACCTGGCCTCTGCGGATGACGAAGTGGCGGTGGTGCTTGGGGTCCACCAGCATGGAGTCTTCCACCACATTATCCTGCAGTGTTAAGAAGAGATGGAAGATAAGCCACCCCATCACGGCCCCAGCAGAG-------------TCGGCCGCCGAGGCCCGCTCCCTACCAGGTTTTGGATCAAGGCCTCCAGCTCCTTCTGTGCCTCTCGGACGGCGTCCTCCTTTCCAATGATGGTGATCAGGTCCTGGTCCTTGTCCTCAGCCGCAGGGAAGATGACACGTGCTCCAGTGCTGTCGCGCACCTTGCGAATTTTGCCGCCCCCCTTGCCGATGAGGAATTTGTGGTATTCTGGCTTGGCGCGGATGTCAACAGTGAAACTCTTGGTTTGCT

336 chr6 26893161 26893398 chr2 241242446 241242683 + 11784
CTCTTCAAACATACCTTCTCTTCTGCCAGGGACAGCAGCTGTTTCTTGGCTTTCTCCACCTCCTCCGCTGGGCCTCTGATTGTCACTGCATCGATGCCAGAGCCCTCTGTTGGGAAATGGATGTGCACACCGCCACACTCCTCCATAATGGAACGCACGAAACGCCCTTTGGATCCAATTAGAGAGTTGTGCAGTTTTGAGGGGATGGACACCTCTACCTCTGTAATATTAGCCTGCA
CTCCCCATGCTCACCTTCTCCTCCGCCAGATGCAGGAGCTGCTTCTTGGCCTTCTCCACATCCGAGGAAGGGCCCCTGATAACAACGGTGTCGCTTCCTGAACCTTCCACGGGAAAGTGAATGTGGACCCCGCCGCACTCCTCCATGATGGAGCGGATCAGACGGCCCTTGGTGCCAATGAGGGAGTTGTGCAGCTTGGCAGGGATGGAGACCTCTACCTCGGCTATGTTGGCCTGAA

337 chr6 26895269 26895675 chr2 241246735 241247247 + 8911
AAAACAGCCTC----ACCAATTCTTTCTGAATGGCCAAGATCCTGTTTTTTGCTGCCTCACAGTTTGCCTTCTTCCCAGTGATGACAATCATTTCAGAGTTGCTGTTTTCCGCAGGCAAATCAATCTTAGTGTTAGTCTCTTCACGGATCT---GACAAAGAAATCATAAGAATTAG----------------------TAAAAAAGATTTGAGAAT-------GAATGAATGAA---------TTAATCTAAA-----------------------------------------------------GAGTAAACACTTACCTTCTTTATATTTGCTCCTCCTTTGCCAATTATGTTTTTGTGGAATTGCTTGAAAATGGGGACTGAAACAGAAAAGCTATTCTCAACCTGGAAAAGAACAGTACAAAGTAGAGCGTTCTTAGAAATGCTTGGTA------AAAGTGTAGTTTTCCAATTACACTAAATAGTTTCAT--------CAGTGTACTAATAT
AAAACATCTCCCATTACCAGGTCTTTCTGAATAGACAGAATCCTGCTCCGGGCAGCTTCGCAGTTGGCTCGCTTGCCTGTGATGATAATGGTCTCTGAATTGCTATTCTCTGCTGGAAGGTCGATTTTGGTGTTGCTTTCTTCACGAATCTACAGGGAGAGAGATCACCATGAGAAGCTGACTAGAGCTCTCCCAGAGTTGAGACACAGTTGAGCACAGGGCTAGAAGTAAGGAAGAGTCCCTCCTAGTCTAAAACCAAAATGGTGCAGGGCTACAGAGGACAAGGCAAGAAGAAGCAAGATGCAGCGGACAAGTTATCACCTTTTTAATGTTTGCGCCTCCTTTCCCAATGATATTCTTGTGAAACTGTTTGAAGATCGGAACAGAAATTGAATAGCTATTTTCCACCTTAAAGACAA------AAAACACAGCCCGATTCACCACCTGTGCTAGAGAGTAAAATACAGTATCCCTTCTACCCCTAAGGGTAGCATGAACACGACAGAGCACTGGTAT

338 chr6 26895902 26896076 chr2 241247974 241248146 + 7134
ATACAAGAACACAACATTAGAAATCTGTGCATACCATTTCAGCCACCATTTTCTGCATAAACTTCGAGCATTTTTCCACCTCAGTGCGAGGCCCACGCAGTTGTACAATGTCACTTTTCTGCGCCGGGTCAGGGAAGTTGATGATGACCTAA---ACAGCAAGAGGAAACAAGTGTCA
ATACAAGAA-AGGATGTGAAACACC----CCTACCAGATCTGCCACCATCTTCTGCATGTATTTTGTGCATTTTTCCACCTCATTCTTAGGTCCTCTGAGCTGGACAATGTCACTTTTTTGTGCTGGGTCTGGAAAGTTAATGATGACCTAGAACAAATCATGGGGAGACTAAGTTCA

339 chr6 26897264 26897443 chr2 241248170 241248350 + 6430
CCAGTGACGAACATGTGTAAAGGGTTACATAAGTCAA-CTTAAGAAATTATACCAAGCATCTTAACACATTTACCTCTGGGAACTTATCCCGAATTTCCTTGATTTTCTCCCCTTTCTGTCCTATGATGGCTCGATGAAAACGCTGTTCAATGATCATGTCCTTTGTACGCTCGTTCTCCT
CAAATATCAAATATTCCTGAAGTGTGACTTGGATCACTCCTATAGAGTTACAGAATGTCTCTGGGAAACTTTACCTCTGGGAATTTGTCACGAATTTCACGGATCCGTTCACCCTTCTGCCCAATGATTGTGCGATGAAATCTTTGCTCAATGATTAGATCCTTGGTACGCTCATTTTCCT

340 chr6 26897745 26897958 chr2 241249835 241250043 + 9834
ACTTGCCATGCGTGACGCAAGCTCCAGCAGCTCCTTCTTGGCCTCCTGCACACCCTGGGGGTCTCCCTCAATACGGATCAGGTTACTCTTCTCGTTGTCAGGTGGAATGCGGACTGACACTTTGTGCAGTTCCTTTATGCGGTTAACTTGATGAGGTAAAGAAAAAAAAACATAATCGACTTAAAGGTTTACAAAACATCTGCTATAAACATCA
ACTTACCATGCGAGATGCAAGCTCCAGCAGCTCTCGCTTGGCCTGCTGCACGCCCTGTGGGTCCCCCTCGATGCGGATCAAATTGCTCTTCTCACTGTCAGGAGGGATGCGCACGGACACCTTGTACTGGTCTTTGATTCTGTTTACTT----AGGAACACAAAAGGAAACACATTTAGGACACAGACCAACAACAT-TCTGCCAATGACATAA

341 chr6 26897972 26898058 chr2 241252951 241253037 + 4789
ACTAACTGTTTGCACCGCCTTTCCCGATCAAGTGTCTGTGGAACTTTGGGTCTACACTAATCTCTGTGTAGTCCATTCTGCTAACCT
ACTCACTGTTGGCACCGCTCTTCCCAATGAGGTGCCTGTGGAACTTGTGGTCGATGTTGATCTCCACATAGTCCATCCGGTTAATCT

342 chr6 26898174 26898313 chr2 241253388 241253529 + 5960
CCTACCAAATCCGTAACAATGACTTCAATTTGGCCCTGTACAATCTGTACATCTTTGGTGGGACCCTCCAGCGTGATCTTGTCCTCTCCCTCGGTGAACTCAATGTGCACCTGT--GAACAAATACATAGAAATTGATTAAA
CTTACCAAATCTTTGACCATGCCTTCTATCTGTTCCTGGGCCACATTGACATCCTCTGTAGGGCCCTCCAGGGTGATCTTGTCTTCGCCCTCTGTGAACTCGATGTGAACCTACCACACCAAAACCAAAGAGATAGCTAAAA

343 chr6 26898686 26898920 chr2 241254999 241255229 + 7843
AAGACAATGGAGAAACCAAGCACTCCAACATGATTAATGGAAA--GTTGACTCGCCTTGGGCATTTGCTGTGTGATCTTAGCCAGATTCTGTCCTTTCTTGCCAATGATGAAACGATGAAGCCAAGAGGGAGCAGAGACTGAGGACACAGTGTAGCTGTTGGCCTGTACAGAGAAAGTAAGGGTCAAAGGTTAGTCAAACTGATGAAGTTTCTGCAATAATGCCATCAATGCATTTC
AAGACAGAAAACAAGACAAA---TTCAATACAACAGGTGAAAAACGTGTCCTTACCTTTGGCATCTGCTGAGTGATTTTGGCCAGGTTCTGCCCTTTCTTGCCAATGATGAAACGGTGAAGCCAGGAAGGGGCGGCGACAGAGGAGACGGTGAAGCTATTGGCCTAAGAAAATGGGAGAACAGCCATGGGTTTGCAGAGCTCA---AGGTCGTGTCACAGTGAAAGCCAGGCTGCTC

344 chr6 26898996 26899267 chr2 241255315 241255613 + 11964
CATGAAGG----GGGGA----------GGAAAACAGGCTT-------------GTTTACCTTGGCATACACTTCAGTGAGTGCCTGGCCCAGCCGGGCTGGCTCCCCACGCAGGATTACTGTCTCTGAGCTGCTGTCGAGGGGTGGGATCTCGACCGAGACGCCGGTCCTCTCCAGGATCTCCTGCAGGGTGTTACCCTTAGGCCCAATCACGTACTTATGCTGAGATTTCTTCACCTCCACTGCAATAGTGGTTGCATTCTTTTTCTAAAAAAAAAAAAAAAAAAAAAAAAAAAAAAG
CATGAAGGCCCCGCGGACTCCACTCAAAGGAGACACACTTCATGCTCGGAGGCAGTTACCTTGGCATAGACTTCAGTCAACGCCTGACCTAACTTTTCAGGTTCGCCTCGAAGTATTACAGTCTCAGAGATGCTGTCTGAGGGTGGGATCTCAACGGAAACTCCAGTTCTCTCAAGGATCTCCTGCAATGAATTGCCCTTGGGCCCAATGACATACTTGTGTTGGGATTTCTTCACTTCCACTGCAATGGTTGTAGTCTTCTTTTTCTAAATAAGAGCACCATAAGGGGCAGTCAAAGG

345 chr6 26899335 26899956 chr2 241256110 241256826 + 22098
TTCAGTGAATTTCAGAAGAAAAATGTGCATTTGTAGAA--GCCAATGAAAGTCCATTGATTATTCTGTCTTAGCGCACCTTCTCCTCATAAAGCTTCTTGATCTTGACCATGGCCAGGGCCACCTGCTCTTTCTCCCCAGTGATGACAATTTCAGTTTTATTCACACTGGGTGGAGGAACATTAATGCGGGCACCGGTCTCCTGCATCAAATCCCCCACCAGCTTGCCATGAGCTCCAGTGATGAAGGGGTGGAACACCTTATCAATGTTCATCCTTTCCACAGCACGTTTATCCTGCA------------------------------------------------------------------------------------------------ATTAATTATTGAAACCATCATTTTTCAAGGCTGAGTGTTGCGGAACTATGATTAGCAAAGAAAAGTGGAGATTAGAATAA---ACTAGAACAAAGTTCAAGACCTGCTCAGCAGAGATGAGCAGGATCTCATGCTTGGCCTTCTCTAAGCCTTCCTTGGTTCCAGAGATCTTGATCTGGTTACTGGGGTCGTCGGGTCTAGGGATCTGGATCTTGGTGGCAGTCTTTAGCTCGAGCTCCTGCAGCTTCTCCCCACTCTTGCCAATGACAAAGCGATGATGTTCTTTGGGGATGGCCACAGTAGCTGAAGCCTATG--AAAGAGAAATTAA
TTAACTGAATCTCCAGACCCAAATCCTCATTTCTATTCCTGCCCATGGGGAT---TTGCCTCCTCTAAATC-GTGTACCTTCTCCTCATAAATCTTCTTGATGCGAGCCACAGCCTGAGCCAACTGTTCCTTCTCTCCAGTGAAGACAATCTCTGTCCGGTTCACGCTGGGTGGGGGGATGTTGATGCGCGTGCCTGTCTCCTGCATGATCTCGCCAACCAGTCTATTATACGGCCCAGCGATGAAGGGGTGGAATGCCTTTTCTACTTCTAGCCTCTCCACAGCACGTTTGTCCTGGAAAGGAAGGGATGATCTGATGAGAACAGGCCTTTGAAAACAAACTGGGGACAGACAGGGCTTTTTAGAGTTGGAGTCAAGCCCTCCACCCCCACCACATTATGCCTTGAAGTCCACACTGGACACGGC-AACCCATGAGGGAGTGAGGTCTGCACAAGCAGGTAGGCAGGGGCACGAGGCACTCACACAGGCCTC---ACCTGCTCGGCAGAGATGAGTAAGACTTCATGGCGAGCTTTCTCGATGCCCTCTTTGGTGCCAGTGATCTTGATCTGATTGCTGGGGTCATCTGGGCGTGGGATCTGGATTTTGGTTGCAGTTTTTAGCTCCAAGTCTTGCAGTTTCTCTCCATTTTTGCCAATAACAAAGCGATGGTGTTCTTTGGGAATGGCAACAGTTGCTGAGGCCTATAGCAAGAAGAGAATAA

346 chr6 26901275 26901521 chr2 241262709 241262959 + 13537
ACCTGAGTCTGCAGTCGCGACACAATCTCTTTGCGGGCTTTCATGACGGCGTCATATTTCCCAGAGACCATTATGGAGAGGCCTTGATCCTTGGCCATGGAGAGTTCCAGGTGGGCTCCAGTCTTGTGCATGATGTCAAGACAAACTTTTGCCTGATCTCCTTCTCCAAACTGGTTCATGTCCTTGTACTTGCGCTCTTCCAGAGGCACATGGAAAACCTGT-----ATTTATCAAAGTAGAAAATGGTCAA
ACCTGAGTCTGCAGTCTAGCAACAATGTCCTTCCGAGCTTTCATGACAGCATCCAGCTTTCCTGACACCATGATGGAGAGGCCTTGGTCTTTGGCCAAAGACAGCTCCAAGTGAGCACCAGTTCTCTGCATGATCTCAAGGCAGATTTTTGCTTGTTCACCTTCTCCAAACTGGTTCATATCCTTGTATTTTCTCTCCTCCAGGGGTACATGGAACACCTGCTCAAAAAAGATCAAAAAAGGAAA-GGTTAA

347 chr6 26901575 26901753 chr2 241264446 241264624 + 5495
ACCTGGGTGATGATTGAGGACTTCAGAGGTTTAATCTTAGTCGTCCAGGCATTTTCAGTTTCCTGCACCCCCTCT-GGCAA--AGGCTTTTCAGGCAGAGGAGGAAAGGCATCCTTGTAGGTGGGAAGGCTGTCATCATCTTCCACACTGCTAGGGTCTCCTCCTGCAGCAGCTAATGAAGA
ACCTGAGTGATGACAGAAGCCTTGATGGGTCGGATCTTGTTCCCCCAGGCTCCAGCGGGTTCCTGGGCACTTTCCAGGCAAGCAGCTTTCTCAGGAAGTGGAGGGAAGGCATCCTTGTAGGTTGGAGGGTCGCTCTCCTCTTCTGAATT--TAGAGTGGCA-ACTGGACCAGCCAACACAGA

348 chr6 26901818 26902021 chr2 241266790 241266977 + 4753
TCACCTTTGACCTGCTCTGGCAGTAAGCCACTGCGATGCTCGTTAAAGCTTTCTTGCGTAAGTACCGCGACTGAGCTCATGGTCGAAATCCCACGTTTACACGGAGTCCGAGTGTGCCACTATGAGAGAAGGAGCACAGGTGACTACTACACAACAGTATTCAGGAACAACGTTCGGCATATTTGTAAAGTTACAACCATAAAA
TCACCTTTGATTTGTTGCGGAACCAGCCCACTTCGGTGTTCAGCAAAACTCTCTTGGGTCAAAACTGCAACGGAACTCATGGTTG--ATCTCACACCTACACACAATCCGGGAAAACCACTA---------AAGCAAAGAAGAATAAATCAGAA----GTCAAAGTACAACCCTCAAT-TATCTATGAGATTGTTAACCTAAGA

349 chr6 26903886 26904002 chr2 241268465 241268573 + 4643
GGTCAATCTTACCAGCTAAATGGTCAGTTACCAGATAATCCGTCCTGTAAAGCTGCCCGTTCGTGTCAGCCTGCCAGCTTTTGCCTAAAAACAAAACAGTAAATAAGAGAAGAAAAA
GGTCAAACTTACCAGCAAAACGGTCAGTAGCCAGAAGGTCCGTCCTG------AGGCCGCCTCTGTCAGCCTGCCAGCTTTTGCT--GGTATGGGATGGGAAGTGGGAGAGGAGAGA

350 chr6 26996747 26997678 chr6 108023708 108024516 - 1325
ATTGTAAATAATACACTGTGCATTACAAATGCATATCATATATACAATACAATATTACTAACATATTGTAAATGAGATACTATGTTTTTTTATTTGAATTTATTCAATTAATATTATA-ATTTTGTAATTTATGCAATATTTAAAACACTGTTTCATGTCATCTTTCTCCAGTGTAATATTTGTT-TACATGGCCTTAAATTAAATTAAACGTTTGTTGTACAATGTTGTTGTTGTGCCTGTCAAATCATATATAGCACCAAAATGTAAATTTTAACACTATAATAGCATCATA-ATGCAACTGCACTCTCCCAAAGAACACATACTATTGTATTCTTAACAATATTTTATTTAATTAATGCCATTTTAACTATTCATATTTAGGCATTGAAATCAAAATGTGAAGATGTATATCCTAAACAA----ATAAATAAATAATAATAAATGTTAACAGAAATGTTAAAGTAAAAAAAGAGAAAAAAAGTAAAAGATATATTTTTATTCGTCTGGCACCCATAACATATACTATAGTAATTTACTGCAGTGTTTTTTTTTAATCCATACTGAAACTGATGCCTCCAATAGAGATGTTTCACAATCAACTGAAATGTTCCTAGAATTTTTTATGGACAATACTGTATATATAAAATCACCAAGAATGATTGAGCTCATGTCCATGTGTTGTGCGAGTAGTCGATATATTGATTATTGTGACAGGCCTAGT------TGTTGT-TGTTGTATTTGTATTTGTCATTGTTAAGTTTTTAATTTATAGTGTTGATAAATGAACATTTTGAAAGATGCATGTATTTGAAATGTACATCTTAGTTGAACGATTAAATCATGATAATAATTTTCATGATGTTTAAAAATTTGTATATTAAATTAATGTTTTGTTTTTCTTATTTCTTGTAGTCAAAAGCGGATGGGCAACTTCTTCT
ATTATATATTATATATTGTACTACATATACATATATTATATATTATATATTGTATTATATATATATTATATATTATATATTGTGTTATAT-------ATACATATATTATATATTATATATTGTGTTATATATAC-ATATATTATATATTATATATTGTGTTATATATACA-TATATTATATATTATATATTGTGTTATA------TATACATATATTATATATTAT--ATATTGTG---------TTATATATA----CATATATTATATATTA----TATAAT-GTGTTATATATACA-------TATATTATATATTATATAATGTGTTATATATACATATATTATATATTAT--ATATTGTGTTATATATACATATAT-------------------------TATATATTATATATTGTGTTATATATACAT-ATATTATATATT-----ATATATTGTATTATATATACATATATTATATATTATATATTGTATTAT-------ATACATATATTATATATTATA-----------TATTGTATTATATATACATACATTATACATGATATAT----TATATATATTATATATATAAAATATATATT-ATATAATATATTATATA---------ATATATATAATAATATATAATTATT------------ATATATTATATA------TTATATATTATACATTGTATTATATATAATATAATATATTATATATTACATATTTATATATTA-TATATACTTATATATTTATA-TAATAATAAATTAAAA-TATAATATATCTATGTATTTTGTCCAGATCTCTCAG--GGATGAACAAATAAATATTTTGTACTGCACCAT-TTTAAAAAAGTAAGCATTAAAT--ATGTCTTAAGAGATTTATTTCTTG----CAATATCATATGCAAAATTCCTTAT

351 chr6 26999619 26999997 chr6 108026981 108027383 - 579
TTTTTAACTGACAAGTGACACCAAGAATATTAAT-----ATATTTTTA---TTATGTATTAACGCAAAAATTCATATTTAATTTATTTATTCAGTTGTTTGTTGTTTTTAGTTGTATATTTATTATTGAAATGTTGTTGCCATGAAA-------ATAGCCTCGATTGCTGACCTGGCCCTAATTAAAAAATACATTATAAATTTAAG----TCGCAATGGAGAAAACAACAGTGAAAAATAATG--TGGCACTGCCATTTAATCATGTCT-----TTTTTG----TCATGGTTTCTTCATTATTATTAAATAAAAAATACCTTTGTCAACAAACTTTTTA--TAAGTAATTTTAGAGAAACGCTGCAGACAGTCTGCTGGCCATCTGTTTTTGAGTTTGCCAATCCAGCTT
TTTCTGAGTCGCAAATAAAAAATAAAATATAAATGGGAAAAAGCTATAAAAGGATCTTTTAACACAGACATTTATA----ATTTCAGAATTTAAATTTTAGTTTCATTT--TTAAATATTTTTTTGCAAAACATGGTCCTAACACAGGAGTCCTATCACTGTAATTATTAATATAGTACTACAAAAAGAGAATCTTAGAATAGCAAGAGTATTTGTGTGCATAGAACTAATGCCTAATTTCATGGATTGACCTTTTCTTTAAACATTTGTAAAAATTTCCAAAAATCATGTCTTCTTCATTATAAAAATATAAAGACCCCTCTTCTTCATATCATATTTAGCTGAGTTAGTTATGTAAATTGATG--AACTCTCAGTTAACTATCTTTGGTTGGCTTAATGAATCCAGTTT
