# Supplementary material for: CNEr: A toolkit for exploring extreme noncoding conservation
Source: PLoS Comput Biol. 2019 Aug 26;15(8):e1006940. doi: 10.1371/journal.pcbi.1006940 (PMC6730951; doi:10.1371/journal.pcbi.1006940)
Supplement: S1 Code — (ZIP) [file pcbi.1006940.s013.zip › S1Code/package/inst/extdata/filter_regions.danRer10.bed]

chr6	24000007	24000253	.	0	+
chr6	24000253	24000332	.	0	+
chr6	24000498	24000550	.	0	+
chr6	24000553	24000670	.	0	+
chr6	24000670	24000722	.	0	+
chr6	24000897	24000920	.	0	+
chr6	24001359	24001514	.	0	+
chr6	24001662	24001764	.	0	+
chr6	24001764	24001966	.	0	+
chr6	24002002	24002188	.	0	+
chr6	24002197	24002222	.	0	+
chr6	24003649	24003857	.	0	+
chr6	24004142	24004410	.	0	+
chr6	24005042	24005156	.	0	+
chr6	24006262	24006302	.	0	+
chr6	24006429	24006656	.	0	+
chr6	24006764	24007019	.	0	+
chr6	24007100	24007450	.	0	+
chr6	24007625	24008006	.	0	+
chr6	24008103	24008331	.	0	+
chr6	24008736	24008999	.	0	+
chr6	24009005	24009042	.	0	+
chr6	24009153	24009194	.	0	+
chr6	24009433	24009535	.	0	+
chr6	24009550	24009748	.	0	+
chr6	24010179	24010321	.	0	+
chr6	24010350	24010792	.	0	+
chr6	24011182	24011245	.	0	+
chr6	24011437	24011853	.	0	+
chr6	24011868	24012382	.	0	+
chr6	24012682	24012901	.	0	+
chr6	24012901	24013212	.	0	+
chr6	24013252	24013414	.	0	+
chr6	24013414	24013475	.	0	+
chr6	24013681	24013798	.	0	+
chr6	24014244	24014296	.	0	+
chr6	24014298	24014317	.	0	+
chr6	24014353	24014418	.	0	+
chr6	24014750	24014921	.	0	+
chr6	24014977	24015010	.	0	+
chr6	24015530	24016015	.	0	+
chr6	24016051	24016321	.	0	+
chr6	24016321	24016421	.	0	+
chr6	24016422	24016617	.	0	+
chr6	24016617	24016674	.	0	+
chr6	24016674	24016775	.	0	+
chr6	24016983	24017019	.	0	+
chr6	24017081	24017120	.	0	+
chr6	24017852	24017886	.	0	+
chr6	24018147	24019880	.	0	+
chr6	24019948	24020037	.	0	+
chr6	24020096	24021394	.	0	+
chr6	24021456	24021477	.	0	+
chr6	24022436	24023026	.	0	+
chr6	24023067	24023113	.	0	+
chr6	24023238	24023505	.	0	+
chr6	24023617	24023714	.	0	+
chr6	24024253	24024296	.	0	+
chr6	24024497	24024550	.	0	+
chr6	24024569	24024613	.	0	+
chr6	24024613	24024660	.	0	+
chr6	24024660	24024861	.	0	+
chr6	24024871	24025587	.	0	+
chr6	24025587	24025639	.	0	+
chr6	24025639	24025675	.	0	+
chr6	24025675	24031931	.	0	+
chr6	24031947	24032207	.	0	+
chr6	24032207	24032881	.	0	+
chr6	24033491	24033524	.	0	+
chr6	24033627	24033822	.	0	+
chr6	24033822	24033866	.	0	+
chr6	24033866	24034021	.	0	+
chr6	24034684	24034718	.	0	+
chr6	24034729	24035545	.	0	+
chr6	24035593	24035653	.	0	+
chr6	24035692	24035899	.	0	+
chr6	24036265	24036449	.	0	+
chr6	24036539	24036565	.	0	+
chr6	24036565	24036932	.	0	+
chr6	24037059	24037675	.	0	+
chr6	24038641	24038786	.	0	+
chr6	24038985	24039067	.	0	+
chr6	24039077	24039573	.	0	+
chr6	24039580	24039730	.	0	+
chr6	24039860	24040028	.	0	+
chr6	24040947	24041346	.	0	+
chr6	24041374	24041415	.	0	+
chr6	24041415	24041913	.	0	+
chr6	24042257	24042301	.	0	+
chr6	24042487	24043064	.	0	+
chr6	24043329	24043503	.	0	+
chr6	24043705	24044114	.	0	+
chr6	24044521	24044754	.	0	+
chr6	24044768	24044957	.	0	+
chr6	24045156	24045255	.	0	+
chr6	24045255	24045335	.	0	+
chr6	24045335	24045354	.	0	+
chr6	24045394	24045516	.	0	+
chr6	24045518	24045757	.	0	+
chr6	24046145	24046283	.	0	+
chr6	24046618	24046646	.	0	+
chr6	24046709	24046782	.	0	+
chr6	24047018	24047138	.	0	+
chr6	24047150	24047368	.	0	+
chr6	24047368	24047423	.	0	+
chr6	24047505	24047592	.	0	+
chr6	24048473	24048516	.	0	+
chr6	24048523	24048552	.	0	+
chr6	24048552	24048946	.	0	+
chr6	24048946	24048970	.	0	+
chr6	24048970	24049074	.	0	+
chr6	24049582	24049654	.	0	+
chr6	24049654	24049970	.	0	+
chr6	24049977	24050029	.	0	+
chr6	24051000	24052132	.	0	+
chr6	24052599	24052656	.	0	+
chr6	24053006	24053540	.	0	+
chr6	24054421	24054446	.	0	+
chr6	24054509	24054554	.	0	+
chr6	24055343	24057215	.	0	+
chr6	24057310	24057432	.	0	+
chr6	24057526	24057617	.	0	+
chr6	24058412	24058980	.	0	+
chr6	24059207	24059951	.	0	+
chr6	24059973	24060015	.	0	+
chr6	24060469	24060531	.	0	+
chr6	24061501	24061631	.	0	+
chr6	24062110	24062179	.	0	+
chr6	24062346	24062703	.	0	+
chr6	24062889	24063045	.	0	+
chr6	24063061	24063194	.	0	+
chr6	24063593	24063767	.	0	+
chr6	24063844	24064027	.	0	+
chr6	24064308	24064331	.	0	+
chr6	24064511	24064614	.	0	+
chr6	24065055	24065083	.	0	+
chr6	24065227	24066399	.	0	+
chr6	24066801	24066824	.	0	+
chr6	24067586	24067888	.	0	+
chr6	24067888	24068294	.	0	+
chr6	24068294	24068587	.	0	+
chr6	24068589	24068714	.	0	+
chr6	24068861	24068934	.	0	+
chr6	24069211	24069376	.	0	+
chr6	24069978	24070197	.	0	+
chr6	24070724	24070764	.	0	+
chr6	24070909	24070998	.	0	+
chr6	24071418	24071449	.	0	+
chr6	24071449	24071700	.	0	+
chr6	24071700	24071993	.	0	+
chr6	24072217	24072487	.	0	+
chr6	24072487	24072536	.	0	+
chr6	24072665	24073010	.	0	+
chr6	24073136	24073474	.	0	+
chr6	24073474	24073543	.	0	+
chr6	24073543	24073624	.	0	+
chr6	24073627	24073853	.	0	+
chr6	24074507	24074603	.	0	+
chr6	24074629	24075161	.	0	+
chr6	24075167	24075250	.	0	+
chr6	24075953	24076050	.	0	+
chr6	24076175	24076256	.	0	+
chr6	24076398	24076607	.	0	+
chr6	24077125	24077197	.	0	+
chr6	24078335	24078554	.	0	+
chr6	24078554	24078669	.	0	+
chr6	24079212	24079264	.	0	+
chr6	24079365	24079455	.	0	+
chr6	24079569	24079598	.	0	+
chr6	24080146	24080366	.	0	+
chr6	24080373	24080527	.	0	+
chr6	24080902	24081211	.	0	+
chr6	24081374	24081390	.	0	+
chr6	24081390	24081999	.	0	+
chr6	24082881	24082913	.	0	+
chr6	24083271	24083370	.	0	+
chr6	24084084	24084123	.	0	+
chr6	24084800	24084906	.	0	+
chr6	24084906	24085503	.	0	+
chr6	24085503	24085756	.	0	+
chr6	24085756	24085810	.	0	+
chr6	24086648	24086876	.	0	+
chr6	24086990	24087029	.	0	+
chr6	24087377	24087457	.	0	+
chr6	24087484	24089066	.	0	+
chr6	24089728	24089789	.	0	+
chr6	24089844	24090055	.	0	+
chr6	24090726	24090844	.	0	+
chr6	24090849	24090881	.	0	+
chr6	24091295	24092102	.	0	+
chr6	24092141	24092232	.	0	+
chr6	24092400	24092456	.	0	+
chr6	24092921	24092965	.	0	+
chr6	24092965	24093318	.	0	+
chr6	24093363	24093626	.	0	+
chr6	24094213	24094619	.	0	+
chr6	24094676	24094784	.	0	+
chr6	24095833	24096055	.	0	+
chr6	24096081	24096436	.	0	+
chr6	24096488	24096556	.	0	+
chr6	24096685	24097158	.	0	+
chr6	24097334	24097507	.	0	+
chr6	24098323	24098607	.	0	+
chr6	24098862	24098996	.	0	+
chr6	24099286	24099466	.	0	+
chr6	24099860	24099918	.	0	+
chr6	24100396	24100500	.	0	+
chr6	24102140	24102272	.	0	+
chr6	24102524	24102683	.	0	+
chr6	24103021	24103055	.	0	+
chr6	24103178	24103213	.	0	+
chr6	24104010	24104412	.	0	+
chr6	24104427	24104477	.	0	+
chr6	24104477	24104558	.	0	+
chr6	24104558	24104570	.	0	+
chr6	24104637	24104716	.	0	+
chr6	24105363	24105793	.	0	+
chr6	24105795	24105936	.	0	+
chr6	24106399	24106443	.	0	+
chr6	24106634	24106754	.	0	+
chr6	24106766	24106916	.	0	+
chr6	24106919	24107870	.	0	+
chr6	24107870	24108309	.	0	+
chr6	24108311	24108773	.	0	+
chr6	24108775	24109012	.	0	+
chr6	24109012	24109128	.	0	+
chr6	24109279	24109387	.	0	+
chr6	24109974	24109992	.	0	+
chr6	24110296	24110333	.	0	+
chr6	24111031	24111381	.	0	+
chr6	24112187	24112412	.	0	+
chr6	24112721	24112749	.	0	+
chr6	24113185	24113223	.	0	+
chr6	24113467	24113667	.	0	+
chr6	24113667	24113819	.	0	+
chr6	24113826	24113856	.	0	+
chr6	24114409	24114615	.	0	+
chr6	24114783	24114832	.	0	+
chr6	24114834	24114935	.	0	+
chr6	24114986	24115013	.	0	+
chr6	24115017	24115251	.	0	+
chr6	24115253	24115312	.	0	+
chr6	24116898	24116909	.	0	+
chr6	24116909	24117450	.	0	+
chr6	24117481	24117548	.	0	+
chr6	24118226	24118290	.	0	+
chr6	24119742	24119873	.	0	+
chr6	24119873	24120005	.	0	+
chr6	24120077	24120186	.	0	+
chr6	24120233	24120521	.	0	+
chr6	24120521	24120601	.	0	+
chr6	24120601	24120666	.	0	+
chr6	24122028	24122344	.	0	+
chr6	24122753	24123087	.	0	+
chr6	24123150	24123189	.	0	+
chr6	24123608	24123667	.	0	+
chr6	24124740	24124827	.	0	+
chr6	24125091	24125114	.	0	+
chr6	24125178	24125298	.	0	+
chr6	24125470	24125507	.	0	+
chr6	24125672	24126010	.	0	+
chr6	24126455	24126878	.	0	+
chr6	24126878	24126919	.	0	+
chr6	24126919	24127195	.	0	+
chr6	24127360	24128737	.	0	+
chr6	24129022	24129151	.	0	+
chr6	24129187	24129242	.	0	+
chr6	24129260	24129371	.	0	+
chr6	24129412	24129537	.	0	+
chr6	24129537	24129574	.	0	+
chr6	24129574	24129775	.	0	+
chr6	24129795	24130152	.	0	+
chr6	24130193	24130673	.	0	+
chr6	24131069	24131211	.	0	+
chr6	24132713	24132777	.	0	+
chr6	24132791	24132836	.	0	+
chr6	24132881	24132894	.	0	+
chr6	24132894	24132984	.	0	+
chr6	24133089	24133161	.	0	+
chr6	24133459	24133521	.	0	+
chr6	24133521	24133599	.	0	+
chr6	24133762	24134039	.	0	+
chr6	24134103	24134168	.	0	+
chr6	24134702	24136235	.	0	+
chr6	24136247	24136340	.	0	+
chr6	24136368	24136513	.	0	+
chr6	24136556	24136609	.	0	+
chr6	24136654	24136678	.	0	+
chr6	24136974	24137038	.	0	+
chr6	24137177	24138098	.	0	+
chr6	24138678	24139010	.	0	+
chr6	24141067	24141102	.	0	+
chr6	24142460	24143061	.	0	+
chr6	24143062	24143116	.	0	+
chr6	24143317	24143686	.	0	+
chr6	24144006	24144282	.	0	+
chr6	24144346	24144411	.	0	+
chr6	24144944	24145310	.	0	+
chr6	24145322	24145415	.	0	+
chr6	24145631	24145684	.	0	+
chr6	24145729	24145748	.	0	+
chr6	24145969	24146551	.	0	+
chr6	24146552	24146606	.	0	+
chr6	24146807	24147022	.	0	+
chr6	24147022	24147047	.	0	+
chr6	24147047	24147178	.	0	+
chr6	24147498	24147774	.	0	+
chr6	24147838	24147903	.	0	+
chr6	24148436	24149960	.	0	+
chr6	24149972	24150065	.	0	+
chr6	24150093	24150238	.	0	+
chr6	24150270	24150327	.	0	+
chr6	24150372	24150389	.	0	+
chr6	24150610	24151211	.	0	+
chr6	24151212	24151266	.	0	+
chr6	24151467	24151836	.	0	+
chr6	24152156	24152432	.	0	+
chr6	24152496	24152561	.	0	+
chr6	24153094	24154620	.	0	+
chr6	24154632	24154725	.	0	+
chr6	24154753	24154898	.	0	+
chr6	24154930	24154987	.	0	+
chr6	24155032	24155049	.	0	+
chr6	24155270	24155871	.	0	+
chr6	24155872	24155926	.	0	+
chr6	24156127	24156342	.	0	+
chr6	24156342	24156367	.	0	+
chr6	24156367	24156498	.	0	+
chr6	24156818	24157094	.	0	+
chr6	24157158	24157223	.	0	+
chr6	24157756	24159265	.	0	+
chr6	24159277	24159370	.	0	+
chr6	24159586	24159639	.	0	+
chr6	24159684	24159703	.	0	+
chr6	24159924	24160506	.	0	+
chr6	24160507	24160561	.	0	+
chr6	24160762	24160977	.	0	+
chr6	24160977	24161002	.	0	+
chr6	24161002	24161133	.	0	+
chr6	24161453	24161729	.	0	+
chr6	24161793	24161858	.	0	+
chr6	24162433	24163957	.	0	+
chr6	24163969	24164062	.	0	+
chr6	24164090	24164235	.	0	+
chr6	24164267	24164324	.	0	+
chr6	24164369	24164387	.	0	+
chr6	24164608	24165209	.	0	+
chr6	24165210	24165264	.	0	+
chr6	24165465	24165834	.	0	+
chr6	24166154	24166430	.	0	+
chr6	24166494	24166559	.	0	+
chr6	24167092	24168602	.	0	+
chr6	24168614	24168707	.	0	+
chr6	24168923	24168976	.	0	+
chr6	24169021	24169040	.	0	+
chr6	24169261	24169841	.	0	+
chr6	24169844	24169898	.	0	+
chr6	24170099	24170314	.	0	+
chr6	24170314	24170339	.	0	+
chr6	24170339	24170470	.	0	+
chr6	24170790	24171066	.	0	+
chr6	24171130	24171195	.	0	+
chr6	24171728	24173238	.	0	+
chr6	24173250	24173343	.	0	+
chr6	24173371	24173505	.	0	+
chr6	24173547	24173604	.	0	+
chr6	24173649	24173668	.	0	+
chr6	24173879	24174460	.	0	+
chr6	24174463	24174517	.	0	+
chr6	24174718	24174933	.	0	+
chr6	24174933	24174958	.	0	+
chr6	24174958	24175089	.	0	+
chr6	24175266	24176586	.	0	+
chr6	24176598	24176691	.	0	+
chr6	24176896	24176953	.	0	+
chr6	24176998	24177015	.	0	+
chr6	24177236	24177835	.	0	+
chr6	24177838	24177892	.	0	+
chr6	24178093	24178308	.	0	+
chr6	24178308	24178333	.	0	+
chr6	24178333	24178464	.	0	+
chr6	24178784	24179060	.	0	+
chr6	24179124	24179189	.	0	+
chr6	24179722	24181236	.	0	+
chr6	24181248	24181341	.	0	+
chr6	24181369	24181514	.	0	+
chr6	24181557	24181610	.	0	+
chr6	24181655	24181678	.	0	+
chr6	24181899	24182498	.	0	+
chr6	24182501	24182555	.	0	+
chr6	24182756	24183125	.	0	+
chr6	24183445	24183721	.	0	+
chr6	24183785	24183850	.	0	+
chr6	24184383	24185906	.	0	+
chr6	24185918	24186011	.	0	+
chr6	24186039	24186184	.	0	+
chr6	24186227	24186280	.	0	+
chr6	24186325	24186345	.	0	+
chr6	24186566	24187165	.	0	+
chr6	24187168	24187222	.	0	+
chr6	24187423	24187788	.	0	+
chr6	24188108	24188384	.	0	+
chr6	24188448	24188513	.	0	+
chr6	24189046	24190569	.	0	+
chr6	24190581	24190674	.	0	+
chr6	24190805	24190847	.	0	+
chr6	24190890	24190943	.	0	+
chr6	24190988	24191010	.	0	+
chr6	24191231	24191830	.	0	+
chr6	24191833	24191887	.	0	+
chr6	24192088	24192453	.	0	+
chr6	24192773	24193049	.	0	+
chr6	24193113	24193178	.	0	+
chr6	24193711	24195237	.	0	+
chr6	24195249	24195342	.	0	+
chr6	24195419	24195759	.	0	+
chr6	24196216	24200325	.	0	+
chr6	24201444	24202085	.	0	+
chr6	24202194	24202246	.	0	+
chr6	24202276	24202454	.	0	+
chr6	24202469	24202797	.	0	+
chr6	24202797	24202962	.	0	+
chr6	24202969	24203720	.	0	+
chr6	24204122	24204177	.	0	+
chr6	24204177	24204250	.	0	+
chr6	24204250	24204298	.	0	+
chr6	24204484	24204817	.	0	+
chr6	24204833	24204877	.	0	+
chr6	24205103	24205175	.	0	+
chr6	24205435	24205892	.	0	+
chr6	24205892	24206340	.	0	+
chr6	24206340	24207771	.	0	+
chr6	24208576	24208771	.	0	+
chr6	24208966	24209062	.	0	+
chr6	24209871	24210834	.	0	+
chr6	24210934	24211020	.	0	+
chr6	24211143	24211377	.	0	+
chr6	24211944	24211978	.	0	+
chr6	24212191	24212225	.	0	+
chr6	24212445	24212557	.	0	+
chr6	24212564	24213637	.	0	+
chr6	24213669	24214147	.	0	+
chr6	24214147	24214208	.	0	+
chr6	24214208	24214317	.	0	+
chr6	24214335	24214427	.	0	+
chr6	24214427	24214451	.	0	+
chr6	24214451	24214474	.	0	+
chr6	24214549	24214587	.	0	+
chr6	24214588	24214789	.	0	+
chr6	24214815	24215504	.	0	+
chr6	24215614	24215754	.	0	+
chr6	24215783	24215806	.	0	+
chr6	24215806	24216701	.	0	+
chr6	24216701	24216760	.	0	+
chr6	24216863	24216919	.	0	+
chr6	24217640	24217716	.	0	+
chr6	24218221	24218616	.	0	+
chr6	24218758	24218832	.	0	+
chr6	24218934	24219061	.	0	+
chr6	24219259	24219437	.	0	+
chr6	24219524	24219731	.	0	+
chr6	24219809	24219927	.	0	+
chr6	24220043	24220083	.	0	+
chr6	24220109	24220151	.	0	+
chr6	24220222	24220459	.	0	+
chr6	24221450	24222045	.	0	+
chr6	24222122	24222174	.	0	+
chr6	24222690	24222723	.	0	+
chr6	24222800	24223049	.	0	+
chr6	24223058	24223160	.	0	+
chr6	24223407	24223577	.	0	+
chr6	24224288	24224469	.	0	+
chr6	24224470	24224568	.	0	+
chr6	24224580	24224946	.	0	+
chr6	24224946	24224975	.	0	+
chr6	24224975	24225141	.	0	+
chr6	24225174	24225492	.	0	+
chr6	24225988	24226122	.	0	+
chr6	24226146	24226450	.	0	+
chr6	24226909	24226936	.	0	+
chr6	24227018	24227046	.	0	+
chr6	24227046	24227089	.	0	+
chr6	24227093	24227535	.	0	+
chr6	24227652	24227793	.	0	+
chr6	24227793	24228269	.	0	+
chr6	24228269	24228474	.	0	+
chr6	24228474	24228507	.	0	+
chr6	24228566	24228886	.	0	+
chr6	24228886	24229078	.	0	+
chr6	24229078	24229135	.	0	+
chr6	24229465	24230483	.	0	+
chr6	24230645	24230686	.	0	+
chr6	24230686	24231269	.	0	+
chr6	24231270	24231935	.	0	+
chr6	24231965	24232301	.	0	+
chr6	24232304	24232886	.	0	+
chr6	24232886	24233067	.	0	+
chr6	24233067	24233081	.	0	+
chr6	24233587	24234687	.	0	+
chr6	24235228	24235604	.	0	+
chr6	24235826	24235883	.	0	+
chr6	24235883	24235932	.	0	+
chr6	24235932	24235955	.	0	+
chr6	24236345	24236377	.	0	+
chr6	24236377	24236458	.	0	+
chr6	24236458	24236477	.	0	+
chr6	24236674	24236745	.	0	+
chr6	24236795	24236837	.	0	+
chr6	24236846	24236884	.	0	+
chr6	24237018	24237645	.	0	+
chr6	24237852	24237892	.	0	+
chr6	24238618	24238767	.	0	+
chr6	24238819	24238931	.	0	+
chr6	24239022	24239137	.	0	+
chr6	24239141	24239233	.	0	+
chr6	24239592	24239825	.	0	+
chr6	24240544	24240593	.	0	+
chr6	24240806	24240910	.	0	+
chr6	24241415	24241526	.	0	+
chr6	24241972	24242024	.	0	+
chr6	24242024	24242041	.	0	+
chr6	24242264	24242398	.	0	+
chr6	24242688	24243034	.	0	+
chr6	24243114	24243132	.	0	+
chr6	24243167	24243477	.	0	+
chr6	24243573	24243733	.	0	+
chr6	24243753	24244883	.	0	+
chr6	24245335	24245464	.	0	+
chr6	24245672	24245720	.	0	+
chr6	24246323	24246386	.	0	+
chr6	24246517	24246550	.	0	+
chr6	24246717	24247180	.	0	+
chr6	24247180	24247220	.	0	+
chr6	24247220	24247280	.	0	+
chr6	24247280	24247323	.	0	+
chr6	24247323	24247370	.	0	+
chr6	24247370	24247414	.	0	+
chr6	24247414	24247986	.	0	+
chr6	24248264	24248304	.	0	+
chr6	24248884	24248925	.	0	+
chr6	24248925	24248966	.	0	+
chr6	24248970	24249061	.	0	+
chr6	24249381	24249539	.	0	+
chr6	24249764	24249878	.	0	+
chr6	24249959	24250042	.	0	+
chr6	24250455	24250789	.	0	+
chr6	24250828	24251628	.	0	+
chr6	24251678	24251840	.	0	+
chr6	24251943	24252208	.	0	+
chr6	24253277	24254230	.	0	+
chr6	24254284	24254311	.	0	+
chr6	24254369	24254402	.	0	+
chr6	24254941	24255005	.	0	+
chr6	24255078	24255313	.	0	+
chr6	24255631	24255717	.	0	+
chr6	24256181	24256641	.	0	+
chr6	24256668	24257180	.	0	+
chr6	24258136	24258163	.	0	+
chr6	24258360	24258923	.	0	+
chr6	24259441	24259566	.	0	+
chr6	24259614	24259647	.	0	+
chr6	24260010	24260140	.	0	+
chr6	24260140	24260178	.	0	+
chr6	24260178	24260224	.	0	+
chr6	24260224	24260255	.	0	+
chr6	24260408	24260603	.	0	+
chr6	24260858	24260961	.	0	+
chr6	24261159	24261269	.	0	+
chr6	24261283	24261442	.	0	+
chr6	24261723	24262033	.	0	+
chr6	24262033	24262239	.	0	+
chr6	24262389	24262577	.	0	+
chr6	24262635	24262920	.	0	+
chr6	24263174	24263503	.	0	+
chr6	24263503	24263545	.	0	+
chr6	24263579	24263698	.	0	+
chr6	24263700	24264170	.	0	+
chr6	24264170	24264577	.	0	+
chr6	24264598	24264745	.	0	+
chr6	24264868	24266088	.	0	+
chr6	24266283	24266635	.	0	+
chr6	24266683	24267280	.	0	+
chr6	24267280	24267498	.	0	+
chr6	24267506	24268000	.	0	+
chr6	24268003	24268829	.	0	+
chr6	24269622	24269639	.	0	+
chr6	24269722	24269873	.	0	+
chr6	24270232	24270431	.	0	+
chr6	24270717	24270911	.	0	+
chr6	24270989	24271057	.	0	+
chr6	24271153	24271265	.	0	+
chr6	24271339	24273019	.	0	+
chr6	24273134	24273546	.	0	+
chr6	24273548	24277071	.	0	+
chr6	24277868	24278605	.	0	+
chr6	24279058	24279147	.	0	+
chr6	24279157	24279195	.	0	+
chr6	24279321	24279563	.	0	+
chr6	24279580	24279801	.	0	+
chr6	24279920	24280262	.	0	+
chr6	24280460	24280620	.	0	+
chr6	24280764	24280826	.	0	+
chr6	24281157	24281186	.	0	+
chr6	24281783	24282291	.	0	+
chr6	24282383	24282476	.	0	+
chr6	24282597	24282873	.	0	+
chr6	24282881	24283175	.	0	+
chr6	24283196	24284189	.	0	+
chr6	24284189	24284282	.	0	+
chr6	24284577	24284852	.	0	+
chr6	24284915	24284959	.	0	+
chr6	24284964	24285143	.	0	+
chr6	24285148	24285199	.	0	+
chr6	24285700	24285777	.	0	+
chr6	24286055	24286268	.	0	+
chr6	24286274	24286317	.	0	+
chr6	24286579	24286633	.	0	+
chr6	24286700	24287168	.	0	+
chr6	24287181	24287236	.	0	+
chr6	24287258	24287281	.	0	+
chr6	24287429	24287558	.	0	+
chr6	24287638	24288004	.	0	+
chr6	24288107	24288251	.	0	+
chr6	24288294	24288985	.	0	+
chr6	24289446	24289571	.	0	+
chr6	24289683	24289825	.	0	+
chr6	24289941	24290079	.	0	+
chr6	24290222	24290522	.	0	+
chr6	24292333	24293106	.	0	+
chr6	24293552	24293575	.	0	+
chr6	24293790	24293823	.	0	+
chr6	24294287	24294304	.	0	+
chr6	24295467	24295514	.	0	+
chr6	24296237	24296303	.	0	+
chr6	24296676	24296713	.	0	+
chr6	24297884	24297993	.	0	+
chr6	24298037	24298141	.	0	+
chr6	24298141	24298171	.	0	+
chr6	24298205	24298251	.	0	+
chr6	24298318	24298373	.	0	+
chr6	24298552	24298614	.	0	+
chr6	24298701	24298725	.	0	+
chr6	24298725	24298758	.	0	+
chr6	24298758	24298829	.	0	+
chr6	24298833	24298890	.	0	+
chr6	24298891	24298928	.	0	+
chr6	24298928	24298964	.	0	+
chr6	24298964	24298998	.	0	+
chr6	24299080	24299097	.	0	+
chr6	24299097	24299365	.	0	+
chr6	24300544	24300565	.	0	+
chr6	24300610	24300639	.	0	+
chr6	24301511	24301563	.	0	+
chr6	24301599	24301662	.	0	+
chr6	24301713	24301780	.	0	+
chr6	24301831	24302135	.	0	+
chr6	24302231	24302528	.	0	+
chr6	24302772	24303127	.	0	+
chr6	24303274	24303399	.	0	+
chr6	24303550	24303878	.	0	+
chr6	24304634	24304657	.	0	+
chr6	24305767	24305804	.	0	+
chr6	24305822	24306474	.	0	+
chr6	24306772	24306903	.	0	+
chr6	24306903	24306966	.	0	+
chr6	24307002	24307128	.	0	+
chr6	24307328	24307400	.	0	+
chr6	24307874	24307914	.	0	+
chr6	24308918	24308926	.	0	+
chr6	24308926	24308971	.	0	+
chr6	24309201	24309791	.	0	+
chr6	24309878	24310085	.	0	+
chr6	24310085	24310640	.	0	+
chr6	24310642	24310837	.	0	+
chr6	24310837	24312651	.	0	+
chr6	24312652	24313007	.	0	+
chr6	24313007	24313123	.	0	+
chr6	24313124	24313285	.	0	+
chr6	24313793	24313857	.	0	+
chr6	24314471	24314863	.	0	+
chr6	24314863	24315378	.	0	+
chr6	24315378	24315412	.	0	+
chr6	24315412	24315641	.	0	+
chr6	24315653	24315707	.	0	+
chr6	24315707	24315871	.	0	+
chr6	24315871	24316243	.	0	+
chr6	24316245	24316278	.	0	+
chr6	24316297	24316645	.	0	+
chr6	24316649	24316909	.	0	+
chr6	24317292	24317314	.	0	+
chr6	24317632	24317674	.	0	+
chr6	24317714	24317752	.	0	+
chr6	24317761	24317804	.	0	+
chr6	24317804	24317876	.	0	+
chr6	24318823	24318863	.	0	+
chr6	24318909	24319153	.	0	+
chr6	24319242	24319276	.	0	+
chr6	24319570	24319645	.	0	+
chr6	24319663	24319738	.	0	+
chr6	24320654	24320807	.	0	+
chr6	24321700	24321776	.	0	+
chr6	24321843	24321880	.	0	+
chr6	24321881	24322197	.	0	+
chr6	24322197	24322235	.	0	+
chr6	24322235	24322333	.	0	+
chr6	24323218	24323245	.	0	+
chr6	24323475	24323530	.	0	+
chr6	24323747	24323766	.	0	+
chr6	24324475	24324592	.	0	+
chr6	24324628	24324711	.	0	+
chr6	24324726	24324875	.	0	+
chr6	24324886	24325144	.	0	+
chr6	24325173	24325574	.	0	+
chr6	24325730	24325764	.	0	+
chr6	24325849	24325926	.	0	+
chr6	24327107	24327180	.	0	+
chr6	24327203	24327284	.	0	+
chr6	24327284	24327309	.	0	+
chr6	24327309	24327434	.	0	+
chr6	24327445	24328483	.	0	+
chr6	24328483	24329550	.	0	+
chr6	24329550	24329765	.	0	+
chr6	24330981	24331721	.	0	+
chr6	24331732	24332103	.	0	+
chr6	24332133	24332200	.	0	+
chr6	24332245	24332431	.	0	+
chr6	24333668	24333962	.	0	+
chr6	24334149	24334655	.	0	+
chr6	24334735	24334926	.	0	+
chr6	24335003	24335056	.	0	+
chr6	24336237	24337067	.	0	+
chr6	24337070	24337505	.	0	+
chr6	24337505	24337533	.	0	+
chr6	24337533	24337745	.	0	+
chr6	24337849	24337938	.	0	+
chr6	24338687	24338750	.	0	+
chr6	24338891	24339070	.	0	+
chr6	24339075	24339900	.	0	+
chr6	24340730	24340796	.	0	+
chr6	24341086	24341150	.	0	+
chr6	24341256	24341357	.	0	+
chr6	24341413	24341548	.	0	+
chr6	24341607	24341684	.	0	+
chr6	24341714	24341776	.	0	+
chr6	24342221	24342262	.	0	+
chr6	24342262	24342518	.	0	+
chr6	24343123	24343158	.	0	+
chr6	24343511	24343627	.	0	+
chr6	24343627	24343721	.	0	+
chr6	24343935	24344513	.	0	+
chr6	24344521	24344558	.	0	+
chr6	24344601	24345556	.	0	+
chr6	24345883	24346156	.	0	+
chr6	24346196	24346968	.	0	+
chr6	24347193	24347250	.	0	+
chr6	24347386	24347454	.	0	+
chr6	24347454	24347605	.	0	+
chr6	24347932	24348077	.	0	+
chr6	24348599	24348768	.	0	+
chr6	24348891	24348929	.	0	+
chr6	24349367	24349473	.	0	+
chr6	24349618	24349821	.	0	+
chr6	24349821	24349949	.	0	+
chr6	24349949	24350037	.	0	+
chr6	24350037	24350144	.	0	+
chr6	24350145	24350432	.	0	+
chr6	24350693	24350717	.	0	+
chr6	24351723	24351786	.	0	+
chr6	24351786	24352842	.	0	+
chr6	24352842	24353277	.	0	+
chr6	24353294	24353568	.	0	+
chr6	24353580	24353676	.	0	+
chr6	24354780	24355119	.	0	+
chr6	24355131	24355480	.	0	+
chr6	24355925	24355957	.	0	+
chr6	24356469	24356553	.	0	+
chr6	24356553	24356623	.	0	+
chr6	24356683	24357051	.	0	+
chr6	24357263	24358379	.	0	+
chr6	24358435	24358654	.	0	+
chr6	24360017	24360391	.	0	+
chr6	24361378	24361410	.	0	+
chr6	24361763	24361824	.	0	+
chr6	24361841	24362660	.	0	+
chr6	24362664	24362790	.	0	+
chr6	24362806	24363179	.	0	+
chr6	24363210	24363284	.	0	+
chr6	24363292	24363433	.	0	+
chr6	24363691	24364065	.	0	+
chr6	24364198	24364222	.	0	+
chr6	24364308	24364340	.	0	+
chr6	24364737	24364766	.	0	+
chr6	24365004	24365957	.	0	+
chr6	24366212	24366738	.	0	+
chr6	24367532	24367569	.	0	+
chr6	24367725	24367957	.	0	+
chr6	24368111	24368130	.	0	+
chr6	24368351	24368782	.	0	+
chr6	24368782	24368817	.	0	+
chr6	24368817	24369201	.	0	+
chr6	24369507	24369695	.	0	+
chr6	24369841	24370070	.	0	+
chr6	24370227	24370267	.	0	+
chr6	24370432	24370618	.	0	+
chr6	24370729	24370807	.	0	+
chr6	24370824	24371447	.	0	+
chr6	24372157	24372180	.	0	+
chr6	24372890	24373040	.	0	+
chr6	24373094	24373162	.	0	+
chr6	24373171	24373766	.	0	+
chr6	24374923	24375139	.	0	+
chr6	24375144	24375379	.	0	+
chr6	24376571	24376628	.	0	+
chr6	24376764	24376792	.	0	+
chr6	24376846	24376863	.	0	+
chr6	24377904	24378036	.	0	+
chr6	24378090	24378372	.	0	+
chr6	24378459	24378889	.	0	+
chr6	24379329	24379624	.	0	+
chr6	24379696	24379999	.	0	+
chr6	24380234	24380354	.	0	+
chr6	24380710	24382054	.	0	+
chr6	24383053	24383136	.	0	+
chr6	24383338	24383474	.	0	+
chr6	24383474	24384688	.	0	+
chr6	24385313	24385542	.	0	+
chr6	24385542	24385598	.	0	+
chr6	24386723	24386754	.	0	+
chr6	24386908	24387086	.	0	+
chr6	24387129	24387330	.	0	+
chr6	24387332	24388095	.	0	+
chr6	24388095	24388441	.	0	+
chr6	24388494	24388833	.	0	+
chr6	24388833	24388923	.	0	+
chr6	24389332	24389413	.	0	+
chr6	24389413	24389428	.	0	+
chr6	24390368	24390526	.	0	+
chr6	24390545	24390588	.	0	+
chr6	24391673	24391703	.	0	+
chr6	24391838	24391909	.	0	+
chr6	24391950	24392005	.	0	+
chr6	24392319	24392411	.	0	+
chr6	24392806	24393726	.	0	+
chr6	24394039	24394844	.	0	+
chr6	24395703	24395744	.	0	+
chr6	24395756	24395844	.	0	+
chr6	24396137	24396184	.	0	+
chr6	24396267	24396318	.	0	+
chr6	24396418	24396444	.	0	+
chr6	24396511	24396576	.	0	+
chr6	24396576	24396601	.	0	+
chr6	24396601	24396627	.	0	+
chr6	24396633	24396815	.	0	+
chr6	24396842	24396945	.	0	+
chr6	24397296	24397335	.	0	+
chr6	24397338	24397374	.	0	+
chr6	24397374	24397445	.	0	+
chr6	24397445	24397488	.	0	+
chr6	24397918	24397952	.	0	+
chr6	24398842	24398874	.	0	+
chr6	24398881	24399035	.	0	+
chr6	24399135	24399467	.	0	+
chr6	24399468	24399620	.	0	+
chr6	24399620	24399696	.	0	+
chr6	24400674	24401073	.	0	+
chr6	24401360	24401425	.	0	+
chr6	24401446	24401547	.	0	+
chr6	24401585	24402014	.	0	+
chr6	24402014	24402060	.	0	+
chr6	24402060	24402113	.	0	+
chr6	24402113	24402531	.	0	+
chr6	24402531	24402551	.	0	+
chr6	24403131	24403226	.	0	+
chr6	24403789	24403883	.	0	+
chr6	24404143	24404899	.	0	+
chr6	24405834	24405976	.	0	+
chr6	24406026	24406157	.	0	+
chr6	24406469	24407226	.	0	+
chr6	24407227	24407309	.	0	+
chr6	24407313	24409256	.	0	+
chr6	24409256	24409721	.	0	+
chr6	24409721	24409798	.	0	+
chr6	24409798	24411590	.	0	+
chr6	24411590	24411963	.	0	+
chr6	24412447	24412513	.	0	+
chr6	24412513	24413080	.	0	+
chr6	24413080	24413358	.	0	+
chr6	24413487	24413579	.	0	+
chr6	24413991	24414026	.	0	+
chr6	24414057	24414080	.	0	+
chr6	24414871	24414897	.	0	+
chr6	24415983	24415995	.	0	+
chr6	24415995	24416110	.	0	+
chr6	24416110	24416202	.	0	+
chr6	24416278	24416331	.	0	+
chr6	24416399	24416444	.	0	+
chr6	24416444	24416512	.	0	+
chr6	24416992	24417079	.	0	+
chr6	24417371	24417421	.	0	+
chr6	24417811	24417909	.	0	+
chr6	24418091	24418111	.	0	+
chr6	24418122	24418260	.	0	+
chr6	24418526	24418570	.	0	+
chr6	24419124	24419363	.	0	+
chr6	24419519	24419700	.	0	+
chr6	24419792	24419898	.	0	+
chr6	24420276	24420341	.	0	+
chr6	24420341	24420436	.	0	+
chr6	24420436	24420467	.	0	+
chr6	24420467	24420524	.	0	+
chr6	24420739	24420923	.	0	+
chr6	24421764	24422155	.	0	+
chr6	24422155	24422350	.	0	+
chr6	24422573	24422978	.	0	+
chr6	24422981	24423084	.	0	+
chr6	24423103	24423189	.	0	+
chr6	24423266	24423411	.	0	+
chr6	24423411	24423629	.	0	+
chr6	24425072	24426187	.	0	+
chr6	24426249	24426280	.	0	+
chr6	24426469	24426948	.	0	+
chr6	24426958	24427416	.	0	+
chr6	24427426	24427480	.	0	+
chr6	24427480	24427507	.	0	+
chr6	24427507	24427522	.	0	+
chr6	24427847	24427878	.	0	+
chr6	24428361	24428944	.	0	+
chr6	24429260	24429308	.	0	+
chr6	24429309	24429683	.	0	+
chr6	24429683	24429734	.	0	+
chr6	24429734	24429884	.	0	+
chr6	24429910	24429991	.	0	+
chr6	24430102	24430112	.	0	+
chr6	24430112	24430187	.	0	+
chr6	24430187	24430207	.	0	+
chr6	24430237	24430254	.	0	+
chr6	24430834	24430888	.	0	+
chr6	24430890	24431366	.	0	+
chr6	24431372	24431446	.	0	+
chr6	24431476	24431530	.	0	+
chr6	24431579	24431628	.	0	+
chr6	24431630	24432043	.	0	+
chr6	24432194	24432348	.	0	+
chr6	24432348	24432376	.	0	+
chr6	24432376	24432553	.	0	+
chr6	24432557	24432638	.	0	+
chr6	24434345	24434364	.	0	+
chr6	24434665	24435330	.	0	+
chr6	24435456	24435626	.	0	+
chr6	24435626	24436282	.	0	+
chr6	24436282	24436682	.	0	+
chr6	24436690	24436722	.	0	+
chr6	24436784	24437040	.	0	+
chr6	24437198	24437226	.	0	+
chr6	24437519	24438161	.	0	+
chr6	24438168	24438381	.	0	+
chr6	24438942	24439008	.	0	+
chr6	24440551	24440582	.	0	+
chr6	24442099	24442477	.	0	+
chr6	24442566	24442682	.	0	+
chr6	24442838	24442875	.	0	+
chr6	24443708	24443892	.	0	+
chr6	24443964	24443997	.	0	+
chr6	24443998	24444025	.	0	+
chr6	24444628	24444894	.	0	+
chr6	24444926	24445380	.	0	+
chr6	24446644	24446751	.	0	+
chr6	24446796	24447085	.	0	+
chr6	24447184	24447922	.	0	+
chr6	24447942	24447960	.	0	+
chr6	24448730	24448992	.	0	+
chr6	24449065	24449428	.	0	+
chr6	24449702	24449811	.	0	+
chr6	24449811	24450040	.	0	+
chr6	24450182	24450288	.	0	+
chr6	24450767	24451314	.	0	+
chr6	24451615	24451801	.	0	+
chr6	24452035	24452149	.	0	+
chr6	24452325	24452488	.	0	+
chr6	24452598	24452762	.	0	+
chr6	24452821	24452830	.	0	+
chr6	24452856	24452898	.	0	+
chr6	24453033	24453073	.	0	+
chr6	24453077	24453090	.	0	+
chr6	24453090	24453186	.	0	+
chr6	24453860	24453921	.	0	+
chr6	24453948	24454096	.	0	+
chr6	24454332	24454838	.	0	+
chr6	24454870	24454898	.	0	+
chr6	24455014	24455044	.	0	+
chr6	24455068	24455142	.	0	+
chr6	24455309	24455350	.	0	+
chr6	24455657	24455727	.	0	+
chr6	24455784	24455834	.	0	+
chr6	24456455	24456479	.	0	+
chr6	24456703	24457082	.	0	+
chr6	24457172	24457216	.	0	+
chr6	24457234	24457275	.	0	+
chr6	24457781	24458617	.	0	+
chr6	24458673	24458792	.	0	+
chr6	24458798	24459013	.	0	+
chr6	24459169	24459206	.	0	+
chr6	24459211	24459275	.	0	+
chr6	24459938	24460128	.	0	+
chr6	24460196	24460328	.	0	+
chr6	24460603	24460786	.	0	+
chr6	24460890	24461183	.	0	+
chr6	24461382	24461426	.	0	+
chr6	24461449	24461515	.	0	+
chr6	24461593	24462836	.	0	+
chr6	24463803	24463959	.	0	+
chr6	24464116	24464139	.	0	+
chr6	24464833	24464986	.	0	+
chr6	24465064	24465109	.	0	+
chr6	24465121	24465161	.	0	+
chr6	24465404	24465587	.	0	+
chr6	24466537	24466643	.	0	+
chr6	24466672	24466711	.	0	+
chr6	24466852	24466953	.	0	+
chr6	24467028	24467057	.	0	+
chr6	24468277	24468574	.	0	+
chr6	24468765	24469044	.	0	+
chr6	24469056	24469122	.	0	+
chr6	24469279	24469475	.	0	+
chr6	24469526	24469750	.	0	+
chr6	24469875	24470580	.	0	+
chr6	24472093	24472549	.	0	+
chr6	24472751	24472778	.	0	+
chr6	24472778	24472818	.	0	+
chr6	24472818	24472918	.	0	+
chr6	24472922	24472952	.	0	+
chr6	24473025	24473096	.	0	+
chr6	24473399	24473556	.	0	+
chr6	24474053	24474429	.	0	+
chr6	24474572	24474759	.	0	+
chr6	24474769	24474856	.	0	+
chr6	24474856	24475051	.	0	+
chr6	24475051	24475077	.	0	+
chr6	24475919	24475979	.	0	+
chr6	24476114	24476647	.	0	+
chr6	24476659	24476721	.	0	+
chr6	24476721	24477043	.	0	+
chr6	24478134	24478175	.	0	+
chr6	24478517	24478603	.	0	+
chr6	24480684	24480782	.	0	+
chr6	24481042	24481196	.	0	+
chr6	24482058	24482093	.	0	+
chr6	24482239	24482382	.	0	+
chr6	24482403	24482461	.	0	+
chr6	24482523	24482705	.	0	+
chr6	24482912	24483264	.	0	+
chr6	24483265	24483287	.	0	+
chr6	24483876	24483993	.	0	+
chr6	24484068	24484152	.	0	+
chr6	24484152	24484413	.	0	+
chr6	24484418	24484447	.	0	+
chr6	24484723	24484861	.	0	+
chr6	24484862	24484970	.	0	+
chr6	24484994	24485102	.	0	+
chr6	24486500	24486689	.	0	+
chr6	24486689	24486714	.	0	+
chr6	24486967	24487102	.	0	+
chr6	24487686	24487882	.	0	+
chr6	24488004	24488178	.	0	+
chr6	24488528	24488715	.	0	+
chr6	24488832	24488932	.	0	+
chr6	24488959	24488993	.	0	+
chr6	24488993	24489018	.	0	+
chr6	24489018	24489222	.	0	+
chr6	24489222	24489235	.	0	+
chr6	24489343	24489537	.	0	+
chr6	24489585	24489735	.	0	+
chr6	24489735	24490080	.	0	+
chr6	24490127	24490172	.	0	+
chr6	24490571	24490866	.	0	+
chr6	24490866	24491831	.	0	+
chr6	24491831	24491981	.	0	+
chr6	24491993	24492110	.	0	+
chr6	24492250	24492380	.	0	+
chr6	24492382	24492455	.	0	+
chr6	24493522	24493961	.	0	+
chr6	24493995	24494403	.	0	+
chr6	24494403	24494521	.	0	+
chr6	24494521	24494616	.	0	+
chr6	24494616	24494752	.	0	+
chr6	24494752	24494775	.	0	+
chr6	24495130	24495449	.	0	+
chr6	24495575	24495664	.	0	+
chr6	24495951	24497212	.	0	+
chr6	24497212	24497268	.	0	+
chr6	24497445	24497473	.	0	+
chr6	24497575	24497919	.	0	+
chr6	24498028	24498244	.	0	+
chr6	24498245	24498478	.	0	+
chr6	24498478	24498522	.	0	+
chr6	24498714	24498943	.	0	+
chr6	24499365	24499567	.	0	+
chr6	24499611	24500000	.	0	+
chr6	24500004	24500480	.	0	+
chr6	24500649	24500827	.	0	+
chr6	24502090	24502129	.	0	+
chr6	24502617	24502676	.	0	+
chr6	24502716	24503915	.	0	+
chr6	24503936	24504522	.	0	+
chr6	24504529	24504683	.	0	+
chr6	24505380	24505700	.	0	+
chr6	24505828	24506293	.	0	+
chr6	24506321	24506358	.	0	+
chr6	24506375	24506419	.	0	+
chr6	24506450	24506937	.	0	+
chr6	24506937	24506975	.	0	+
chr6	24506975	24508209	.	0	+
chr6	24508209	24508439	.	0	+
chr6	24508439	24510429	.	0	+
chr6	24510429	24510620	.	0	+
chr6	24510620	24510790	.	0	+
chr6	24510790	24510918	.	0	+
chr6	24510929	24511083	.	0	+
chr6	24511107	24511227	.	0	+
chr6	24511232	24511345	.	0	+
chr6	24512854	24517268	.	0	+
chr6	24518352	24518687	.	0	+
chr6	24518692	24518924	.	0	+
chr6	24519280	24519631	.	0	+
chr6	24519816	24520021	.	0	+
chr6	24520025	24520260	.	0	+
chr6	24520283	24520539	.	0	+
chr6	24520539	24520659	.	0	+
chr6	24520672	24521320	.	0	+
chr6	24521590	24522124	.	0	+
chr6	24523034	24523548	.	0	+
chr6	24523737	24523793	.	0	+
chr6	24523866	24525072	.	0	+
chr6	24526063	24526097	.	0	+
chr6	24526438	24526618	.	0	+
chr6	24526654	24526721	.	0	+
chr6	24526969	24527153	.	0	+
chr6	24527293	24527346	.	0	+
chr6	24527949	24529495	.	0	+
chr6	24530339	24530430	.	0	+
chr6	24530946	24531025	.	0	+
chr6	24531045	24531433	.	0	+
chr6	24531434	24531473	.	0	+
chr6	24531565	24531611	.	0	+
chr6	24531622	24531666	.	0	+
chr6	24532710	24532756	.	0	+
chr6	24532877	24533550	.	0	+
chr6	24535068	24535477	.	0	+
chr6	24535491	24535518	.	0	+
chr6	24535542	24535614	.	0	+
chr6	24535645	24536497	.	0	+
chr6	24536497	24536630	.	0	+
chr6	24536659	24536702	.	0	+
chr6	24537671	24537931	.	0	+
chr6	24538117	24538597	.	0	+
chr6	24539488	24539530	.	0	+
chr6	24539639	24539932	.	0	+
chr6	24539932	24540260	.	0	+
chr6	24540260	24540343	.	0	+
chr6	24541310	24541795	.	0	+
chr6	24541808	24541917	.	0	+
chr6	24542177	24542250	.	0	+
chr6	24544033	24544079	.	0	+
chr6	24544508	24544633	.	0	+
chr6	24544779	24544829	.	0	+
chr6	24545276	24545514	.	0	+
chr6	24545514	24545540	.	0	+
chr6	24546395	24546596	.	0	+
chr6	24546627	24546653	.	0	+
chr6	24546653	24546728	.	0	+
chr6	24547178	24547687	.	0	+
chr6	24547687	24548130	.	0	+
chr6	24548248	24548949	.	0	+
chr6	24548949	24549018	.	0	+
chr6	24549731	24550231	.	0	+
chr6	24550272	24550344	.	0	+
chr6	24550478	24550511	.	0	+
chr6	24551565	24551939	.	0	+
chr6	24551968	24552001	.	0	+
chr6	24553929	24554162	.	0	+
chr6	24554317	24554355	.	0	+
chr6	24554391	24554441	.	0	+
chr6	24554448	24554481	.	0	+
chr6	24554482	24554611	.	0	+
chr6	24554728	24554757	.	0	+
chr6	24555767	24555819	.	0	+
chr6	24555920	24555953	.	0	+
chr6	24556029	24556211	.	0	+
chr6	24556312	24556339	.	0	+
chr6	24556366	24556396	.	0	+
chr6	24556412	24556975	.	0	+
chr6	24556980	24557049	.	0	+
chr6	24557051	24557109	.	0	+
chr6	24557109	24557564	.	0	+
chr6	24557576	24558444	.	0	+
chr6	24558444	24558747	.	0	+
chr6	24558763	24558820	.	0	+
chr6	24558866	24559355	.	0	+
chr6	24559366	24559530	.	0	+
chr6	24559707	24559753	.	0	+
chr6	24559753	24559839	.	0	+
chr6	24559839	24560903	.	0	+
chr6	24560903	24560993	.	0	+
chr6	24560996	24561293	.	0	+
chr6	24561370	24561449	.	0	+
chr6	24561926	24562045	.	0	+
chr6	24563476	24563533	.	0	+
chr6	24564416	24564920	.	0	+
chr6	24566172	24566310	.	0	+
chr6	24566422	24566656	.	0	+
chr6	24566707	24566918	.	0	+
chr6	24566926	24567359	.	0	+
chr6	24567359	24567954	.	0	+
chr6	24567954	24568415	.	0	+
chr6	24568599	24568684	.	0	+
chr6	24568780	24568813	.	0	+
chr6	24570455	24570521	.	0	+
chr6	24570526	24571044	.	0	+
chr6	24571052	24571580	.	0	+
chr6	24571778	24571816	.	0	+
chr6	24571946	24572010	.	0	+
chr6	24572010	24572209	.	0	+
chr6	24574822	24574896	.	0	+
chr6	24575277	24575483	.	0	+
chr6	24575490	24575725	.	0	+
chr6	24576289	24576910	.	0	+
chr6	24576978	24577413	.	0	+
chr6	24577414	24577758	.	0	+
chr6	24577761	24578233	.	0	+
chr6	24578233	24578331	.	0	+
chr6	24578759	24578803	.	0	+
chr6	24579437	24579472	.	0	+
chr6	24580331	24580353	.	0	+
chr6	24580891	24583621	.	0	+
chr6	24583773	24584322	.	0	+
chr6	24584644	24584701	.	0	+
chr6	24584806	24585033	.	0	+
chr6	24585394	24585476	.	0	+
chr6	24585645	24585864	.	0	+
chr6	24585869	24586125	.	0	+
chr6	24586126	24586170	.	0	+
chr6	24586170	24586277	.	0	+
chr6	24587989	24588054	.	0	+
chr6	24588054	24588178	.	0	+
chr6	24588178	24588242	.	0	+
chr6	24588371	24588407	.	0	+
chr6	24588699	24589073	.	0	+
chr6	24589125	24589501	.	0	+
chr6	24589503	24589554	.	0	+
chr6	24589558	24590134	.	0	+
chr6	24590134	24590313	.	0	+
chr6	24591072	24591198	.	0	+
chr6	24591284	24591390	.	0	+
chr6	24591466	24598331	.	0	+
chr6	24599383	24599411	.	0	+
chr6	24601375	24601508	.	0	+
chr6	24601925	24601954	.	0	+
chr6	24602539	24602666	.	0	+
chr6	24602976	24603003	.	0	+
chr6	24603707	24603745	.	0	+
chr6	24603970	24603996	.	0	+
chr6	24604192	24604611	.	0	+
chr6	24604627	24604710	.	0	+
chr6	24604729	24605200	.	0	+
chr6	24605953	24606002	.	0	+
chr6	24607266	24607504	.	0	+
chr6	24607504	24608056	.	0	+
chr6	24608056	24608212	.	0	+
chr6	24608216	24608895	.	0	+
chr6	24608971	24609158	.	0	+
chr6	24609284	24609504	.	0	+
chr6	24609704	24609733	.	0	+
chr6	24609750	24610150	.	0	+
chr6	24610272	24610544	.	0	+
chr6	24610544	24610585	.	0	+
chr6	24610686	24611067	.	0	+
chr6	24612016	24612558	.	0	+
chr6	24612720	24613192	.	0	+
chr6	24613499	24614614	.	0	+
chr6	24614708	24614751	.	0	+
chr6	24614861	24614885	.	0	+
chr6	24615578	24615611	.	0	+
chr6	24616233	24616316	.	0	+
chr6	24616497	24616569	.	0	+
chr6	24616573	24616675	.	0	+
chr6	24616675	24617454	.	0	+
chr6	24617555	24617740	.	0	+
chr6	24617834	24618032	.	0	+
chr6	24618311	24618806	.	0	+
chr6	24618809	24619612	.	0	+
chr6	24621180	24621294	.	0	+
chr6	24621294	24621403	.	0	+
chr6	24623857	24624556	.	0	+
chr6	24625458	24625535	.	0	+
chr6	24628200	24628235	.	0	+
chr6	24628313	24628340	.	0	+
chr6	24628592	24628958	.	0	+
chr6	24629019	24629784	.	0	+
chr6	24630437	24630629	.	0	+
chr6	24630671	24630834	.	0	+
chr6	24630860	24631147	.	0	+
chr6	24631147	24631210	.	0	+
chr6	24631218	24631277	.	0	+
chr6	24631307	24631444	.	0	+
chr6	24631445	24631690	.	0	+
chr6	24631690	24631869	.	0	+
chr6	24631872	24631908	.	0	+
chr6	24631908	24631982	.	0	+
chr6	24632026	24632097	.	0	+
chr6	24632970	24632995	.	0	+
chr6	24633187	24633245	.	0	+
chr6	24633600	24633636	.	0	+
chr6	24634079	24634098	.	0	+
chr6	24634656	24634675	.	0	+
chr6	24636012	24636053	.	0	+
chr6	24637647	24637994	.	0	+
chr6	24638023	24638188	.	0	+
chr6	24638188	24638383	.	0	+
chr6	24638426	24638815	.	0	+
chr6	24638856	24639376	.	0	+
chr6	24639378	24639479	.	0	+
chr6	24639479	24639504	.	0	+
chr6	24639504	24639638	.	0	+
chr6	24640489	24640510	.	0	+
chr6	24640610	24640644	.	0	+
chr6	24640678	24640705	.	0	+
chr6	24641247	24641454	.	0	+
chr6	24641538	24642031	.	0	+
chr6	24642200	24642327	.	0	+
chr6	24642583	24642762	.	0	+
chr6	24642764	24643687	.	0	+
chr6	24643951	24647931	.	0	+
chr6	24647931	24647962	.	0	+
chr6	24648930	24648944	.	0	+
chr6	24648944	24649383	.	0	+
chr6	24649541	24649657	.	0	+
chr6	24649678	24649874	.	0	+
chr6	24650074	24650093	.	0	+
chr6	24650093	24650642	.	0	+
chr6	24650727	24650744	.	0	+
chr6	24650844	24650867	.	0	+
chr6	24652983	24653064	.	0	+
chr6	24653065	24653083	.	0	+
chr6	24653300	24653332	.	0	+
chr6	24653614	24653663	.	0	+
chr6	24653922	24653960	.	0	+
chr6	24654076	24654364	.	0	+
chr6	24654377	24654444	.	0	+
chr6	24654444	24654569	.	0	+
chr6	24654569	24656631	.	0	+
chr6	24656632	24656677	.	0	+
chr6	24656677	24656730	.	0	+
chr6	24656730	24656763	.	0	+
chr6	24656763	24656783	.	0	+
chr6	24656783	24656897	.	0	+
chr6	24656898	24658314	.	0	+
chr6	24658318	24658361	.	0	+
chr6	24658361	24658384	.	0	+
chr6	24658384	24658477	.	0	+
chr6	24658489	24658546	.	0	+
chr6	24658547	24658740	.	0	+
chr6	24658745	24659478	.	0	+
chr6	24659616	24659643	.	0	+
chr6	24659852	24659925	.	0	+
chr6	24660813	24661018	.	0	+
chr6	24661398	24662091	.	0	+
chr6	24662136	24662483	.	0	+
chr6	24662701	24663131	.	0	+
chr6	24663616	24663701	.	0	+
chr6	24664843	24664876	.	0	+
chr6	24665072	24665256	.	0	+
chr6	24665618	24665784	.	0	+
chr6	24666655	24666684	.	0	+
chr6	24668016	24668079	.	0	+
chr6	24668436	24668478	.	0	+
chr6	24668575	24669339	.	0	+
chr6	24669437	24669583	.	0	+
chr6	24669633	24670050	.	0	+
chr6	24670051	24670686	.	0	+
chr6	24670755	24671017	.	0	+
chr6	24672002	24672217	.	0	+
chr6	24672217	24677882	.	0	+
chr6	24677882	24677922	.	0	+
chr6	24677922	24678680	.	0	+
chr6	24678736	24678759	.	0	+
chr6	24678851	24679193	.	0	+
chr6	24679193	24679298	.	0	+
chr6	24679312	24679468	.	0	+
chr6	24679488	24679529	.	0	+
chr6	24679529	24680129	.	0	+
chr6	24680133	24680196	.	0	+
chr6	24680217	24680541	.	0	+
chr6	24680556	24680926	.	0	+
chr6	24680947	24681360	.	0	+
chr6	24681365	24681604	.	0	+
chr6	24681616	24681951	.	0	+
chr6	24681951	24682035	.	0	+
chr6	24682035	24682558	.	0	+
chr6	24682576	24682778	.	0	+
chr6	24682803	24682891	.	0	+
chr6	24683002	24683137	.	0	+
chr6	24683228	24683488	.	0	+
chr6	24683593	24683983	.	0	+
chr6	24683987	24684179	.	0	+
chr6	24684360	24684401	.	0	+
chr6	24685257	24685378	.	0	+
chr6	24685488	24685555	.	0	+
chr6	24685558	24686132	.	0	+
chr6	24686132	24686505	.	0	+
chr6	24686664	24686751	.	0	+
chr6	24686751	24687349	.	0	+
chr6	24687710	24687871	.	0	+
chr6	24687871	24688266	.	0	+
chr6	24688288	24688316	.	0	+
chr6	24688316	24688498	.	0	+
chr6	24688595	24688665	.	0	+
chr6	24689172	24689520	.	0	+
chr6	24689740	24690201	.	0	+
chr6	24690350	24690377	.	0	+
chr6	24690810	24691138	.	0	+
chr6	24691153	24691472	.	0	+
chr6	24691631	24691649	.	0	+
chr6	24692303	24692330	.	0	+
chr6	24692388	24692856	.	0	+
chr6	24692857	24692943	.	0	+
chr6	24692943	24693181	.	0	+
chr6	24693202	24693321	.	0	+
chr6	24693680	24693696	.	0	+
chr6	24693696	24693896	.	0	+
chr6	24694002	24694055	.	0	+
chr6	24694362	24694405	.	0	+
chr6	24694405	24694434	.	0	+
chr6	24695011	24695178	.	0	+
chr6	24696931	24697749	.	0	+
chr6	24697809	24697910	.	0	+
chr6	24698399	24698434	.	0	+
chr6	24698526	24698568	.	0	+
chr6	24698568	24698574	.	0	+
chr6	24700539	24700563	.	0	+
chr6	24700563	24701128	.	0	+
chr6	24701128	24701234	.	0	+
chr6	24701393	24701441	.	0	+
chr6	24701529	24701573	.	0	+
chr6	24701603	24701833	.	0	+
chr6	24701846	24702046	.	0	+
chr6	24704059	24704076	.	0	+
chr6	24704076	24704154	.	0	+
chr6	24704507	24704856	.	0	+
chr6	24705175	24705888	.	0	+
chr6	24706143	24706180	.	0	+
chr6	24706407	24706440	.	0	+
chr6	24707683	24707928	.	0	+
chr6	24707956	24708110	.	0	+
chr6	24708271	24708316	.	0	+
chr6	24708334	24708356	.	0	+
chr6	24708356	24708436	.	0	+
chr6	24708436	24708771	.	0	+
chr6	24708800	24708905	.	0	+
chr6	24708975	24709517	.	0	+
chr6	24709532	24709572	.	0	+
chr6	24709733	24710127	.	0	+
chr6	24710524	24710581	.	0	+
chr6	24710661	24710728	.	0	+
chr6	24710728	24710745	.	0	+
chr6	24711436	24711471	.	0	+
chr6	24711782	24711822	.	0	+
chr6	24711943	24711973	.	0	+
chr6	24712989	24713020	.	0	+
chr6	24714141	24714161	.	0	+
chr6	24714651	24714697	.	0	+
chr6	24715317	24715542	.	0	+
chr6	24717527	24717556	.	0	+
chr6	24718042	24718994	.	0	+
chr6	24719235	24719276	.	0	+
chr6	24719278	24719342	.	0	+
chr6	24719387	24719465	.	0	+
chr6	24720024	24720056	.	0	+
chr6	24720126	24720505	.	0	+
chr6	24720553	24720590	.	0	+
chr6	24721106	24721140	.	0	+
chr6	24721339	24721872	.	0	+
chr6	24722733	24722795	.	0	+
chr6	24723040	24723084	.	0	+
chr6	24723408	24723426	.	0	+
chr6	24723559	24723638	.	0	+
chr6	24724325	24724358	.	0	+
chr6	24725884	24725956	.	0	+
chr6	24726033	24726053	.	0	+
chr6	24726118	24726143	.	0	+
chr6	24729952	24730027	.	0	+
chr6	24730036	24730486	.	0	+
chr6	24730486	24730541	.	0	+
chr6	24730541	24730873	.	0	+
chr6	24730873	24731665	.	0	+
chr6	24731665	24731747	.	0	+
chr6	24731747	24732098	.	0	+
chr6	24732261	24732738	.	0	+
chr6	24733510	24733537	.	0	+
chr6	24734393	24734785	.	0	+
chr6	24734786	24735416	.	0	+
chr6	24735434	24735491	.	0	+
chr6	24735491	24735553	.	0	+
chr6	24736115	24736816	.	0	+
chr6	24737420	24737791	.	0	+
chr6	24737834	24737885	.	0	+
chr6	24739577	24739673	.	0	+
chr6	24739693	24739802	.	0	+
chr6	24739802	24740095	.	0	+
chr6	24740174	24740438	.	0	+
chr6	24740720	24740753	.	0	+
chr6	24741938	24742328	.	0	+
chr6	24742330	24742476	.	0	+
chr6	24742476	24742657	.	0	+
chr6	24742870	24742971	.	0	+
chr6	24742974	24743040	.	0	+
chr6	24743050	24743144	.	0	+
chr6	24743144	24743798	.	0	+
chr6	24743798	24743854	.	0	+
chr6	24744238	24744259	.	0	+
chr6	24744259	24744515	.	0	+
chr6	24745224	24745586	.	0	+
chr6	24745832	24746035	.	0	+
chr6	24747462	24747937	.	0	+
chr6	24747942	24747960	.	0	+
chr6	24747960	24748031	.	0	+
chr6	24748031	24748046	.	0	+
chr6	24748046	24748105	.	0	+
chr6	24748206	24748654	.	0	+
chr6	24748729	24749287	.	0	+
chr6	24749336	24749369	.	0	+
chr6	24749372	24749669	.	0	+
chr6	24749669	24749742	.	0	+
chr6	24750828	24751132	.	0	+
chr6	24751318	24751559	.	0	+
chr6	24751928	24752119	.	0	+
chr6	24752161	24752178	.	0	+
chr6	24752178	24752418	.	0	+
chr6	24752418	24752432	.	0	+
chr6	24753873	24753906	.	0	+
chr6	24754678	24754705	.	0	+
chr6	24756860	24757011	.	0	+
chr6	24757011	24757029	.	0	+
chr6	24757065	24757150	.	0	+
chr6	24757381	24757497	.	0	+
chr6	24757497	24757765	.	0	+
chr6	24757802	24757822	.	0	+
chr6	24757931	24758301	.	0	+
chr6	24758350	24758482	.	0	+
chr6	24759458	24759572	.	0	+
chr6	24759728	24759758	.	0	+
chr6	24760436	24761343	.	0	+
chr6	24761346	24761401	.	0	+
chr6	24761751	24761808	.	0	+
chr6	24761836	24762088	.	0	+
chr6	24763626	24763891	.	0	+
chr6	24763894	24764542	.	0	+
chr6	24764542	24765563	.	0	+
chr6	24765946	24766010	.	0	+
chr6	24767577	24767670	.	0	+
chr6	24767671	24767730	.	0	+
chr6	24767977	24768006	.	0	+
chr6	24768438	24768502	.	0	+
chr6	24768504	24769072	.	0	+
chr6	24769113	24769150	.	0	+
chr6	24769164	24769269	.	0	+
chr6	24769269	24769421	.	0	+
chr6	24769441	24769575	.	0	+
chr6	24769582	24769692	.	0	+
chr6	24769727	24769762	.	0	+
chr6	24769763	24769920	.	0	+
chr6	24771526	24772750	.	0	+
chr6	24772791	24772881	.	0	+
chr6	24773482	24773508	.	0	+
chr6	24773531	24773574	.	0	+
chr6	24773684	24773719	.	0	+
chr6	24773723	24773820	.	0	+
chr6	24773847	24773886	.	0	+
chr6	24773886	24773998	.	0	+
chr6	24774003	24774091	.	0	+
chr6	24774093	24775462	.	0	+
chr6	24775466	24775656	.	0	+
chr6	24775671	24776063	.	0	+
chr6	24776063	24776367	.	0	+
chr6	24776396	24776425	.	0	+
chr6	24776425	24776566	.	0	+
chr6	24776633	24776737	.	0	+
chr6	24776737	24776774	.	0	+
chr6	24776774	24776906	.	0	+
chr6	24777058	24777098	.	0	+
chr6	24777098	24777158	.	0	+
chr6	24779661	24779839	.	0	+
chr6	24780434	24780491	.	0	+
chr6	24780876	24780908	.	0	+
chr6	24781251	24781293	.	0	+
chr6	24781559	24781920	.	0	+
chr6	24782127	24782813	.	0	+
chr6	24782939	24783083	.	0	+
chr6	24783150	24783571	.	0	+
chr6	24783829	24783873	.	0	+
chr6	24783875	24784654	.	0	+
chr6	24784664	24784751	.	0	+
chr6	24785511	24786266	.	0	+
chr6	24786266	24786837	.	0	+
chr6	24786837	24786953	.	0	+
chr6	24787033	24787110	.	0	+
chr6	24787143	24787442	.	0	+
chr6	24787442	24787984	.	0	+
chr6	24787984	24788060	.	0	+
chr6	24788060	24788458	.	0	+
chr6	24788458	24788769	.	0	+
chr6	24788769	24789027	.	0	+
chr6	24789044	24789588	.	0	+
chr6	24789845	24789875	.	0	+
chr6	24791416	24791460	.	0	+
chr6	24791461	24791994	.	0	+
chr6	24791996	24792367	.	0	+
chr6	24792368	24792622	.	0	+
chr6	24793130	24793514	.	0	+
chr6	24795192	24795295	.	0	+
chr6	24795295	24795345	.	0	+
chr6	24795444	24795548	.	0	+
chr6	24795548	24796571	.	0	+
chr6	24796598	24796640	.	0	+
chr6	24796640	24796671	.	0	+
chr6	24796745	24796782	.	0	+
chr6	24796791	24796926	.	0	+
chr6	24797049	24797090	.	0	+
chr6	24797193	24797299	.	0	+
chr6	24797578	24797609	.	0	+
chr6	24797640	24797779	.	0	+
chr6	24797779	24797797	.	0	+
chr6	24799361	24799399	.	0	+
chr6	24799582	24799641	.	0	+
chr6	24799641	24799724	.	0	+
chr6	24799729	24799763	.	0	+
chr6	24799773	24800095	.	0	+
chr6	24800193	24800272	.	0	+
chr6	24800272	24800882	.	0	+
chr6	24800882	24800895	.	0	+
chr6	24800926	24801135	.	0	+
chr6	24801140	24801205	.	0	+
chr6	24802662	24802698	.	0	+
chr6	24802698	24802807	.	0	+
chr6	24802807	24802827	.	0	+
chr6	24802980	24803179	.	0	+
chr6	24804166	24804193	.	0	+
chr6	24804345	24804371	.	0	+
chr6	24804423	24804467	.	0	+
chr6	24804467	24804509	.	0	+
chr6	24804515	24804542	.	0	+
chr6	24804542	24804724	.	0	+
chr6	24805422	24805565	.	0	+
chr6	24805573	24805603	.	0	+
chr6	24805956	24806031	.	0	+
chr6	24806032	24806062	.	0	+
chr6	24806560	24806623	.	0	+
chr6	24806925	24806960	.	0	+
chr6	24808060	24808106	.	0	+
chr6	24809729	24810567	.	0	+
chr6	24810762	24810799	.	0	+
chr6	24812240	24812280	.	0	+
chr6	24812452	24812543	.	0	+
chr6	24812547	24812740	.	0	+
chr6	24812746	24812881	.	0	+
chr6	24812881	24813773	.	0	+
chr6	24813774	24814197	.	0	+
chr6	24814197	24814232	.	0	+
chr6	24814232	24814563	.	0	+
chr6	24814563	24814650	.	0	+
chr6	24814867	24814929	.	0	+
chr6	24815404	24815668	.	0	+
chr6	24815670	24816430	.	0	+
chr6	24818127	24818320	.	0	+
chr6	24818332	24818475	.	0	+
chr6	24818475	24818938	.	0	+
chr6	24818938	24819038	.	0	+
chr6	24819038	24819156	.	0	+
chr6	24820118	24820530	.	0	+
chr6	24821442	24821485	.	0	+
chr6	24821550	24821932	.	0	+
chr6	24821932	24821968	.	0	+
chr6	24822070	24822112	.	0	+
chr6	24823196	24823257	.	0	+
chr6	24823278	24823356	.	0	+
chr6	24823796	24823826	.	0	+
chr6	24824263	24824286	.	0	+
chr6	24824678	24824781	.	0	+
chr6	24824792	24824876	.	0	+
chr6	24824876	24824886	.	0	+
chr6	24824929	24824985	.	0	+
chr6	24825340	24825394	.	0	+
chr6	24825749	24825784	.	0	+
chr6	24825970	24826002	.	0	+
chr6	24827425	24827482	.	0	+
chr6	24827652	24827698	.	0	+
chr6	24827787	24827843	.	0	+
chr6	24828001	24828023	.	0	+
chr6	24828328	24828367	.	0	+
chr6	24828936	24828978	.	0	+
chr6	24829237	24829281	.	0	+
chr6	24829282	24829312	.	0	+
chr6	24829312	24829429	.	0	+
chr6	24829429	24829542	.	0	+
chr6	24829565	24829592	.	0	+
chr6	24829592	24829637	.	0	+
chr6	24829637	24829663	.	0	+
chr6	24829756	24830272	.	0	+
chr6	24830278	24830348	.	0	+
chr6	24830370	24830590	.	0	+
chr6	24830596	24830766	.	0	+
chr6	24830766	24831002	.	0	+
chr6	24831033	24831154	.	0	+
chr6	24831157	24831184	.	0	+
chr6	24831203	24831988	.	0	+
chr6	24832902	24833143	.	0	+
chr6	24833378	24833407	.	0	+
chr6	24834856	24834891	.	0	+
chr6	24835168	24835193	.	0	+
chr6	24836898	24837100	.	0	+
chr6	24837141	24837405	.	0	+
chr6	24837405	24837439	.	0	+
chr6	24837443	24837807	.	0	+
chr6	24837870	24837978	.	0	+
chr6	24837999	24838183	.	0	+
chr6	24838708	24838791	.	0	+
chr6	24838798	24839083	.	0	+
chr6	24839083	24839124	.	0	+
chr6	24839251	24839513	.	0	+
chr6	24841397	24841421	.	0	+
chr6	24841856	24842088	.	0	+
chr6	24842088	24842115	.	0	+
chr6	24842115	24842717	.	0	+
chr6	24842914	24843158	.	0	+
chr6	24843167	24843310	.	0	+
chr6	24843310	24844585	.	0	+
chr6	24844585	24844959	.	0	+
chr6	24844959	24845078	.	0	+
chr6	24845246	24845363	.	0	+
chr6	24845366	24846006	.	0	+
chr6	24846183	24846315	.	0	+
chr6	24847324	24847355	.	0	+
chr6	24847657	24847704	.	0	+
chr6	24848538	24848558	.	0	+
chr6	24848875	24848908	.	0	+
chr6	24848923	24849089	.	0	+
chr6	24849096	24849328	.	0	+
chr6	24849947	24850000	.	0	+
chr6	24850197	24850221	.	0	+
chr6	24850260	24850872	.	0	+
chr6	24850872	24850907	.	0	+
chr6	24850907	24850962	.	0	+
chr6	24850962	24850991	.	0	+
chr6	24850992	24851127	.	0	+
chr6	24851127	24851165	.	0	+
chr6	24851165	24851205	.	0	+
chr6	24851728	24851768	.	0	+
chr6	24852018	24852075	.	0	+
chr6	24852672	24852784	.	0	+
chr6	24854132	24854165	.	0	+
chr6	24854298	24854477	.	0	+
chr6	24854566	24854694	.	0	+
chr6	24854700	24854731	.	0	+
chr6	24855253	24855281	.	0	+
chr6	24855281	24855439	.	0	+
chr6	24855439	24855646	.	0	+
chr6	24855711	24855740	.	0	+
chr6	24855740	24855795	.	0	+
chr6	24856678	24856709	.	0	+
chr6	24857079	24857440	.	0	+
chr6	24857586	24857614	.	0	+
chr6	24857614	24857677	.	0	+
chr6	24857719	24857861	.	0	+
chr6	24857861	24857884	.	0	+
chr6	24857893	24858633	.	0	+
chr6	24858636	24858707	.	0	+
chr6	24859957	24860668	.	0	+
chr6	24860670	24861369	.	0	+
chr6	24861470	24861488	.	0	+
chr6	24864673	24864701	.	0	+
chr6	24864878	24865061	.	0	+
chr6	24865088	24865182	.	0	+
chr6	24865190	24865619	.	0	+
chr6	24865619	24865659	.	0	+
chr6	24865659	24866196	.	0	+
chr6	24866209	24866563	.	0	+
chr6	24867481	24867515	.	0	+
chr6	24867611	24868776	.	0	+
chr6	24868776	24869000	.	0	+
chr6	24869659	24869695	.	0	+
chr6	24869924	24869961	.	0	+
chr6	24870114	24870388	.	0	+
chr6	24870516	24870583	.	0	+
chr6	24870656	24871036	.	0	+
chr6	24871036	24871082	.	0	+
chr6	24871577	24871620	.	0	+
chr6	24872202	24872395	.	0	+
chr6	24872546	24872915	.	0	+
chr6	24872915	24872968	.	0	+
chr6	24873054	24873083	.	0	+
chr6	24873085	24873128	.	0	+
chr6	24873149	24873172	.	0	+
chr6	24873224	24873322	.	0	+
chr6	24873379	24873430	.	0	+
chr6	24874694	24874728	.	0	+
chr6	24874728	24874896	.	0	+
chr6	24874896	24874990	.	0	+
chr6	24874990	24876204	.	0	+
chr6	24876218	24876754	.	0	+
chr6	24876764	24877128	.	0	+
chr6	24877135	24878410	.	0	+
chr6	24878410	24878486	.	0	+
chr6	24878486	24878737	.	0	+
chr6	24878737	24878875	.	0	+
chr6	24878875	24878897	.	0	+
chr6	24878918	24880129	.	0	+
chr6	24880148	24880514	.	0	+
chr6	24880514	24880867	.	0	+
chr6	24880867	24880903	.	0	+
chr6	24881888	24881984	.	0	+
chr6	24882626	24882680	.	0	+
chr6	24882727	24882959	.	0	+
chr6	24882959	24883001	.	0	+
chr6	24883113	24883138	.	0	+
chr6	24883138	24883284	.	0	+
chr6	24884475	24884492	.	0	+
chr6	24884492	24884899	.	0	+
chr6	24884915	24885027	.	0	+
chr6	24885027	24885061	.	0	+
chr6	24885061	24885593	.	0	+
chr6	24885593	24885632	.	0	+
chr6	24885632	24886429	.	0	+
chr6	24886450	24886518	.	0	+
chr6	24886542	24886588	.	0	+
chr6	24886588	24886642	.	0	+
chr6	24886642	24886803	.	0	+
chr6	24886813	24886908	.	0	+
chr6	24886913	24887260	.	0	+
chr6	24887260	24887301	.	0	+
chr6	24889179	24889835	.	0	+
chr6	24889849	24890195	.	0	+
chr6	24890215	24890433	.	0	+
chr6	24890435	24891104	.	0	+
chr6	24891166	24891364	.	0	+
chr6	24891827	24891883	.	0	+
chr6	24892491	24892531	.	0	+
chr6	24892535	24892553	.	0	+
chr6	24893379	24893408	.	0	+
chr6	24895186	24895208	.	0	+
chr6	24895385	24895549	.	0	+
chr6	24895740	24895781	.	0	+
chr6	24895782	24896145	.	0	+
chr6	24896175	24896230	.	0	+
chr6	24896231	24896437	.	0	+
chr6	24896746	24896778	.	0	+
chr6	24896778	24896814	.	0	+
chr6	24897230	24897264	.	0	+
chr6	24897773	24897803	.	0	+
chr6	24898221	24898239	.	0	+
chr6	24898270	24898321	.	0	+
chr6	24898323	24898683	.	0	+
chr6	24898685	24899199	.	0	+
chr6	24899199	24899347	.	0	+
chr6	24899376	24899407	.	0	+
chr6	24899576	24899683	.	0	+
chr6	24899787	24899988	.	0	+
chr6	24900019	24900084	.	0	+
chr6	24900113	24900627	.	0	+
chr6	24900720	24901086	.	0	+
chr6	24901373	24901421	.	0	+
chr6	24901423	24901852	.	0	+
chr6	24905266	24905310	.	0	+
chr6	24905387	24905402	.	0	+
chr6	24905402	24905508	.	0	+
chr6	24905508	24905613	.	0	+
chr6	24905631	24906662	.	0	+
chr6	24906666	24906743	.	0	+
chr6	24906744	24906829	.	0	+
chr6	24906829	24906954	.	0	+
chr6	24907978	24908045	.	0	+
chr6	24908419	24908529	.	0	+
chr6	24908613	24908664	.	0	+
chr6	24908664	24908708	.	0	+
chr6	24908817	24909415	.	0	+
chr6	24909587	24909822	.	0	+
chr6	24910030	24910067	.	0	+
chr6	24910263	24910408	.	0	+
chr6	24910421	24910467	.	0	+
chr6	24910586	24910633	.	0	+
chr6	24910698	24910763	.	0	+
chr6	24910869	24910965	.	0	+
chr6	24911449	24911616	.	0	+
chr6	24911752	24911783	.	0	+
chr6	24912444	24912467	.	0	+
chr6	24912467	24913133	.	0	+
chr6	24913327	24913463	.	0	+
chr6	24914107	24914190	.	0	+
chr6	24914567	24914632	.	0	+
chr6	24914785	24914937	.	0	+
chr6	24914937	24914958	.	0	+
chr6	24915012	24915175	.	0	+
chr6	24915526	24915575	.	0	+
chr6	24916179	24916282	.	0	+
chr6	24916282	24916411	.	0	+
chr6	24916627	24916706	.	0	+
chr6	24917151	24917262	.	0	+
chr6	24917262	24917280	.	0	+
chr6	24917388	24917438	.	0	+
chr6	24917447	24917747	.	0	+
chr6	24917753	24918086	.	0	+
chr6	24918089	24918206	.	0	+
chr6	24918206	24918245	.	0	+
chr6	24918832	24918865	.	0	+
chr6	24918908	24919067	.	0	+
chr6	24919073	24919177	.	0	+
chr6	24919318	24919435	.	0	+
chr6	24919482	24919512	.	0	+
chr6	24919527	24919566	.	0	+
chr6	24919785	24919816	.	0	+
chr6	24919816	24919838	.	0	+
chr6	24921331	24921352	.	0	+
chr6	24921631	24921657	.	0	+
chr6	24921657	24921705	.	0	+
chr6	24921727	24922526	.	0	+
chr6	24922526	24922579	.	0	+
chr6	24922579	24922659	.	0	+
chr6	24922660	24922795	.	0	+
chr6	24922795	24923195	.	0	+
chr6	24923196	24923241	.	0	+
chr6	24924155	24924238	.	0	+
chr6	24924825	24924957	.	0	+
chr6	24925314	24925413	.	0	+
chr6	24925418	24925464	.	0	+
chr6	24925479	24925706	.	0	+
chr6	24926946	24927023	.	0	+
chr6	24927051	24927087	.	0	+
chr6	24927208	24927458	.	0	+
chr6	24927820	24927852	.	0	+
chr6	24928912	24929060	.	0	+
chr6	24929079	24929478	.	0	+
chr6	24929524	24929838	.	0	+
chr6	24929882	24929982	.	0	+
chr6	24930160	24930232	.	0	+
chr6	24930238	24931389	.	0	+
chr6	24931400	24931648	.	0	+
chr6	24931652	24931785	.	0	+
chr6	24931911	24932004	.	0	+
chr6	24932004	24932057	.	0	+
chr6	24933246	24933477	.	0	+
chr6	24933685	24934420	.	0	+
chr6	24934565	24934595	.	0	+
chr6	24934595	24934988	.	0	+
chr6	24935225	24935259	.	0	+
chr6	24935669	24935721	.	0	+
chr6	24935721	24935734	.	0	+
chr6	24935745	24935851	.	0	+
chr6	24935947	24936276	.	0	+
chr6	24937045	24937244	.	0	+
chr6	24937841	24937882	.	0	+
chr6	24937924	24938306	.	0	+
chr6	24938387	24938700	.	0	+
chr6	24938879	24938955	.	0	+
chr6	24938955	24939329	.	0	+
chr6	24939408	24939630	.	0	+
chr6	24939649	24939889	.	0	+
chr6	24939925	24940314	.	0	+
chr6	24940314	24940646	.	0	+
chr6	24940781	24940811	.	0	+
chr6	24941052	24941070	.	0	+
chr6	24941070	24941242	.	0	+
chr6	24941477	24941501	.	0	+
chr6	24941821	24941845	.	0	+
chr6	24942334	24942571	.	0	+
chr6	24942637	24942743	.	0	+
chr6	24943223	24943622	.	0	+
chr6	24943622	24943695	.	0	+
chr6	24943697	24943729	.	0	+
chr6	24944053	24944082	.	0	+
chr6	24946581	24946630	.	0	+
chr6	24946662	24946714	.	0	+
chr6	24946740	24947033	.	0	+
chr6	24947056	24947150	.	0	+
chr6	24947153	24947523	.	0	+
chr6	24948456	24948480	.	0	+
chr6	24950029	24950372	.	0	+
chr6	24950429	24950538	.	0	+
chr6	24951081	24951110	.	0	+
chr6	24952057	24952080	.	0	+
chr6	24952156	24952349	.	0	+
chr6	24952349	24956561	.	0	+
chr6	24956563	24956948	.	0	+
chr6	24956955	24957282	.	0	+
chr6	24957282	24957443	.	0	+
chr6	24957458	24957557	.	0	+
chr6	24957557	24957715	.	0	+
chr6	24957715	24957739	.	0	+
chr6	24957755	24957851	.	0	+
chr6	24958044	24958091	.	0	+
chr6	24958093	24958130	.	0	+
chr6	24958796	24959281	.	0	+
chr6	24960682	24960731	.	0	+
[truncated: 3,996 more rows]
