# Supplementary material for: CNEr: A toolkit for exploring extreme noncoding conservation
Source: PLoS Comput Biol. 2019 Aug 26;15(8):e1006940. doi: 10.1371/journal.pcbi.1006940 (PMC6730951; doi:10.1371/journal.pcbi.1006940)
Supplement: S1 Code — (ZIP) [file pcbi.1006940.s013.zip › S1Code/package/inst/extdata/filter_regions.hg38.bed]

chr1	26817473	26819341	.	0	+
chr1	156772017	156772158	.	0	+
chr1	156772159	156772358	.	0	+
chr1	156772494	156772637	.	0	+
chr1	156774134	156774472	.	0	+
chr1	156774473	156774672	.	0	+
chr1	156774672	156774966	.	0	+
chr1	156774966	156775257	.	0	+
chr1	156809202	156809490	.	0	+
chr1	156811619	156812625	.	0	+
chr1	156892573	156892753	.	0	+
chr1	156892753	156893058	.	0	+
chr1	156893058	156893194	.	0	+
chr1	156893361	156893505	.	0	+
chr1	156903441	156903816	.	0	+
chr1	156903917	156904027	.	0	+
chr1	156910851	156910953	.	0	+
chr1	156913390	156913523	.	0	+
chr1	156913531	156913760	.	0	+
chr1	156925997	156926120	.	0	+
chr1	156926159	156926576	.	0	+
chr1	156974491	156975962	.	0	+
chr1	156976181	156976512	.	0	+
chr1	156979361	156979663	.	0	+
chr1	156979738	156979838	.	0	+
chr1	157158944	157159023	.	0	+
chr1	157221358	157221848	.	0	+
chr1	157226532	157226784	.	0	+
chr1	157234235	157234566	.	0	+
chr1	157236955	157237010	.	0	+
chr1	157237047	157237136	.	0	+
chr1	157239551	157239975	.	0	+
chr1	157241791	157244701	.	0	+
chr1	157247193	157247667	.	0	+
chr1	157247705	157248851	.	0	+
chr1	157260324	157260852	.	0	+
chr1	157272476	157272761	.	0	+
chr1	157279886	157280696	.	0	+
chr1	158012127	158012286	.	0	+
chr1	158012309	158012524	.	0	+
chr1	158012544	158012873	.	0	+
chr1	158015362	158015862	.	0	+
chr1	158015962	158016017	.	0	+
chr1	158016023	158016329	.	0	+
chr1	158016462	158016778	.	0	+
chr1	158017410	158017718	.	0	+
chr1	158017737	158017769	.	0	+
chr1	158017774	158017812	.	0	+
chr1	158018762	158018925	.	0	+
chr1	158020629	158020902	.	0	+
chr1	158094643	158100262	.	0	+
chr1	158104421	158104519	.	0	+
chr1	158113626	158113662	.	0	+
chr1	158114814	158115120	.	0	+
chr1	158115305	158115422	.	0	+
chr1	158121176	158121481	.	0	+
chr1	158122121	158122258	.	0	+
chr1	158122258	158122318	.	0	+
chr1	158122318	158122615	.	0	+
chr1	158122615	158122941	.	0	+
chr1	158122941	158123018	.	0	+
chr1	158123491	158123800	.	0	+
chr1	158127309	158127571	.	0	+
chr1	158127601	158127622	.	0	+
chr1	158135478	158135554	.	0	+
chr1	158135583	158135604	.	0	+
chr1	158196198	158196580	.	0	+
chr1	158196580	158196622	.	0	+
chr1	158205025	158205841	.	0	+
chr1	158205845	158205979	.	0	+
chr1	158222858	158224529	.	0	+
chr1	158224529	158224872	.	0	+
chr1	158224910	158225141	.	0	+
chr1	158225330	158225573	.	0	+
chr1	158225687	158225811	.	0	+
chr1	158225828	158226258	.	0	+
chr1	158226281	158226465	.	0	+
chr1	158226494	158227207	.	0	+
chr1	158227207	158227863	.	0	+
chr1	158227863	158229489	.	0	+
chr1	158229489	158229768	.	0	+
chr1	158229768	158232462	.	0	+
chr1	158232493	158235312	.	0	+
chr1	158237269	158244625	.	0	+
chr1	158252192	158252573	.	0	+
chr1	158254031	158254072	.	0	+
chr1	158254136	158254727	.	0	+
chr1	158254785	158254833	.	0	+
chr1	158263818	158264464	.	0	+
chr1	158264464	158265344	.	0	+
chr1	158283430	158284473	.	0	+
chr1	158284473	158284496	.	0	+
chr1	158293454	158294885	.	0	+
chr1	158333165	158333458	.	0	+
chr1	158333655	158334106	.	0	+
chr1	158374718	158379129	.	0	+
chr1	158385360	158388761	.	0	+
chr1	158388813	158389817	.	0	+
chr1	158389834	158390079	.	0	+
chr1	158418186	158418338	.	0	+
chr1	158421669	158421760	.	0	+
chr1	158479877	158481802	.	0	+
chr1	158572157	158572256	.	0	+
chr1	158572283	158572731	.	0	+
chr1	158614252	158615403	.	0	+
chr1	158622718	158623192	.	0	+
chr1	158664059	158664669	.	0	+
chr1	158664842	158665034	.	0	+
chr1	158666315	158666497	.	0	+
chr1	158680582	158680729	.	0	+
chr1	158692559	158692608	.	0	+
chr1	158692622	158692678	.	0	+
chr1	158819866	158820354	.	0	+
chr1	158820358	158820523	.	0	+
chr1	158821148	158822108	.	0	+
chr1	158825451	158826275	.	0	+
chr1	158849930	158854818	.	0	+
chr1	158886103	158892114	.	0	+
chr1	158933856	158934074	.	0	+
chr1	158934102	158934403	.	0	+
chr1	158939079	158939247	.	0	+
chr1	158948054	158949381	.	0	+
chr1	159020846	159020871	.	0	+
chr1	159021099	159021939	.	0	+
chr1	159021939	159022263	.	0	+
chr1	159022263	159022293	.	0	+
chr1	159022296	159022871	.	0	+
chr1	159022895	159025513	.	0	+
chr1	159241331	159241448	.	0	+
chr1	159241448	159241705	.	0	+
chr1	159241705	159241730	.	0	+
chr1	159241730	159243226	.	0	+
chr1	159243226	159243484	.	0	+
chr1	159243484	159247681	.	0	+
chr1	159269312	159274725	.	0	+
chr1	159985212	159985266	.	0	+
chr1	159987152	159987787	.	0	+
chr1	159990789	159990964	.	0	+
chr1	159991187	159991206	.	0	+
chr1	159991206	159991480	.	0	+
chr1	159991512	159991913	.	0	+
chr1	159994084	159994394	.	0	+
chr1	159994451	159994629	.	0	+
chr1	159994629	159994658	.	0	+
chr1	159994658	159994692	.	0	+
chr1	159994692	159994759	.	0	+
chr1	159994759	159994819	.	0	+
chr1	159994819	159994863	.	0	+
chr1	159994863	159995316	.	0	+
chr1	160001181	160001391	.	0	+
chr1	160003009	160003394	.	0	+
chr1	160007244	160007440	.	0	+
chr1	160007951	160008036	.	0	+
chr1	160008304	160008457	.	0	+
chr1	160012611	160012900	.	0	+
chr1	160013158	160014208	.	0	+
chr1	160123025	160123084	.	0	+
chr1	160123212	160123416	.	0	+
chr1	160123942	160124056	.	0	+
chr1	160127551	160127820	.	0	+
chr1	160131856	160131984	.	0	+
chr1	160132131	160132943	.	0	+
chr1	160134483	160134620	.	0	+
chr1	160141293	160143644	.	0	+
chr1	160148197	160148509	.	0	+
chr1	160148711	160148815	.	0	+
chr1	160148815	160149076	.	0	+
chr1	160149076	160149143	.	0	+
chr1	160150594	160150813	.	0	+
chr1	160150929	160150975	.	0	+
chr1	160150976	160151021	.	0	+
chr1	160151022	160151277	.	0	+
chr1	160151561	160152187	.	0	+
chr1	160169672	160171440	.	0	+
chr1	160171584	160171757	.	0	+
chr1	160184274	160184555	.	0	+
chr1	160184568	160184758	.	0	+
chr1	160185638	160185945	.	0	+
chr1	160185945	160186108	.	0	+
chr1	160186108	160186189	.	0	+
chr1	160186275	160186367	.	0	+
chr1	160186670	160186977	.	0	+
chr1	160195677	160195842	.	0	+
chr1	160195896	160196027	.	0	+
chr1	160208463	160208666	.	0	+
chr1	160208843	160208869	.	0	+
chr1	160213421	160215376	.	0	+
chr1	160493643	160493683	.	0	+
chr1	160493683	160494045	.	0	+
chr1	160494045	160494099	.	0	+
chr1	160497515	160498189	.	0	+
chr1	160541093	160548321	.	0	+
chr1	160707871	160708270	.	0	+
chr1	160716836	160716979	.	0	+
chr1	160716979	160717285	.	0	+
chr1	160717286	160717414	.	0	+
chr1	160734666	160735220	.	0	+
chr1	160735252	160735407	.	0	+
chr1	160774438	160774551	.	0	+
chr1	160774619	160774899	.	0	+
chr1	160797109	160797275	.	0	+
chr1	160804019	160805741	.	0	+
chr1	160805741	160805782	.	0	+
chr1	160805782	160808820	.	0	+
chr1	160809659	160813911	.	0	+
chr1	160856454	160856733	.	0	+
chr1	160990735	160990779	.	0	+
chr1	160990850	160991147	.	0	+
chr1	161018563	161018741	.	0	+
chr1	161051313	161051715	.	0	+
chr1	161053782	161054083	.	0	+
chr1	161205373	161205492	.	0	+
chr1	161205615	161205782	.	0	+
chr1	161205878	161206130	.	0	+
chr1	161272673	161272747	.	0	+
chr1	161313070	161313315	.	0	+
chr1	161392918	161392991	.	0	+
chr1	161392992	161393337	.	0	+
chr1	161431426	161431499	.	0	+
chr1	161431523	161431930	.	0	+
chr1	161457652	161457724	.	0	+
chr1	161586173	161586385	.	0	+
chr1	161598955	161599423	.	0	+
chr1	161599475	161601220	.	0	+
chr1	161601811	161602187	.	0	+
chr1	161611006	161611179	.	0	+
chr1	161611179	161611323	.	0	+
chr1	161611323	161611462	.	0	+
chr1	161611631	161611681	.	0	+
chr1	161612717	161612789	.	0	+
chr1	161615955	161617417	.	0	+
chr1	161617651	161617797	.	0	+
chr1	161618125	161619201	.	0	+
chr1	161619380	161619585	.	0	+
chr1	161619652	161619960	.	0	+
chr1	161619960	161620142	.	0	+
chr1	161620170	161620290	.	0	+
chr1	161620451	161620704	.	0	+
chr1	161620704	161620926	.	0	+
chr1	161623195	161624639	.	0	+
chr1	161626144	161626402	.	0	+
chr1	161627747	161627919	.	0	+
chr1	161627991	161628301	.	0	+
chr1	161634308	161634849	.	0	+
chr1	161645282	161645326	.	0	+
chr1	161645373	161645631	.	0	+
chr1	161648384	161648686	.	0	+
chr1	161648688	161648909	.	0	+
chr1	161751094	161751397	.	0	+
chr1	161751654	161751781	.	0	+
chr1	161751865	161751984	.	0	+
chr1	161752092	161752208	.	0	+
chr1	161851721	161851835	.	0	+
chr1	161852596	161852916	.	0	+
chr1	161858125	161858687	.	0	+
chr1	161863197	161865955	.	0	+
chr1	161872090	161872153	.	0	+
chr1	161872229	161872319	.	0	+
chr1	161882735	161882915	.	0	+
chr1	161886404	161886719	.	0	+
chr1	222131603	222133053	.	0	+
chr10	17914904	17915046	.	0	+
chr10	17915057	17915395	.	0	+
chr10	65322106	65322451	.	0	+
chr10	65322623	65322942	.	0	+
chr10	72821993	72822266	.	0	+
chr10	72822295	72822489	.	0	+
chr10	72822491	72822691	.	0	+
chr10	72822694	72822851	.	0	+
chr10	72822852	72823280	.	0	+
chr10	79007842	79007899	.	0	+
chr10	79007927	79008036	.	0	+
chr10	79009948	79010221	.	0	+
chr10	79010224	79010253	.	0	+
chr10	79010255	79010357	.	0	+
chr10	79010358	79010483	.	0	+
chr11	97731872	97735716	.	0	+
chr12	128670061	128670311	.	0	+
chr12	128670311	128670684	.	0	+
chr13	44089622	44090040	.	0	+
chr13	44090214	44090519	.	0	+
chr13	44090647	44090708	.	0	+
chr13	44090796	44091046	.	0	+
chr13	44091046	44092237	.	0	+
chr14	21182703	21183075	.	0	+
chr14	21183735	21183765	.	0	+
chr14	86312232	86318377	.	0	+
chr14	86318536	86318713	.	0	+
chr14	86318865	86318940	.	0	+
chr14	86319179	86319223	.	0	+
chr14	86319225	86319357	.	0	+
chr14	86319698	86319782	.	0	+
chr16	80489320	80489512	.	0	+
chr16	80490003	80490043	.	0	+
chr16	80490393	80490488	.	0	+
chr16	80490488	80490839	.	0	+
chr18	24490595	24491080	.	0	+
chr18	36659556	36659670	.	0	+
chr18	36659990	36660289	.	0	+
chr19	7869714	7872756	.	0	+
chr19	15226909	15227662	.	0	+
chr19	15227672	15227702	.	0	+
chr19	15227770	15227907	.	0	+
chr19	15230961	15231090	.	0	+
chr2	49508571	49509211	.	0	+
chr2	49509211	49509515	.	0	+
chr2	241227263	241230269	.	0	+
chr2	241230758	241231407	.	0	+
chr2	241233819	241233963	.	0	+
chr2	241235120	241235629	.	0	+
chr2	241236107	241236771	.	0	+
chr2	241238292	241238787	.	0	+
chr2	241239601	241239820	.	0	+
chr2	241239900	241240164	.	0	+
chr2	241242459	241242790	.	0	+
chr2	241246569	241246883	.	0	+
chr2	241247055	241247417	.	0	+
chr2	241248002	241248116	.	0	+
chr2	241248243	241248348	.	0	+
chr2	241249840	241251258	.	0	+
chr2	241252956	241253497	.	0	+
chr2	241255050	241255580	.	0	+
chr2	241256183	241256399	.	0	+
chr2	241256599	241256806	.	0	+
chr2	241262710	241262926	.	0	+
chr2	241264447	241264605	.	0	+
chr2	241266793	241266906	.	0	+
chr2	241268476	241268694	.	0	+
chr3	60191567	60191761	.	0	+
chr3	60191905	60191937	.	0	+
chr3	60191964	60192268	.	0	+
chr3	60522106	60522409	.	0	+
chr3	60522652	60522859	.	0	+
chr3	60522859	60523220	.	0	+
chr3	60523220	60523412	.	0	+
chr3	60524068	60524197	.	0	+
chr3	60524197	60524248	.	0	+
chr3	60524248	60524531	.	0	+
chr3	60530062	60530092	.	0	+
chr3	60530602	60530689	.	0	+
chr3	60531274	60531577	.	0	+
chr3	60601264	60601433	.	0	+
chr3	60601433	60602694	.	0	+
chr3	60827962	60828190	.	0	+
chr3	60828209	60828333	.	0	+
chr3	60888777	60888922	.	0	+
chr3	60945668	60946277	.	0	+
chr3	60960425	60966566	.	0	+
chr3	61000533	61000775	.	0	+
chr3	61253490	61253958	.	0	+
chr3	112927651	112928285	.	0	+
chr3	112928815	112929507	.	0	+
chr3	112929711	112929759	.	0	+
chr3	137264514	137264596	.	0	+
chr3	137523188	137523211	.	0	+
chr3	137523318	137523399	.	0	+
chr4	9155523	9155586	.	0	+
chr4	9156104	9156205	.	0	+
chr4	9156482	9156779	.	0	+
chr4	107308856	107309073	.	0	+
chr4	107309234	107309654	.	0	+
chr4	107309667	107309748	.	0	+
chr4	107309772	107309883	.	0	+
chr4	107310062	107310207	.	0	+
chr4	125385954	125385982	.	0	+
chr4	125386267	125386569	.	0	+
chr4	125386851	125387184	.	0	+
chr4	125390873	125391653	.	0	+
chr4	125391707	125391754	.	0	+
chr5	29752542	29752601	.	0	+
chr5	29752658	29753103	.	0	+
chr5	95927049	95927339	.	0	+
chr5	107705846	107705927	.	0	+
chr5	107710307	107710745	.	0	+
chr5	107711063	107711309	.	0	+
chr6	52881457	52881646	.	0	+
chr6	52882174	52882197	.	0	+
chr6	61961494	61961939	.	0	+
chr6	61961943	61962001	.	0	+
chr6	61962081	61962385	.	0	+
chr6	108023688	108024013	.	0	+
chr6	108024087	108024132	.	0	+
chr6	108024173	108024485	.	0	+
chr6	108027229	108027400	.	0	+
chr6	108854572	108855238	.	0	+
chr7	16087526	16091799	.	0	+
chr7	19505220	19505280	.	0	+
chr7	146768098	146768133	.	0	+
chr8	111350940	111351305	.	0	+
chr8	111351371	111351475	.	0	+
chr8	111351617	111351650	.	0	+
chr8	139022943	139023120	.	0	+
chr8	139023616	139023784	.	0	+
chr8	139024658	139024706	.	0	+
chr9	9552051	9552189	.	0	+
chr9	9555991	9556465	.	0	+
chr9	9558606	9560156	.	0	+
chr9	9560645	9561261	.	0	+
chr9	9673382	9674286	.	0	+
chr9	73687528	73687659	.	0	+
chr9	73687958	73688043	.	0	+
chr9	126983307	126984093	.	0	+
chr9	126984093	126984401	.	0	+
chr9	126988570	126988708	.	0	+
chr9	134025844	134033705	.	0	+
chr9	134036027	134036592	.	0	+
chr9	134040033	134040269	.	0	+
chr9	134041759	134041951	.	0	+
chr9	134045292	134045421	.	0	+
chr9	134048001	134048454	.	0	+
chr9	134051561	134051709	.	0	+
chr9	134052305	134052443	.	0	+
chr9	134053264	134053590	.	0	+
