# Supplementary material for: CNEr: A toolkit for exploring extreme noncoding conservation
Source: PLoS Comput Biol. 2019 Aug 26;15(8):e1006940. doi: 10.1371/journal.pcbi.1006940 (PMC6730951; doi:10.1371/journal.pcbi.1006940)
Supplement: S1 Code — (ZIP) [file pcbi.1006940.s013.zip › S1Code/package/inst/extdata/hg38.danRer10.net.axt]

0 chr1 148165963 148166304 chr6 25825774 25826099 + 5310
TCTCTCCCATCCCAACTGTTCTAAATGT-TCTTCCATTTTCAAACACTACAACAACAACAAAAAATTGGAATATTGCTTTGGGTCTAGTAAATCATTAGCAAATTAAGAACCTGTTTTTAATAACATTTAACTTGTAAATAATGCATTAATTGACTAGCCTGAATGTTAGTTTGAGCATTTGAAACTCTGCTACTAAATTTGTAATGAAAGAAATGTG---------CTGCAACAGT------AGGCTATATGGTGAATATAACAGATTAAATATGACAGTTGATATTTGTGAAA-ATGGGGTTATAATTAGAGGACACCTGCAGCTCTTTTCCAACCAAAACAACAGAAATTAAACTT
TTTCTCTCCTGCTAGGTTTTATAAGAGTGTTTTTCAGTTTTAAT-------------ATAAGTAATTGGAAAAATGCTCCGGGTGCTTCAAGTCATTAGTAAATGAGCAGTCTGCTTTTATTAGCATCCGACTTGTAAATAATGCATTAA---ACT--CCTGAA-------ATAAACATGATCAACTCTGCT-CTGTATCCATAATGGAAAAAGTAAGATTGCTTGACTTCCACGATTGAGTCAAGTCATTGAGTGAAACGTGTACATTTAATA-------TGATATCTGTGGAACCTGGTGAGGCAAATACAAAATCTCCTCGGGTGCCTTTTCAGAGTAATGAGGGAAATTAAATTT

1 chr1 222131480 222131835 chr6 24819722 24820074 + 221
CTTAATGTCTTTCTATCCAAAGTCATGCATTATATGTTATTCAAAAAACTTCTAGT----GAAATTTAATT-CAAAGTGCCCTGGGAGAGAAGGGAGTGCAGGGATATGTCTA--------------------AAGCAGTTGTAATTTTTCTCCTGAGGAATAACCTCTAATCCAGGCCTCAAAAAATAGCCACAGGTGAAATTCCAAAAGAAGATAAATATCATATGGTCAAAACACACAAGGAAATAAGGCCCGGGGTTGATACCCAACAGAAAAAATAATCAGCACAGTCAAACTACCAAAACTTTTTTAATTGGGCATAACTAGACATAGAGTA-----------------CAAAATAATTGTGTTTAATATTTTTAATTAAATGGTCCTTTTA
TTCGAATTTTTATTATTAAGATTCAAATATTATG-ATTGTTCAAATAAATTAAAATAATAAAGATTCAATTATTAAGAGCATTAGAAAAGTAAGATAAGTAGAT-TATGTTGACACACTTGCAAAGTGATTGTAAGCAGTTAGAATGT-----CGGTAGAATGTCTTTTTAGTAATGATCAAAACAAT------GTGTTAACTTATTAAGTAAAATACATAAAAAATGG-----AATTACAGTATATTGAGATTTAGAGT--------------AAAAACAA-----------AATCTATCAAATCTTTTATCATT--TTAAAAGTTAACATTAGTTAATGCCATTAATTACAATCAACATTACTGTATGTAACAGCATTTATTAAACTGTGTTATCA

2 chr10 65322021 65322919 chr6 26227619 26228468 + 946
TTGCACTTTGAAGCCCAAACTTAGCAATAAATAAAAATAAACTCTTGATGCACTAAAAATAATTA------------TAGTGATTAAAATTACAATGCATGAACAATTAATACACACACAAA-------AACATTGGTACATGCAAAATAAGATGAGTAAAAGAAGTGAACGTATTGCTTTAACTTATAAATTAAATTAATATAAA--ATTTAGAAAAGGCAAATTAATGTATAGTGACAGA---AAAC---AGATCAGTAAATCAGTGGTTGCATGGTG-----ACAGGGGGACTAAGGAATG--GGAGGGAATGTAGGAACACAATTACAAAGGGAAGTAATGAAACTTTT-----TGGAGTGATGTTTATTTTCATAATCTTAGATGACTATATA-TGTCAAACTTATAATACTGTACTGTGCAATTTATTGT-ATATCAGTTGTGCGCATCAGAAAATC--TGTAAAAAATTAAAACTTATTTTCAGTATCCTAATGATTTCTTCTCCCAAGTTTAAAAAATGATGGAGGCCAATGAACAGATAACTAGAAGAAGGTGATTCCAATCATTTGTTTCAAT-----TCAAATTTAAC-----AATGGTCTATAGTTTCTTTTAATATTGGATAATTAATTTAAGCACAGTAGGGTTTTTATGTCCTATTTAAAAAATTGTTGTGTACTCCAAGAGCACTAAGATTACAAGAATAATTTTATTTTCCTTTAAAAGCTTTATATGAAATTCATTAAGAATTGATGTTTGAACA-AAATGAAATGTGGAAGAGAGAG------TCTGGATACATTTTTAAATG--AATATTTAATTGATCCAGTATGATTTATTATGAACTTTTCCCCAACTGCACTATAGTATTAGCCCTATCAAAAATCAAATGATTTTTGCGGACCTCAATTCTGTTACATTGAGCCATTTGTCTCACTTTTCATTAAT
TTGTTTTTAAAAGACTAAATTTAACAATAAACTTAAATGAAAGATTAATACACTAAAAATAAATATATTGTGTTAATTAGTGACTTAAATATTGGTGAAATAAATGTAAAAAAATATTTTAAAATATTCAATATTATTAAATGTCAAATTAATTTTAAATATAATATGTAGGTAGTCCTTTTA-----AACTTGTTTTAATACATGTTGTTTTGCTTATGATGATAAATGTTTAACAACAAACTTAAATTGAAGAATAATAAATAAATAAAAATATATTGTATTAATTGGTGACTTAAAAATTGATGAAATAAATGTAAATACAT-ATTTTAAAATGTACTATTATTAATTTTAGAAATATAATGTAGTTTGTAGTTTTAAACTTGTTTAAATACATACTGTTTTGCTTATAATAAT----------AATAATAATAATAATAATAATAATAAACAACAATTCTTTGTAAAACATTTAAA---------------TTAAACAAATTTAAATTTAAGTTTAATAAAT------------------------TAAAAACAAATCTATATAATTGATTACTTAAATATTGGTAAAATTTATCAAATAAATATTTTAAAATATTTACTAATATTGTTAAATTATTTTTAGAAAAAAAAGAGGTT--TGTCCTTTT---AAACTT-----------------------GGTTAAACACACAGTTTAATTTATTTCTAAAAGATT-------------GTAAAAATGTACATTTAAACATATGTTAAATTTAATACATTTATTTATTCTTTGCATTTTGTTTTTGTTGTAAAGAATCTAATAATGTATATAAATGTTTTATATATTTTTTCACATTTAAATAATAATTTT------------AATTAAATA---TTTACATTCATTTATTTTTGAAAAGTAATTTTTTTGTATTTATATTCATTCAT

3 chr13 94750629 94751259 chr6 26600600 26601208 + 3302
GCCTTCCCAGTTTCTCC-ACTCTCCCTCATTTTTTTCCCATAACCTTCCTTCCCACCCTATCTCTTGTCAGCCTTTGACTGCAAGAGCTACTCTACCTATGAAAACGTGCATTGGACCGTGACCTGTACAGTTACCGGAATTGTTCTCAGGGTGAAAAACCTTCATGGGTATTAGAAACAATTAACATTTCCATTTACCACTAGACTCAAAGCTTTATGAGCAGCAAAGATGTAAATTTATTTTAAC---CTTAAATCTAAAGTATAATTT----------CTGTGTATGG--GAAACCAGCAGTAGGAGACTAGTGTGATTGGGAGATACATTTCAATTAATTCTTCTACCAACACCATATCTCTTCTGC-ATCAGAACCTTTTATAGTGTTAAAATTAACAATTATGCAGCTGATGGCTGGCTAAATCCACCAGGGGACCCAGAGAGAGCCTCAGATAACACGACATGTATAAATCATTCAGGAGAA-----------------CAATTCATGAAAGAAA---AGTTATCTGTGTTTGGG-ATGACATTGGAAGAGCTAAATAGGAGTCAATTTGAAGAAGGGACATTTAGTCCCATTGTCCAGCTTGCCTTTTCCTTTTTTAAAAAATTGT-GTCATAATATA---CATTTTTAAAATTAATTATCCATT
GCTTTATCAGACTCTCCTAATGTCACCC---TCTCTCTCATGGCCACCAACTCCTTCCTCTCTTTTCTCATTCATTTATTTCA---------CTGTATGTGGAAATAGGC---------TGGCCAACA-----------ATTAATTTGAGAGTGAA-----TTCAGG-----CAGGATCTATTACCCCCTC--------ACTGCCTCCATTGCTCTA------------ATGGAAATCTATTTCACTTCTCTTTTGTGTCCAATATAATTTAATGCCCATTTTATTAATGGCCTGAAATAATTATGGAAGCCTTTTGTGATTTTTGAGTATGTTTCATTTAATTGTGCAATAAATGTCTAATCAGGCCTCCCATCTGAAGCCATTATGGCATTAAAATTAACAATTATGCCATGAATGTCTTGGTGAATGCGTTGAGGTCTATAGAAATCGCTGTTGATAACAAGACACACATACATCATTCATGAGAGTTTTCTTCTTTTTTTTTTAGTCCGCAAAGGAAAGTGAGAGATATGGGAACGGGTGGGAGAGAAAAAGAAAGAGAAAAAAGTGGA--AGAAGAAAGGGAGGAGAAGAAAGAGGCACAGGCTCTTTATTCCTTTCAAAAGAGGGTATGGCCAAAAGATAGGGCATTCTAAAACTGTGTCACCCACT

4 chr13 94966940 94966991 chr6 26745445 26745499 + 711
ATTCAGCTCTAAAGCACCTTTGACTTCTA---TTTCATTTTTTATTTTCCACTCA
AGCCAGCGTGTATACCTAGCTGACATTTAGGTTTTTTTTTTTTTTTTGCCATTTA

5 chr13 94967090 94967237 chr6 26745819 26745950 + 2160
TGAACAGTACTTTTTAATTTCAAAATAGCTATTCATTAAAAAAGAATGGGAGATTAAAAAGAGAGGCTCAAAGCTCAAGGTAAAAGTTGATAGACATTGTAATTACATGGTTAATTTCAAAGATTTATATGCTGTTATTTAAAAGGAA
TAAATGGAGTGTTTTATAGCCTAGAGTGCCATTTGGAGAAGACGTATGCAGGCTCTAAACCATGAGCTCAA----------------TGATAGACGTTTTAATTACATGGTAAATTTTTGATATTTTTCAGCCTCTCTCTCTAAAAAA

6 chr14 86318364 86319436 chr6 25062777 25063873 + -549
TAATAATAATAAAATAAA--ATTAAAAAAAGGAGATACCTTTCTCATTAATATACTTAAAACCATATTATCAATATA-AGAAATTACATAGTGTTGAATTTACCCAAGCAACAGTACAATATATTACTGGAGGTTATAAC-CACACAACAAACCAAAAACATTAATAAGTCTAAAAATTACTCTCCAAAATATAGAAAGGTATCCTAAAATATCAAGAAAATGGAAGCAAGCCAATAAAATGGATTATGTCTA---TGACTAGGCAATTTATAGAAAAGTACATAAAGATGACTAAGAATGTAAGAAAAACAAATTAACTTTAGCAGTAGCTTGACTAATGCAAATAAAAACAAAAAATAATGA---AAGTTTCACAAC----TTGT-AGAGTTTGGATAGATCTGCATTCTGACCCTCTGCAGAATTTCCTA-----AATAATAATAATAAAAATGTCCATGGTCTCAAAGCCAGCAATTCAACTGAATAGCCACTATAACACATGTATAAAAGACACAGAATATATATGTGTATATTTATGTATATATATGTGTGTGTGTATATGTGTGTGTGTTTATATTTATATATATATATA-AACCTAAACTGCATCATAGCATTTGACAGTGTAATTTGAAAGAAAAAAAAA----AACTCTGTATTTCCGTGA----------------------TAGTGAAATATCTAAATTAACTATAAGATGGTAATGCTATATGATGTTCCATATGTCAATTATAAATAGACAAATTGGTTTTAGTTATATATTAAGGGAAGTATTTTATGCATATGC-----TTCAAAACTA------------TTTACATAAAAAGTTACCGAATTGTATTATTTTATAAGGATACATATATATATATATATATATATATATATATATATATATATATATGAAAATACATAGAAAAACATCTGAAAAGGATGATACAGCAAA---CTGTTGACAGGTGTTTCCTGTAGGAG-------------GGGACTGGGACT-TGATGGTGGTCAAAGTGAGGTTTAGCCTGTCTACTATGTTGTAATTTTGT---ATAACAGTTAATCTATTACATGATAT------------TTATAGTGAGTCAAAGGAGAAAGATTATATTATCATCTTGATAGATTCATTTTATTT
TAATTAGAATGGAATAGGTCATTATGATAAAACAATTCCTCTC--------ATAGTTC---CTATTTTTACAGTTCAGAAAAAGGTCAGAATTCTGAATTTACCTGA-----AGTTTTTTTAATCA-TGAAGATTAGCATACATAAAGCAAATAAGAATCACGTTGTAGTGGAAACAAGCTTCCAAAAAACTCAGAA-------CTGCAAGA-CAGTAAGATATAAGTAGG---GACAGACAGATTCTGCTGACATTTTTTAGATATTTCTTTGTATAAAATTTGCAGATTTATGTGGATTTTGGGAGTACAA--TAACT----AAAAAGCTAAACTATGG--AGTAAAAAAAAAAACTTTTTTTTTAAGGTTTACAATGCAATTGTGATAAGATCAATAGATGAAAAATCTCTCACTTTATACAATCTACTATTGTGAATAAATCATATAAACATTTGCATATTATT--------TAATATTACTGAG-----ATTAATATATATATATA------------TATATATATATATATATATATATATATATATATATATATATATATACATATATATATATATATATATATATATACAACATACACAT--TTAAATAAGTAAACAAATTAAGTTGACAGATGAAATCAGCTTAAATCTGTATATTTATGGATAAGCCGATTCTGTGTGAGCCCAGTCATACGTTCAAACTGAACTTGCAGTTTTATT----TATTGAGCTTGAGAGTTTTATCTCACAATATTTATTTATTTTTTATTAT-TATTATTTTTTTTTTTTTTTGGAGAAACACAGAGTCAAAACTCAAACACAAGCATGGTAAAAAAGAAGCCTCCATAAAATGTTATTTTT--AGTTTAAATA-GTATAAACATTTATGAACAAA-ATCTCCAACACTGTATATAGAAAAGCAATTACTACTGCCTTGTAAGAAAAGCACAGGAAAGATCCTCAGACAATTCTTACCTGTCAGAGCCACTGGTCTCAAAGGACTCGGAGGATGCAAACGACCCAAATAATGGCTGACTGCAGCATTTCCCTGGACATTTGACAAGTGAAAGTGATTATTTGAAGTGCTATGGGAGATTTACCTTATTCTGAAACAGAAGACAAAAGTTACAGCAAAGTCAACAAATATTTACCTGAATT

7 chr14 86319510 86319878 chr6 25063933 25064322 + 1089
GATATCCCCATGGAGGAGCAAAAAAATATTTACTTT-------------TCAATGCTTGTTAATGTGAAAATGCAAGAATACACTTCACATTTTTCGGAGAAGTGATCATATGGGCAAATTTCATGGCACTTGGCTAT----AATTGTTTTTGA------CAATGAGTCAGCTAACAGAGCTAAA-------CAT-----GCTTTTCCTTTAAAGATGCTTGT-----------AATATACATATATTTAGATATATAAGTACTATTAAGATTATATAATATTGTACATTGTAAATATATGTTTAAAATAAATATATATCACTTCCAACTACTTAAATTTTGCCTAAAATATTTAAAAACTAAGATTTATTTAGAACTGAAATAAAGAAAGTTTCAACTGGAGTAAAGAAACAAC
AATGTCACAATTAATGATTAAAAATTGAGCATCTTTCTGTTAGCATGAATCTATGTTTGTTTGT-------TGTAAGCTTTTCTATGGTGCTTTATGGAGGATTTTTTATTTGGAGAATATT--TGTCATTTTTTAATGACGAATATTTATTGAATAAAGCATCTATACTTCTATAAAAGCTAAATGGTAGACATTTTTAATTTTTACTTTATAATTTATTGCTAAGGCTACACAAAACACACAGTGTCACACATTTCAAGACTTGCAATCTTA-ATGACGTC--ACATAATCAAAGTGTGTTGAAAA--AGTCTGTGTTGTTG-----TATGAAAATC------AATGTGTCTGAACACCAGGGTTTATTTTGAAATGAAATAAAATAAATTTCAAAATTAATAAAAAAAAAAC

8 chr18 24490784 24490960 chr6 25856488 25856661 + 686
TGGAGGCCTGCATAACCACTGCATTCTCCAGATGGGCACTGGAAGCGCTGAGGCTTCCCACCCAGAAGGTCCACGTG-----GTGGACAAGGGCAAGTGACAACCAGA-------GCCACGACTCAAAAG--AGGGTGGCTGCTTCAGGCTGATTTCCTTTGACAGACTGGTTTATGGACGTGTGCAAGGG
TGGATGCCTGTATGACAGCCGTGTTCTCCAGCAGGGCACTGGCACAAATG-------CCAAATGAAAAGGTCACATGTCCCCATCTAAAAGCGCAGGAG-CAGTCAGAGCCCTCTGCCATTTATCTAGAGTTAAGCTAACTGTTTCTGAATAA--------AACAACCAGGCCCTCAACCTCCTGC-ATGT

9 chr19 15227450 15227768 chr6 24230274 24230587 + 2409
TCTTGCAAGAAGGCCCACATGTACTGGTGCATCTCCTGGGGGTTGCTCTGTGGGATCCAATGCCCTATGCCTGGCAGGATGTGGGCCTCCAAGCGGCCCGGCACAAAGCGGCTGCCGATG------------GCTTCCACCAGCCCCAGCTCCAAGTAAGTGTCCTTCTCCCCCCACAGCAGCAATGTGGGTGTGGTCAGCTCCTGGGGTTCCAGGGGGAAGTTCCTGTGGCCAGGACAGACAGACAGGCAGACAGACAGGCAGAAGGATGGTTGCCTCCCACCCCCCTGCCCCTGCAAATCT---CCTGAGCTTATGCTTGGCAACTGGTCTC
TCCTTGATGAAAGTCCATATGAGTTTATTGACGATGTCGGGCTGGTCCTGCTGAAGCCAGTGACTGGCTCCAGAGATGATGTTG------AGGCGG---------AAAAGGTTTCTGATGTACAGACGGCAGGCTTCGGCCATGTCCTGCTCCAGGAACGCGTCTCTTTCTCCCCATAACAGCAATACTGGAGACTTCACTTCACTGTGACTCAGTGGGAGGACACTG----CAGGATATAAATAAACACAT-CACATTGGGAATATGTGCATTAGCTGACATTTTTGTGAAACAGCAAGTACGTACTTTAGCATACGTATGACTGCAGTTCTC

10 chr19 15227769 15227918 chr6 24238617 24238778 + 5323
ACCTGAAGAGGTTTCGGTAGTAGTTGAGGGGCCCAGTGAGGCCACCAGGCTGTGAGAAGTTATAAAGGAAGGCCTCGAGCTCGCTGGGGGTCAAGCATGG------------GATGCCTGTCTTGCGGTGGGTGAGGGTGGTCTTCAGAATCTAGGTACACA
ACCTGAAGACATTTCTGAAGTAGTTAAGAGCCCCAGTGAGGGCCCCTGGCTGTGAGAGGGCATACAGGTATGCTTCAAGGTCTTCTGTGGTGAGCCAGCGGCCCTTACAACTGATGCCTGTGCTGCGGCTGGTGAATAGACTCTTCAGTGCCTGTGAAAACA

11 chr19 15230953 15231099 chr6 24245329 24245473 + 2987
CACACACACCTTGGTACACCGACATGGGGGCACCACTGACCACAACCATCCGCTCGACCAGGGATGGGTAGTAGATGGAGAAATGCCAGGCAAGGAGGGCACCCCAGTCATGGGCCACAAGGATGCACTTCGAGTAACCTGTGGGAA
CACTTACCAGTGAATACACAGGGGTGAGGGC--TGTTTAGCACTATGAGTTTTGTCACCATTTCTGGGTAGTGAATTGCACAGAGCCATGCGATGATGCCACCCCAGTCATGGCCCACGAGAAAACATCTGTTGTATCCTGAGGAAA

12 chr2 241229524 241229700 chr6 26885323 26885503 + 3974
TGGGTCAGATTGAGACAAACCATTGTGTGG-------TTGGGTTTGGGTCAGCAGGCTGGAGAGGGTTCTGTTCTTTTTGATCATTATCGTTTGGGGCCCCAAGG-GAGGGTCTTG-----GGAGCCACCTGAGCCCCAAAGCTGGGAAATTCCTCAGAGCTGCTCATGTCAGGAGCCTGTGCAGAGAGA
TGGGTCAAAATGAGGGTAATAATAGGGGAGAAAACCAGGAGGTTAGAATAAAACCACTGATGGAGACTCATTTC---------AAAAACGTTTGGGTCCCCACGGAGATGCTCTCGCAGCAGCAGCCACAGGTGCACCAAAACTGGGGAATTCCTCAGAACTGCTCATATCTGGAGCCTAAAAACAGAAA

13 chr2 241229829 241229966 chr6 26886554 26886703 + 3398
TGACCTTCTCACTGCTGCTGGCGGTCCAGGGTGCGTCCCGCACCACAAAGCCTCTGGAAGGTGCCTTGGCCTCTTCGTGTGCT----------------GGGGGTTTCATGTATACCTGCAGCGCCTCACTGTCCACCACGTCAGCTAGCTGCA
TTACCTTTTC---GTTGCCAGTAGCCCAAGGAGCCTCCCGCACAACAAAGCCCTTGGATGGACCACGGGGTTCTTC-CATGCTTGAGGCACTGGAACCAGAAGGCTTCATATAGGCCATTTTGGCTTCATTTTCAACGACGTCTGCCATCTATA

14 chr2 241230132 241230279 chr6 26887315 26887463 + 6916
CCAAGGCCCA-CAGAGACTCACGTATTCCTCCTCCAGATTGAGGATGTGGTCGATGGCTTCCTCCACATTCTCTGGGAGCCCCGTCACAGTGACGCAGTTGGGGTCTGGGGCTCCGCTCTGTGGGAAGCGAATGTCCACCTGGAAGGGG
CCAATGTACAGCATAAACTTACATATTCCTCCTCTAGGTTCAGAAGGTGATCAATGGCTTCATCGACATGCTCTGGACGGCCAGTCACAGTCACTAAATTGGGATCCGCAGCTCCAGATTGAGGGAACCGAACATCAACCTGGAAAAGG

15 chr2 241230754 241230972 chr6 26887835 26888060 + 9257
CTCACCTTGAATTCGTCCATGATTTTGCGAATGGCTTTGCCGCGGGCACCAATGATGCGGGCGTGAACGCGGTGGTCCAGCGGGACGTCCTCAGAAACCATCTGCTCAAGTTCACCCACAATTCTCAGTATAGCATCCCTGGCAGCTTCTGTGTTCTTTTCGTACCCTGTGATGGTAATTTGGTCCTG-------GGGCTAAAAAAGGAGAATGTAGTCAGAAAAG
CTCACCTTAAATTCATCCATGATCTTGCGAATTCCCTTGCCACGTGCCCCTATTATGCGAGCATGGACTCTGCTGTCCAGGGTGATGTCCTCAGAAATCATTTCCTCCAGTTCATCCACTATAGCCTGAATAGCATCACGTGCTGCAATAGCATTCTGCTCATAGCCAGTGATGGTAATCTGATCCTATAACACCAATCCAAAAAAAAAAAAAAAAAAAAAAAAAG

16 chr2 241233808 241233975 chr6 26888112 26888279 + 8709
CGAGGCTCTCACCTGGTTCCCATCGTCCTTATCAGGAAACTGGATGTTCACGTCATGCTCCAACCGGATTTGGGTAATTACTGCCCCCTTTCTCCCGATAATCTTGGGATGGTATTTGGGGTCTACAGTGACACTCAGCTTAAAACTCCTTAAAGCCTACAAATGAAA
CTAGCCTTTTACCTGGTTCTCATCATTTTTCTCTGGAAACTGAATGTTTACTTCATGATCATGGCGGATGTGGGAGATTATGGCACCCTTCCGTCCAATAATCTTGGGGTGATACTTGGGTTCCACAGTGATGGTCAGCTTGAAGCTCCTGAGAGCCTGCAGGCAGAA

17 chr2 241235116 241235603 chr6 26888388 26888779 + 11432
CTCACCCGGTCCTCCTGCTCGGCCTGTAGCTCCTTCACACGCTCCAGCAGTCCAGCCTTGGCCCGGTCCAAATTTGCAGCGAGGCCCGTGATGGCGATGATGTCAGACTGCAGCTCAGGTGCCGGGACATGTATGTTCACCTACGTGAAGAGGGGGCTGACTTGACGTTCAGGACCCCAGAGAACAGGAAAGAGTCCATTGGCCCTGGGACCCAGAAGTGGTGAGAGGGAAGGCCACCCGCCGTGAAGGGAAGTCAGTGCCCAGTCCGAGCAGGAGGAGGCAGAGTCAACAGGAAGTTGAGAAAGGACACTGGCACTCGGGAGAGGATGCGACAGGCCACTCCTGTGACATGGCCTCCCGGGAAAGGGGTCTACCTCAAACTCATCCATCATCTTGCGGATCCCACTTCCTTTCTGCCCAATAACGTAACGGTGAAGGTCAAAGGGCACCTCTACTTCAATGGTGACAGGAACCAATGCCTGCAGGGA
CTTACCCGATCCTCCTGTTCGGCCTGTAGCTCTTTGACACGCTCAAGAAGACCCTCCTTGGCGCGGTCAAGGTGAGAGGCCAGGCCGGTAATGGAGATAATGTCAGACTGTAACTCATGAGCAGGCACTTGAATATTAACCTGGAGGAAA-----GCATATTTGCC-------------------AGGAATGAAAC-------------ACCAAGA------GAAAGAAATCTCTAAAATCCAATAAAAACATTAAATACGCAGCTTTAGC--------------CTCTCATAAATACAGCAAAATGGATTAAAACTTAGCAG----TGAGACA-----------------------------------CCAACCTCAAACTCATCCATCATCTTGCGGATTCCGCTTCCTTTTTGACCAATGATGTAGCGATGAAGCTCAAAAGGCACTTCTACTGCAATAGTCACAGGAACCAAGGCCTAAATAGA

18 chr2 241236592 241236796 chr6 26888830 26889023 + 5404
GAGGGGGGCACATGGACACATACCTCCAGAGCTTCCTTGGCAGCCTCACACTTTTCTTTCCGGCCAGAGATGATGATGATGTCACACCTCCTTGGAGAGCCGGGGTCACAATCTTTAGCCTCTCTCCCCTCCCCAGCTTCGTCCCCATTCTCCTGGACAACTGGCTCTGTACTGTGAACTAGAG----AGAAAGGGGAAAAGGGACAGC
GAGGACAATGAAGGCATTCGCACCTTTAGCGCCTCAACAGCAGCTTCACATCTCTCTTTGCGGCCAGAGAGCACAATGACGTCACACTTCTTTGGGGCTGTAGGGTCAA------CTGGCTCCTTTACCTCTCCATTTGCCTCCCCATTCTCCTGAA---------CTGAAGCATCAGCTGATGGATTAAAAAAAGAAAAAGGCACATC

19 chr2 241238632 241238859 chr6 26892184 26892404 + 5736
GCTAATGGGGGACCCACCTGCGTTCT---CCTCTCTGTCTGGGAATTTAATTTGAACACTGAAATCCCGAGTAATCTGCTGGATTCTGGAACCTTTGGGGCCCATGACAGATCGATGGAATTTCTGGGGTATAGCACATTCTAATGTCACCTGAGCTTCCTGGAGGGAGGTACACAAAGAAAAAAGAAAAGAGCAAAGATTAAATTCCTTAGGGCAAGTTTTACAGCACTC
GCCACTGTGGCAATTACCTTGCTGCTGTTCTTCTCGGTCTGGAAACTTGATCTGCACATTGTGGTCTTTCGTGATTTGTTGTATGCGAGAGCCCTTGGGTCCCATTATGGAGCGGTGGAACTTCTGAGGGATCACACACTCCATGGTCACTTGAGCATCCTG----------CAGATTGAGAAAAATAGTCAACACACGCTTCTTACATCAGCACAAAATGTGCAGTTTTC

20 chr2 241239588 241240124 chr6 26892427 26892972 + 22463
ACCCAAGTGCCTACCAGGTCCTCAATGATCTCCTGAATGCGTTTCTTGGCTGCCTCCACACAGTCCTTGGCGCCCTTGAGGGTGACTTTGTCGCTCTGTGTGCCAGAGCGTGGGAAGCTGACCATCACCCCGCCATACTCTTCAGCAATCTCCCGCAAGACCTGGCCTCTGCGGATGACGAAGTGGCGGTGGTGCTTGGGGTCCACCAGCATGGAGTCTTCCACCACATTATCCTGCAGTGTTAAGAAGAGATGGAAGATAAGCCACCCCATCACGGCCCCAGCAGAG-------------TCGGCCGCCGAGGCCCGCTCCCTACCAGGTTTTGGATCAAGGCCTCCAGCTCCTTCTGTGCCTCTCGGACGGCGTCCTCCTTTCCAATGATGGTGATCAGGTCCTGGTCCTTGTCCTCAGCCGCAGGGAAGATGACACGTGCTCCAGTGCTGTCGCGCACCTTGCGAATTTTGCCGCCCCCCTTGCCGATGAGGAATTTGTGGTATTCTGGCTTGGCGCGGATGTCAACAGTGAAACTCTTGGTTTGCT
ACACATGTATTTACCAAATCCTCGATCATCTCCAGCATGCGTTTCTTTGCAGCCTCCACACAGTCTTTGGCTCCCTTTAGGGTTACCTTGTCGCTCTGTGCAGCAGTTCGAGGAAAACTGACAATAACACCACCGTACTCATCAGCAATGTCCCTCAGGACTTGCCCACGACGTGCCACGAAAAACCGATGATGCTTGGGATCCACAATCATGAAATCCTCTACAATGTTATCCTGATGATAGAAATAGCATTTAAGAATAATTAGACCAAACATATCCCATTTAGAAGATATTCAGATATTCCTTCATCAAAACC----ACTAACCAAGCTCTTAATAAGTGCCTCCAGCTCCTTTTGTGCTTCTGCGACAGCTTCCTCTGTACCGATGACTGTGATCAGCTCATGATCCTTATCTTCAGCAGTGGGAAAGATGATCCTAGCACCTGTGCTGTCCCGCACCTTCCGGATATTTCCACCTCCTTTTCCAATAAGGAACTTATGGTATTCAGGTTTGGCACGAAGCTCAACAGTGTGGCTTTTCGTTTGCT

21 chr2 241242446 241242683 chr6 26893161 26893398 + 11784
CTCCCCATGCTCACCTTCTCCTCCGCCAGATGCAGGAGCTGCTTCTTGGCCTTCTCCACATCCGAGGAAGGGCCCCTGATAACAACGGTGTCGCTTCCTGAACCTTCCACGGGAAAGTGAATGTGGACCCCGCCGCACTCCTCCATGATGGAGCGGATCAGACGGCCCTTGGTGCCAATGAGGGAGTTGTGCAGCTTGGCAGGGATGGAGACCTCTACCTCGGCTATGTTGGCCTGAA
CTCTTCAAACATACCTTCTCTTCTGCCAGGGACAGCAGCTGTTTCTTGGCTTTCTCCACCTCCTCCGCTGGGCCTCTGATTGTCACTGCATCGATGCCAGAGCCCTCTGTTGGGAAATGGATGTGCACACCGCCACACTCCTCCATAATGGAACGCACGAAACGCCCTTTGGATCCAATTAGAGAGTTGTGCAGTTTTGAGGGGATGGACACCTCTACCTCTGTAATATTAGCCTGCA

22 chr2 241246735 241247247 chr6 26895269 26895675 + 8911
AAAACATCTCCCATTACCAGGTCTTTCTGAATAGACAGAATCCTGCTCCGGGCAGCTTCGCAGTTGGCTCGCTTGCCTGTGATGATAATGGTCTCTGAATTGCTATTCTCTGCTGGAAGGTCGATTTTGGTGTTGCTTTCTTCACGAATCTACAGGGAGAGAGATCACCATGAGAAGCTGACTAGAGCTCTCCCAGAGTTGAGACACAGTTGAGCACAGGGCTAGAAGTAAGGAAGAGTCCCTCCTAGTCTAAAACCAAAATGGTGCAGGGCTACAGAGGACAAGGCAAGAAGAAGCAAGATGCAGCGGACAAGTTATCACCTTTTTAATGTTTGCGCCTCCTTTCCCAATGATATTCTTGTGAAACTGTTTGAAGATCGGAACAGAAATTGAATAGCTATTTTCCACCTTAAAGACAA------AAAACACAGCCCGATTCACCACCTGTGCTAGAGAGTAAAATACAGTATCCCTTCTACCCCTAAGGGTAGCATGAACACGACAGAGCACTGGTAT
AAAACAGCCTC----ACCAATTCTTTCTGAATGGCCAAGATCCTGTTTTTTGCTGCCTCACAGTTTGCCTTCTTCCCAGTGATGACAATCATTTCAGAGTTGCTGTTTTCCGCAGGCAAATCAATCTTAGTGTTAGTCTCTTCACGGATCT---GACAAAGAAATCATAAGAATTAG----------------------TAAAAAAGATTTGAGAAT-------GAATGAATGAA---------TTAATCTAAA-----------------------------------------------------GAGTAAACACTTACCTTCTTTATATTTGCTCCTCCTTTGCCAATTATGTTTTTGTGGAATTGCTTGAAAATGGGGACTGAAACAGAAAAGCTATTCTCAACCTGGAAAAGAACAGTACAAAGTAGAGCGTTCTTAGAAATGCTTGGTA------AAAGTGTAGTTTTCCAATTACACTAAATAGTTTCAT--------CAGTGTACTAATAT

23 chr2 241247974 241248146 chr6 26895902 26896076 + 7134
ATACAAGAA-AGGATGTGAAACACC----CCTACCAGATCTGCCACCATCTTCTGCATGTATTTTGTGCATTTTTCCACCTCATTCTTAGGTCCTCTGAGCTGGACAATGTCACTTTTTTGTGCTGGGTCTGGAAAGTTAATGATGACCTAGAACAAATCATGGGGAGACTAAGTTCA
ATACAAGAACACAACATTAGAAATCTGTGCATACCATTTCAGCCACCATTTTCTGCATAAACTTCGAGCATTTTTCCACCTCAGTGCGAGGCCCACGCAGTTGTACAATGTCACTTTTCTGCGCCGGGTCAGGGAAGTTGATGATGACCTAA---ACAGCAAGAGGAAACAAGTGTCA

24 chr2 241248170 241248350 chr6 26897264 26897443 + 6430
CAAATATCAAATATTCCTGAAGTGTGACTTGGATCACTCCTATAGAGTTACAGAATGTCTCTGGGAAACTTTACCTCTGGGAATTTGTCACGAATTTCACGGATCCGTTCACCCTTCTGCCCAATGATTGTGCGATGAAATCTTTGCTCAATGATTAGATCCTTGGTACGCTCATTTTCCT
CCAGTGACGAACATGTGTAAAGGGTTACATAAGTCAA-CTTAAGAAATTATACCAAGCATCTTAACACATTTACCTCTGGGAACTTATCCCGAATTTCCTTGATTTTCTCCCCTTTCTGTCCTATGATGGCTCGATGAAAACGCTGTTCAATGATCATGTCCTTTGTACGCTCGTTCTCCT

25 chr2 241249835 241250043 chr6 26897745 26897958 + 9834
ACTTACCATGCGAGATGCAAGCTCCAGCAGCTCTCGCTTGGCCTGCTGCACGCCCTGTGGGTCCCCCTCGATGCGGATCAAATTGCTCTTCTCACTGTCAGGAGGGATGCGCACGGACACCTTGTACTGGTCTTTGATTCTGTTTACTT----AGGAACACAAAAGGAAACACATTTAGGACACAGACCAACAACAT-TCTGCCAATGACATAA
ACTTGCCATGCGTGACGCAAGCTCCAGCAGCTCCTTCTTGGCCTCCTGCACACCCTGGGGGTCTCCCTCAATACGGATCAGGTTACTCTTCTCGTTGTCAGGTGGAATGCGGACTGACACTTTGTGCAGTTCCTTTATGCGGTTAACTTGATGAGGTAAAGAAAAAAAAACATAATCGACTTAAAGGTTTACAAAACATCTGCTATAAACATCA

26 chr2 241252951 241253037 chr6 26897972 26898058 + 4789
ACTCACTGTTGGCACCGCTCTTCCCAATGAGGTGCCTGTGGAACTTGTGGTCGATGTTGATCTCCACATAGTCCATCCGGTTAATCT
ACTAACTGTTTGCACCGCCTTTCCCGATCAAGTGTCTGTGGAACTTTGGGTCTACACTAATCTCTGTGTAGTCCATTCTGCTAACCT

27 chr2 241253388 241253529 chr6 26898174 26898313 + 5960
CTTACCAAATCTTTGACCATGCCTTCTATCTGTTCCTGGGCCACATTGACATCCTCTGTAGGGCCCTCCAGGGTGATCTTGTCTTCGCCCTCTGTGAACTCGATGTGAACCTACCACACCAAAACCAAAGAGATAGCTAAAA
CCTACCAAATCCGTAACAATGACTTCAATTTGGCCCTGTACAATCTGTACATCTTTGGTGGGACCCTCCAGCGTGATCTTGTCCTCTCCCTCGGTGAACTCAATGTGCACCTGT--GAACAAATACATAGAAATTGATTAAA

28 chr2 241254999 241255229 chr6 26898686 26898920 + 7843
AAGACAGAAAACAAGACAAA---TTCAATACAACAGGTGAAAAACGTGTCCTTACCTTTGGCATCTGCTGAGTGATTTTGGCCAGGTTCTGCCCTTTCTTGCCAATGATGAAACGGTGAAGCCAGGAAGGGGCGGCGACAGAGGAGACGGTGAAGCTATTGGCCTAAGAAAATGGGAGAACAGCCATGGGTTTGCAGAGCTCA---AGGTCGTGTCACAGTGAAAGCCAGGCTGCTC
AAGACAATGGAGAAACCAAGCACTCCAACATGATTAATGGAAA--GTTGACTCGCCTTGGGCATTTGCTGTGTGATCTTAGCCAGATTCTGTCCTTTCTTGCCAATGATGAAACGATGAAGCCAAGAGGGAGCAGAGACTGAGGACACAGTGTAGCTGTTGGCCTGTACAGAGAAAGTAAGGGTCAAAGGTTAGTCAAACTGATGAAGTTTCTGCAATAATGCCATCAATGCATTTC

29 chr2 241255315 241255613 chr6 26898996 26899267 + 11964
CATGAAGGCCCCGCGGACTCCACTCAAAGGAGACACACTTCATGCTCGGAGGCAGTTACCTTGGCATAGACTTCAGTCAACGCCTGACCTAACTTTTCAGGTTCGCCTCGAAGTATTACAGTCTCAGAGATGCTGTCTGAGGGTGGGATCTCAACGGAAACTCCAGTTCTCTCAAGGATCTCCTGCAATGAATTGCCCTTGGGCCCAATGACATACTTGTGTTGGGATTTCTTCACTTCCACTGCAATGGTTGTAGTCTTCTTTTTCTAAATAAGAGCACCATAAGGGGCAGTCAAAGG
CATGAAGG----GGGGA----------GGAAAACAGGCTT-------------GTTTACCTTGGCATACACTTCAGTGAGTGCCTGGCCCAGCCGGGCTGGCTCCCCACGCAGGATTACTGTCTCTGAGCTGCTGTCGAGGGGTGGGATCTCGACCGAGACGCCGGTCCTCTCCAGGATCTCCTGCAGGGTGTTACCCTTAGGCCCAATCACGTACTTATGCTGAGATTTCTTCACCTCCACTGCAATAGTGGTTGCATTCTTTTTCTAAAAAAAAAAAAAAAAAAAAAAAAAAAAAAG

30 chr2 241256110 241256826 chr6 26899335 26899956 + 22098
TTAACTGAATCTCCAGACCCAAATCCTCATTTCTATTCCTGCCCATGGGGAT---TTGCCTCCTCTAAATC-GTGTACCTTCTCCTCATAAATCTTCTTGATGCGAGCCACAGCCTGAGCCAACTGTTCCTTCTCTCCAGTGAAGACAATCTCTGTCCGGTTCACGCTGGGTGGGGGGATGTTGATGCGCGTGCCTGTCTCCTGCATGATCTCGCCAACCAGTCTATTATACGGCCCAGCGATGAAGGGGTGGAATGCCTTTTCTACTTCTAGCCTCTCCACAGCACGTTTGTCCTGGAAAGGAAGGGATGATCTGATGAGAACAGGCCTTTGAAAACAAACTGGGGACAGACAGGGCTTTTTAGAGTTGGAGTCAAGCCCTCCACCCCCACCACATTATGCCTTGAAGTCCACACTGGACACGGC-AACCCATGAGGGAGTGAGGTCTGCACAAGCAGGTAGGCAGGGGCACGAGGCACTCACACAGGCCTC---ACCTGCTCGGCAGAGATGAGTAAGACTTCATGGCGAGCTTTCTCGATGCCCTCTTTGGTGCCAGTGATCTTGATCTGATTGCTGGGGTCATCTGGGCGTGGGATCTGGATTTTGGTTGCAGTTTTTAGCTCCAAGTCTTGCAGTTTCTCTCCATTTTTGCCAATAACAAAGCGATGGTGTTCTTTGGGAATGGCAACAGTTGCTGAGGCCTATAGCAAGAAGAGAATAA
TTCAGTGAATTTCAGAAGAAAAATGTGCATTTGTAGAA--GCCAATGAAAGTCCATTGATTATTCTGTCTTAGCGCACCTTCTCCTCATAAAGCTTCTTGATCTTGACCATGGCCAGGGCCACCTGCTCTTTCTCCCCAGTGATGACAATTTCAGTTTTATTCACACTGGGTGGAGGAACATTAATGCGGGCACCGGTCTCCTGCATCAAATCCCCCACCAGCTTGCCATGAGCTCCAGTGATGAAGGGGTGGAACACCTTATCAATGTTCATCCTTTCCACAGCACGTTTATCCTGCA------------------------------------------------------------------------------------------------ATTAATTATTGAAACCATCATTTTTCAAGGCTGAGTGTTGCGGAACTATGATTAGCAAAGAAAAGTGGAGATTAGAATAA---ACTAGAACAAAGTTCAAGACCTGCTCAGCAGAGATGAGCAGGATCTCATGCTTGGCCTTCTCTAAGCCTTCCTTGGTTCCAGAGATCTTGATCTGGTTACTGGGGTCGTCGGGTCTAGGGATCTGGATCTTGGTGGCAGTCTTTAGCTCGAGCTCCTGCAGCTTCTCCCCACTCTTGCCAATGACAAAGCGATGATGTTCTTTGGGGATGGCCACAGTAGCTGAAGCCTATG--AAAGAGAAATTAA

31 chr2 241262709 241262959 chr6 26901275 26901521 + 13537
ACCTGAGTCTGCAGTCTAGCAACAATGTCCTTCCGAGCTTTCATGACAGCATCCAGCTTTCCTGACACCATGATGGAGAGGCCTTGGTCTTTGGCCAAAGACAGCTCCAAGTGAGCACCAGTTCTCTGCATGATCTCAAGGCAGATTTTTGCTTGTTCACCTTCTCCAAACTGGTTCATATCCTTGTATTTTCTCTCCTCCAGGGGTACATGGAACACCTGCTCAAAAAAGATCAAAAAAGGAAA-GGTTAA
ACCTGAGTCTGCAGTCGCGACACAATCTCTTTGCGGGCTTTCATGACGGCGTCATATTTCCCAGAGACCATTATGGAGAGGCCTTGATCCTTGGCCATGGAGAGTTCCAGGTGGGCTCCAGTCTTGTGCATGATGTCAAGACAAACTTTTGCCTGATCTCCTTCTCCAAACTGGTTCATGTCCTTGTACTTGCGCTCTTCCAGAGGCACATGGAAAACCTGT-----ATTTATCAAAGTAGAAAATGGTCAA

32 chr2 241264446 241264624 chr6 26901575 26901753 + 5495
ACCTGAGTGATGACAGAAGCCTTGATGGGTCGGATCTTGTTCCCCCAGGCTCCAGCGGGTTCCTGGGCACTTTCCAGGCAAGCAGCTTTCTCAGGAAGTGGAGGGAAGGCATCCTTGTAGGTTGGAGGGTCGCTCTCCTCTTCTGAATT--TAGAGTGGCA-ACTGGACCAGCCAACACAGA
ACCTGGGTGATGATTGAGGACTTCAGAGGTTTAATCTTAGTCGTCCAGGCATTTTCAGTTTCCTGCACCCCCTCT-GGCAA--AGGCTTTTCAGGCAGAGGAGGAAAGGCATCCTTGTAGGTGGGAAGGCTGTCATCATCTTCCACACTGCTAGGGTCTCCTCCTGCAGCAGCTAATGAAGA

33 chr2 241266790 241266977 chr6 26901818 26902021 + 4753
TCACCTTTGATTTGTTGCGGAACCAGCCCACTTCGGTGTTCAGCAAAACTCTCTTGGGTCAAAACTGCAACGGAACTCATGGTTG--ATCTCACACCTACACACAATCCGGGAAAACCACTA---------AAGCAAAGAAGAATAAATCAGAA----GTCAAAGTACAACCCTCAAT-TATCTATGAGATTGTTAACCTAAGA
TCACCTTTGACCTGCTCTGGCAGTAAGCCACTGCGATGCTCGTTAAAGCTTTCTTGCGTAAGTACCGCGACTGAGCTCATGGTCGAAATCCCACGTTTACACGGAGTCCGAGTGTGCCACTATGAGAGAAGGAGCACAGGTGACTACTACACAACAGTATTCAGGAACAACGTTCGGCATATTTGTAAAGTTACAACCATAAAA

34 chr2 241268465 241268573 chr6 26903886 26904002 + 4643
GGTCAAACTTACCAGCAAAACGGTCAGTAGCCAGAAGGTCCGTCCTG------AGGCCGCCTCTGTCAGCCTGCCAGCTTTTGCT--GGTATGGGATGGGAAGTGGGAGAGGAGAGA
GGTCAATCTTACCAGCTAAATGGTCAGTTACCAGATAATCCGTCCTGTAAAGCTGCCCGTTCGTGTCAGCCTGCCAGCTTTTGCCTAAAAACAAAACAGTAAATAAGAGAAGAAAAA

35 chr21 13805910 13806096 chr6 24896977 24897197 + 1041
AATTCATTTTTGCCAGTGACAGAAATGTTAACACTTACTTGAAATAGCTGATAATCTG---------------------ACAAGGAGAGCTAAAGGATTACTGTATTTCATGTGG--------CTAATGAGAAAAGCTGTTTAAAAGCCA--------TATGAAAAAGACTTAATGTATGGTGAGTGAGCATTGCTTT---AATGTATTATGTGCCATCAACTATTA
AGTTCATTCAAGTGAATGACAGATGTGTCAATATGTATAATAAATATTTTATTATTTGTATCTAATGGTGTTGCTTCATGTAATCAGAG---AAAAATACACATTTTCCATGAAGGTGTAAAACCAAGGATAAAATATCTCTCAAAACAAATCTGATGAATGAAAAACAATTAATTTAAACT---TTAACTTTTCTTGATAAATATGTAACCTGCGTTGAATTATTA

36 chr21 13810667 13810936 chr6 24897346 24897621 + 4845
ATGGGCCTATGAAATATGTATTTCTCT---------TCCCAACTTGCATCAACTTATTTGGTATTTCA---GTTTGTGTAATAGTTAAAACTCCTGGCAGAGCAGAGGCAGTAATTGCAAACAGCTGTAAAGTATTACTCATCT-TGCTGATCAAAATGACTTCCCACTAAATAAACCATGAAAAAAGCTTTTCCACCCACAGAGAAGTGAAGTGTAAATGATATAAAGACTCTACCATGAAGAGATCAACAGATTGCATTTT--CTTATAACTGTGGTTTTCTA
AGGGGTCTAAAGAATAACTATTCATTTAACCACAATTCTCTACTTTCTTTCTCTCCATGTGTCTTGAAACTGTCCCTTAAGAAGGCCAACCTGCTGACAAGTCCCATCTAGTCATTGTG--CCTCT-TAAAGTATCTTTCCTCCACGCTAATCAGAATGACTCTCTGTTAAATAAACCATGAAAAAAGCTTTCCCACTGACGGTGCACTGAGGCGTGAG-GCTGTAAAG-CTGGAGCATTA----ATCAACAGATTGGATTTCTGCTTGCAACTGAGAATCTCCA

37 chr3 137079854 137080102 chr6 26437398 26437651 + 10065
GGTCTCCATGGA-GCTTTGCTAAAGGGGGAAA----AAAAAAGAAATTAAAAACCATCCACTAATGTACTGGCAAGTAATGAAATAAGAATCTGACACTTGGT-GCATTGAAATGCAAACAAGATGTCCCTGTGTTACCCTGGCAATTCATCATAAAGGCCGGTGCATTTCTGCTTATTATACATGAGGTGCAGTGAATTATTACCAGGCTGGTTCTTCTAACAAACTTTTCAAACTATGAACATGATAGGGTCA
GGTCTCGGTGGATACCTGGCTATCAAAGAAAGCGGGAAATAGCAAATTAAATTCCGTCAGCTAATGTGTCGTCAGGTAATGAAATAACAATCTGACACCCACTCGTATTGAAATGCAAAAGAGGTGTCCCACTATTACACCGGCAATTTATCATAAAAGGCGGCGAGTTTCTACTTAATATACATGAGGT-CTGCAAGTTATTATGGGACTCCGCAGTCTAACAAACTTCTCAAAGTGTGCGTACAAAGGGGTCA

38 chr3 137186420 137186727 chr6 26771837 26772174 + 11655
TTTGAAATATTACTAACCTTGCATTTTCAAATTTGATGCACAA--CAACCAAGATGCTAATACTTTCCTTAGTTTAGAAAAAAAATTCTTTTACCCATCT-CTTCTAGCTGA--AGATTAGGAGAGAGGCTTTAAGAAGATTT-----AAAAAAAAAAAATCCAACTTCTGAGCAGCGGAA-------------------------AAAATGGTTTGTGATTCAGGGGCTTCGGGCAATTCATCATGGAAATTGGGTTTCTTAGCAGACATCGTGTGAATCCTTTCGTCCCTGTCAACTTTTTAATACATTACATTGAGAA--TGTAAATCGTGTTGGTGAGGGG
TTTTGAATATTACTGACCCAGCATTTGGAAATACCGAACACAAGACGGCAAAAAAATGAATGCTTT------TTTAGCCCAGGAATCCTTTCACCCCCTTACATTCAACTGATCAGATTAAGAGAGAGG-TTTAAGAAGATTTGGACAAAAAAAAAAAAAAAAAACTTCAGTGCAATGGAAGGGGGAGTGGAAAAGGTGGAGGGGGAGAACAGTTTGCGATTCAGTAGCCCCAGGCAATTCATCATAGAAATTGAGTTTCTAATGCAGCATCTTGTGAATCCCTTTTGCTCTGTCAACGTTTTAATACATTACATTGAGAAATTGTAAATCATGTTATAAAAAGG

39 chr3 137264491 137265187 chr6 26744789 26745521 + 42593
CTTGGCCCTCCTCCCTTGCCTGGGCTTTCTCTCCCTCTGTCTCAGGCTCTCTCCCTGC------------CATT--------------------------CCCCCTGCTCTGCCTCTCCCTCTCTCTCGCTCTCTCTTTTTCTCCTTTTATTCTCCCCCTTTCTGTTTGCTAAACGTTTTGACAGAAGT------GCCCGATGCTGGCAGCTATTGACTGAAAGGGGTA-GCTGCCAGGCGCTCTTGATGGATGGGCTCATTTTCCAGCCTGCAGCTAGTCTCACTGAAGCATCCGTGTCATTTGTAATGTCAGCCAACAAAATGTAATCAAACATTCCAGCAGTTTAATCACTGAGGGCTGCTCAAGAGATGATTGTAGTGTCAATATAATGCTATTTCATTATCTGTTTGTATTTTATATTGACAGTGTCAGATAAACAGTGTGGAAAATTAAGATTAAAAATATGGTAATTTCATTTCAATCACCC-AGCTACAGTTGCTGGCCCATTATGCGATTGATTACTTGTGAATTAAATTTTGGGCTGAATGTAAAGTTTAATCTTCTTTCTTCTCTGCAATTCAGTTCCCCAAAGGCCTCTTAGTAAGTAAGTACCCATTCCATTTGATCTTTAATGAAAACTAATGGCCCGAATGGATTGTGTAAATCAGCCAGCCTGTGTGTGGAGCTGACAGT---GTTTTCTTCCACCTCTCAAAACCTGCTTTTAATTCTCTCTTCAAATA
CTGTGCTTACCTCCTCTCCCCCACCCCTCTCTCTCTCTCTCTCTCTCTCTCTCTCTGTTTAGCTTTGAATCATTAGTAAAGCAAAGGAGTCGTGAATCACTCCTTTCTTCAGCCCTGCCCTCTCTCTCCCTCTCTCTCTTTCTCTCGTCGGC-------------GGTGCTAAACGGCTTGACAGAAGGTGCCCAGACCGTTGGCAGTAGCGATCGACTGGAAGGGGGAAGCTGCCAGGAGCCCTTGATGGATAGGCTCATTTTCCAGCCGGCAGAAAGTCTCGGCGAAGCATCCGTGTCATTTGTAATGTCAGCCAACAAAATGTAATCAAACATTCCAGCGGTTTAATCACAGAGGGCTGCTCGAGAGATGATTGTAGTGTCAATATAATGCTATTTCATTATCTGTTTGTATTTTATATTGACAGTGTCAGATAAACAGTGTGGAAAATTAAGATTAAAAATATGGTAATTTCATTTCAATCACCCGGGCTACAGTTGCAGGCCCATTATGCGATTGATTACTTCTGAATTAAATTTGGGGCTGAATGTAAAGTTTAATCTTCTTTCTTCTCTGCAATTCAGCTCCCCAAAGGCCTCTTAGTAAGTAAGTACCCATTTCATTTGATCTTTAATGAAAAGTAATGGCCCAAATGAATTGTATAAATCAGCCAGCGTGTATACCTAGCTGACATTTAGGTTTTTTTTTTTTTTTTGCCATTTATTCTTCATTGTGCTTACACATA

40 chr3 137269682 137270189 chr6 26746039 26746567 + 16457
GGGGGTGGGGGATGGAGAAACAGAAACAGAGAAAGGCCTTTGCTGAGCCTGTGCCTTTGTGCACCACATTCAAACTGATTTGTAC-CCTTTGTAGTCTTAATTATTTGTGAGAGCGGGATAACAGGAGTACCCAGCTCACCCATTATTTCCTGCATAAAAAA--AGGCACACAGAAGCCGCTGATCATTTCTGAATTAGCAAACATGATACTAAATAAAAAAAGCATAAAAAAATTCATTAATACCATCAGGGATTAGGAGG-CTGATTAAAGTGTAGCTGTTAGCGTATGCAAATGAGCGATAGGCATTTATCGGGGCCTGTGCAAGCTGTCTTGGAGCTGTAAAGCCCACGTATGTTTTTCAGCTGATTAAAATA--GTTTTAAGTTCTGCAGAATTTTTTT--------------------------TGGTAGGGAATTAAAAAAA----------------GAGACCATCTCCACTTTCCCTTTTGGCGAAATTTCTCTAAAGCATACTCCAACCATTCCACTTGACTGCGCTCTCTCGTTCAGCCTCTTCT
GAGGACTGCGCAAAAAGGAAGGCGAAGAAAAAAGGGCCTCT------------TCTTTGTGAGACCCATTCACAGTGATTTGTCCTCCTTTGTAGTCCTAATTATGTGCCAAAGTAGGATAACAGAAGTTCTCAACTCGACCATTATG-CCAGCACAAAAAAGGAGACGCATACAAGAAGCTGATCACTTTGGAATTAGCAAACATGATACTATACGAGGCAA-----AAAAAAATCATTAATACCGACAGGGATTAGAGGTTCTGATTAAAGGGTAGCTTTTACCGTATGCAAATTAGTGATAGGCATTTATCAGTGCCTGGCCAAGCTGTCTT--AGCGGCAAAG-CCACATATGTTTTTTAGCTGATTAAAAAACTGCTTGAAGT--TGCAGGCCTTTTTTTTTCTTTTTAAATAGAGGAGAGCGACTGAGAGAGAGGCAGAGAAACCGAGTAAAGGAGTATGTGGCAATCAACTTGTTTCCTTTTGGCCAAATTCCCGTGA---TTGTTCAAATCCTTTGCCGTAATT-CCCTCTTTTATTAAGAACGTTCT

41 chr3 137278116 137278432 chr6 26752875 26753238 + 1002
TGTTCTTTCATTAAACTGTAAGATGCAGTTTTCTAGTGATTTATATTT-TGTGACTATAAAAAAGCA-TAAAGTTTCAGATGAAAAAT------GAGTAATG-----------AGGCTATGGAAGATGCT-TACAACATTATTTTCATTGTTCAAA----------------AAACCAAAACAAGCCTAAGCTAAAATGTCTTGCTGATGTCCCTAAAATATTCCATCTTTGGACAGAACCATTAACTATTTTTAAAAA------------GTCAATAATCAATAAGTCTTAATTTGTTGCACTGA----CATTT--GTGCAGGTTTCATCTAGATGAAATTAATTAGAAAGA-----AAATGGTTTCTCAGTGAT
TGTTTCTGAATAAGAGTAAAATTTGCAATTTTACTGCCACTAATGTTCATTTCAGAAGGAAAATGTAGTAAATTATATGATTAAATATATTTTGGAGTTGTGCAAATTGGGGTATTTTATTGTAAATACTCTTCATTATCTCTTTTTTTCCTCAATTGATTTTTTTTTCCTTAAACAGCAACAAGCCCACTTTAAATTATTCTGTTGATATCTTTA-------CCATCGC--AACATGAATAATTAATATTTTCAAATATTTCAAGGCACTGGCAATGACCAAATGTGCTTCACATTCCGCACTGAACAGCAGTTAAATGAAGGCTTTA---AGATAATGTTCCGTTAACAAATATCTAAATGGTATTTTGGCGGT

42 chr3 137522979 137523401 chr6 26638674 26639070 + 14202
AATGGGAGCCATGA-TTATACT-AATACTGTCTAACTGATATTCAATAACTCACCCTTC---------TATTTCCCATTGTCCATATTTAAATACTTCAAAAAGAATTCTAATCAAGTGGAAATTAATAGGGGAGGAAAGACTGGGGCTGGCAGGAGAAGGTTCTAATCCCACTATCTCTTAATATTTCAAAGTCTCTTTTATTTTCTTAATAAAAAGGCAAGAGAAAGAGAGAGAGAGAGAGAAAAGGGAATTAATCCAGTGCTCTGAA-CTGTCCTCTCATCTTAATGCTTTAAATAAAT-TCTAAGAGAATATTATACATGAGAAGGCTATATATGGCCAATGGCTGGGCTTTCCTT---TTGCTTCTCAACTTTTTTTCCTGTCTTTTCTTCTTCCTTCTCTTTATTCTACCTATCTTCTCTCTGTCTTCTTCCC
AATAGAGGCCCTGGCTTATGTTTAATACAGTTTAACTGATATTTAATATTTTGTGCTTTCTCTCTCTTTCTCTCCCTTTGTCCACATTAAAATACTTCAAAAAGAATTCTAATGAAGTGGAAATTAAAAGGAGCGTA--GATTGGGGTTGGAAAGAGAGGCTCCTAATCCCGCTATCTCTTAATAATTCAAAGTCTCTTTTATTTTCTGAATAAAAAAGC----------------------------GGAATTAATCTGGCGCTGTGAAGCTGTCCTCTCTTCTCACTG-TTTAAATAAATCCCCGCTCGTACATTAAACGCAAGGAGGCCGGCGCTGGCGTGTAGCCAAGCTTTGTGTCAATTCCCTCCTGCCTCTTTTTC----ATTCTCTCCCAACCCCTTTTTATTC-------CCTTTCTTTAGCTTTTTGCC

43 chr5 29752597 29752823 chr6 26035325 26035507 + 1939
TGTGTATATATATATATGTGCTCATTTTTGTTCTACAATGACCTTTTGAAATGAAAACCAAGAGGGGTTCCTGCAAGTCAACACATACACACAAATCCTGATTCAAAAATGGGCAAATAACTTGAATAGATTTCTATTAAAAAATATTCAAATGTTGTACAAGCACAAAAAAAGGATGTTCAATATCACTAATCATTAGGGAATGCAAAGGAAACCACAATGAGATA
TGTGTATATATATATGTGTGTATATTTATGATTTACAAATACTGTGCATGAAATAAACAAAAAAAATTTAC----------------------AATACTATCTTAGATGTAAAAAAATAAAATAAA------------AAACAATGTTCTAACAATGT--AATTACAATGTCATAATGT--------AGTAATTATAACGTAATGACATAGTAATTACATCAAAACA

44 chr5 107716100 107716416 chr6 24832718 24833033 + 405
ATGCACTGAAATGCTATATAATTTGCATGTTAATGAAATGAATCCAACTGTACATCAGCTGGAAAGAAAAAAGATACATTTATAAAATCCTCCTGTCACAGTG-----ATAAGTCCCTATA--AGCATATTACATCTGCAA-------TCAAAAGAAAGAGTTAGGCCTCTGTGTTATTAGCCATCATAGTCACC--AGGATGTAAAAATACACATGAAATTTAGCAGCTTTGCAAGTACATGTTTTAGGACTACAAGACTGATAAATGTTCTTCACTTACCTTTAATAAATAAAAAC-----------------ATGACCTTCTTCCCTTAAACGTTATCTAGAGACAA
ATGTACTGAAAATATGCAGCATCTGAAAGTAAATAAAAAAAATGTAATGCATCCTTGCTTAATAATTTAAATGATTTATTCATAAAA--CACAAATCACACTGCCACCATATGTTTAAACAGTATTGTATATTATGTGCAATGTTGCTTTTTATGAAAGAGTAATATTTTTTTGATTTGTAGCAT-ACCGTCACCTTAGAATTATAAGGTTC------TATCTGACATTTTTGT--------------------CAAAATTGA-----GTTATTGACATAGTCTTATTAAATGACAACTTATTAACAATATGGGATTATTTTTATTTTTTTAGACTTTTTATAAAAATAA

45 chr6 61961895 61962455 chr6 24832605 24833189 + -3626
AAACGGGATCATTCTGGCAG---CTGTGTTTAAAA----TAGACTATGTAGGTACCATATAATAAATACAATAGCATATTTTA------TGTGGAGATATATATATATACACATATAATAGAGAACCAACCAGAACCTGTGTTCCATGAAAAATACTCTAGGAAAGGTAATGCAT-----------GAATGAATTGATGCTCTAAAGGCAAGTATATCTTACAGGCA----ATCTTCAATAAACACTATTTCTCACAAGTAA----GCTTTGATAGAAATTGGGCAGCTGAGTGGGTTTATAATCTCTGGCAGAAGTTGAATGGCA--GTTCTAT-TGTGTTGCTAATCAAAAGTA---TAATGATATGCTTTGAAAGTTCATGGTTAGGTTCTAAAAAGCTGG-----------TCTCCCTAGGCTCCTGCTTCAGTAGAAAGAAACATGACTTCTCTTGATCAGCTTGTGATGAA--GCAATAACTGTGGGCACAACCAATAATATTCTCAAAAACTTGCTGCTCTAACACACGAACAAAATAGTATGTGTG-GCCTGTAGATCTGTGCTCCATTTCAGTAGTTCCCAATCTATGGGCTGCACACTCTAAG
AAAGGAAATAATTGTTGAAAGTACTGAATTTAAAGAAATTACACTACTTTGTTACTGTG-AATAAATAAAACATTATCTTTTAATATTACCTTGTGTTTTGAATAATTGCTTATATGTACTGAAAATATGCAGCATCTG---------AAAGTAAATAAAAAAAATGTAATGCATCCTTGCTTAATAATTTAAATGATTTATTCATAAAACACAAATCACACTGCCACCATATGTTTAAACAGTATTGTATATTATGTGCAATGTTGCTTTTTATGAAAGAGTAATATTTTTTTGATTTGTAGCATACCGTCACCTTAGAATTATAAGGTTCTATCTGACATTTTTGTCAAAATTGAGTTATTGACATAGTCTTA--TTAAATGACAACTTATTAACAATATGGGATTATTTTTATTTTTTTAGACTTTTTATAAAAATAAAAAAATAAATGTTACACACATACTGTTTGCTATGAAATGCAAAAACTTTG---AAACTCAATA----TCTCAAAATCATTCAGAACGTAGATA-GAACCTTATAATTCCAATGTGACGATACTTATACAAACAAATTTATCTGTTTTGAACAAAT----TTAACA----AAA

46 chr6 131822466 131822664 chr6 25067163 25067383 + 1420
AAAAATACTATCTATTGCAAA-----AAATTCAGAAAATATAAAAAAGTATA---AAGAAGAAAATGAAAATTGCTTTTGGGT--------TTTTTCCCCTCCAGGACTTTTCTATGTGTACATATCACTTTTAAAAAAAAAAAAACAAA---GATGAGATCA----CTTTGTGCATATTATTCTGTTGCCTTT-----TTTCATTTATATTCCATTATGAAAGTTT
AAATAGGCTATATATGTCATACTTTTAAACTTTTACAAAATAAAAAACTAAATTTATCAAAAATATG----TTACCTTTAAATATGCATATTCTATATTATTTAAAAATTTTA-GCGCAAACGTA-AACTTTTAGGTACCTAAACATGAAATGGATGAAAGCATGCACTTTGTGTATCTTTTTCTTGCGTCTTTTTTTCTTTCATTTATGACATATTATAGTATTTT

47 chr7 16091079 16091261 chr6 24823861 24824043 + 1243
TACAATTTAAAAACAGAAA-AGAAGGAAATGACATCTGTTT-TAGGGATCTTGAGTAATATGTGGCAAATGGGGAAAATGCTAGAAACAAACAGTTCCGTTCCCTGGTATCC----CACTCACCCTTTTTTATTAAAGTGTAGACATTTTTAACACAAGACAAAAAGACAAAATATCACCTGGTGACAG
TGCAATTTAAAAGTATAAATAAACAGACAATTTATCTATTTGTAAAAATGAAAATTGCCATATATAAAAT----AAATTATTAATAATGAA--ATTTTATTAGTCATTATACATGTTTATTATATTATTATATTGAATTTTATTCATGTAAAAATAATGATATATAAACAAAATGTGACCTAATAACAG

48 chr8 111351278 111351934 chr6 25339132 25339742 + 3524
TATAGCAGTGTGAAAATGAACTAATACACATACAA--AATCTATTATGATCTCACAAATATATTTACTAAACAGTCAGAAGCAGAAGATTTTTCTGAATATA---ATATATATTAAACAATATGTTAATTAATATATTATATGGTTAATATCTTATTAATAAAATATTAAATGTATTTAATTAATTAATTAATTAAATATTAAATGTATACAGTATTTCAAAATGTCTGTTATACAGTTGATGTTTGAATAATAAAACACTAAAGTATTTTATTT---AATAATAAATACACACTGATAAGA-ATTTAAATGCCTTTAGATAGGCATGAAAATAACTTACTCAATAGACAA-TATTAAATTGACAAATTA--TAATTAA---ACTTAATGAAGTGCTTGGTGTGGGAGTAAGTTAATTTCTGCAGACCATGTGAATGACCTTTCAAACAGCCACTGGCTATTTATTCAGTAGTATTGTCCTGTCTCAACTGAAGATAAAATTATACTTTCTCATTTTT-TTAATATAGTAAAGAAAAAATTCTAAAAAATGTAAAATTAAGTTATCATATACTTTTAAATTTATCACATTGAAGTATATAGAACTAAAATTATTTAAAAGAATTACTACTGTGATAGAAATAAAGATAGTATTTGAAGTTTAAACAGAGGAAG
TATTATATTTGGGAACAGAACCAACAAAATTATGATGATTCCGGAAGGGTCATGTGACACTGATGACTGGAAAAATGGCAGTAAAAAAACAAACAAAATAAATAAATACAGAAATAAATATATATATTTTAATATATTAAGTGG--AAAACATTATTAATATAATATTCTATAAATTTAATATACTA--TAATAATATTTTAGA---AAATAATATTT------ATTTGTT------TAGATATTT--ATAATTAATTAAGTAAGTACAACGTTGGGGAACAGTAAAGACATTTTAAAAAAAGATTTCTAGGACA--AGATAACTAACTAACTAACTAACTAACTAACTAACTAACTAACTAACTAACTAACTAACTAACTAACTAAATAAA----------TAAAGGT---TTTCTTTATTCAGTCTATCAGGT------------CAGTTAATAG---TATATGGAGAACTGTTTTTTTGCC--AGTTAAACATTAAAATGATCTTAATGATCAATATTAATAGTAAAACAAAACAAACAAACAAAATCTAAAAGTAAA---------ACATTCATATTTGTCAAAAATAAATATATAAACTAAAAACTATTTTAAAAAAATACTTTAGTAAAATTAATTAAAATAATATTTAAAATGAACAGATAGAAAG

49 chr8 111354557 111354869 chr6 25340098 25340413 + 722
TTCTGATAAAC---TTCAGGGTTCCCATCTCAAGATCAAACATTGAGA--ATTGTAACCACAGAATAAATTCCATA-------AAATTTGTGCGATGTCTGAGTTGGAATATTTGGGAATAATCAGGAGAATGACACTTTATTGCATATTTACTTAAATATATCATATAATAACATATCAA-------TATTAGATTTTTTA------TAAGCTCACTGATTCTTCTGTCC------AGTAACTAATATTCTAGAGTTTAGCTAGCATTTG-----AAAGAAGGGAGAGCAACACATTTTATCACAAC--TGAAAAGGACAAATAAATAGGTGCTGAAGAGAAAAGCTAGA
TGCTGATTAGCGCTCTCACGTTGCCTGCCATGAGATTAAACGCTTAGGCCGTCGCACAACCAAAAGCAAGTCCAAACCCACAGACATGTGTGTG-TGTGTAAGTT-------CTTTCAATAATCAGC-----------------CATCATAAATAAAAAAGACAATATAATAACAGAGCCAGTGGTCCTACAGGAATCGCTAATGAAGTAACTGAACTATTTCCAATGTTTTCCCTAAGGAGTCAATTATTTCACATTTATTTAACCCTGGTCCATCAAGAAG----------AAACCTGAGCACAACCATCAGAAGAAAAAATAAAGAGTGTCTGAAAGGAAAAACTAAA
