# Supplementary material for: CNEr: A toolkit for exploring extreme noncoding conservation
Source: PLoS Comput Biol. 2019 Aug 26;15(8):e1006940. doi: 10.1371/journal.pcbi.1006940 (PMC6730951; doi:10.1371/journal.pcbi.1006940)
Supplement: S1 Code — (ZIP) [file pcbi.1006940.s013.zip › S1Code/package/inst/scripts/danRer10Pipeline.R]

### Verify the whole CNE pipeline
cneDanRer10Hg38 <- 
  CNE(assembly1Fn="/Users/gtan/Downloads/CNEr-Data/2bit/danRer10.2bit",
      assembly2Fn="/Users/gtan/Downloads/CNEr-Data/2bit/hg38.2bit",
      axt12Fn="/Users/gtan/Downloads/CNEr-Data/axt/danRer10.hg38.net.axt.gz",
      axt21Fn="/Users/gtan/Downloads/CNEr-Data/axt/hg38.danRer10.net.axt.gz",
      cutoffs1=8L, cutoffs2=4L)
danRer10Filter <- readBed("/Users/gtan/Downloads/CNEr-Data/filters/filter_regions.danRer10.bed")
hg38Filter <- readBed("/Users/gtan/Downloads/CNEr-Data/filters/filter_regions.hg38.bed")
cneDanRer10Hg38 <- ceScan(cneDanRer10Hg38, danRer10Filter, hg38Filter,
                          window=50L, identity=c(45L, 49L, 50L))
cneMergedDanRer10Hg38 <- lapply(cneDanRer10Hg38, cneMerge)
cneFinalDanRer10Hg38 <- lapply(cneMergedDanRer10Hg38, blatCNE)


############## Read CNE from SQLite ########
dbName = "/mnt/biggley/home/gtan/work/projects/CNEr/CNErData/cne.sqlite"
tableName = "cne2wBf_danRer7_hg19_40_50"

chr = "chr16"
CNEstart = 45000000
CNEend = 60000000
minLength = 50
windowSize = 300

fetchedCNERanges = readCNERangesFromSQLite(dbName, tableName, chr, CNEstart, CNEend, whichAssembly="2", minLength)

cne2wBf_danRer7_hg19_40_50 = CNEAnnotate(dbName, tableName, whichAssembly="2", chr, CNEstart, CNEend, windowSize, minLength)
cne2wBf_danRer7_hg19_48_50 = CNEAnnotate(dbName, "cne2wBf_danRer7_hg19_48_50", whichAssembly="2", chr, CNEstart, CNEend, windowSize, minLength)
cne2wBf_danRer7_hg19_49_50= CNEAnnotate(dbName, "cne2wBf_danRer7_hg19_49_50", whichAssembly="2", chr, CNEstart, CNEend, windowSize, minLength)


########### Plot in Gviz ###############
genome = "hg19"
strand = "+"
chr = "chr16"
dataMatrix= cne2wBf_danRer7_hg19_40_50

dTrack1 = DataTrack(start=dataMatrix[ ,1], end=dataMatrix[ ,1], 
                    data=dataMatrix[ ,2], chromosome=chr, strand=strand, 
                    genome=genome, type="horiz", 

                    name="hg19_canFam3_len50_id900_300")


axisTrack <- GenomeAxisTrack()
ideoTrack <- IdeogramTrack(genome = "hg19", chromosome = chr)
plotTracks(list(ideoTrack, axisTrack, dTrack1), collapseTranscripts = TRUE, shape = "arrow", from= 45000000, to=60000000, showId = TRUE, extend.left = 20000)
