# Supplementary material for: CNEr: A toolkit for exploring extreme noncoding conservation
Source: PLoS Comput Biol. 2019 Aug 26;15(8):e1006940. doi: 10.1371/journal.pcbi.1006940 (PMC6730951; doi:10.1371/journal.pcbi.1006940)
Supplement: S1 Code — (ZIP) [file pcbi.1006940.s013.zip › S1Code/package/man/ceScan-methods.Rd]

\name{ceScan-methods}
\docType{methods}
\alias{ceScan}
\alias{ceScan,Axt-method}
\alias{ceScan,CNE-method}

\title{ceScan function}
\description{
  This is the main function for conserved noncoding elements (CNEs) 
  identification.
}

\usage{
  ceScan(x, tFilter=NULL, qFilter=NULL,
         tSizes=NULL, qSizes=NULL, window=50L, identity=50L)
}

\arguments{
  \item{x}{
    \code{CNE} object, or \code{Axt} object,
    or \code{character}(n) object of Axt filenames.
  }
  \item{tFilter,qFilter}{
    \code{GRanges} object or NULL: regions to filter out for 
    target and query assembly.
  }
  \item{tSizes,qSizes}{
    \code{Seqinfo} object or \code{integer}(n) or \code{NULL}: 
    it contains the \code{seqnames} and 
    \code{seqlengths} for target and query genome.
    When it's \code{NULL}, this \sQuote{seqinfo} must exist in \sQuote{x}.
  }
  \item{window}{
    \code{integer}(n): the window size of scanning CNEs.
    By default, it is 50L.
  }
  \item{identity}{
    \code{integer}(n): the minimal identity score over the scanning window.
    By default, it is 50L. 
  }
}

\details{
  ceScan scan the axts alignments and identify the CNEs.
  ceScan can accept axts in \code{Axt} object and regions to 
  filter out as \code{GRanges} objects,
  or directly the \sQuote{axt} files and \sQuote{bed} files.

  The details of the algorithm are described in the vignette.
}

\value{
  A \code{list} of \code{GRangePairs} or \code{CNE} object is returned. 
  Each element of the list corresponds to one user-specified threshold for identifying CNEs.
}

\author{
  Ge Tan
}

\examples{
  axtFnHg38DanRer10 <- file.path(system.file("extdata", package="CNEr"), 
                                 "hg38.danRer10.net.axt")
  axtHg38DanRer10 <- readAxt(axtFnHg38DanRer10)
  axtFnDanRer10Hg38 <- file.path(system.file("extdata", package="CNEr"), 
                                 "danRer10.hg38.net.axt")
  axtDanRer10Hg38 <- readAxt(axtFnDanRer10Hg38)
  bedHg38Fn <- file.path(system.file("extdata", package="CNEr"), 
                        "filter_regions.hg38.bed")
  bedHg38 <- readBed(bedHg38Fn)
  bedDanRer10Fn <- file.path(system.file("extdata", package="CNEr"), 
                             "filter_regions.danRer10.bed")
  bedDanRer10 <- readBed(bedDanRer10Fn)
  qSizesHg38 <- fetchChromSizes("hg38")
  qSizesDanRer10 <- fetchChromSizes("danRer10")
  
  ## Axt object
  windows <- c(50L, 50L, 50L)
  identities <- c(45L, 48L, 49L)
  CNEHg38DanRer10 <- ceScan(x=axtHg38DanRer10, tFilter=bedHg38,
                            qFilter=bedDanRer10, 
                            tSizes=qSizesHg38, qSizes=qSizesDanRer10,
                            window=windows, identity=identities)
  CNEDanRer10Hg38 <- ceScan(x=axtDanRer10Hg38, tFilter=bedDanRer10,
                            qFilter=bedHg38, 
                            tSizes=qSizesDanRer10, qSizes=qSizesHg38,
                            window=windows, identity=identities)

  ## CNE object
  cneDanRer10Hg38 <- CNE(
    assembly1Fn=file.path(system.file("extdata",
                                    package="BSgenome.Drerio.UCSC.danRer10"),
                        "single_sequences.2bit"),
    assembly2Fn=file.path(system.file("extdata",
                                    package="BSgenome.Hsapiens.UCSC.hg38"),
                        "single_sequences.2bit"),
    axt12Fn=axtFnDanRer10Hg38, axt21Fn=axtFnHg38DanRer10,
    cutoffs1=8L, cutoffs2=4L)
  ## Here danRer10Filter is tFilter since danRer10 is assembly1
  cneListDanRer10Hg38 <- ceScan(x=cneDanRer10Hg38, tFilter=bedDanRer10,
                                qFilter=bedHg38,
                                window=windows, identity=identities)
}
