# Supplementary material for: CNEr: A toolkit for exploring extreme noncoding conservation
Source: PLoS Comput Biol. 2019 Aug 26;15(8):e1006940. doi: 10.1371/journal.pcbi.1006940 (PMC6730951; doi:10.1371/journal.pcbi.1006940)
Supplement: S1 Code — (ZIP) [file pcbi.1006940.s013.zip › S1Code/package/man/CNEDanRer10Hg38.Rd]

\name{CNEDanRer10Hg38}
\alias{CNEDanRer10Hg38}
\alias{CNEHg38DanRer10}
\docType{data}
\title{
CNEHg38DanRer10 and CNEDanRer10Hg38 dataset
}
\description{
These two datasets are the direct output from \code{ceScan}.
}
\usage{data(CNEHg38DanRer10)}

\examples{
data(CNEHg38DanRer10)
}
\keyword{datasets}
