# Supplementary material for: CNEr: A toolkit for exploring extreme noncoding conservation
Source: PLoS Comput Biol. 2019 Aug 26;15(8):e1006940. doi: 10.1371/journal.pcbi.1006940 (PMC6730951; doi:10.1371/journal.pcbi.1006940)
Supplement: S1 Code — (ZIP) [file pcbi.1006940.s013.zip › S1Code/package/man/cneFinalListDanRer10Hg38.Rd]

\name{cneFinalListDanRer10Hg38}
\alias{cneFinalListDanRer10Hg38}
\docType{data}
\title{
  cneFinalListDanRer10Hg38 dataset
}
\description{
  cneFinalListDanRer10Hg38 dataset contains the CNE between danRer10 and hg38
  around chr6:24,000,000..27,000,000.
}
\usage{data("cneFinalListDanRer10Hg38")}

\examples{
  data(cneFinalListDanRer10Hg38)
}
