# Supplementary material for: CNEr: A toolkit for exploring extreme noncoding conservation
Source: PLoS Comput Biol. 2019 Aug 26;15(8):e1006940. doi: 10.1371/journal.pcbi.1006940 (PMC6730951; doi:10.1371/journal.pcbi.1006940)
Supplement: S1 Code — (ZIP) [file pcbi.1006940.s013.zip › S1Code/package/man/grangesPairsForDotplot.Rd]

\name{grangesPairsForDotplot}
\alias{grangesPairsForDotplot}
\docType{data}
\title{
  grangesPairsForDotplot
}
\description{
  Example of \code{GrangePairs} object from 
  the collinear regions of \emph{Adineta vaga}.
}
\usage{data("grangesPairsForDotplot")}

\details{
  The collinear regions from \dQuote{scaffold_1} and \dQuote{scaffold_5}.
}

\source{
  Example from own project.
}
\examples{
  data(grangesPairsForDotplot)
}
\keyword{datasets}
