# Supplementary material for: CNEr: A toolkit for exploring extreme noncoding conservation
Source: PLoS Comput Biol. 2019 Aug 26;15(8):e1006940. doi: 10.1371/journal.pcbi.1006940 (PMC6730951; doi:10.1371/journal.pcbi.1006940)
Supplement: S1 Code — (ZIP) [file pcbi.1006940.s013.zip › S1Code/package/man/lastz.Rd]

\name{lastz}
\alias{lastz}

\title{
  lastz wrapper
}
\description{
  Wrapper function of \command{lastz} to do the pairwise whole genome alignment.
  This function doesn't work on Windows platform.
}
\usage{
  lastz(assemblyTarget, assemblyQuery, outputDir = ".",
        chrsTarget = NULL, chrsQuery = NULL,
        distance = c("far", "medium", "near"), binary = "lastz", 
        mc.cores = getOption("mc.cores", 2L), echoCommand = FALSE)
}

\arguments{
  \item{assemblyTarget}{
    \code{character}(1): the file name of target assembly \emph{twoBit} file.
  }
  \item{assemblyQuery}{
    \code{character}(1): the file name of query assembly \emph{twoBit} file.
  }
  \item{outputDir}{
    \code{character}(1): the folder to put the generated \emph{lav} files.
  }
  \item{chrsTarget}{
    NULL or \code{character}(n): when it's NULL, all the available chromosomes
    from the target assembly will be aligned.
  }
  \item{chrsQuery}{
    NULL or \code{character}(n): when it's NULL, all the available chromosomes
    from the query assembly will be aligned.
  }
  \item{distance}{
    It can be "far", "medium" or "near". It decides the score matrix used in
    \emph{lastz} aligner. 
    See `?scoringMatrix` for more details.
}
  \item{binary}{
    \code{character}(1): the name/filename of the binary \command{lastz} to call.
}
  \item{mc.cores}{
    \code{integer}(1): the number of threads to use.
    By default, \code{getOption("mc.cores", 2L)}.
}
  \item{echoCommand}{
    \code{boolean}(1): When \code{TRUE}, 
    only the command to run \command{lastz} is returned.
  }
}

\value{
  A \code{character}(n) vector of ouput \emph{lav} file names.
}
\references{
  \url{http://www.bx.psu.edu/~rsharris/lastz/}
}
\author{
  Ge Tan
}
\note{
  \command{lastz} aligner must be installed on the machine to use this function.
}

\seealso{
  \code{\link{lavToPsl}}
}

\examples{
  \dontrun{
  ## This example doesn't run because it requires two bit files and external
  ## Kent utilities.
    assemblyTarget <- "/Users/gtan/OneDrive/Project/CSC/CNEr/2bit/danRer10.2bit"
    assemblyQuery <- "/Users/gtan/OneDrive/Project/CSC/CNEr/2bit/hg38.2bit"
    lavs <- lastz(assemblyTarget, assemblyQuery, 
                  outputDir="/Users/gtan/OneDrive/Project/CSC/CNEr/axt",
			            chrsTarget=c("chr1", "chr2", "chr3"),
			            chrsQuery=c("chr1", "chr2", "chr3"),
			            distance="far", mc.cores=4)
  }
}
