# Supplementary material for: CNEr: A toolkit for exploring extreme noncoding conservation
Source: PLoS Comput Biol. 2019 Aug 26;15(8):e1006940. doi: 10.1371/journal.pcbi.1006940 (PMC6730951; doi:10.1371/journal.pcbi.1006940)
Supplement: S1 Code — (ZIP) [file pcbi.1006940.s013.zip › S1Code/package/man/plotCNEDistribution.Rd]

\name{plotCNEDistribution}
\alias{plotCNEDistribution}
\title{
  Plot sequential CNE number against CNE genomic location 
}
\description{
  Plot the CNE genomic location distribution.
  It gives an overview of the tendency of CNEs to form clusters.
}
\usage{
  plotCNEDistribution(x, chrs = NULL, chrScale = c("Mb", "Kb"))
}

\arguments{
  \item{x}{
    \code{GRanges} object: the CNE locations.
  }
  \item{chrs}{
    \code{character}(n): the chromosomes to show. By default,
    the largest 6 chromosomes/scaffolds are selected.
  }
  \item{chrScale}{
    \code{character}(1): the chromosome/scaffold scale of \sQuote{Mb}
    or \sQuote{Kb} in the plot.
  }
}
\details{
  In the plot, x axis is the genomic location along each chromosome/scaffold.
  The y axis is the sequential CNE number.
  A typical CNE cluster can be spotted by the dramatic increase in y axis and 
  small increase in x axis.
}
\value{
  A \code{ggplot} object.
}

\author{
  Ge Tan
}

\seealso{
  \code{\link{plotCNEWidth}}
}
\examples{
  dbName <- file.path(system.file("extdata", package="CNEr"),
                      "danRer10CNE.sqlite")
  qAssemblyFn <- file.path(system.file("extdata",
                           package="BSgenome.Hsapiens.UCSC.hg38"),
                           "single_sequences.2bit")
  tAssemblyFn <- file.path(system.file("extdata",
                           package="BSgenome.Drerio.UCSC.danRer10"),
                           "single_sequences.2bit")
  cneGRangePairs <- readCNERangesFromSQLite(dbName=dbName, 
                                            tableName="danRer10_hg38_45_50",
                                            tAssemblyFn=tAssemblyFn,
                                            qAssemblyFn=qAssemblyFn)
  plotCNEDistribution(first(cneGRangePairs))
}
