# Supplementary material for: CNEr: A toolkit for exploring extreme noncoding conservation
Source: PLoS Comput Biol. 2019 Aug 26;15(8):e1006940. doi: 10.1371/journal.pcbi.1006940 (PMC6730951; doi:10.1371/journal.pcbi.1006940)
Supplement: S1 Code — (ZIP) [file pcbi.1006940.s013.zip › S1Code/package/man/plotCNEWidth.Rd]

\name{plotCNEWidth}
\alias{plotCNEWidth}

\title{
  Plot the CNE widths distribution
}
\description{
  CNE widths can follow heavy tailed distribution that are associated with power-laws.
  This function plots the reverse cumulative density distribution of CNE widths,
  and fits a discrete power-law distribution.
  Goodness of fit can also be evaluated.
}
\usage{
  plotCNEWidth(x, ...)
}
  
\arguments{
  \item{x}{
    \code{GRangePairs} object: a pair of CNEs.
  }
  \item{\dots}{
    Additional points passed to \code{plot} function.
  }
}
\details{
  The power-law distribution is associated with heavy tailed distribution.
  
  A reverse cumulative density distribution plot will be generated with optimal
  lower bound \emph{xmin}, scaling parameter\emph{alpha} for power-law fit.
}
\value{
  An invisible list of fitted model is returned.
}
\references{
  Salerno, W., Havlak, P., and Miller, J. (2006). Scale-invariant structure of strongly conserved sequence in genomic intersections and alignments. Proc. Natl. Acad. Sci. U.S.A. 103, 13121-13125.
}
\author{
  Ge Tan
}
\note{
  The power-law distribution implementation is based on the \pkg{poweRlaw} package.
}

\examples{
  dbName <- file.path(system.file("extdata", package="CNEr"),
                      "danRer10CNE.sqlite")
  cneGRangePairs <- readCNERangesFromSQLite(dbName=dbName, 
                                            tableName="danRer10_hg38_45_50")
  plotCNEWidth(cneGRangePairs)
}
