# Supplementary material for: CNEr: A toolkit for exploring extreme noncoding conservation
Source: PLoS Comput Biol. 2019 Aug 26;15(8):e1006940. doi: 10.1371/journal.pcbi.1006940 (PMC6730951; doi:10.1371/journal.pcbi.1006940)
Supplement: S1 Code — (ZIP) [file pcbi.1006940.s013.zip › S1Code/package/man/reverseCigar.Rd]

\name{reverseCigar}
\alias{reverseCigar}

\title{reverseCigar function}

\description{
  This function reverses the cigar string, i.e., 
  20M15I10D will be reversed to 10D15I20M.}

\usage{
  reverseCigar(cigar, ops=CIGAR_OPS)
}

\arguments{
  \item{cigar}{
    A character vector of cigar strings.
  }
  \item{ops}{
    A character vector of the extended CIGAR operations. 
    By default, CIGAR_OPS is used.
  }
}

\value{
  A character vector contains the reversed cigar strings.
}

\author{
  Ge Tan
}

\seealso{
  \code{\link[GenomicAlignments]{cigar-utils}}
}

\examples{
  cigar = c("20M15I10D", "10D15I20M")
  reverseCigar(cigar)
}
