# Supplementary material for: CNEr: A toolkit for exploring extreme noncoding conservation
Source: PLoS Comput Biol. 2019 Aug 26;15(8):e1006940. doi: 10.1371/journal.pcbi.1006940 (PMC6730951; doi:10.1371/journal.pcbi.1006940)
Supplement: S1 Code — (ZIP) [file pcbi.1006940.s013.zip › S1Code/package/R/makeGeneDbFromUCSC.R]

## This is used to download the annotation from UCSC and 
### incooperate it for the tracks display

#.SUPPORTED_UCSC_TABLES = c(
#  ## tablename (unique key)   track             subtrack    auxiliary tablename
#  "knownGene",              "UCSC Genes",       NA,         
#  "refGene",                "RefSeq Genes",     NA,
#  "ensGene",                "Ensembl Genes",    NA
#  )

.SUPPORTED_UCSC_TABLES = list(
    "knownGene"    = c("knownGene", "kgXref"),
    "refGene"  = c("refGene"),
    "ensGene" = c("ensGene", "ensemblToGeneName")
    )

supportedUCSCtables = function(){
  .SUPPORTED_UCSC_TABLES
}

#queryrefGene = function(con){
#  query = "SELECT distinct name, name2, chrom, strand, exonStarts, exonEnds
#                   FROM refGene
#                   ORDER BY name2, name"
#  ans = dbGetQuery(con, query)
#  # process the ans into one exon per line
#  exonStarts = strsplit(ans$exonStarts, ",")
#  exonEnds = strsplit(ans$exonEnds, ",")
#  stopifnot(all(sapply(exonStarts, length) == sapply(exonEnds, length)))
#  repNum = sapply(exonStarts, length)
#  res = data.frame(chromosome=rep(ans$chrom, repNum),
#                   start=as.integer(unlist(exonStarts))+1,
#                   end=as.integer(unlist(exonEnds)),
#                   strand=rep(ans$strand, repNum),
#                   gene=rep(ans$name2, repNum),
#                   transcript=rep(ans$name, repNum),
#                   symbol=rep(ans$name2, repNum))
#  return(res)
#}
#
#queryknownGene = function(con){
#  query = "SELECT distinct kgID, geneSymbol, chrom, strand, exonStarts, exonEnds
#                   FROM knownGene, kgXref WHERE knownGene.name=kgXref.kgID 
#                   ORDER BY geneSymbol, kgID"
#  ans = dbGetQuery(con, query)
#  # process the ans into one exon per line
#  exonStarts = strsplit(ans$exonStarts, ",")
#  exonEnds = strsplit(ans$exonEnds, ",")
#  stopifnot(all(sapply(exonStarts, length) == sapply(exonEnds, length)))
#  repNum = sapply(exonStarts, length)
#  res = data.frame(chromosome=rep(ans$chrom, repNum),
#                   start=as.integer(unlist(exonStarts))+1,
#                   # The internal ucsc database use the 0-based start, 
#                   # 1-based end. We only use 1-based.
#                   end=as.integer(unlist(exonEnds)),
#                   strand=rep(ans$strand, repNum),
#                   gene=rep(ans$geneSymbol, repNum),
#                   transcript=rep(ans$kgID, repNum),
#                   symbol=rep(ans$geneSymbol, repNum))
#  return(res)
#}
#
#queryensGene = function(con){
#  query = "SELECT distinct chrom, strand, exonStarts, exonEnds, 
#    ensGene.name2, ensGene.name, ensemblToGeneName.value
#    FROM ensGene, ensemblToGeneName WHERE ensGene.name=ensemblToGeneName.name
#    ORDER BY ensGene.name, ensemblToGeneName.value"
#  ans = dbGetQuery(con, query)
#  # process the ans into one exon per line
#  exonStarts = strsplit(ans$exonStarts, ",")
#  exonEnds = strsplit(ans$exonEnds, ",")
#  stopifnot(all(sapply(exonStarts, length) == sapply(exonEnds, length)))
#  repNum = sapply(exonStarts, length)
#  res = data.frame(chromosome=rep(ans$chrom, repNum),
#                   start=as.integer(unlist(exonStarts))+1,
#                   end=as.integer(unlist(exonEnds)),
#                   strand=rep(ans$strand, repNum),
#                   gene=rep(ans$name2, repNum),
#                   transcript=rep(ans$name, repNum),
#                   symbol=rep(ans$value, repNum))
#  return(res)
#}

#makeGeneDbFromUCSC = function(genome="hg19",
#                              tablename="refGene",
#                              host="genome-mysql.cse.ucsc.edu",
#                              user="genome",
#                              password=NULL,
#                              dbnameSQLite="geneAnnotation.sqlite",
#                              tablenameSQLite=paste(genome, tablename, sep="_"),
#                              overwrite=FALSE 
#                              ){
#  if(!isSingleString(genome))
#    stop("'genome' must be a single string")
#  if(!isSingleString(tablename))
#    stop("'tablename' must be a single string")
#  if(!tablename %in% names(.SUPPORTED_UCSC_TABLES))
#    stop("table \"", tablename, "\" is not supported")
#  if(!isSingleString(host))
#    stop("'url' must be a single string")
#  con = dbConnect(MySQL(), user=user, password=password, 
#                  dbname=genome, host=host)
#  tableNames = .SUPPORTED_UCSC_TABLES[[tablename]] 
#  message("Download the ", tablename, " table ... ")
#  ans = switch(tablename,
#               "refGene"=queryrefGene(con),
#               "knownGene"=queryknownGene(con),
#               "ensGene"=queryensGene(con)
#               )
#  dbDisconnect(con)
#  # add the bin column
#  ans$bin = binFromCoordRange(ans$start, ans$end)
#  # reorder the columns, not necessary
#  ans = ans[ ,c("bin","chromosome","start","end","strand",
#                "gene", "transcript","symbol")]
#  con = dbConnect(SQLite(), dbname=dbnameSQLite)
#  dbWriteTable(con, tablenameSQLite, ans, overwrite=overwrite)
#  dbDisconnect(con)
#}
