# Supplementary material for: CNEr: A toolkit for exploring extreme noncoding conservation
Source: PLoS Comput Biol. 2019 Aug 26;15(8):e1006940. doi: 10.1371/journal.pcbi.1006940 (PMC6730951; doi:10.1371/journal.pcbi.1006940)
Supplement: S1 Code — (ZIP) [file pcbi.1006940.s013.zip › S1Code/package/src/Makevars]

PKG_LIBS=-lz
include Makevars.common
OBJECTS = $(PKG_OBJECTS) $(UCSC_OBJECTS:%=ucsc/%)
PKG_CPPFLAGS=-D_FILE_OFFSET_BITS=64
all: $(SHLIB)

clean:
	rm -f $(OBJECTS)
