# Supplementary material for: CNEr: A toolkit for exploring extreme noncoding conservation
Source: PLoS Comput Biol. 2019 Aug 26;15(8):e1006940. doi: 10.1371/journal.pcbi.1006940 (PMC6730951; doi:10.1371/journal.pcbi.1006940)
Supplement: S1 Code — (ZIP) [file pcbi.1006940.s013.zip › S1Code/package/src/Makevars.common]

PKG_OBJECTS = \
  S4Vectors_stubs.o IRanges_stubs.o XVector_stubs.o R_init_CNEr.o \
  utils.o io.o ceScan.o

UCSC_OBJECTS = \
  axt.o base64.o binRange.o bits.o chain.o \
  _cheapcgi.o cirTree.o common.o dlist.o dnaseq.o \
  dnautil.o dystring.o errabort.o hash.o https.o \
  intExp.o kxTok.o linefile.o localmem.o \
  memalloc.o obscure.o options.o \
  pipeline.o _portimpl.o \
  sqlList.o \
  sqlNum.o verbose.o os.o wildcmp.o

PKG_CFLAGS = -g
