# Supplementary material for: CNEr: A toolkit for exploring extreme noncoding conservation
Source: PLoS Comput Biol. 2019 Aug 26;15(8):e1006940. doi: 10.1371/journal.pcbi.1006940 (PMC6730951; doi:10.1371/journal.pcbi.1006940)
Supplement: S1 Code — (ZIP) [file pcbi.1006940.s013.zip › S1Code/package/src/ucsc/_portimpl.h]

/* Utilities that rtracklayer made common between win9x and unix */

struct fileInfo *newFileInfo(char *name, off_t size, bool isDir, int statErrno, 
                             time_t lastAccess);

int cmpFileInfo(const void *va, const void *vb);
