# Supplementary material for: CNEr: A toolkit for exploring extreme noncoding conservation
Source: PLoS Comput Biol. 2019 Aug 26;15(8):e1006940. doi: 10.1371/journal.pcbi.1006940 (PMC6730951; doi:10.1371/journal.pcbi.1006940)
Supplement: S1 Code — (ZIP) [file pcbi.1006940.s013.zip › S1Code/package/src/ucsc/base64.h]

/* Base64 encoding and decoding.
 * by Galt Barber */

#ifndef BASE64_H
#define BASE64_H

#define B64CHARS "ABCDEFGHIJKLMNOPQRSTUVWXYZabcdefghijklmnopqrstuvwxyz0123456789+/"

char *base64Encode(char *input, size_t inplen);
/* Use base64 to encode a string.  Returns one long encoded
 * string which need to be freeMem'd. Note: big-endian algorithm.
 * For some applications you may need to break the base64 output
 * of this function into lines no longer than 76 chars.
 */

boolean base64Validate(char *input);
/* Return true if input is valid base64.
 * Note that the input string is changed by 
 * eraseWhiteSpace(). */

char *base64Decode(char *input, size_t *returnSize);
/* Use base64 to decode a string.  Return decoded
 * string which will be freeMem'd. Note: big-endian algorithm.
 * Call eraseWhiteSpace() and check for invalid input 
 * before passing in input if needed.  
 * Optionally set retun size for use with binary data.
 */

#endif /* BASE64_H */
