# Supplementary material for: CNEr: A toolkit for exploring extreme noncoding conservation
Source: PLoS Comput Biol. 2019 Aug 26;15(8):e1006940. doi: 10.1371/journal.pcbi.1006940 (PMC6730951; doi:10.1371/journal.pcbi.1006940)
Supplement: S1 Code — (ZIP) [file pcbi.1006940.s013.zip › S1Code/package/src/ucsc/cheapcgi.h]

/*****************************************************************************
 * Copyright (C) 2000 Jim Kent.  This source code may be freely used         *
 * for personal, academic, and non-profit purposes.  Commercial use          *
 * permitted only by explicit agreement with Jim Kent (jim_kent@pacbell.net) *
 *****************************************************************************/
/* Cheapcgi.h - turns variables passed from the web form into
 * something that C understands. */

#ifndef CHEAPCGI_H
#define CHEAPCGI_H

#ifndef DYSTRING_H
#include "dystring.h"
#endif

#ifndef HASH_H
#include "hash.h"
#endif

#define COLOR_BG_DEFAULT         "#FFFEE8"
#define COLOR_BG_ALTDEFAULT      "#FFF9D2"
#define COLOR_BG_DEFAULT_DARKER  "#FCECC0"
#define COLOR_BG_DEFAULT_DARKEST "#EED5B7"
#define COLOR_BG_GHOST           "#EEEEEE"
#define COLOR_BG_PALE            "#F8F8F8"
#define COLOR_BG_HEADER_LTBLUE   "#D9E4F8"
#define COLOR_DARKGREEN          "#008800"
#define COLOR_LTGREEN            "#CCFFCC"
#define COLOR_DARKBLUE           "#000088"
#define COLOR_BLUE_BUTTON        "#91B3E6"
#define COLOR_DARKGREY           "#666666"
#define COLOR_LTGREY             "#CCCCCC"
#define COLOR_YELLOW             "#FFFF00"
#define COLOR_LTYELLOW           "#FFF380"
#define COLOR_WHITE              "#FFFFFF"
#define COLOR_RED                "#AA0000"
#define COLOR_TRACKLIST_LEVEL1   COLOR_BG_DEFAULT
#define COLOR_TRACKLIST_LEVEL2   COLOR_BG_ALTDEFAULT
#define COLOR_TRACKLIST_LEVEL3   COLOR_BG_DEFAULT_DARKER
#define COLOR_TRACKLIST_LEVEL4   COLOR_BG_DEFAULT_DARKEST

void initSigHandlers(boolean dumpStack);
/* set handler for various terminal signals for logging purposes.
 * if dumpStack is TRUE, attempt to dump the stack. */

struct cgiVar
/* Info on one cgi variable. */
    {
    struct cgiVar *next;	/* Next in list. */
    char *name;			/* Name - allocated in hash. */
    char *val;  		/* Value - also not allocated here. */
    boolean saved;		/* True if saved. */
    };

struct cgiVar* cgiVarList();
/* return the list of cgiVar's */

char *findCookieData(char *varName);
/* Get the string associated with varName from the cookie string. */

void dumpCookieList();
/* Print out the cookie list. */

boolean cgiIsOnWeb();
/* Return TRUE if looks like we're being run as a CGI. */

char *cgiRequestMethod();
/* Return CGI REQUEST_METHOD (such as 'GET/POST/PUT/DELETE/HEAD') */

char *cgiRequestUri();
/* Return CGI REQUEST_URI */

char *cgiRequestContentLength();
/* Return HTTP REQUEST CONTENT_LENGTH if available*/

char *cgiScriptName();
/* Return name of script so libs can do context-sensitive stuff. */

char *cgiServerName();
/* Return name of server, better to use cgiServerNamePort() for
   actual URL construction */

char *cgiServerPort();
/* Return port number of server */

char *cgiServerNamePort();
/* Return name of server with port if different than 80 */

char *cgiRemoteAddr();
/* Return IP address of client (or "unknown"). */

char *cgiUserAgent();
/* Return remote user agent (HTTP_USER_AGENT) or NULL if remote user agent is not known */

enum browserType
/* How to look at a track. */
    {
    btUnknown=0, // Not yet known
    btOpera=1,   // Opera
    btIE=2,      // MS Internet Explorer
    btFF=3,      // Firefox
    btChrome=4,  // Google Chrome
    btSafari=5,  // Safari
    btOther=6    // Anything else
    };

enum osType
/* How to look at a track. */
    {
    osUnknown=0, // Not yet known
    osWindows=1, // The evil empire
    osLinux=2,   // Workhorse
    osMac=3,     // ashion or Religion
    osOther=4    // Anything else
    };

enum browserType cgiClientBrowser(char **browserQualifier, enum osType *clientOs, char **clientOsQualifier);
/* These routines abort the html output if the input isn't
 * there or is misformatted. */
#define cgiBrowser() cgiClientBrowser(NULL,NULL,NULL)

char *cgiString(char *varName);
int cgiInt(char *varName);
double cgiDouble(char *varName);

boolean cgiBoolean(char *varName);
/* The cgiBoolean is a little problematic.  If the variable
 * is TRUE it exists, but if it is false it is simply not
 * defined.   cgiBoolean() thus returns FALSE if the CGI
 * variable doesn't exist or if it is set to FALSE.  To
 * work around this when need be use cgiBooleanDefined(),
 * which relies on the fact that when we define a boolean
 * variable we also define a hidden variable. */

boolean cgiBooleanDefined(char *name);
/* Return TRUE if boolean variable is defined (by
 * checking for shadow). */

char *cgiBooleanShadowPrefix();
/* Prefix for shadow variable set with boolean variables. */

void cgiMakeHiddenBoolean(char *name, boolean on);
/* Make hidden boolean variable. Also make a shadow hidden variable so we
 * can distinguish between variable not present and
 * variable set to false. */

char *cgiMultListShadowPrefix();
/* Prefix for shadow variable set with multi-select inputs. */

int cgiIntExp(char *varName);
/* Evaluate an integer expression in varName and
 * return value. */

char *cgiOptionalString(char *varName);
/* Return value of string if it exists in cgi environment, else NULL */

char *cgiUsualString(char *varName, char *usual);
/* Return value of string if it exists in cgi environment.
 * Otherwiser return 'usual' */

struct slName *cgiStringList(char *varName);
/* Find list of cgi variables with given name.  This
 * may be empty.  Free result with slFreeList(). */

int cgiOptionalInt(char *varName, int defaultVal);
/* This returns value of varName if it exists in cgi environment,
 * otherwise it returns defaultVal. */

double cgiOptionalDouble(char *varName, double defaultVal);
/* Returns double value. */

#define cgiUsualInt cgiOptionalInt
#define cgiUsualDouble cgiOptionalDouble

struct cgiChoice
/* Choice table */
    {
    char *name;
    int value;
    };

int cgiOneChoice(char *varName, struct cgiChoice *choices, int choiceSize);
/* Returns value associated with string variable in choice table. */

boolean cgiVarExists(char *varName);
/* Returns TRUE if the variable was passed in. */

void cgiBadVar(char *varName);
/* Complain about a variable that's not there. */

void cgiDecode(char *in, char *out, int inLength);
/* Decode from cgi pluses-for-spaces format to normal.
 * Out will be a little shorter than in typically. */

char *cgiEncode(char *inString);
/* Return a cgi-encoded version of inString.
 * Alphanumerics kept as is, space translated to plus,
 * and all other characters translated to %hexVal.
 * You can free return value with freeMem(). */

char *cgiEncodeFull(char *inString);
/* Return a cgi-encoded version of inString (no + for space!).
 * Alphanumerics/./_ kept as is and all other characters translated to
 * %hexVal. */

void cgiMakeButtonWithMsg(char *name, char *value, char *msg);
/* Make 'submit' type button. Display msg on mouseover, if present*/

void cgiMakeButtonWithOnClick(char *name, char *value, char *msg, char *onClick);
/* Make 'submit' type button, with onclick javascript */

void cgiMakeButton(char *name, char *value);
/* Make 'submit' type button. */

void cgiMakeOnClickButton(char *command, char *value);
/* Make 'push' type button with client side onClick (java)script. */

void cgiMakeOnClickSubmitButton(char *command, char *name, char *value);
/* Make submit button with both variable name and value with client side
 * onClick (java)script. */

void cgiMakeOptionalButton(char *name, char *value, boolean disabled);
/* Make 'submit' type button that can be disabled. */

void cgiMakeRadioButton(char *name, char *value, boolean checked);
/* Make radio type button.  A group of radio buttons should have the
 * same name but different values.   The default selection should be
 * sent with checked on. */

void cgiMakeOnClickRadioButton(char *name, char *value, boolean checked,
                                        char *command);
/* Make radio type button with onClick command.
 *  A group of radio buttons should have the
 * same name but different values.   The default selection should be
 * sent with checked on. */

void cgiMakeCheckBoxUtil(char *name, boolean checked, char *msg, char *id);
/* Make check box - can be called directly, though it was originally meant
 * as the common code for all lower level checkbox routines.
 * However, it's util functionality has been taken over by
 * cgiMakeCheckBoxWithIdAndOptionalHtml() */

void cgiMakeCheckBox(char *name, boolean checked);
/* Make check box. */

void cgiMakeCheckBoxWithMsg(char *name, boolean checked, char *msg);
/* Make check box, which includes a msg. */

void cgiMakeCheckBoxWithId(char *name, boolean checked, char *id);
/* Make check box, which includes an ID. */

void cgiMakeCheckBoxJS(char *name, boolean checked, char *javascript);
/* Make check box with javascript */

void cgiMakeCheckBoxIdAndJS(char *name, boolean checked, char *id, char *javascript);
/* Make check box with ID and javascript. */

void cgiMakeCheckBoxFourWay(char *name, boolean checked, boolean enabled, char *id, char *classes, char *moreHtml);
/* Make check box - with fourWay functionality (checked/unchecked by enabled/disabled
 * Also makes a shadow hidden variable that supports the 2 boolean states. */

void cgiMakeTextArea(char *varName, char *initialVal, int rowCount, int columnCount);
/* Make a text area with area rowCount X columnCount and with text: intialVal. */

void cgiMakeTextAreaDisableable(char *varName, char *initialVal, int rowCount, int columnCount, boolean disabled);
/* Make a text area that can be disabled. The rea has rowCount X
 * columnCount and with text: intialVal */

void cgiMakeTextVar(char *varName, char *initialVal, int charSize);
/* Make a text control filled with initial value.  If charSize
 * is zero it's calculated from initialVal size. */

void cgiMakeTextVarWithExtraHtml(char *varName, char *initialVal, int width, char *extra);
/* Make a text control filled with initial value. */

void cgiMakeOnKeypressTextVar(char *varName, char *initialVal, int charSize,
			      char *script);
/* Make a text control filled with initial value, with a (java)script
 * to execute every time a key is pressed.  If charSize is zero it's
 * calculated from initialVal size. */

void cgiMakeIntVar(char *varName, int initialVal, int maxDigits);
/* Make a text control filled with initial integer value.  */

#define NO_VALUE            -96669
void cgiMakeIntVarInRange(char *varName, int initialVal, char *title, int width, char *min, char *max);
/* Make a integer control filled with initial value.
   If min and/or max are non-NULL will enforce range
   Requires utils.js jQuery.js and inputBox class */
void cgiMakeIntVarWithLimits(char *varName, int initialVal, char *title, int width, int min, int max);
void cgiMakeIntVarWithMin(char *varName, int initialVal, char *title, int width, int min);
void cgiMakeIntVarWithMax(char *varName, int initialVal, char *title, int width, int max);
#define cgiMakeIntVarNoLimits(varName,initialVal,title,width) cgiMakeIntVarInRange(varName,initialVal,title,width,NULL,NULL)
/* All four of these call cgiMakeIntVarInRange() and therefore require utils.js */

void cgiMakeDoubleVar(char *varName, double initialVal, int maxDigits);
/* Make a text control filled with initial floating-point value.  */

void cgiMakeDoubleVarInRange(char *varName, double initialVal, char *title, int width, char *min, char *max);
/* Make a floating point control filled with initial value.
   If min and/or max are non-NULL will enforce range
   Requires utils.js jQuery.js and inputBox class */
void cgiMakeDoubleVarWithLimits(char *varName, double initialVal, char *title, int width, double min, double max);
void cgiMakeDoubleVarWithMin(char *varName, double initialVal, char *title, int width, double min);
void cgiMakeDoubleVarWithMax(char *varName, double initialVal, char *title, int width, double max);
#define cgiMakeDoubleVarNoLimits(varName,initialVal,title,width) cgiMakeDoubleVarInRange(varName,initialVal,title,width,NULL,NULL)
/* All four of these call cgiMakeDoubleVarInRange() and therefore require utils.js */

void cgiMakeDropListClass(char *name, char *menu[], int menuSize, char *checked, char *class);
/* Make a drop-down list with names and style sheet class. */

void cgiMakeDropList(char *name, char *menu[], int menuSize, char *checked);
/* Make a drop-down list with names.
 * uses style "normalText" */

void cgiMakeDropListClassWithStyleAndJavascript(char *name, char *menu[],
    int menuSize, char *checked, char *class, char *style,char *javascript);
/* Make a drop-down list with names, text class, style and javascript. */

void cgiMakeDropListClassWithStyle(char *name, char *menu[],
	int menuSize, char *checked, char *class, char *style);
/* Make a drop-down list with names, text class and style. */

void cgiMakeDropListWithVals(char *name, char *menu[], char *values[],
                         int menuSize, char *checked);
/* Make a drop-down list with names and values. In this case checked
 * corresponds to a value, not a menu. */

void cgiMakeDropListFull(char *name, char *menu[], char *values[], int menuSize, char *checked, char *extraAttribs);
/* Make a drop-down list with names and values. */

void cgiDropDownWithTextValsAndExtra(char *name, char *text[], char *values[],
    int count, char *selected, char *extra);
/* Make a drop-down list with both text and values. */

char *cgiMakeSelectDropList(boolean multiple, char *name, struct slPair *valsAndLabels,char *selected, char *anyAll,char *extraClasses, char *extraHtml);
// Returns allocated string of HTML defining a drop-down select (if multiple, REQUIRES ui-dropdownchecklist.js)
// In valsAndLabels, val (pair->name) must be filled in but label (pair->val) may be NULL.
// selected, if not NULL is a val found in the valsAndLabels (multiple then comma delimited list).  If null and anyAll not NULL, that will be selected
// anyAll, if not NULL is the string for an initial option.  It can contain val and label, delimited by a comma
// extraHtml, if not NULL contains id, javascript calls and style.  It does NOT contain class definitions
#define cgiMakeMultiSelectDropList(name, valsAndLabels, selected, anyAll, extraClasses, extraHtml)  cgiMakeSelectDropList(TRUE, (name), (valsAndLabels), (selected), (anyAll), (extraClasses), (extraHtml))
#define cgiMakeSingleSelectDropList(name, valsAndLabels, selected, anyAll, extraClasses, extraHtml) cgiMakeSelectDropList(FALSE,(name), (valsAndLabels), (selected), (anyAll), (extraClasses), (extraHtml))

void cgiMakeMultList(char *name, char *menu[], int menuSize, struct slName *checked, int length);
/* Make a list of names which can have multiple selections.
 * Same as drop-down list except "multiple" is added to select tag */

void cgiMakeCheckboxGroup(char *name, char *menu[], int menuSize, struct slName *checked,
			  int tableColumns);
/* Make a table of checkboxes that have the same variable name but different
 * values (same behavior as a multi-select input). */

void cgiMakeCheckboxGroupWithVals(char *name, char *menu[], char *values[], int menuSize,
				  struct slName *checked, int tableColumns);
/* Make a table of checkboxes that have the same variable name but different
 * values (same behavior as a multi-select input), with nice labels in menu[]. */

void cgiMakeHiddenVarWithExtra(char *varName, char *string, char *extra);
/* Store string in hidden input for next time around. */

#define cgiMakeHiddenVar(name,val) cgiMakeHiddenVarWithExtra((name),(val),NULL)
/* Store string in hidden input for next time around. */

void cgiContinueHiddenVar(char *varName);
/* Write CGI var back to hidden input for next time around.
 * (if it exists). */

void cgiContinueAllVars();
/* Write back all CGI vars as hidden input for next time around. */

void cgiVarExclude(char *varName);
/* If varName exists, remove it. */

void cgiVarExcludeExcept(char **varNames);
/* Exclude all variables except for those in NULL
 * terminated array varNames.  varNames may be NULL
 * in which case nothing is excluded. */

void cgiVarSet(char *varName, char *val);
/* Set a cgi variable to a particular value. */

struct dyString *cgiUrlString();
/* Get URL-formatted that expresses current CGI variable state. */

boolean cgiSpoof(int *pArgc, char *argv[]);
/* Use the command line to set up things as if we were a CGI program.
 * User types in command line (assuming your program called cgiScript)
 * like:
 *        cgiScript nonCgiArg1 var1=value1 var2=value2 var3=value3 nonCgiArg2
 * or like
 *        cgiScript nonCgiArg1 var1=value1&var2=value2&var3=value3 nonCgiArg2
 * (The non-cgi arguments can occur anywhere.  The cgi arguments (all containing
 * the character '=') are erased from argc/argv.  Normally you call this
 *        cgiSpoof(&argc, argv);
 */

boolean cgiFromCommandLine(int *pArgc, char *argv[], boolean preferWeb);
/* Use the command line to set up things as if we were a CGI program.
 * If preferWeb is TRUE will choose real CGI variables over command
 * line ones. */

void useTempFile();
/* tell cheapcgi to use temp files */

boolean cgiFromFile(char *fileName);
/* Set up a cgi environment using parameters stored in a file.
 * Takes file with arguments in the form:
 *       argument1=someVal
 *       # This is a comment
 *       argument2=someOtherVal
 *       ...
 * and puts them into the cgi environment so that the usual
 * cgiGetVar() commands can be used. Useful when a program
 * has a lot of possible parameters.
 */

boolean cgiParseInput(char *input, struct hash **retHash,
	struct cgiVar **retList);
/* Parse cgi-style input into a hash table and list.  This will alter
 * the input data.  The hash table will contain references back
 * into input, so please don't free input until you're done with
 * the hash. Prints message and returns FALSE if there's an error.*/

void cgiSimpleTableStart();
/* start HTML table  -- no customization. Leaves room
 * for a fancier implementation */

void cgiTableEnd();
/* end HTML table */

void cgiMakeSubmitButton();
/* Make 'submit' type button. */

void cgiMakeResetButton();
/* Make 'reset' type button. */

void cgiMakeClearButton(char *form, char *field);
/* Make button to clear a text field. */

void cgiMakeFileEntry(char *name);
/* Make file entry box/browser */

void cgiSimpleTableRowStart();
/* Start table row */

void cgiTableRowEnd();
/* End table row */

void cgiSimpleTableFieldStart();
/* Start table field */

void cgiTableFieldStartAlignRight();
/* Start table field */

void cgiTableFieldEnd();
/* End table field */

void cgiTableField(char *text);
/* Make table field entry */

void cgiTableFieldWithMsg(char *text, char *msg);
/* Make table field entry with mouseover */

void cgiParagraph(char *text);
/* Make text paragraph */

void logCgiToStderr();
/* Log useful CGI info to stderr */

void cgiResetState();
/* This is for reloading CGI settings multiple times in the same program
 * execution.  No effect if state has not yet been initialized. */

void cgiDown(float lines);
// Drop down a certain number of lines (may be fractional)

char *commonCssStyles();
/* Returns a string of common CSS styles */

char *javaScriptLiteralEncode(char *inString);
/* Use backslash escaping on newline
 * and quote chars, backslash and others.
 * Intended that the encoded string will be
 * put between quotes at a higher level and
 * then interpreted by Javascript. */

#endif /* CHEAPCGI_H */
