# Supplementary material for: CNEr: A toolkit for exploring extreme noncoding conservation
Source: PLoS Comput Biol. 2019 Aug 26;15(8):e1006940. doi: 10.1371/journal.pcbi.1006940 (PMC6730951; doi:10.1371/journal.pcbi.1006940)
Supplement: S1 Code — (ZIP) [file pcbi.1006940.s013.zip › S1Code/package/src/ucsc/https.c]

/* Connect via https. */

#ifdef USE_SSL

#include "openssl/ssl.h"
#include "openssl/err.h"

#include <sys/socket.h>
#include <unistd.h>
#include <pthread.h>

#include "common.h"
#include "errabort.h"
#include "net.h"


static pthread_mutex_t *mutexes = NULL;
 
static unsigned long openssl_id_callback(void)
{
return ((unsigned long)pthread_self());
}
 
static void openssl_locking_callback(int mode, int n, const char * file, int line)
{
if (mode & CRYPTO_LOCK)
    pthread_mutex_lock(&mutexes[n]);
else
    pthread_mutex_unlock(&mutexes[n]);
}
 
void openssl_pthread_setup(void)
{
int i;
int numLocks = CRYPTO_num_locks();
AllocArray(mutexes, numLocks);
for (i = 0;  i < numLocks;  i++)
    pthread_mutex_init(&mutexes[i], NULL);
CRYPTO_set_id_callback(openssl_id_callback);
CRYPTO_set_locking_callback(openssl_locking_callback);
}
 

struct netConnectHttpsParams
/* params to pass to thread */
{
pthread_t thread;
char *hostName;
int port;
int sv[2]; /* the pair of socket descriptors */
};

static void xerrno(char *msg)
{
fprintf(stderr, "%s : %s\n", strerror(errno), msg); fflush(stderr);
}

static void xerr(char *msg)
{
fprintf(stderr, "%s\n", msg); fflush(stderr);
}

void openSslInit()
/* do only once */
{
static boolean done = FALSE;
static pthread_mutex_t osiMutex = PTHREAD_MUTEX_INITIALIZER;
pthread_mutex_lock( &osiMutex );
if (!done)
    {
    SSL_library_init();
    ERR_load_crypto_strings();
    ERR_load_SSL_strings();
    OpenSSL_add_all_algorithms();
    openssl_pthread_setup();
    done = TRUE;
    }
pthread_mutex_unlock( &osiMutex );
}


void *netConnectHttpsThread(void *threadParam)
/* use a thread to run socket back to user */
{
/* child */

struct netConnectHttpsParams *params = threadParam;

pthread_detach(params->thread);  // this thread will never join back with it's progenitor

int fd=0;

char hostnameProto[256];

BIO *sbio;
SSL_CTX *ctx;
SSL *ssl;

openSslInit();

ctx = SSL_CTX_new(SSLv23_client_method());

fd_set readfds;
fd_set writefds;
int err;
struct timeval tv;


/* TODO checking certificates 

char *certFile = NULL;
char *certPath = NULL;
if (certFile || certPath)
    {
    SSL_CTX_load_verify_locations(ctx,certFile,certPath);
#if (OPENSSL_VERSION_NUMBER < 0x0090600fL)
    SSL_CTX_set_verify_depth(ctx,1);
#endif
    }

// verify paths and mode.

*/


sbio = BIO_new_ssl_connect(ctx);

BIO_get_ssl(sbio, &ssl);
if(!ssl) 
    {
    xerr("Can't locate SSL pointer");
    goto cleanup;
    }

/* Don't want any retries since we are non-blocking bio now */
//SSL_set_mode(ssl, SSL_MODE_AUTO_RETRY);


safef(hostnameProto,sizeof(hostnameProto),"%s:%d",params->hostName,params->port);
BIO_set_conn_hostname(sbio, hostnameProto);

BIO_set_nbio(sbio, 1);     /* non-blocking mode */

while (1) 
    {
    if (BIO_do_connect(sbio) == 1) 
	{
	break;  /* Connected */
	}
    if (! BIO_should_retry(sbio)) 
	{
	xerr("BIO_do_connect() failed");
	char s[256];	
	safef(s, sizeof s, "SSL error: %s", ERR_reason_error_string(ERR_get_error()));
	xerr(s);
	goto cleanup;
	}

    fd = BIO_get_fd(sbio, NULL);
    if (fd == -1) 
	{
	xerr("unable to get BIO descriptor");
	goto cleanup;
	}
    FD_ZERO(&readfds);
    FD_ZERO(&writefds);
    if (BIO_should_read(sbio)) 
	{
	FD_SET(fd, &readfds);
	}
    else if (BIO_should_write(sbio)) 
	{
	FD_SET(fd, &writefds);
	}
    else 
	{  /* BIO_should_io_special() */
	FD_SET(fd, &readfds);
	FD_SET(fd, &writefds);
	}
    tv.tv_sec = (long) (DEFAULTCONNECTTIMEOUTMSEC/1000);  // timeout default 10 seconds
    tv.tv_usec = (long) (((DEFAULTCONNECTTIMEOUTMSEC/1000)-tv.tv_sec)*1000000);

    err = select(fd + 1, &readfds, &writefds, NULL, &tv);
    if (err < 0) 
	{
	xerr("select() error");
	goto cleanup;
	}

    if (err == 0) 
	{
	char s[256];	
	safef(s, sizeof s, "connection timeout to %s", params->hostName);
	xerr(s);
	goto cleanup;
	}
    }


/* TODO checking certificates 

if (certFile || certPath)
    if (!check_cert(ssl, host))
	return -1;

*/

/* we need to wait on both the user's socket and the BIO SSL socket 
 * to see if we need to ferry data from one to the other */


char sbuf[32768];  // socket buffer sv[1] to user
char bbuf[32768];  // bio buffer
int srd = 0;
int swt = 0;
int brd = 0;
int bwt = 0;
while (1) 
    {

    // Do NOT move this outside the while loop. 
    /* Get underlying file descriptor, needed for select call */
    fd = BIO_get_fd(sbio, NULL);
    if (fd == -1) 
	{
	xerr("BIO doesn't seem to be initialized in https, unable to get descriptor.");
	goto cleanup;
	}


    FD_ZERO(&readfds);
    FD_ZERO(&writefds);

    if (brd == 0)
	FD_SET(fd, &readfds);
    if (swt < srd)
	FD_SET(fd, &writefds);
    if (srd == 0)
	FD_SET(params->sv[1], &readfds);

    tv.tv_sec = (long) (DEFAULTCONNECTTIMEOUTMSEC/1000);  // timeout default 10 seconds
    tv.tv_usec = (long) (((DEFAULTCONNECTTIMEOUTMSEC/1000)-tv.tv_sec)*1000000);

    err = select(max(fd,params->sv[1]) + 1, &readfds, &writefds, NULL, &tv);

    /* Evaluate select() return code */
    if (err < 0) 
	{
	xerr("error during select()");
	goto cleanup;
	}
    else if (err == 0) 
	{
	/* Timed out - just quit */
	xerr("https timeout expired");
	goto cleanup;
	}

    else 
	{
	if (FD_ISSET(params->sv[1], &readfds))
	    {
	    swt = 0;
	    srd = read(params->sv[1], sbuf, 32768);
	    if (srd == -1)
		{
		if (errno != 104) // udcCache often closes causing "Connection reset by peer"
		    xerrno("error reading https socket");
		goto cleanup;
		}
	    if (srd == 0) 
		break;  // user closed socket, we are done
	    }

	if (FD_ISSET(fd, &writefds))
	    {
	    int swtx = BIO_write(sbio, sbuf+swt, srd-swt);
	    if (swtx <= 0)
		{
		if (!BIO_should_write(sbio))
		    {
		    ERR_print_errors_fp(stderr);
		    xerr("Error writing SSL connection");
		    goto cleanup;
		    }
		}
	    else
		{
		swt += swtx;
		if (swt >= srd)
		    {
		    swt = 0;
		    srd = 0;
		    }
		}
	    }

	if (FD_ISSET(fd, &readfds))
	    {
	    bwt = 0;
	    brd = BIO_read(sbio, bbuf, 32768);

	    if (brd <= 0)
		{
		if (BIO_should_read(sbio))
		    {
		    brd = 0;
		    continue;
		    }
		else
		    {
		    if (brd == 0) break;
		    ERR_print_errors_fp(stderr);
		    xerr("Error reading SSL connection");
		    goto cleanup;
		    }
		}
	    // write the https data received immediately back on socket to user, and it's ok if it blocks.
	    while(bwt < brd)
		{
		int bwtx = write(params->sv[1], bbuf+bwt, brd-bwt);
		if (bwtx == -1)
		    {
		    if ((errno != 104)  // udcCache often closes causing "Connection reset by peer"
		     && (errno !=  32)) // udcCache often closes causing "Broken pipe"
			xerrno("error writing https data back to user socket");
		    goto cleanup;
		    }
		bwt += bwtx;
		}
	    brd = 0;
	    bwt = 0;
	    }
	}
    }

cleanup:

BIO_free_all(sbio);
close(params->sv[1]);  /* we are done with it */

return NULL;
}

int netConnectHttps(char *hostName, int port)
/* Return socket for https connection with server or -1 if error. */
{

fflush(stdin);
fflush(stdout);
fflush(stderr);

struct netConnectHttpsParams *params;
AllocVar(params);
params->hostName = cloneString(hostName);
params->port = port;

socketpair(AF_UNIX, SOCK_STREAM, 0, params->sv);

int rc;
rc = pthread_create(&params->thread, NULL, netConnectHttpsThread, (void *)params);
if (rc)
    {
    errAbort("Unexpected error %d from pthread_create(): %s",rc,strerror(rc));
    }

/* parent */

return params->sv[0];

}

#else

#include <stdarg.h>
#include "common.h"
#include "errabort.h"

int netConnectHttps(char *hostName, int port)
/* Start https connection with server or die. */
{
errAbort("No openssl available in netConnectHttps for %s : %d", hostName, port);
return -1;   /* will never get to here, make compiler happy */
}

#endif
