# Supplementary material for: CNEr: A toolkit for exploring extreme noncoding conservation
Source: PLoS Comput Biol. 2019 Aug 26;15(8):e1006940. doi: 10.1371/journal.pcbi.1006940 (PMC6730951; doi:10.1371/journal.pcbi.1006940)
Supplement: S1 Code — (ZIP) [file pcbi.1006940.s013.zip › S1Code/package/src/ucsc/https.h]

/* Connect via https. */

#ifndef NET_HTTPS_H
#define NET_HTTPS_H

int netConnectHttps(char *hostName, int port);
/* Return socket for https connection with server or -1 if error. */

#endif//ndef NET_HTTPS_H
