# Supplementary material for: CNEr: A toolkit for exploring extreme noncoding conservation
Source: PLoS Comput Biol. 2019 Aug 26;15(8):e1006940. doi: 10.1371/journal.pcbi.1006940 (PMC6730951; doi:10.1371/journal.pcbi.1006940)
Supplement: S1 Code — (ZIP) [file pcbi.1006940.s013.zip › S1Code/package/src/ucsc/pipeline.c]

#ifndef WIN32

/* pipeline.c - create a process pipeline that can be used for reading or
 * writing  */
#include "pipeline.h"
#include "common.h"
#include "sqlNum.h"
#include "dystring.h"
#include "errabort.h"
#include "portable.h"
#include "linefile.h"
#include <sys/types.h>
#include <unistd.h>
#include <sys/wait.h>
#include <signal.h>

enum procState
/* process state, in order of transition */
{
    procStateNew,  // plProc object created
    procStateRun,  // proccess running
    procStateDone  // process finished (ok or failed)
};

struct plProc
/* A single process in a pipeline */
{
    struct plProc *next;   /* order list of processes */
    struct pipeline *pl;   /* pipeline we are associated with */
    char **cmd;            /* null-terminated command for this process */
    pid_t  pid;            /* pid for process, -1 if not running */
    enum procState state;  /* state of process */
    int status;            /* status from wait */
    int execPipeParent;    /* pipe to wait on for exec */
    int execPipeChild;     /* write side is close-on-exec */
};

struct pipeline
/* Object for a process pipeline and associated open file */
{
    struct pipeline *next;
    struct plProc *procs;      /* list of processes */
    int numRunning;            /* number of processes running */
    pid_t pgid;                /* process group id, or -1 if not set. */
    char *procName;            /* name to use in error messages. */
    int pipeFd;                /* fd of pipe to/from process, -1 if none */
    unsigned options;          /* options */
    FILE* pipeFh;              /* optional stdio around pipe */
    char* stdioBuf;            /* optional stdio buffer */
    struct lineFile *pipeLf;   /* optional lineFile around pipe */
};

/* file buffer size */
#define FILE_BUF_SIZE 64*1024

static int pipeCreate(int *writeFd)
/* create a pipe of die, return readFd */
{
int pipeFds[2];
if (pipe(pipeFds) < 0)
    errnoAbort("can't create pipe");
*writeFd = pipeFds[1];
return pipeFds[0];
}

static void safeClose(int *fdPtr)
/* Close with error checking.  *fdPtr == -1 indicated already closed */
{
int fd = *fdPtr;
if (fd != -1)
    {
    if (close(fd) < 0)
        errnoAbort("close failed on fd %d", fd);
    *fdPtr = -1;
    }
}

static char* joinCmd(char **cmd)
/* join an cmd vector into a space separated string */
{
struct dyString *str = dyStringNew(512);
int i;
for (i = 0; cmd[i] != NULL; i++)
    {
    if (i > 0)
        dyStringAppend(str, " ");
    dyStringAppend(str, cmd[i]);
    }
return dyStringCannibalize(&str);
}

static char* joinCmds(char ***cmds)
/* join an cmds vetor into a space and pipe separated string */
{
struct dyString *str = dyStringNew(512);
int i, j;
for (i = 0; cmds[i] != NULL; i++)
    {
    if (i > 0)
        dyStringAppend(str, " | ");
    for (j = 0; cmds[i][j] != NULL; j++)
        {
        if (j > 0)
            dyStringAppend(str, " ");
        dyStringAppend(str, cmds[i][j]);
        }
    }
return dyStringCannibalize(&str);
}

static struct plProc* plProcNew(char **cmd, struct pipeline *pl)
/* create a new plProc object for a command. */
{
int i, cmdLen = 0;
struct plProc* proc;
AllocVar(proc);
proc->pl = pl;

for (i = 0; cmd[i] != NULL; i++)
    cmdLen++;
proc->cmd = needMem((cmdLen+1)*sizeof(char*));

for (i = 0; i < cmdLen; i++)
    proc->cmd[i] = cloneString(cmd[i]);
proc->cmd[cmdLen] = NULL;
proc->state = procStateNew;
proc->execPipeParent = pipeCreate(&proc->execPipeChild);
if (fcntl(proc->execPipeChild, F_SETFL, FD_CLOEXEC) != 0)
    errnoAbort("fcntl set FD_cloexec failed");
return proc;
}

static void plProcFree(struct plProc *proc)
/* free a plProc object. */
{
int i;
for (i = 0; proc->cmd[i] != NULL; i++)
    freeMem(proc->cmd[i]);
freeMem(proc->cmd);
freeMem(proc);
}

static void plProcStateTrans(struct plProc *proc, enum procState newState)
/* do state transition for process changing it to a new state  */
{
// States must transition in order.  New state must immediately follow the
// current state.
if (newState != proc->state+1)
    errAbort("invalid state transition: %d -> %d", proc->state, newState);
proc->state = newState;
}

static void childAbortHandler()
/* abort handler that just exits */
{
exit(100);
}

static void plProcSetup(struct plProc* proc, int stdinFd, int stdoutFd, int stderrFd)
/* setup signal, error handling, and file descriptors after fork */
{
int fd;
#ifdef __USE_POSIX
struct sigaction sigAct;
#endif

/* make sure abort handler exits */
pushWarnAbort();
pushAbortHandler(childAbortHandler);

/* treat a closed pipe as an EOF rather than getting SIGPIPE */
#ifdef __USE_POSIX
ZeroVar(&sigAct);
sigAct.sa_handler = SIG_IGN;
if (sigaction(SIGPIPE, &sigAct, NULL) != 0)
#else
if (signal(SIGPIPE, SIG_IGN) == SIG_ERR)
#endif
  errnoAbort("failed to set SIGPIPE to SIG_IGN");

/* child, first setup stdio files */
if (stdinFd != STDIN_FILENO)
    {
    if (dup2(stdinFd, STDIN_FILENO) < 0)
        errnoAbort("can't dup2 to stdin");
    }
    
if (stdoutFd != STDOUT_FILENO)
    {
    if (dup2(stdoutFd, STDOUT_FILENO) < 0)
        errnoAbort("can't dup2 to stdout");
    }
    
if (stderrFd != STDERR_FILENO)
    {
    if (dup2(stderrFd, STDERR_FILENO) < 0)
        errnoAbort("can't dup2 to stderr");
    }

/* close other file descriptors */
for (fd = STDERR_FILENO+1; fd < 64; fd++)
    close(fd);
}

static void plProcExecChild(struct plProc* proc, int stdinFd, int stdoutFd, int stderrFd)
/* child part of process startup. */
{
plProcSetup(proc, stdinFd, stdoutFd, stderrFd);
/* FIXME: add close-on-exec startup error reporting here */
execvp(proc->cmd[0], proc->cmd);
errnoAbort("exec failed: %s", proc->cmd[0]);
}

static void plProcMemWrite(struct plProc* proc, int stdoutFd, int stderrFd, void *otherEndBuf, size_t otherEndBufSize)
/* implements child process to write memory buffer to pipeline after
 * fork */
{
safeClose(&proc->execPipeChild);  // memWriter proc doesn't exec, so explicitly close

plProcSetup(proc, STDIN_FILENO, stdoutFd, stderrFd);
ssize_t wrCnt = write(STDOUT_FILENO, otherEndBuf, otherEndBufSize);
if (wrCnt < 0)
    errnoAbort("pipeline input buffer write failed");
else if (wrCnt != otherEndBufSize)
    errAbort("pipeline input buffer short write %lld, expected %lld",
             (long long)wrCnt, (long long)otherEndBufSize);
else
    {
    close(STDOUT_FILENO);
    exit(0);
    }
}

static void plProcWait(struct plProc* proc, int status)
/* wait for a process in a pipeline */
{
proc->status = status;
if (WIFSIGNALED(proc->status))
    errAbort("process terminated on signal %d: \"%s\" in pipeline \"%s\"",
             WTERMSIG(proc->status), joinCmd(proc->cmd), proc->pl->procName);
assert(WIFEXITED(proc->status));

if ((WEXITSTATUS(proc->status) != 0) && !(proc->pl->options & pipelineNoAbort))
    errAbort("process exited with %d: \"%s\" in pipeline \"%s\"",
             WEXITSTATUS(proc->status), joinCmd(proc->cmd), proc->pl->procName);
proc->pid = -1;
plProcStateTrans(proc, procStateDone);
}

static struct pipeline* pipelineNew(char ***cmds, unsigned options)
/* create a new pipeline object. Doesn't start processes */
{
static char *memPseudoCmd[] = {"[mem]", NULL};
struct pipeline *pl;
int iCmd;

AllocVar(pl);
pl->pgid = -1;
pl->pipeFd = -1;
pl->options = options;
pl->procName = joinCmds(cmds);

if (cmds[0] == NULL)
    errAbort("no commands in pipeline");

if (options & pipelineMemInput)
    {
    /* add proc for forked process to write memory to pipeline */
    slAddTail(&pl->procs, plProcNew(memPseudoCmd, pl));
    }

for(iCmd = 0; cmds[iCmd] != NULL; iCmd++)
    slAddTail(&pl->procs, plProcNew(cmds[iCmd], pl));

return pl;
}

void pipelineFree(struct pipeline **plPtr)
/* free a pipeline object */
{
struct pipeline *pl = *plPtr;
if (pl != NULL)
    {
    struct plProc *proc = pl->procs;
    while (proc != NULL)
        {
        struct plProc *delProc = proc;
        proc = proc->next;
        plProcFree(delProc);
        }
    freez(&pl->procName);
    freez(&pl->stdioBuf);
    freez(plPtr);
    }
}

static void execProcChild(struct pipeline* pl, struct plProc *proc,
                          int procStdinFd, int procStdoutFd, int stderrFd,
                          void *otherEndBuf, size_t otherEndBufSize)
/* handle child process setup after fork.  This does not return */
{
if (signal(SIGPIPE, SIG_IGN) == SIG_ERR)
    errnoAbort("error ignoring SIGPIPE");
// set process group to first subprocess id, which might be us
pid_t pgid = (pl->pgid < 0) ? getpid() : pl->pgid;
if (setpgid(getpid(), pgid) != 0)
    errnoAbort("error from setpgid(%d, %d)", getpid(), pgid);

if (otherEndBuf != NULL)
    plProcMemWrite(proc, procStdoutFd, stderrFd, otherEndBuf, otherEndBufSize);
else
    plProcExecChild(proc, procStdinFd, procStdoutFd, stderrFd);
}

static int pipelineExecProc(struct pipeline* pl, struct plProc *proc,
                            int prevStdoutFd, int stdinFd, int stdoutFd, int stderrFd,
                            void *otherEndBuf, size_t otherEndBufSize)
/* start a process in the pipeline, return the stdout fd of the process */
{
/* determine stdin/stdout to use */
int procStdinFd, procStdoutFd;
if (proc == pl->procs)
    procStdinFd = stdinFd; /* first process in pipeline */
else
    procStdinFd = prevStdoutFd;
if (proc->next == NULL)
    procStdoutFd = stdoutFd; /* last process in pipeline */
else
    prevStdoutFd = pipeCreate(&procStdoutFd);

/* start process */
if ((proc->pid = fork()) < 0)
    errnoAbort("can't fork");
if (proc->pid == 0)
    execProcChild(pl, proc, procStdinFd, procStdoutFd, stderrFd, otherEndBuf, otherEndBufSize);

/* parent only */
if (pl->pgid < 0)
    pl->pgid = proc->pid; // first process defines pgid

/* record that we did this */
plProcStateTrans(proc, procStateRun);
pl->numRunning++;

/* don't leave intermediate pipes open in parent */
if (proc != pl->procs)
    safeClose(&procStdinFd);
if (proc->next != NULL)
    safeClose(&procStdoutFd);

safeClose(&proc->execPipeChild); // child end of execPipe
return prevStdoutFd;
}

static void waitOnExec(struct plProc *proc)
/* wait on exec to happen on this process */
{
// execPipeChild will get EOF when exec happens
char buf[1];
// even with (void) cast, so compilers on some systems complained
// about the result of read not being used.  Hack to save unused result.
ssize_t l = read(proc->execPipeParent, buf, sizeof(buf));
l++;
safeClose(&proc->execPipeParent);
}

static void pipelineExec(struct pipeline* pl, int stdinFd, int stdoutFd, int stderrFd,
                         void *otherEndBuf, size_t otherEndBufSize)
/* Start all processes in a pipeline, stdinFd and stdoutFd are the ends of
 * the pipeline, stderrFd is applied to all processed */
{
struct plProc *proc;
int prevStdoutFd = -1;
for (proc = pl->procs; proc != NULL; proc = proc->next)
    {
    prevStdoutFd = pipelineExecProc(pl, proc, prevStdoutFd,
                                    stdinFd, stdoutFd, stderrFd,
                                    otherEndBuf, otherEndBufSize);
    otherEndBuf = NULL;  /* only for first process (read pipes) */
    otherEndBufSize = 0;
    }

// wait on execs to happen so we know that setpgid has happened
for (proc = pl->procs; proc != NULL; proc = proc->next)
    waitOnExec(proc);
}

static int openRead(char *fname)
/* open a file for reading */
{
int fd = open(fname, O_RDONLY);
if (fd < 0)
    errnoAbort("can't open for read access: %s", fname);
return fd;
}

static int openWrite(char *fname, boolean append)
/* open a file for write access */
{
int flags = O_WRONLY|O_CREAT;
if (append)
    flags |= O_APPEND;
else
    flags |= O_TRUNC;
int fd = open(fname, flags, 0666);
if (fd < 0)
    errnoAbort("can't open for write access: %s", fname);
return fd;
}

static void pipelineStartRead(struct pipeline *pl, int stdinFd, int stderrFd,
                              void *otherEndBuf, size_t otherEndBufSize)
/* start a read pipeline */
{
int pipeWrFd;
pl->pipeFd = pipeCreate(&pipeWrFd);
pipelineExec(pl, stdinFd, pipeWrFd, stderrFd, otherEndBuf, otherEndBufSize);
safeClose(&pipeWrFd);
}

static void pipelineStartWrite(struct pipeline *pl, int stdoutFd, int stderrFd)
/* start a write pipeline */
{
int pipeRdFd = pipeCreate(&pl->pipeFd);
pipelineExec(pl, pipeRdFd, stdoutFd, stderrFd, NULL, 0);
safeClose(&pipeRdFd);
}

static void checkOpts(unsigned opts)
/* check option set for consistency */
{
if (((opts & (pipelineRead|pipelineWrite)) == 0)
    || ((opts & (pipelineRead|pipelineWrite)) == (pipelineRead|pipelineWrite)))
    errAbort("must specify one of pipelineRead or pipelineWrite to pipelineOpen");
if ((opts & pipelineAppend) && ((opts & pipelineWrite) == 0))
    errAbort("pipelineAppend is valid only in conjunction with pipelineWrite");
}

struct pipeline *pipelineOpenFd(char ***cmds, unsigned opts,
                                int otherEndFd, int stderrFd)
/* Create a pipeline from an array of commands.  See pipeline.h for
 * full documentation. */
{
struct pipeline *pl;

checkOpts(opts);
pl = pipelineNew(cmds, opts);
if (opts & pipelineRead)
    pipelineStartRead(pl, otherEndFd, stderrFd, NULL, 0);
else
    pipelineStartWrite(pl, otherEndFd, stderrFd);
return pl;
}

struct pipeline *pipelineOpen(char ***cmds, unsigned opts,
                              char *otherEndFile, char *stderrFile)
/* Create a pipeline from an array of commands.  See pipeline.h for
 * full documentation */
{
int otherEndFd;
int stderrFd = (stderrFile == NULL) ? STDERR_FILENO : openWrite(stderrFile, FALSE);

checkOpts(opts);
boolean append = ((opts & pipelineAppend) != 0);
if (opts & pipelineRead)
    otherEndFd = (otherEndFile == NULL) ? STDIN_FILENO : openRead(otherEndFile);
else
    otherEndFd = (otherEndFile == NULL) ? STDOUT_FILENO : openWrite(otherEndFile, append);
struct pipeline *pl = pipelineOpenFd(cmds, opts, otherEndFd, stderrFd);
safeClose(&otherEndFd);
if (stderrFile != NULL)
    safeClose(&stderrFd);
return pl;
}

struct pipeline *pipelineOpenMem(char ***cmds, unsigned opts,
                                 void *otherEndBuf, size_t otherEndBufSize,
                                 int stderrFd)
/* Create a pipeline from an array of commands, with the pipeline input/output
 * in a memory buffer.  See pipeline.h for full documentation.  Currently only
 * input to a read pipeline is supported  */
{
struct pipeline *pl;
checkOpts(opts);
if (opts & pipelineWrite)
    errAbort("pipelineOpenMem only supports read pipelines at this time");
opts |= pipelineMemInput;

pl = pipelineNew(cmds, opts);
pipelineStartRead(pl, STDIN_FILENO, stderrFd, otherEndBuf, otherEndBufSize);
return pl;
}

struct pipeline *pipelineOpenFd1(char **cmd, unsigned opts,
                                 int otherEndFd, int stderrFd)
/* like pipelineOpenFd(), only takes a single command */
{
char **cmds[2];
cmds[0] = cmd;
cmds[1] = NULL;
return pipelineOpenFd(cmds, opts, otherEndFd, stderrFd);
}

struct pipeline *pipelineOpen1(char **cmd, unsigned opts,
                               char *otherEndFile, char *stderrFile)
/* like pipelineOpen(), only takes a single command */
{
char **cmds[2];
cmds[0] = cmd;
cmds[1] = NULL;
return pipelineOpen(cmds, opts, otherEndFile, stderrFile);
}

struct pipeline *pipelineOpenMem1(char **cmd, unsigned opts,
                                  void *otherEndBuf, size_t otherEndBufSize,
                                  int stderrFd)
/* like pipelineOpenMem(), only takes a single command */
{
char **cmds[2];
cmds[0] = cmd;
cmds[1] = NULL;
return pipelineOpenMem(cmds, opts, otherEndBuf, otherEndBufSize, stderrFd);
}

char *pipelineDesc(struct pipeline *pl)
/* Get the description of a pipeline for use in error messages */
{
return pl->procName;
}

int pipelineFd(struct pipeline *pl)
/* Get the file descriptor for a pipeline */
{
return pl->pipeFd;
}

FILE *pipelineFile(struct pipeline *pl)
/* Get a FILE object wrapped around the pipeline.  Do not close the FILE, is
 * owned by the pipeline object.  A FILE is created on first call to this
 * function.  Subsequent calls return the same FILE.*/
{
if (pl->pipeFh == NULL)
    {
    /* create FILE* on first access */
    char *mode = (pl->options & pipelineRead) ? "r" : "w";
    if (pl->pipeLf != NULL)
        errAbort("can't call pipelineFile after having associated a lineFile with a pipeline");
    pl->pipeFh = fdopen(pl->pipeFd, mode);
    if (pl->pipeFh == NULL)
        errnoAbort("fdopen failed for: %s", pl->procName);
    pl->stdioBuf = needLargeMem(FILE_BUF_SIZE);
    setvbuf(pl->pipeFh, pl->stdioBuf,  _IOFBF, FILE_BUF_SIZE);
    }
return pl->pipeFh;
}

struct lineFile *pipelineLineFile(struct pipeline *pl)
/* Get a lineFile object wrapped around the pipeline.  Do not close the
 * lineFile, is owned by the pipeline object.  A lineFile is created on first
 * call to this function.  Subsequent calls return the same object.*/
{
if (pl->pipeLf == NULL)
    {
    /* create line on first acess */
    if (pl->pipeFh != NULL)
        errAbort("can't call pipelineLineFile after having associated a FILE with a pipeline");
    if (pl->options & pipelineWrite)
        errAbort("can't associated a lineFile with a write pipeline");
    pl->pipeLf = lineFileAttach(pipelineDesc(pl), TRUE, pl->pipeFd);
    }
return pl->pipeLf;
}

static void closePipelineFile(struct pipeline *pl)
/* close a pipeline with a FILE associated with it */
{
if (pl->options & pipelineWrite)
    {
    fflush(pl->pipeFh);
    if (ferror(pl->pipeFh))
        errAbort("write failed to pipeline: %s ", pl->procName);
    }
else if (ferror(pl->pipeFh))
    errAbort("read failed from pipeline: %s ", pl->procName);

if (fclose(pl->pipeFh) == EOF)
    errAbort("close failed on pipeline: %s ", pl->procName);
pl->pipeFh = NULL;
}

static void closePipeline(struct pipeline *pl)
/* Close the pipe file */
{
if (pl->pipeFh != NULL)
    closePipelineFile(pl);
else if (pl->pipeLf != NULL)
    lineFileClose(&pl->pipeLf);
else
    {
    if (close(pl->pipeFd) < 0)
        errAbort("close failed on pipeline: %s ", pl->procName);
    }
pl->pipeFd = -1;
}

static struct plProc *pipelineFindProc(struct pipeline *pl, pid_t pid)
/* find a plProc by pid */
{
struct plProc *proc;
for (proc = pl->procs; proc != NULL; proc = proc->next)
    if (proc->pid == pid)
        return proc;
errAbort("pid not found in pipeline: %d", (int)pid);
return 0; // never reached
}

static int pipelineFindStatus(struct pipeline *pl)
/* find the status of the pipeline, which is the first failed, or 0 */
{
// n.b. can't get here if signaled (see plProcWait)
struct plProc *proc;
for (proc = pl->procs; proc != NULL; proc = proc->next)
    {
    assert(WIFEXITED(proc->status));
    if (WEXITSTATUS(proc->status) != 0)
        return WEXITSTATUS(proc->status);
    }
return 0; // all ok
}

static void waitOnOne(struct pipeline *pl)
/* wait on one process to finish */
{
int status;
pid_t pid = waitpid(-pl->pgid, &status, 0);
if (pid < 0)
    errnoAbort("waitpid failed");
plProcWait(pipelineFindProc(pl, pid), status);
pl->numRunning--;
assert(pl->numRunning >= 0);
}

int pipelineWait(struct pipeline *pl)
/* Wait for processes in a pipeline to complete; normally aborts if any
 * process exists non-zero.  If pipelineNoAbort was specified, return the exit
 * code of the first process exit non-zero, or zero if none failed. */
{
/* must close before waiting to so processes get pipe EOF */
closePipeline(pl);

/* wait on each process in order */
while (pl->numRunning > 0)
    waitOnOne(pl);
return pipelineFindStatus(pl);
}

void pipelineDumpCmds(char ***cmds)
/* Dump out pipeline-formatted commands to stdout for debugging. */
{
char **cmd;
boolean first = TRUE;
while ((cmd = *cmds++) != NULL)
   {
   char *word;
   if (first)
      first = FALSE;
   else
      printf("| ");
   while ((word = *cmd++) != NULL)
       printf("%s ", word);
   }
printf("<BR>\n");
}

/*
 * Local Variables:
 * c-file-style: "jkent-c"
 * End:
 */

#endif
