# Supplementary material for: CNEr: A toolkit for exploring extreme noncoding conservation
Source: PLoS Comput Biol. 2019 Aug 26;15(8):e1006940. doi: 10.1371/journal.pcbi.1006940 (PMC6730951; doi:10.1371/journal.pcbi.1006940)
Supplement: S1 Code — (ZIP) [file pcbi.1006940.s013.zip › S1Code/package/src/ucsc/servBrcMcw.c]

/* Stuff that's specific for .brc.mcw.edu server goes here. 
 *
 * This file is copyright 2004 Jim Kent, but license is hereby
 * granted for all use - public, private or commercial. */

#include "common.h"
#include "portable.h"
#include "portimpl.h"
#include "obscure.h"
#include "hash.h"


static char *__trashDir = "/trash";

static void _makeTempName(struct tempName *tn, char *base, char *suffix)
/* Figure out a temp name, and how CGI and HTML will access it. */
{
char *tname;

tname = rTempName(__trashDir, base, suffix);
strcpy(tn->forCgi, tname);
strcpy(tn->forHtml, tname);
}

static char *_cgiDir()
{
return "/cgi-bin/";
}

static char *_trashDir()
{
return __trashDir;
}

static double _speed()
{
return 3.0;
}
    
struct webServerSpecific wssBrcMcw =
    {
    "default",
    _makeTempName,
    _cgiDir,
    _speed,
    _trashDir,
    };
