# Supplementary material for: CNEr: A toolkit for exploring extreme noncoding conservation
Source: PLoS Comput Biol. 2019 Aug 26;15(8):e1006940. doi: 10.1371/journal.pcbi.1006940 (PMC6730951; doi:10.1371/journal.pcbi.1006940)
Supplement: S1 Code — (ZIP) [file pcbi.1006940.s013.zip › S1Code/package/src/ucsc/servpws.c]

/* Stuff that's specific for the Personal Web Server goes here. 
 *
 * This file is copyright 2002 Jim Kent, but license is hereby
 * granted for all use - public, private or commercial. */

#include "common.h"
#include "portable.h"
#include "portimpl.h"
#include "obscure.h"


static char *__trashDir = "..\\trash";

static void _makeTempName(struct tempName *tn, char *base, char *suffix)
/* Figure out a temp name, and how CGI and HTML will access it. */
{
long tempIx = incCounterFile("tcounter");
sprintf(tn->forCgi, "%s\\%s%ld%s", __trashDir, base, tempIx, suffix);
sprintf(tn->forHtml, "%s\\%s%ld%s", __trashDir, base, tempIx, suffix);
}

static char *_cgiDir()
{
return "../cgi-bin/";
}

static char *_trashDir()
{
return __trashDir;
}

static double _speed()
{
return 1.25;
}
        
struct webServerSpecific wssMicrosoftPWS =
    {
    "Microsoft-PWS",
    _makeTempName,
    _cgiDir,
    _speed,
    _trashDir,
    };
